# Supplementary material for: Proteomic analysis of DEN and CCl4-induced hepatocellular carcinoma mouse model
Source: Sci Rep. 2024 Apr 5;14:8013. doi: 10.1038/s41598-024-58587-6 (PMC10997670; doi:10.1038/s41598-024-58587-6)
Supplement: Supplementary file 1 — Supplementary Information. [file 41598_2024_58587_MOESM1_ESM.zip › Supplementary Table 1.xlsx]

## Sheet: Supplementary Table 1
Gene symbol	log2FC	P.value	P.value.adj	Results	C_1	C_2	C_3	C_4	T_1	T_2	T_3	T_4
Aadat	-2.64772	0.000223413	0.00543339	down regulation	27.8827	28.0378	28.0588	27.5802	25.0179	25.0739	26.526	24.3508
Abcb11	-1.51372	0.00234488	0.0264416	down regulation	25.6085	26.4026	25.7065	26.5703	24.3325	24.1113	24.9324	24.8569
Acsm5	-1.65642	0.000115569	0.00378225	down regulation	27.3752	27.622	27.7007	27.4903	26.3251	26.0096	25.3609	25.867
Acss3	-7.82039	0.00369412	0.0357671	down regulation	23.2133	21.9421	22.782	22.7673	12.9441	12.9441	12.9441	20.5908
Adhfe1	-1.8832	0.000558309	0.0105236	down regulation	26.9735	27.0203	27.2731	26.8074	25.1389	25.8371	25.3332	24.2322
Agmat	-1.81018	0.00132841	0.0185884	down regulation	30.4561	30.0729	30.2205	29.3889	29.1649	28.4721	27.6508	27.6098
Aox3	-1.78196	0.000180293	0.00485687	down regulation	28.8383	29.3277	29.3815	29.2101	27.4078	26.9873	27.0623	28.1724
Atp11c	-1.66929	0.0035191	0.0344942	down regulation	26.7896	26.5908	26.5921	26.3364	25.7722	24.7819	23.806	25.2717
Ca3	-2.91091	0.000317978	0.00732088	down regulation	34.0845	34.3752	34.0162	34.136	31.647	30.5976	30.0583	32.6654
Ca5a	-3.06337	0.000851366	0.0138172	down regulation	26.3269	26.4585	26.2077	26.2905	21.317	23.9446	23.8617	23.9067
Cd82	-10.0795	0.00254222	0.0280423	down regulation	25.4807	26.007	26.4306	24.5726	12.9441	12.9441	12.9441	23.3406
Ces2a	-1.17874	0.00331246	0.0331782	down regulation	29.1089	29.1734	29.0108	29.2453	28.2312	27.6258	28.6727	27.2937
Cpox	-2.02633	0.00314557	0.0320061	down regulation	27.9597	28.0269	28.2314	27.3165	26.7687	26.3434	24.3734	25.9437
Cyp1a2	-2.99676	0.00519336	0.0451002	down regulation	28.7335	29.4799	29.5711	29.4537	27.7566	27.2237	23.636	26.6349
Cyp27a1	-1.61811	0.000996991	0.0152436	down regulation	29.134	28.8866	28.9802	29.0832	28.2386	27.2902	26.5236	27.5593
Cyp2c29	-1.97115	0.000178695	0.00484679	down regulation	28.8569	28.6595	28.9237	29.1792	27.526	26.7442	26.1308	27.3336
Cyp2c50	-2.03162	0.000574658	0.0106838	down regulation	28.1128	29.1001	28.9573	29.7718	27.0787	26.8753	26.3277	27.5337
Cyp2c54	-2.30819	0.000489049	0.00963499	down regulation	26.7441	27.4219	27.4882	27.071	25.5611	25.5165	23.8533	24.5615
Cyp2d9	-1.43139	0.000273672	0.00645083	down regulation	29.7436	29.5297	29.5978	29.593	28.4725	28.3931	27.4616	28.4115
Cyp2j5	-2.73545	0.0017846	0.0221746	down regulation	27.3815	26.7996	27.1666	26.5728	24.6363	23.4773	22.9584	25.9066
Cyp2u1	-8.64113	5.51e-05	0.0023711	down regulation	21.1654	21.5548	22.6224	20.9983	12.9441	12.9441	12.9441	12.9441
Cyp4a12a	-3.95706	0.00271829	0.0291184	down regulation	27.0114	26.774	26.9981	27.6839	23.7167	20.5964	22.5996	25.7266
Dera	-1.21786	0.00435762	0.0402242	down regulation	26.2487	26.2578	25.7458	25.7846	24.7431	24.7355	24.3183	25.3686
Dmgdh	-1.44353	4.04e-05	0.001931	down regulation	30.0042	30.2021	30.2415	30.0599	28.6643	28.6164	29.1186	28.3344
Dpp4	-2.05699	0.000523338	0.0100603	down regulation	26.6155	26.7189	26.7263	26.9943	23.762	24.5037	25.152	25.4093
Dpyd	-1.43359	0.000177081	0.00484679	down regulation	28.2188	28.0866	27.9047	27.8604	26.8309	26.0516	26.6629	26.7908
Ephx2	-1.38497	0.00510139	0.0444967	down regulation	31.7961	31.6982	31.4495	30.9739	30.4391	29.8685	29.1562	30.9139
Etnppl	-2.57874	0.00129015	0.0183118	down regulation	25.6587	24.9092	24.5819	25.0414	22.3143	22.1165	21.7663	23.6791
Fahd2	-2.62585	0.00154922	0.0203818	down regulation	26.892	26.7126	26.6587	25.6369	24.2601	24.9014	22.3231	23.9123
Fkbp8	-2.07784	0.00477602	0.0424059	down regulation	26.1663	26.0042	25.9433	25.3646	22.3864	24.9441	24.2193	23.6172
G6pc	-1.44477	0.000934689	0.0146039	down regulation	25.9708	26.4045	26.0147	25.7897	24.4673	24.9242	24.2163	24.7928
Gcat	-1.28688	0.00377828	0.0362275	down regulation	28.1983	28.6756	27.9331	28.349	26.7651	27.2042	27.749	26.2901
Glul	-1.80165	0.00303812	0.0310877	down regulation	31.3178	31.6763	31.3334	31.5933	30.3191	29.3005	28.4527	30.6419
Gm4952	-1.22764	0.000112592	0.00371552	down regulation	29.7048	29.4185	29.515	29.3751	28.2141	27.9024	28.5182	28.468
Gnmt	-1.42248	3.85e-05	0.00190519	down regulation	31.8936	31.9549	31.8624	32.1151	30.7607	30.7536	30.5718	30.0499
Gpx1	-1.04967	2.89e-05	0.00170589	down regulation	31.3936	31.4951	31.2607	31.3284	30.4863	30.3565	30.164	30.2724
Hibadh	-1.41964	5.04e-05	0.00224339	down regulation	29.6506	29.4736	29.8795	29.3598	28.3288	28.3887	28.1408	27.8267
Hpn	-8.42973	0.00543662	0.046499	down regulation	24.0637	23.2001	24.0664	23.7327	12.9441	12.9441	22.5117	12.9441
Isoc2b	-8.10896	0.00499016	0.043816	down regulation	21.8529	23.6723	23.8145	23.5249	21.5965	12.9441	12.9441	12.9441
Keg1	-1.8982	0.00561547	0.0471128	down regulation	29.1006	28.6449	28.2206	28.9719	27.7259	27.7425	25.4397	26.4371
Kmo	-1.48682	0.00144019	0.0195313	down regulation	28.5226	28.6225	28.6138	28.2603	27.4878	27.5776	26.1441	26.8624
Ldhd	-1.07661	0.00283492	0.0300168	down regulation	28.6929	28.9719	28.9753	29.0619	28.2465	27.4514	27.3693	28.3284
Letm1	-1.08271	0.0052249	0.0452749	down regulation	26.653	27.0433	26.4055	26.3095	25.6851	25.4984	24.9874	25.9097
Mccc1	-1.28029	0.000348557	0.00766825	down regulation	28.1452	27.7903	28.4352	27.7796	26.6684	26.623	27.1049	26.6329
Mrpl46	-3.26667	0.00328848	0.0330517	down regulation	24.0663	22.5891	23.2273	22.8147	19.3651	19.6978	19.9474	20.6204
Mup8	-13.0262	2.21e-06	0.000513852	down regulation	24.5737	25.6887	26.7017	26.9171	12.9441	12.9441	12.9441	12.9441
Nat8	-2.70588	0.000297995	0.00694153	down regulation	26.2807	26.7674	26.8642	26.0471	24.7514	23.5377	24.0812	22.7656
Ndufa11	-1.29298	0.00535576	0.0461061	down regulation	27.8243	26.8086	27.2278	26.7539	26.1368	25.5137	25.3504	26.4419
Ndufs4	-1.57023	0.00618229	0.0499894	down regulation	27.2962	27.0127	26.873	26.034	25.6977	25.4784	24.1255	25.6333
Ndufs7	-1.41669	0.00179644	0.0221746	down regulation	26.7114	26.3936	27.3451	26.8989	24.9015	25.9093	25.2177	25.6537
Nudt7	-2.81226	0.00153488	0.0202604	down regulation	29.4439	30.2338	29.933	29.551	27.9546	27.1632	24.9736	27.8213
Oat	-2.71853	0.00576949	0.0477057	down regulation	29.8501	30.1225	30.1707	30.3556	28.6513	27.9305	24.8495	28.1934
Pccb	-1.2665	0.00545304	0.0465389	down regulation	28.7879	28.7775	28.7368	28.2148	28.0354	27.8579	26.6056	26.952
Prodh	-1.74515	0.000442563	0.00909898	down regulation	27.6667	27.3977	27.388	27.8795	26.2995	25.3607	26.3862	25.3048
R3hcc1	-6.88194	0.00104619	0.0158733	down regulation	21.2515	17.4293	18.5073	22.1162	12.9441	12.9441	12.9441	12.9441
Rmdn2	-1.98373	0.00121106	0.0174944	down regulation	25.9129	26.0677	25.807	25.9392	24.4586	23.6134	23.0316	24.6883
Sardh	-1.1808	0.00108048	0.0162073	down regulation	30.4129	30.6241	30.4335	30.6762	29.4902	29.3098	29.9085	28.715
Slc10a1	-10.5223	0.00255806	0.0280479	down regulation	26.3329	25.9681	26.6182	26.1403	12.9441	12.9441	12.9441	24.138
Slc1a2	-6.25439	0.00294111	0.0304411	down regulation	20.3509	21.2392	18.5267	20.9238	17.1907	12.9441	12.9441	12.9441
Slc29a1	-1.56552	0.00501376	0.0439088	down regulation	25.886	25.6908	25.822	25.9969	25.0471	24.0936	23.2744	24.7186
Slco1b2	-1.54783	0.00116404	0.016947	down regulation	28.3528	28.2401	27.8621	27.9792	26.926	26.669	25.6273	27.0205
Sugct	-4.29052	0.000437777	0.00907643	down regulation	24.7957	24.2468	24.5453	24.2646	21.7404	20.1575	18.9039	19.8885
Suox	-1.27447	0.00180005	0.0221746	down regulation	28.9443	28.3134	29.0428	28.541	27.8951	26.7507	27.4825	27.6152
Tgm3	-1.55065	0.00171372	0.0216125	down regulation	25.9042	26.4338	25.7919	25.7983	24.1217	25.0886	23.9853	24.5301
Ttc39c	-3.17053	0.000124935	0.00390407	down regulation	25.7918	26.5564	26.1698	26.3785	24.161	22.1832	22.6438	23.2264
Ugt3a2	-1.68105	0.000807057	0.0133448	down regulation	28.1629	28.1105	28.1505	28.0097	26.4848	26.8588	25.4261	26.9398
Upb1	-1.69454	0.00392819	0.0373037	down regulation	27.6318	26.6337	27.1637	27.2002	26.0864	25.948	25.5626	24.2543
2200002D01Rik	1.39133	0.0111985	0.0693994	Not significant	23.5498	24.4007	23.5382	22.8289	24.8855	24.6498	25.128	25.2196
2210010C04Rik	0.670023	0.0263821	0.104057	Not significant	25.6495	26.0333	26.1039	25.4681	26.5481	26.7296	26.1809	26.4761
2210016F16Rik	0.318488	0.478502	0.606941	Not significant	24.6712	24.8294	25.3145	23.7721	25.0751	25.521	24.4134	24.8518
2310061I04Rik	-4.74654	0.158762	0.283084	Not significant	22.3306	22.3713	12.9441	22.7698	22.5973	12.9441	12.9441	12.9441
A0A0G2JE99	0.751899	0.8509	0.901091	Not significant	17.0184	24.4344	12.9441	12.9441	16.7401	12.9441	27.7203	12.9441
A0A0G2JG52	3.84301	0.106113	0.231183	Not significant	22.6028	21.9095	12.9441	22.9524	23.5074	23.3467	24.5048	24.4219
A0A0J9YUD5	3.52496	0.125556	0.250404	Not significant	19.165	19.6287	12.9441	12.9441	20.2254	20.2662	17.1502	21.1399
A0A0U1RNF2	4.75863	0.0923063	0.220297	Not significant	12.9441	12.9441	12.9441	12.9441	12.9441	23.1451	21.7776	12.9441
A0A140LIF8	-2.49784	0.293238	0.435895	Not significant	12.9441	20.3587	20.107	12.9441	17.5302	12.9441	12.9441	12.9441
A0A140LIS8	-1.08349	0.648166	0.744198	Not significant	12.9441	21.2502	12.9441	18.1564	17.0387	18.0339	12.9441	12.9441
A0A1L1SUI3	-0.39207	0.280721	0.423649	Not significant	27.5765	27.0043	27.1514	27.2741	27.3836	27.4382	26.5718	26.0443
A0A1Y7VJN6	6.26474	0.0422196	0.139423	Not significant	24.2943	12.9441	20.5734	12.9441	22.7645	24.8834	22.4982	25.6688
A0A286YCV9	-0.233151	0.509471	0.633241	Not significant	25.1374	25.0105	24.4586	24.5156	24.6736	24.8395	24.1936	24.4829
A0A286YCX6	3.82435	0.11839	0.243671	Not significant	12.9441	12.9441	12.9441	18.6188	19.5623	12.9441	21.2469	18.9952
A0A494BB10	-0.818884	0.825169	0.88387	Not significant	23.4768	23.8452	12.9441	12.9441	22.1893	21.8572	12.9441	12.9441
A0A571BF69	-4.6324	0.00926462	0.0622885	Not significant	21.1161	18.4394	21.7012	21.1973	15.7412	17.4064	14.6711	16.1057
A0A5F8MPH8	0.837021	0.543428	0.659209	Not significant	20.4691	19.0221	16.6331	18.1972	19.723	19.6306	18.5518	19.7642
A1cf	-1.06157	0.0479601	0.149545	Not significant	26.7194	27.2892	26.5625	26.7848	26.6554	26.1045	24.4293	25.9204
Aacs	-4.73402	0.0697058	0.187544	Not significant	23.958	24.262	22.4795	25.7344	12.9441	19.9122	19.4791	25.1625
Aadac	-0.341173	0.231825	0.367064	Not significant	29.9732	29.9441	29.8178	30.2616	29.9781	30.1037	28.9086	29.6416
Aaed1	3.18375	0.195933	0.32436	Not significant	12.9441	12.9441	12.9441	19.7659	12.9441	18.3792	20.3102	19.6997
Aak1	5.06217	0.0430071	0.140316	Not significant	20.4222	12.9441	20.3552	12.9441	22.3191	21.9782	20.7999	21.8171
Aamp	1.78687	0.595627	0.702613	Not significant	12.9441	12.9441	23.3087	12.9441	12.9441	22.7055	20.6948	12.9441
Aars	-0.166959	0.431792	0.568072	Not significant	26.574	26.9674	26.761	26.8831	26.7746	26.3558	26.6241	26.7631
Aarsd1	-0.280344	0.525482	0.644731	Not significant	24.3467	24.4315	23.9509	24.1317	23.3342	23.5843	24.3143	24.5065
Aass	-1.04124	0.0588979	0.169475	Not significant	28.9121	28.2044	28.7059	28.8719	28.0767	28.2662	28.1103	26.076
Abat	-1.0691	0.0402669	0.135824	Not significant	28.028	27.516	27.4302	27.6227	26.3095	26.7859	27.7462	25.4788
Abca1	3.29064	0.0852694	0.212392	Not significant	17.0892	17.6462	12.9441	20.1027	19.8945	20.4961	20.3029	20.2512
Abca6	0.230902	0.646235	0.743039	Not significant	24.7128	23.9944	23.9443	24.2548	24.7945	24.995	24.7923	23.2481
Abca8b	-0.652704	0.812314	0.87531	Not significant	21.1289	21.1486	12.9441	22.1613	20.2163	20.544	12.9441	21.0677
Abcb10	3.00342	0.261621	0.401246	Not significant	12.9441	12.9441	12.9441	21.2566	19.5221	12.9441	20.0418	19.5945
Abcb1a	1.08921	0.736095	0.816265	Not significant	12.9441	12.9441	12.9441	23.8557	12.9441	20.7025	20.4541	12.9441
Abcb4	-0.553293	0.438222	0.574293	Not significant	22.7916	22.4368	22.726	21.9066	22.0828	21.6956	21.2181	22.6513
Abcb7	1.7724	0.44258	0.578613	Not significant	22.8613	22.736	12.9441	21.9425	22.2278	22.2962	20.8329	22.2166
Abcc2	-0.84528	0.0475592	0.148529	Not significant	25.0262	24.6014	24.6376	24.5012	23.8641	24.1963	23.357	23.9679
Abcc3	1.00831	0.107782	0.23248	Not significant	23.9502	22.5109	22.5117	23.256	24.051	24.961	23.7506	23.4994
Abcc4	2.30523	0.35901	0.503221	Not significant	12.9441	21.1791	12.9441	12.9441	12.9441	19.212	19.2674	17.8088
Abcc6	-0.612751	0.313764	0.456635	Not significant	23.1718	24.0589	23.4858	22.9488	22.9425	23.6587	22.4571	22.1559
Abcd2	7.46834	0.00865981	0.0597436	Not significant	12.9441	12.9441	18.4667	12.9441	24.1938	24.8045	17.117	21.057
Abcd3	-0.792392	0.076128	0.198464	Not significant	28.4877	28.1754	27.9967	28.5691	27.3686	27.4612	26.6078	28.6218
Abce1	-0.156585	0.661836	0.754641	Not significant	25.9658	26.4492	25.7186	25.9805	25.8869	26.5659	25.9255	25.1093
Abcf1	1.24725	0.0594824	0.169827	Not significant	23.1424	23.0671	22.7888	24.9712	25.153	25.1606	24.3994	24.2456
Abcf2	2.62405	0.236942	0.373374	Not significant	22.1153	21.5195	12.9441	21.9544	22.4466	22.7125	21.9184	21.9519
Abcg2	-2.04371	0.0587913	0.169413	Not significant	22.7886	25.2215	24.1786	25.0649	23.2891	19.99	22.2037	23.596
Abcg8	4.78572	0.111759	0.235593	Not significant	12.9441	20.3221	12.9441	12.9441	22.1247	22.7862	20.4422	12.9441
Abhd11	-0.853841	0.0927775	0.220297	Not significant	26.163	25.9621	26.2665	24.5463	24.6779	25.3546	25.118	24.372
Abhd12	5.88142	0.0197342	0.0867339	Not significant	19.0584	20.6514	12.9441	12.9441	21.0002	22.9693	22.124	23.0301
Abhd14b	0.0355168	0.844711	0.898484	Not significant	30.3329	30.0023	30.4416	30.7485	30.4315	30.5274	30.4273	30.2811
Abhd15	1.52981	0.517822	0.639212	Not significant	12.9441	12.9441	12.9441	19.402	12.9441	12.9441	18.5029	19.9624
Abhd2	7.14127	0.0129049	0.0720572	Not significant	12.9441	12.9441	12.9441	12.9441	22.7449	21.8272	12.9441	22.8252
Abhd3	-2.64386	0.427917	0.56485	Not significant	12.9441	22.7911	12.9441	22.4739	12.9441	12.9441	12.9441	21.7455
Abhd6	-2.15647	0.55063	0.664582	Not significant	12.9441	21.8528	12.9441	23.5111	12.9441	12.9441	12.9441	23.7939
Abi1	1.90017	0.0306487	0.11526	Not significant	20.9495	21.2962	20.7351	20.8904	23.0016	22.3431	22.2584	23.8689
Abl1	1.76067	0.173435	0.299521	Not significant	12.9441	12.9441	12.9441	12.9441	12.9441	15.7859	12.9441	17.145
Ablim1	7.05158	0.00731129	0.0543209	Not significant	12.9441	19.4793	12.9441	20.0618	22.9338	22.006	24.8582	23.8376
Ablim3	-3.16579	0.139717	0.264221	Not significant	17.9429	17.9807	20.4175	12.9441	17.7898	12.9441	12.9441	12.9441
Abracl	5.83428	0.0451067	0.1444	Not significant	24.282	24.8204	12.9441	24.9263	27.5054	27.3327	27.9942	27.4776
Acaa1a	-0.164448	0.705883	0.793013	Not significant	27.1856	27.7107	27.3215	27.7516	27.2043	26.5588	26.941	28.6074
Acaa1b	-0.565684	0.403697	0.54431	Not significant	31.7547	31.3224	31.2067	31.7129	31.3452	30.7368	29.0384	32.6136
Acaa2	-0.585791	0.025496	0.101496	Not significant	32.9133	32.5367	32.4175	32.5713	32.2039	32.3713	31.4587	32.0616
Acaca	0.132616	0.853834	0.903348	Not significant	26.489	25.28	24.96	25.5983	25.1656	25.7166	24.2927	27.6828
Acacb	-2.00691	0.289705	0.43308	Not significant	24.5296	23.3718	20.8612	23.8439	21.3086	22.1133	16.2188	24.9383
Acad10	-0.123055	0.751661	0.827977	Not significant	25.6035	26.0468	25.0256	25.2481	26.183	25.0422	25.031	25.1757
Acad11	-0.281037	0.44112	0.577085	Not significant	26.6919	26.8171	26.3393	27.4864	26.2826	26.4098	26.1721	27.3462
Acad12	2.14437	0.349431	0.493943	Not significant	12.9441	22.6545	22.8837	21.6407	21.7545	22.0546	22.0021	22.8892
Acad8	-0.707514	0.00921327	0.0621542	Not significant	27.9261	28.0647	27.6956	27.7578	27.4972	26.7327	27.2148	27.1695
Acad9	-0.193335	0.505159	0.629442	Not significant	25.7335	25.9976	25.1733	25.673	25.6082	25.3859	25.1934	25.6165
Acadl	0.0807288	0.655045	0.749488	Not significant	29.7965	29.3631	29.799	29.9881	29.7951	29.7054	30.0546	29.7146
Acadm	-0.293595	0.153232	0.27733	Not significant	30.1	29.6962	29.8641	29.8146	29.231	29.4833	29.965	29.6212
Acads	-0.418891	0.0117937	0.0709771	Not significant	30.2407	30.3317	30.1795	30.1785	29.8648	29.9079	29.6081	29.8741
Acadsb	-1.04418	0.0170707	0.0793426	Not significant	28.1168	28.4345	27.9652	28.178	27.7511	27.3409	27.3723	26.0534
Acadvl	-0.457032	0.0130031	0.0720645	Not significant	29.2731	29.1694	29.051	29.1156	28.5942	28.5779	28.6894	28.9194
Acap2	1.3107	0.604066	0.706875	Not significant	12.9441	20.148	12.9441	19.3235	12.9441	20.8073	18.416	18.4351
Acat1	0.0806767	0.707368	0.793636	Not significant	30.8832	30.5376	30.9316	30.9877	30.5566	30.6409	31.1896	31.2757
Acat2	-0.77248	0.00294732	0.0304411	Not significant	28.6049	28.8111	28.6575	28.3442	28.0914	27.8207	27.5072	27.9085
Acat3	-0.350955	0.116613	0.241394	Not significant	30.7563	30.6725	30.5102	30.1854	30.0056	30.1384	30.6264	29.9501
Acbd3	2.55375	0.02127	0.0910584	Not significant	21.3463	19.2994	23.3408	22.4612	24.3868	24.5616	23.4493	24.2651
Acbd5	-0.5988	0.0596593	0.170087	Not significant	26.0591	26.141	26.3519	26.8326	25.6791	26.0655	25.359	25.8859
Ace	4.88348	0.0903913	0.219407	Not significant	12.9441	12.9441	12.9441	12.9441	12.9441	12.9441	22.8002	22.6219
Acin1	1.07332	0.10044	0.226462	Not significant	22.5762	22.2293	21.6064	22.2388	22.8413	23.0914	23.9141	23.0972
Acly	-0.9623	0.302845	0.444459	Not significant	28.9303	28.2818	27.8461	28.2843	27.548	27.6194	24.7161	29.6098
Acmsd	3.8121	0.278877	0.421359	Not significant	12.9441	12.9441	21.2719	21.7507	24.6763	24.23	22.3087	12.9441
Acnat1	-2.84359	0.236444	0.372738	Not significant	23.3064	23.6513	23.267	22.3819	12.9441	24.2712	21.9462	22.0708
Acnat2	7.03901	0.0287137	0.110502	Not significant	12.9441	22.7701	24.0144	12.9441	24.1728	25.2719	26.7147	24.6694
Aco1	-0.249418	0.103654	0.227834	Not significant	29.4604	29.6309	29.4928	29.5656	29.2168	29.4286	29.1231	29.3837
Aco2	0.153681	0.532861	0.651274	Not significant	29.4255	29.596	29.2897	29.5113	29.2197	29.2102	30.1483	29.859
Acot1	-0.104738	0.800097	0.866863	Not significant	27.7313	27.498	26.5684	28.0614	26.9556	26.7488	27.6924	28.0434
Acot12	-1.02145	0.101408	0.226747	Not significant	24.8953	25.367	25.1318	26.0585	23.985	24.6779	23.1188	25.5852
Acot13	-0.269213	0.522987	0.643577	Not significant	29.3003	28.5159	28.5968	28.6826	28.2423	27.445	29.0068	29.3246
Acot2	2.07298	0.0299249	0.1134	Not significant	23.2758	21.8868	22.5041	25.7817	25.0039	25.3796	25.9018	25.4551
Acot3	-0.559667	0.55977	0.671724	Not significant	25.5693	21.5106	23.0696	24.6734	23.1597	22.5313	22.6308	24.2626
Acot4	0.0627405	0.947455	0.967239	Not significant	23.9644	21.859	23.5963	24.6443	22.2754	22.26	24.2953	25.4842
Acot7	-0.0832931	0.877905	0.920197	Not significant	23.9167	23.1291	22.8546	23.7805	22.8741	22.8739	23.6544	23.9454
Acot8	-4.72737	0.138346	0.263137	Not significant	21.7523	23.243	23.6406	24.3802	23.269	12.9441	12.9441	24.9494
Acot9	7.55409	0.0068249	0.0521393	Not significant	20.5379	12.9441	12.9441	20.542	22.9623	23.5528	25.8496	24.8197
Acox1	-1.01415	0.0228882	0.0955083	Not significant	30.9717	30.6904	30.3196	30.378	29.9984	29.9439	28.4193	29.9414
Acox3	1.88728	0.0552747	0.163174	Not significant	19.7989	22.8239	21.3184	22.603	23.0465	22.8433	23.8396	24.3638
Acp1	-0.359453	0.671761	0.763102	Not significant	25.9471	26.1847	26.3939	23.5478	23.9321	26.3845	24.1118	26.2073
Acp2	5.97406	0.0265421	0.104376	Not significant	21.2726	12.9441	12.9441	20.3044	20.9527	23.3544	23.4126	23.6416
Acp5	-0.742767	0.238078	0.374569	Not significant	26.3144	24.5698	26.0494	26.9461	26.0798	25.7449	24.6823	24.4015
Acp6	-0.53566	0.496837	0.622968	Not significant	24.4703	24.7064	23.5795	24.7587	21.6085	24.2671	24.5716	24.9251
Acsf2	-0.866426	0.000651576	0.0117819	Not significant	30.0896	29.98	30.0976	30.0303	28.9349	29.0894	29.1341	29.5735
Acsf3	-3.31719	0.143331	0.267385	Not significant	22.4449	22.5041	23.7043	22.6272	12.9441	21.8318	22.7698	20.4662
Acsl1	-1.01513	0.00634837	0.0505826	Not significant	30.8026	30.898	30.6533	30.7283	30.0974	29.9391	28.8524	30.1328
Acsl4	1.5464	0.106568	0.231191	Not significant	20.2664	23.1072	23.2344	23.824	23.9397	25.0146	24.49	23.1733
Acsl5	0.504028	0.377189	0.518803	Not significant	28.4843	28.2361	28.0619	28.2778	29.4743	29.4232	26.9165	29.2623
Acsm1	-0.995434	8.56e-05	0.00305269	Not significant	30.0635	30.0516	30.0364	29.8074	29.0651	29.1428	28.9659	28.8034
Acsm3	-0.507705	0.0544152	0.161908	Not significant	26.628	26.5144	26.2833	26.2694	25.9296	26.1083	26.0475	25.5788
Acss2	-1.08414	0.0835141	0.211006	Not significant	27.626	27.4667	26.788	28.0009	25.8064	25.6369	26.0036	28.0982
Acta2	8.55303	0.0137989	0.0728742	Not significant	12.9441	12.9441	12.9441	12.9441	25.3266	26.0623	12.9441	21.6555
Actb	0.863865	0.0122777	0.0715676	Not significant	26.6116	26.8838	26.7225	25.8888	27.0443	27.3701	27.4203	27.7275
Actbl2	3.92516	0.132851	0.257635	Not significant	22.4672	25.0643	23.6092	12.9441	24.6038	25.5419	25.028	24.6118
Actl6a	1.32111	0.0585001	0.168978	Not significant	23.7329	23.4964	21.7705	23.6704	24.8451	23.5203	24.6271	24.9622
Actr1a	4.08748	0.175202	0.301133	Not significant	12.9441	23.1486	12.9441	22.3065	22.9363	18.4504	23.228	23.0786
Actr1b	0.963973	0.0943275	0.221833	Not significant	24.1857	22.98	22.5371	23.5662	24.1049	23.7448	24.5258	24.7493
Acy1	0.0128267	0.98444	0.989782	Not significant	25.6109	25.425	24.4368	25.5711	23.9456	25.2327	27.0401	24.8768
Acy3	-0.326536	0.422133	0.560697	Not significant	28.4274	28.8985	28.6924	28.1453	28.9785	28.8165	27.3664	27.696
Acyp1	0.9823	0.231226	0.366314	Not significant	26.1114	25.1278	25.9918	23.008	26.4692	26.3722	24.5985	26.7283
Acyp2	5.1935	0.0889321	0.217793	Not significant	12.9441	12.9441	12.9441	12.9441	12.9441	12.9441	23.0377	23.6245
Adam10	4.25031	0.106133	0.231183	Not significant	12.9441	20.7675	12.9441	21.9287	21.3601	22.0402	20.1045	22.0809
Adck1	-2.31073	0.473228	0.602954	Not significant	22.5029	21.2812	21.9415	12.9441	22.1534	21.3851	12.9441	12.9441
Adck3	-0.986398	0.00185531	0.0225762	Not significant	27.509	27.7591	27.9077	27.377	26.7819	26.5705	26.958	26.2969
Adck4	3.95919	0.0973378	0.223583	Not significant	12.9441	12.9441	12.9441	12.9441	20.9289	12.9441	20.796	12.9441
Adck5	-3.86701	0.0987023	0.224355	Not significant	21.0139	12.9441	12.9441	20.3423	12.9441	12.9441	12.9441	12.9441
Add1	0.772562	0.804044	0.869237	Not significant	12.9441	21.3434	21.851	22.7417	12.9441	23.2877	22.8071	22.9315
Add3	5.03351	0.107893	0.232584	Not significant	12.9441	12.9441	12.9441	20.4656	12.9441	23.6271	20.3366	22.5241
Adh1	0.402728	0.0892029	0.218186	Not significant	33.0656	32.6831	32.7814	32.4926	33.4967	33.366	32.6799	33.0912
Adh4	-6.46114	0.0191731	0.0848307	Not significant	27.6748	26.9414	26.9876	26.981	24.6319	22.887	12.9441	22.2773
Adh5	-0.270958	0.153786	0.277699	Not significant	30.4215	30.7091	30.4177	30.7841	30.5363	30.0079	30.2042	30.5002
Adi1	-0.280328	0.198109	0.32688	Not significant	27.6435	27.0782	27.2032	27.1102	27.1369	26.9766	26.8093	26.9909
Adk	0.203873	0.259496	0.398627	Not significant	30.6113	30.6332	30.3311	30.9194	31.0235	30.5781	30.8064	30.9025
Adnp	-2.10721	0.142111	0.266331	Not significant	17.252	12.9441	17.065	12.9441	12.9441	12.9441	12.9441	12.9441
Ado	4.83693	0.15869	0.283084	Not significant	12.9441	12.9441	12.9441	22.6116	12.9441	20.9873	23.1159	23.7442
Adpgk	3.58256	0.133955	0.258759	Not significant	22.9285	12.9441	21.5716	19.2847	23.7869	20.281	22.9027	24.0886
Adprh	6.58201	0.00683341	0.0521393	Not significant	12.9441	12.9441	12.9441	19.8375	21.1876	21.6037	20.6433	21.5633
Adprhl2	0.676798	0.244293	0.381767	Not significant	21.9665	23.4129	22.6374	23.4291	23.38	23.5962	23.3885	23.7885
Adprm	0.214232	0.952926	0.969824	Not significant	22.697	12.9441	12.9441	22.182	23.1147	12.9441	22.6213	12.9441
Adsl	0.896549	0.0226994	0.0948319	Not significant	24.8844	24.3304	24.2417	24.3689	25.7917	25.1426	25.0499	25.4274
Adssl1	-0.461253	0.717559	0.80224	Not significant	19.5711	21.3562	19.3559	20.594	19.4127	19.5603	21.7342	18.3249
Afg3l1	-0.286499	0.808503	0.872628	Not significant	21.1545	21.3852	20.9122	20.0923	20.0229	18.5166	22.0745	21.7842
Afg3l2	0.223227	0.795906	0.86374	Not significant	22.9889	24.4162	22.8168	24.1346	22.1406	22.7915	25.0481	25.2692
Afmid	-0.480008	0.464971	0.5981	Not significant	25.1686	25.359	24.8019	25.5055	24.6793	24.0527	26.5999	23.583
Afp	-0.178618	0.944322	0.965036	Not significant	12.9441	12.9441	12.9441	22.5579	12.9441	12.9441	16.9311	17.8564
Agfg1	7.52714	0.00711801	0.0534864	Not significant	20.9096	12.9441	12.9441	20.3572	24.0224	23.0995	25.9586	24.183
Agl	-0.646567	0.00978275	0.0642834	Not significant	28.4079	28.1969	27.928	28.3599	27.9031	27.4963	27.3308	27.5763
Agmo	-0.519298	0.43005	0.566533	Not significant	24.5322	24.5314	22.492	23.884	22.6182	24.2011	23.3113	23.2319
Ago1	-2.1131	0.410625	0.551212	Not significant	20.7849	19.7574	19.5725	12.9441	19.0264	19.6918	12.9441	12.9441
Ago2	5.31213	0.014616	0.0742996	Not significant	19.1349	20.4536	12.9441	17.787	23.2384	21.5019	24.0165	22.8114
Agpat2	-0.471449	0.122789	0.247557	Not significant	27.0134	27.3428	27.176	26.3724	26.3379	26.3745	26.3624	26.9439
Agpat3	3.09665	0.454534	0.58957	Not significant	12.9441	24.5915	12.9441	25.0158	24.2872	24.7972	12.9441	25.8536
Agpat6	-4.03114	0.0968508	0.223583	Not significant	12.9441	20.7545	21.2583	12.9441	12.9441	12.9441	12.9441	12.9441
Agpat9	3.30339	0.109196	0.233734	Not significant	12.9441	12.9441	12.9441	12.9441	12.9441	12.9441	18.7311	20.3707
Agps	5.8504	0.0157926	0.0764201	Not significant	12.9441	12.9441	12.9441	12.9441	12.9441	21.5766	20.679	19.9783
Agt	2.22774	0.46534	0.5981	Not significant	20.4876	20.3468	12.9441	20.6687	12.9441	23.5756	23.5588	23.2797
Agxt	-0.388623	0.490707	0.617434	Not significant	28.4925	28.4172	28.3217	28.3277	28.3766	29.3439	27.9174	26.3667
Agxt2	-0.642834	0.0258022	0.102484	Not significant	28.3479	28.7037	28.5797	28.7293	28.1349	28.237	27.2965	28.1209
Ahcy	-0.374055	0.167467	0.293828	Not significant	32.0662	31.8897	31.9282	32.4541	31.2111	31.5804	32.3335	31.717
Ahcyl1	1.529	0.0110018	0.0687176	Not significant	23.9958	22.7831	24.649	24.2128	25.2017	25.1035	25.4182	26.0333
Ahsa1	0.423471	0.467676	0.599934	Not significant	24.8741	25.0609	22.8523	24.8662	24.2028	25.0288	24.8722	25.2436
AI182371	4.93789	0.121688	0.247383	Not significant	12.9441	21.2224	12.9441	12.9441	21.6395	21.943	23.2797	12.9441
Aifm1	-0.428176	0.0372638	0.130128	Not significant	28.9256	28.7885	28.8591	28.6431	28.3021	28.5144	28.6273	28.0598
Aimp1	2.78213	0.175801	0.301618	Not significant	25.095	23.7476	16.3943	25.4595	24.102	24.832	26.4356	26.4553
Aimp2	0.630242	0.0873651	0.214966	Not significant	24.865	25.6554	24.625	24.8197	25.3739	26.0276	25.5023	25.5824
Ak1	4.81058	0.0911101	0.219998	Not significant	12.9441	12.9441	12.9441	12.9441	12.9441	12.9441	22.2108	22.9197
Ak2	-0.330295	0.335692	0.480445	Not significant	29.3599	29.5193	29.3178	29.4446	29.2816	29.1954	28.0831	29.7604
Ak3	0.0264166	0.89051	0.930693	Not significant	29.4324	29.6545	29.4884	29.6959	29.8216	29.3749	29.9126	29.2679
Ak4	-0.0264002	0.93335	0.959333	Not significant	26.6183	26.3646	26.6285	27.3447	26.6626	27.3215	26.2886	26.5778
Akap1	0.0772008	0.979027	0.986501	Not significant	21.8743	22.4576	16.0274	23.9696	12.9441	23.1809	24.3704	24.1423
Akap12	2.09473	0.143812	0.267999	Not significant	12.9441	12.9441	12.9441	12.9441	12.9441	12.9441	16.8312	17.4359
Akap13	0.0833447	0.961081	0.974617	Not significant	12.9441	12.9441	19.0767	12.9441	14.722	12.9441	16.3228	14.2534
Akap2	3.56375	0.10292	0.227695	Not significant	12.9441	12.9441	12.9441	12.9441	12.9441	12.9441	20.5567	19.5865
Akap8	4.11344	0.174701	0.300851	Not significant	21.6532	12.9441	12.9441	12.9441	12.9441	21.6	21.3623	21.0329
Akr1a1	-0.408551	0.180333	0.306024	Not significant	29.561	29.8225	29.8043	30.2812	29.4121	29.3483	28.9033	30.1711
Akr1b7	3.03484	0.0127653	0.0719495	Not significant	22.1954	22.0046	21.6822	24.4537	24.3281	25.6515	28.0773	24.4183
Akr1b8	1.41296	0.701392	0.789514	Not significant	25.2795	23.6435	12.9441	21.418	25.7386	24.3725	12.9441	25.8818
Akr1c12	0.258281	0.543153	0.659174	Not significant	26.8634	27.2684	26.7997	27.0168	27.6333	28.059	26.0378	27.2513
Akr1c13	0.0437833	0.825794	0.884301	Not significant	29.618	29.9869	29.3462	30.1183	29.6777	29.925	29.7758	29.8661
Akr1c14	-0.743411	0.00699402	0.0527549	Not significant	29.7521	29.9944	29.7634	29.9954	28.6186	29.0824	29.5457	29.2851
Akr1c19	-0.677538	0.0782927	0.20264	Not significant	27.9995	27.7458	27.4463	28.6403	26.9037	26.77	27.6305	27.8175
Akr1c20	0.331524	0.344697	0.488898	Not significant	24.7753	25.3568	24.7803	25.3933	24.9504	25.3878	25.3272	25.9664
Akr1c6	-0.407013	0.04933	0.152182	Not significant	31.6388	31.8258	31.6256	31.9032	30.9927	31.655	31.1777	31.54
Akr1d1	-0.27067	0.4772	0.605871	Not significant	30.1489	30.2743	30.522	30.4342	29.6946	30.1453	31.1662	29.2906
Akr1e2	-0.0392617	0.94319	0.964876	Not significant	26.0035	25.57	24.7115	24.4923	25.2488	23.8822	25.7734	25.7157
Akr7a2	0.0746601	0.766121	0.837047	Not significant	29.1666	29.7319	29.0996	30.0837	29.3297	29.631	29.6471	29.7727
Akt1	2.14142	0.471217	0.601747	Not significant	12.9441	12.9441	12.9441	21.061	12.9441	12.9441	21.1214	21.4494
Akt2	-0.410072	0.668146	0.759649	Not significant	20.836	21.1977	20.9256	22.3915	20.5326	21.8441	20.0364	21.2975
Alad	-0.696874	0.0383299	0.132449	Not significant	28.8031	29.1258	28.7154	28.9986	28.4328	28.3468	27.3808	28.6949
Aldh16a1	-0.899455	0.0606957	0.172225	Not significant	25.9309	25.1264	25.7142	26.2598	23.9107	25.1921	25.4082	24.9225
Aldh1a1	-0.974025	0.0126012	0.0717072	Not significant	32.1473	32.4583	32.3116	32.325	30.9804	31.0261	30.9839	32.3557
Aldh1a2	3.64869	0.116131	0.241394	Not significant	12.9441	12.9441	12.9441	12.9441	12.9441	12.9441	18.3506	22.1323
Aldh1a7	-0.406759	0.257724	0.397115	Not significant	31.2285	31.418	31.4634	31.695	30.5149	30.5385	31.0462	32.0782
Aldh1b1	1.30045	0.0210183	0.0904701	Not significant	28.7278	28.8562	29.2448	28.8381	30.7435	31.0162	30.398	28.7111
Aldh1l1	-0.798079	0.000826513	0.0135248	Not significant	31.3432	31.4703	31.598	31.527	30.8186	30.901	30.6983	30.3283
Aldh2	-0.244525	0.125516	0.250404	Not significant	32.5622	32.4276	32.5863	32.6701	32.4974	32.5018	32.1199	32.149
Aldh3a2	-0.444459	0.335795	0.480445	Not significant	29.5156	29.7082	29.7815	29.7158	29.4857	28.7886	28.1795	30.4895
Aldh4a1	-0.261847	0.28109	0.423922	Not significant	29.9496	30.4194	29.7929	30.5452	30.356	29.7559	29.712	29.8357
Aldh5a1	-0.939819	0.0337707	0.123105	Not significant	28.2112	28.0309	28.128	28.3209	27.5767	27.704	26.0255	27.6256
Aldh6a1	-0.892186	0.0551119	0.163111	Not significant	30.7691	30.7482	30.3538	30.8936	30.3384	30.2022	28.4714	30.1839
Aldh7a1	-0.378279	0.139006	0.263542	Not significant	30.3437	30.5488	30.5599	30.599	30.2919	30.3895	30.4217	29.4352
Aldh8a1	-0.649396	0.0322515	0.119558	Not significant	29.9097	29.877	29.4145	29.087	28.8767	29.381	28.9243	28.5087
Aldh9a1	-0.249838	0.0984511	0.224355	Not significant	30.0199	29.8709	29.8731	30.2217	29.7545	29.7095	29.766	29.7563
Aldoa	1.2983	0.016171	0.0772464	Not significant	27.3948	28.0083	27.5218	27.7925	27.7482	28.724	29.7626	29.6757
Aldob	0.186987	0.609732	0.711204	Not significant	33.6826	33.165	32.6991	33.5852	33.1552	32.9871	33.2885	34.4491
Aldoc	0.627509	0.474706	0.603912	Not significant	24.1727	20.9194	22.5617	23.8344	24.3424	23.5888	22.3723	23.6947
Alg12	2.95998	0.208239	0.340474	Not significant	20.1371	20.3678	12.9441	12.9441	20.5091	20.6087	19.0918	18.0234
Alg2	-2.98331	0.188461	0.31503	Not significant	23.002	22.0196	23.8231	21.711	21.6675	22.2867	21.7241	12.9441
Alg5	4.77593	0.0628849	0.175989	Not significant	21.0486	22.3996	12.9441	24.8637	25.239	25.33	24.6705	25.1201
Alpl	3.58311	0.102453	0.227695	Not significant	12.9441	12.9441	12.9441	12.9441	12.9441	12.9441	19.674	20.5466
Alyref	0.0205991	0.968606	0.979739	Not significant	26.424	25.4058	25.9466	26.5681	26.3778	24.7044	27.0208	26.3238
Amacr	-0.300759	0.244126	0.381767	Not significant	27.9515	27.8313	27.6876	27.7456	27.713	28.0191	27.0659	27.2149
Amdhd1	-0.212241	0.450855	0.585757	Not significant	29.2155	28.861	28.6467	28.5372	28.597	29.2026	28.5788	28.0332
Amdhd2	7.92528	0.0130258	0.0720645	Not significant	12.9441	12.9441	12.9441	22.5356	19.4741	23.8309	25.1348	24.6292
Amfr	2.37496	0.426794	0.564113	Not significant	12.9441	20.4077	12.9441	21.208	21.5865	20.9942	12.9441	21.479
Ampd2	2.04837	0.375489	0.51743	Not significant	12.9441	17.4078	12.9441	19.0848	12.9441	18.2169	20.4703	18.943
Amt	-0.718397	0.125485	0.250404	Not significant	26.4058	25.6672	25.5556	25.9039	24.4033	25.8316	25.8195	24.6045
Anapc1	2.65822	0.10065	0.226462	Not significant	12.9441	16.8007	17.7005	15.8646	17.4982	18.8807	18.9138	18.65
Angptl3	2.20687	0.473132	0.602954	Not significant	12.9441	12.9441	12.9441	21.3922	12.9441	12.9441	21.9875	21.1763
Ank3	3.73812	0.0689695	0.187221	Not significant	18.6863	12.9441	19.3992	18.8318	21.7474	22.1535	22.0453	18.8677
Ankfy1	2.29898	0.318327	0.462088	Not significant	22.226	20.9752	12.9441	22.6656	20.8566	21.0247	22.5641	23.5615
Ankhd1	2.21793	0.270373	0.411166	Not significant	18.7531	12.9441	12.9441	12.9441	18.5285	12.9441	17.4847	17.4998
Ankle2	2.55993	0.177954	0.303749	Not significant	12.9441	18.3057	12.9441	18.1395	17.0054	17.5605	18.8663	19.1409
Ankrd28	6.80208	0.0466464	0.147304	Not significant	22.6408	22.2166	12.9441	12.9441	28.2063	27.355	21.6444	20.7482
Ano10	2.77724	0.117268	0.242243	Not significant	12.9441	12.9441	12.9441	12.9441	12.9441	18.8179	12.9441	18.1792
Ano6	3.93146	0.101652	0.226975	Not significant	12.9441	12.9441	12.9441	12.9441	12.9441	19.7661	12.9441	21.848
Anp32a	0.624084	0.0329777	0.121255	Not significant	29.1853	28.9279	28.2266	28.2956	29.0925	29.1875	29.3534	29.4984
Anp32b	0.920946	0.00659003	0.0514724	Not significant	27.0081	26.2592	26.1836	26.1883	27.2671	27.0071	27.5247	27.5242
Anxa11	1.18622	0.0422975	0.139423	Not significant	24.1033	25.5084	23.4832	23.5704	25.5636	25.5849	24.9248	25.3369
Anxa13	5.09922	0.095672	0.223253	Not significant	12.9441	12.9441	12.9441	12.9441	12.9441	12.9441	21.443	24.842
Anxa7	0.930222	0.0033262	0.0331782	Not significant	26.9763	27.5079	27.248	27.6961	27.855	28.511	28.4634	28.3197
Aoc3	3.32361	0.106335	0.231191	Not significant	12.9441	12.9441	12.9441	12.9441	12.9441	20.0288	12.9441	19.1538
Aox1	-1.0683	0.203654	0.334218	Not significant	23.7291	24.4893	24.1297	25.445	22.6659	23.8368	21.8193	25.198
Ap1b1	0.682796	0.0469338	0.147853	Not significant	25.852	25.1983	25.0432	25.8302	26.4042	26.2702	26.192	25.7885
Ap1g1	-1.01032	0.137929	0.262722	Not significant	24.6884	24.6262	24.6452	25.5851	23.182	22.5737	24.7472	25.0007
Ap1m1	0.962491	0.0697506	0.187544	Not significant	23.8465	24.17	24.0608	24.5568	25.5489	25.5046	25.5377	23.8928
Ap1s1	3.24668	0.416736	0.557238	Not significant	24.2608	23.9891	12.9441	12.9441	24.9947	25.0586	12.9441	24.1274
Ap2a1	1.00955	0.0423197	0.139423	Not significant	23.4662	24.1831	22.9311	23.5603	24.4729	24.5796	24.9156	24.2108
Ap2a2	0.281215	0.192772	0.320612	Not significant	27.1724	27.0311	26.6152	27.1047	27.1584	27.1271	27.401	27.3617
Ap2b1	0.881155	0.00158086	0.0206608	Not significant	27.0866	26.9875	26.8202	27.2164	27.7934	27.7371	28.2618	27.8429
Ap2m1	0.387082	0.19079	0.318386	Not significant	25.5547	25.9405	25.5937	25.3735	26.1397	25.8532	26.4078	25.61
Ap2s1	0.494451	0.639654	0.736989	Not significant	25.1752	27.415	22.5173	26.8677	26.9898	26.4619	25.1267	25.3745
Ap3b1	3.1793	0.170193	0.296378	Not significant	22.2541	22.8038	12.9441	22.1712	22.8283	23.2806	22.9845	23.797
Ap3d1	1.63278	0.0597663	0.17027	Not significant	20.3672	22.6945	21.0753	21.7047	23.5031	23.3042	22.3788	23.1868
Ap3m1	3.75892	0.137658	0.262332	Not significant	22.9771	23.7001	23.7338	12.9441	24.9673	25.0102	23.5689	24.8444
Ap3s1	3.0287	0.435173	0.57176	Not significant	12.9441	23.3888	12.9441	24.0011	12.9441	23.0447	23.496	25.9081
Ap4e1	-0.593053	0.602447	0.706872	Not significant	20.2773	20.3821	19.9773	20.2903	20.2661	20.2627	18.1847	19.8412
Apaf1	2.39846	0.129373	0.253384	Not significant	12.9441	12.9441	12.9441	12.9441	12.9441	12.9441	18.0275	17.4546
Apeh	-0.0282728	0.928708	0.956734	Not significant	26.3532	26.6404	25.4767	26.4195	26.3889	26.3906	25.8387	26.1584
Apex1	0.835708	0.0846405	0.212128	Not significant	25.0881	25.9647	25.4007	25.9486	26.2138	25.945	27.6153	25.9707
Api5	0.267004	0.530621	0.649425	Not significant	23.783	23.9063	23.3283	23.4727	23.7652	24.0909	24.1493	23.553
Apip	-0.175429	0.723894	0.806854	Not significant	26.3923	25.8608	24.5872	25.9554	25.0329	26.0018	24.8825	26.1768
Apmap	0.202423	0.606467	0.708439	Not significant	25.9083	25.6802	25.2631	25.7309	26.6947	25.6586	25.0256	26.0132
Apoa1bp	-0.38437	0.137361	0.262332	Not significant	28.1807	27.9033	27.8956	27.3411	27.6879	27.6471	27.1756	27.2725
Apoa2	1.8686	0.0295953	0.112474	Not significant	29.6552	29.1971	26.365	29.7189	29.9912	30.3401	30.9553	31.124
Apoa5	-3.53724	0.162669	0.287833	Not significant	24.7051	23.8217	24.0893	23.9466	24.3042	24.1253	21.04	12.9441
Apoc4	0.32062	0.538219	0.655399	Not significant	25.562	25.164	25.4392	27.0144	25.3675	26.7399	25.6561	26.6985
Apod	5.4795	0.0874522	0.214966	Not significant	12.9441	12.9441	12.9441	12.9441	12.9441	12.9441	23.8977	23.9084
Apoo	-4.72186	0.116598	0.241394	Not significant	22.3394	22.8522	22.8648	23.2591	22.1346	12.9441	12.9441	24.4052
Apool	-1.16804	0.132689	0.257573	Not significant	26.2446	25.5813	25.6302	23.6243	24.1958	23.2188	25.5111	23.4825
App	4.54789	0.0235434	0.0970157	Not significant	12.9441	12.9441	12.9441	12.9441	17.4504	12.9441	19.7265	19.8469
Appl1	3.8295	0.0832733	0.210686	Not significant	21.0669	21.352	20.8555	12.9441	21.704	22.7758	24.1402	22.9165
Appl2	4.70867	0.0249397	0.100265	Not significant	12.9441	12.9441	12.9441	12.9441	20.7433	19.5959	12.9441	17.3277
Aprt	1.03063	0.0437555	0.14191	Not significant	25.6624	25.1553	25.0731	24.5871	25.0835	26.4032	26.953	26.1607
Aqp1	5.98638	0.151626	0.27581	Not significant	12.9441	12.9441	12.9441	25.2596	12.9441	25.247	24.1473	25.699
Araf	0.199337	0.854074	0.903348	Not significant	21.8109	22.1356	21.6864	22.3987	19.9491	21.3132	23.0628	24.5038
Arap1	-1.46029	0.514326	0.636153	Not significant	12.9441	18.849	19.1413	18.1248	19.132	12.9441	12.9441	18.1978
Arf1	0.940309	0.000802657	0.0133448	Not significant	29.5818	29.6874	29.0731	29.4219	30.1715	30.4364	30.6675	30.2501
Arf4	0.75378	0.117343	0.242272	Not significant	26.9981	26.6362	25.6007	26.8722	27.2649	27.4193	28.0802	26.3579
Arf5	0.108632	0.670098	0.761432	Not significant	26.4674	26.3021	26.4219	26.4398	26.0677	26.4675	27.0303	26.5002
Arf6	-0.444813	0.171907	0.298053	Not significant	26.9081	26.7892	27.1021	25.9866	25.9533	26.5449	26.4423	26.0663
Arfgap1	2.29457	0.501167	0.626774	Not significant	12.9441	22.7274	12.9441	12.9441	22.2854	22.5644	12.9441	12.9441
Arfgap2	0.849443	0.103385	0.2277	Not significant	23.6525	24.514	23.5502	25.2862	24.6236	25.1745	25.1836	25.419
Arfgap3	3.83778	0.12938	0.253384	Not significant	12.9441	19.2639	12.9441	12.9441	12.9441	19.7323	20.3295	20.4414
Arfgef1	1.63723	0.476512	0.605332	Not significant	12.9441	18.2138	12.9441	19.0098	18.747	17.7296	20.2401	12.9441
Arfgef2	3.05886	0.121907	0.247383	Not significant	19.2653	18.2831	12.9441	20.3464	20.0992	20.3936	21.4682	21.1133
Arg1	-0.342997	0.122966	0.247557	Not significant	32.7873	32.9322	33.0806	32.7828	32.3358	33.1202	32.4238	32.3311
Arhgap1	4.28161	0.0568988	0.165554	Not significant	21.8324	12.9441	21.0063	21.4086	23.3407	23.175	23.5614	24.2407
Arhgdib	1.51791	0.0386	0.132803	Not significant	24.6806	24.7144	22.2163	24.4566	24.8156	25.6127	25.5486	26.1626
Arhgef1	2.88365	0.345616	0.48985	Not significant	12.9441	18.6843	12.9441	22.0249	12.9441	21.1556	21.4484	22.5839
Arhgef10l	2.64608	0.205584	0.33641	Not significant	12.9441	19.3339	19.0073	12.9441	18.9978	19.8335	18.4533	17.5291
Arhgef12	0.37557	0.882412	0.923943	Not significant	19.6664	12.9441	18.3951	12.9441	19.5916	19.9722	12.9441	12.9441
Arhgef6	3.36002	0.107443	0.231993	Not significant	12.9441	12.9441	12.9441	16.6381	12.9441	16.4768	18.997	20.4925
Arhgef7	4.55067	0.132501	0.257478	Not significant	12.9441	12.9441	12.9441	20.7695	12.9441	20.1008	22.3968	22.3628
Arid1a	2.76184	0.193683	0.321722	Not significant	12.9441	18.2423	12.9441	12.9441	18.1774	16.9173	20.0831	12.9441
Arih1	0.317835	0.707459	0.793636	Not significant	23.5355	24.4381	21.0622	22.8823	23.8773	23.8198	22.2248	23.2676
Arl1	1.28131	0.124607	0.249578	Not significant	25.7759	25.0912	25.1115	22.0294	25.9853	25.9278	25.655	25.5651
Arl3	0.977423	0.10657	0.231191	Not significant	23.1532	22.9615	22.9311	24.1494	24.5192	23.1961	24.8945	24.4952
Arl6ip1	0.12614	0.769916	0.840371	Not significant	26.6458	27.1843	27.7333	27.523	27.5557	26.4017	27.3035	28.33
Arl6ip5	1.93656	0.0218816	0.0931669	Not significant	26.0732	26.1997	26.0533	23.2995	27.467	27.2839	26.4114	28.2095
Arl8b	0.159627	0.679453	0.770514	Not significant	26.2678	25.6836	26.2355	26.6534	25.4095	26.6134	26.9065	26.5494
Armc1	0.236567	0.937029	0.961654	Not significant	12.9441	21.9567	20.3393	22.9584	22.5273	22.4142	12.9441	21.2592
Arpc1a	-1.2863	0.0167156	0.0783635	Not significant	25.4602	25.7909	24.8131	26.129	24.2009	23.5265	24.9751	24.3455
Arpc4	0.953623	0.00439486	0.0403797	Not significant	27.4236	26.8319	27.5091	27.4177	28.2618	28.6078	28.389	27.7382
Arpc5	0.693782	0.208814	0.341131	Not significant	26.3214	26.4169	26.5051	26.6655	25.4748	27.7989	27.8556	27.5547
Arsa	-1.62471	0.550871	0.664671	Not significant	24.7442	21.3371	23.5721	24.0068	24.8005	24.1276	12.9441	25.289
Arsb	-1.77536	0.617453	0.718095	Not significant	21.5679	22.0666	12.9441	23.286	12.9441	22.6406	12.9441	24.2344
Arvcf	-2.15995	0.287021	0.430043	Not significant	20.9034	20.8504	20.724	20.0071	19.4656	12.9441	20.4333	21.002
As3mt	0.658286	0.0283912	0.109367	Not significant	27.2707	26.5748	26.5652	26.7922	27.3716	27.0549	27.7963	27.6131
Asah1	1.14445	0.0150291	0.0747358	Not significant	25.7133	25.0872	24.7369	25.081	26.6513	26.9287	25.5321	26.0842
Ascc3	-0.801235	0.552915	0.665919	Not significant	19.4324	19.4044	18.1971	17.0908	17.43	18.4124	16.5614	18.516
Asgr1	-0.521735	0.0721392	0.191469	Not significant	27.693	28.1306	27.7986	28.5806	27.2768	27.7451	27.2599	27.834
Asgr2	-1.61471	0.0825521	0.209824	Not significant	25.6857	26.7189	26.8273	27.583	25.577	26.6019	25.5713	22.6059
Asl	-0.739912	0.000554042	0.0104976	Not significant	31.2438	31.1419	31.1136	31.0599	30.3908	30.4231	30.6188	30.1667
Asna1	2.20792	0.00848781	0.0592713	Not significant	22.7966	24.5116	22.2696	24.5328	25.7424	25.999	24.7184	26.4824
Asns	5.38432	0.0547854	0.162631	Not significant	12.9441	12.9441	19.7183	22.1399	23.2862	20.5747	24.92	20.5028
Aspdh	0.148219	0.544775	0.660181	Not significant	29.3636	29.5522	29.191	29.5767	29.206	29.1567	29.9253	29.9883
Aspg	-1.24041	0.250047	0.388156	Not significant	26.0404	25.5338	25.1474	25.384	25.4611	26.0072	20.9648	24.7109
Aspscr1	0.0709101	0.902741	0.938036	Not significant	22.2701	22.82	22.4707	22.7652	22.2791	22.6469	23.0882	22.5953
Ass1	-0.941932	0.000797044	0.0133448	Not significant	33.1455	33.3532	33.2748	33.385	32.7417	32.4369	32.3118	31.9003
Asxl3	3.53861	0.102704	0.227695	Not significant	12.9441	12.9441	12.9441	19.6986	17.3879	18.7212	16.1395	20.4367
Atad1	0.736712	0.10527	0.230314	Not significant	24.0386	23.5578	24.6531	24.9858	24.6655	25.2965	24.9979	25.2222
Atad3	-1.07419	0.00678395	0.0521393	Not significant	25.7946	25.9039	25.4665	25.9831	24.5341	24.2984	25.156	24.8628
Ate1	-1.38083	0.574772	0.683513	Not significant	22.5055	20.2645	18.1684	23.5139	22.1744	12.9441	20.957	22.8535
Atg3	-0.20808	0.611408	0.71253	Not significant	25.4754	25.4717	25.0799	26.2725	24.9407	26.0239	24.8119	25.6907
Atg4b	-0.061119	0.939902	0.962606	Not significant	21.6849	22.7313	21.6519	21.6089	21.0378	21.2777	22.234	22.8831
Atg7	-0.296186	0.494833	0.621286	Not significant	24.5806	24.4521	24.2164	23.4885	24.0552	24.0828	23.4999	23.9149
Athl1	2.21788	0.332993	0.478119	Not significant	22.5437	20.2257	12.9441	23.2181	21.468	22.3789	21.9124	22.0438
Atic	0.791987	0.0142114	0.0731821	Not significant	25.9103	26.1908	25.8292	25.6472	26.3414	26.4922	27.1631	26.7488
Atl2	-0.493354	0.515492	0.636926	Not significant	25.7172	24.1766	24.8698	24.6818	22.8846	24.1016	24.1142	26.3717
Atl3	0.619128	0.0662573	0.182381	Not significant	26.1578	25.8045	25.404	26.3206	26.2109	26.5139	26.4062	27.0324
Atox1	1.28187	0.0101236	0.0656126	Not significant	29.0337	29.9714	28.7931	29.6554	29.8949	30.9641	30.2638	31.4583
Atp13a1	0.379454	0.582826	0.69143	Not significant	22.8964	24.3679	22.5729	22.7845	24.3691	24.019	22.3247	23.4267
Atp1a1	0.193637	0.209858	0.341569	Not significant	28.6459	28.4266	28.4912	28.599	28.6312	28.6666	28.7532	28.8861
Atp1b1	-0.0737692	0.774445	0.844616	Not significant	28.15	28.1065	28.687	28.3349	28.8502	27.9638	27.9276	28.2417
Atp1b3	0.000128059	0.999805	0.999805	Not significant	26.8831	26.6857	24.8262	25.8516	26.2084	26.3497	25.1751	26.514
Atp5a1	-0.347577	0.0229892	0.0957279	Not significant	31.6989	31.7929	31.8266	31.6546	31.4571	31.1953	31.4967	31.4336
Atp5b	-0.360179	0.0568689	0.165554	Not significant	32.7107	32.7254	32.9162	32.3537	32.5328	32.4049	32.1464	32.1812
Atp5c1	-0.0531415	0.849574	0.900271	Not significant	29.8763	30.9595	30.38	30.9318	30.1227	30.4171	30.5838	30.8115
Atp5d	-1.00859	0.0536922	0.160348	Not significant	30.7054	29.8666	30.6196	30.1264	29.5131	27.9202	29.8296	30.0206
Atp5e	2.57018	0.0668333	0.183156	Not significant	21.8392	25.4451	22.9862	27.9273	27.0194	25.8826	28.1723	27.4042
Atp5f1	-0.30615	0.166174	0.291948	Not significant	29.3766	29.1125	28.7895	29.4964	29.1011	28.5984	29.002	28.8489
Atp5h	-0.299601	0.112743	0.236738	Not significant	30.641	30.9827	30.8496	30.8556	30.1355	30.6511	30.5929	30.7509
Atp5i	-0.466931	0.0316399	0.11772	Not significant	30.4875	30.2915	30.5347	30.0765	29.7672	29.6772	30.2725	29.8057
Atp5j	0.0154351	0.978832	0.986501	Not significant	29.319	29.2407	28.9523	26.7029	28.6677	28.2335	28.2685	29.1069
Atp5j2	-0.277237	0.259639	0.39867	Not significant	31.7178	31.2028	31.0951	31.2008	30.9519	31.6004	30.821	30.7344
Atp5l	-0.638827	0.00689747	0.0523272	Not significant	29.2586	29.5863	29.8276	29.1502	28.7341	28.8543	28.7895	28.8895
Atp5o	-0.274786	0.151205	0.275393	Not significant	30.8197	30.4005	30.2329	30.2405	30.0428	30.281	30.2882	29.9825
Atp5s	1.87308	0.399056	0.539155	Not significant	22.509	12.9441	22.001	20.7262	21.5392	22.2348	20.6164	21.2821
Atp6v0a1	1.77763	0.555787	0.667957	Not significant	19.5781	20.0446	12.9441	22.2091	23.3683	23.0017	12.9441	22.5723
Atp6v0a2	4.7338	0.0188949	0.0846899	Not significant	12.9441	12.9441	12.9441	12.9441	12.9441	18.9881	19.581	19.1984
Atp6v0c	0.267858	0.422625	0.56098	Not significant	27.7904	27.8271	28.2814	27.863	28.5754	28.8748	27.4363	27.9469
Atp6v0d1	-0.109952	0.745541	0.823421	Not significant	25.8033	25.2693	26.0948	25.3885	25.5663	26.0577	25.5049	24.9872
Atp6v1a	0.950187	0.00456279	0.041347	Not significant	25.4278	25.8419	25.8017	25.9684	26.442	26.4522	26.8953	27.051
Atp6v1b2	1.05815	0.00642523	0.0508878	Not significant	25.3165	25.194	25.1684	25.2666	25.9443	25.8475	26.8881	26.4982
Atp6v1c1	1.94372	0.0596358	0.170087	Not significant	21.2944	22.9975	20.7088	20.9577	21.94	24.253	22.7851	24.7551
Atp6v1d	5.08759	0.0895247	0.218238	Not significant	12.9441	12.9441	12.9441	12.9441	12.9441	23.4538	12.9441	22.7847
Atp6v1g1	5.50476	0.0554437	0.163327	Not significant	20.992	24.4603	12.9441	26.0609	26.4563	26.8165	26.4826	26.721
Atp6v1h	2.02061	0.0244321	0.0993338	Not significant	23.0321	22.4783	20.1348	22.8657	23.9152	23.8784	24.198	24.6019
Atp7b	0.393686	0.787552	0.856317	Not significant	19.6777	19.1956	18.9506	17.0584	20.7686	19.4091	16.6998	19.5795
Atpaf2	4.6144	0.0922653	0.220297	Not significant	12.9441	12.9441	12.9441	12.9441	12.9441	21.8719	22.4738	12.9441
Atrx	1.88421	0.157302	0.281481	Not significant	12.9441	12.9441	12.9441	12.9441	12.9441	12.9441	16.4265	16.9986
Atxn10	1.641	0.039358	0.13436	Not significant	21.1736	22.292	21.2262	21.8313	22.5449	23.0586	24.2428	23.2408
Atxn2	-0.590886	0.459668	0.593507	Not significant	22.4294	22.6427	23.4595	23.563	23.2604	21.0833	23.6253	21.7622
Atxn2l	-1.67386	0.436504	0.572831	Not significant	16.9782	22.3654	23.1156	24.7951	15.9193	20.5264	22.1832	21.9299
Auh	0.12597	0.791862	0.859823	Not significant	24.211	24.9938	24.7493	24.2391	24.8878	24.699	25.479	23.6314
Aup1	-2.59088	0.460091	0.593666	Not significant	12.9441	22.7763	22.7117	23.2369	12.9441	12.9441	22.8534	22.5637
B2m	4.8027	0.140825	0.264939	Not significant	12.9441	26.9908	26.667	27.2292	28.3604	27.6901	28.3658	28.6257
B4galnt1	4.99327	0.0484311	0.150539	Not significant	19.7676	12.9441	12.9441	21.0561	21.778	21.3175	22.956	20.6334
Baat	-0.255152	0.344364	0.488599	Not significant	28.9487	29.0709	28.8537	28.8851	28.4431	28.434	28.398	29.4628
Babam1	5.9566	0.0503163	0.153752	Not significant	12.9441	12.9441	19.8513	24.0536	20.5773	23.6696	24.7795	24.593
Bag3	0.0264402	0.952235	0.96962	Not significant	24.8304	25.5465	25.6659	25.792	24.718	24.9641	26.1976	26.0608
Bag6	0.378947	0.575096	0.683692	Not significant	23.7148	23.0076	23.0373	22.4916	22.5189	22.5896	24.3583	24.3003
Baiap2	2.00968	0.126395	0.250951	Not significant	19.4559	20.4463	20.3012	20.0694	22.011	19.4944	24.3557	22.4503
Banf1	4.21376	0.100443	0.226462	Not significant	12.9441	24.3378	23.2216	22.6237	24.1697	24.7026	25.5791	25.5307
Basp1	2.88931	0.0307911	0.115267	Not significant	21.0807	21.2435	18.8542	22.077	21.7376	22.6585	25.0778	25.3388
Bax	6.40416	0.0446644	0.144032	Not significant	12.9441	12.9441	23.9089	23.5906	24.5871	25.0994	24.7701	24.5477
Bbox1	-0.601126	0.110931	0.234602	Not significant	27.7671	27.5028	27.56	27.6422	27.7287	27.4769	26.2081	26.654
BC025446	5.03082	0.194316	0.322232	Not significant	12.9441	12.9441	12.9441	24.9323	24.4147	12.9441	23.0789	23.4502
BC089597	0.611474	0.506678	0.630628	Not significant	24.2479	24.0869	24.7597	25.311	26.447	27.1973	24.0974	23.1097
Bcam	4.92497	0.100206	0.226462	Not significant	12.9441	12.9441	12.9441	18.0142	12.9441	16.6732	23.4335	23.4955
Bcap31	1.05545	0.036741	0.129214	Not significant	27.3604	27.2857	26.5493	27.7043	27.5143	27.6229	29.0352	28.9491
Bcas2	5.05374	0.124949	0.249879	Not significant	21.6617	12.9441	12.9441	12.9441	12.9441	21.7994	22.7212	23.2442
Bcat2	6.77528	0.0134042	0.07247	Not significant	12.9441	12.9441	12.9441	12.9441	12.9441	22.3822	21.4871	22.064
Bckdha	-0.492428	0.0332472	0.12202	Not significant	27.2818	27.3097	27.1111	27.3338	26.6047	26.635	27.1146	26.7124
Bckdhb	-0.584828	0.0126141	0.0717072	Not significant	28.3288	28.1916	27.9487	28.4446	27.9052	27.4414	27.5483	27.6794
Bcl2l13	0.789422	0.381722	0.521608	Not significant	25.8965	25.3698	22.3923	26.5376	26.021	24.8882	25.8719	26.5728
Bclaf1	6.45809	0.0266438	0.104672	Not significant	12.9441	12.9441	20.9059	22.9461	23.8331	22.5945	24.8149	24.33
Bcs1l	-0.894098	0.736041	0.816265	Not significant	19.9582	12.9441	12.9441	21.1124	12.9441	12.9441	19.488	18.0061
Bdh1	0.0361145	0.94148	0.963623	Not significant	30.6212	30.5142	30.2565	30.1591	31.1852	31.2987	28.9556	30.256
Bdh2	-5.93233	0.0538896	0.160816	Not significant	23.9711	23.4699	24.3224	24.5176	23.2547	12.9441	23.4088	12.9441
Bet1	-0.481312	0.527524	0.646747	Not significant	26.1048	26.6674	25.6723	24.4372	25.6467	26.821	23.5836	24.9053
Bet1l	6.45086	0.014402	0.0737801	Not significant	12.9441	12.9441	12.9441	12.9441	22.4812	12.9441	20.9865	21.168
Bgn	5.80262	0.0443143	0.14337	Not significant	24.5358	22.1608	12.9441	25.6546	26.567	27.1681	26.7709	27.9997
Bhmt	-0.719767	0.0329668	0.121255	Not significant	33.4244	33.6971	33.6256	33.8648	32.6112	32.2618	33.5476	33.3122
Bin1	2.83084	0.168282	0.294605	Not significant	19.9977	12.9441	20.8514	19.7579	20.6212	21.6379	20.4938	22.1216
Bin2	4.35688	0.0398192	0.135235	Not significant	17.3791	12.9441	12.9441	19.1187	18.8805	19.3625	21.0569	20.5136
Birc6	1.66041	0.491565	0.617771	Not significant	12.9441	18.0978	12.9441	20.0846	18.8886	19.827	12.9441	19.0524
Blmh	-0.740382	0.0460752	0.146083	Not significant	26.5097	26.5347	26.2803	26.0031	26.024	26.0754	25.1858	25.081
Blvrb	0.538222	0.1409	0.264939	Not significant	29.857	29.9624	29.1856	30.4495	29.7635	30.3704	30.4155	31.058
Bnip1	-0.335723	0.921154	0.951179	Not significant	12.9441	21.7844	12.9441	22.633	20.411	12.9441	22.6635	12.9441
Bola1	3.42487	0.456317	0.591108	Not significant	12.9441	26.1235	12.9441	26.6147	12.9441	26.1425	26.3672	26.872
Bola3	-3.44928	0.229275	0.364234	Not significant	24.9011	26.645	25.1662	26.0897	12.9441	24.5507	25.9351	25.5751
Bpgm	3.10632	0.237604	0.374217	Not significant	12.9441	23.9918	24.2202	24.7564	24.0991	25.0827	24.5475	24.6085
Bphl	-0.458782	0.0220111	0.0931669	Not significant	29.6797	29.3752	29.095	29.356	28.8407	29.0266	28.9938	28.8098
Bpnt1	0.556344	0.0219429	0.0931669	Not significant	27.8733	27.5771	27.2387	27.3386	27.9912	27.8765	28.1068	28.2785
Brat1	2.57048	0.125002	0.249879	Not significant	12.9441	12.9441	12.9441	12.9441	12.9441	18.6279	17.5422	12.9441
Brcc3	0.694767	0.419514	0.558866	Not significant	22.9236	22.0875	22.1392	23.9442	24.0403	21.5218	23.6455	24.666
Bre	2.89359	0.263358	0.402819	Not significant	24.4303	22.9075	12.9441	24.0755	24.5289	22.1645	24.6185	24.6199
Bri3bp	-2.8597	0.476622	0.605332	Not significant	12.9441	12.9441	23.0975	25.5757	12.9441	24.2904	12.9441	12.9441
Brk1	1.06372	0.302928	0.444459	Not significant	22.9744	26.3382	23.0767	26.3999	25.0879	24.5229	26.631	26.8023
Bsdc1	-1.44844	0.449241	0.585003	Not significant	19.607	19.9206	19.1041	19.071	19.7615	12.9441	19.0124	20.1909
Bsg	0.545358	0.0245543	0.0993933	Not significant	27.1124	27.0279	27.3278	26.8351	27.8739	27.4051	27.4456	27.76
Bst2	3.11421	0.443805	0.57964	Not significant	12.9441	12.9441	12.9441	24.1258	25.3286	12.9441	12.9441	24.1982
Btd	0.00624839	0.991312	0.994577	Not significant	23.6989	23.8141	23.2902	23.404	23.9981	24.5925	22.6791	22.9625
Btf3	1.03565	0.023318	0.0966991	Not significant	26.7219	26.4673	25.2778	26.5336	26.7493	27.1044	27.7802	27.5092
Btf3l4	0.211834	0.646965	0.74325	Not significant	26.8755	26.6228	25.1584	26.3313	26.3304	26.0555	26.1063	27.3431
Bub3	4.08212	0.0985344	0.224355	Not significant	22.8908	21.9765	12.9441	22.7482	22.6152	23.3748	25.7794	25.1187
Bud31	4.46899	0.0930194	0.220309	Not significant	12.9441	12.9441	12.9441	12.9441	12.9441	12.9441	21.9081	21.856
Bzw1	1.1486	0.0369855	0.129384	Not significant	24.9057	23.9698	23.9147	25.0987	25.1152	25.1255	26.5877	25.6549
C0HKD9	-0.170694	0.911091	0.943494	Not significant	16.8636	16.2888	12.9441	12.9441	16.188	16.2817	12.9441	12.9441
C0HKG6	0.445234	0.505231	0.629442	Not significant	26.3622	25.434	23.675	26.4985	26.6361	25.4841	25.3681	26.2623
C1galt1c1	3.56913	0.107034	0.231511	Not significant	12.9441	12.9441	12.9441	12.9441	12.9441	21.161	19.0037	12.9441
C1qbp	-0.274889	0.447598	0.583439	Not significant	26.0655	26.367	26.0985	26.7369	25.4037	25.6351	26.5677	26.562
C1rl	6.8876	0.014573	0.0742715	Not significant	12.9441	12.9441	12.9441	12.9441	22.8371	23.0106	12.9441	20.5349
C1sa	6.13484	0.0170639	0.0793426	Not significant	12.9441	12.9441	12.9441	12.9441	12.9441	21.3689	22.5732	19.4296
C2cd2	-1.11	0.38966	0.530077	Not significant	21.3509	21.2585	23.8041	22.5426	23.0079	20.2296	18.6328	22.6457
C2cd2l	-0.996598	0.758072	0.831281	Not significant	20.1074	20.8124	12.9441	12.9441	12.9441	12.9441	12.9441	23.9893
C4bpa	5.57005	0.0404932	0.136355	Not significant	23.7474	24.333	12.9441	22.6213	25.7848	25.8141	27.2715	27.0556
C6	-2.19658	0.291821	0.434628	Not significant	20.4307	18.3791	20.4533	22.2122	20.6017	19.9234	12.9441	19.2196
C8a	-0.839861	0.372212	0.514292	Not significant	21.906	23.7436	24.8986	23.2458	23.8617	21.9394	21.1025	23.5311
C8b	-2.61689	0.357755	0.502745	Not significant	20.5474	21.0561	21.6471	12.9441	12.9441	18.909	12.9441	20.9298
C8g	-0.337225	0.586527	0.694572	Not significant	25.5874	26.2031	25.908	25.208	26.7623	25.9313	23.8566	25.0074
Ca1	0.0317111	0.952576	0.969717	Not significant	25.2685	24.9431	23.7797	25.4859	23.8562	25.4537	25.3794	24.9149
Ca14	-1.5103	0.0103814	0.0666297	Not significant	24.052	24.5788	24.4642	23.9909	23.3376	22.5229	22.8551	22.3291
Ca2	0.390668	0.367605	0.509704	Not significant	27.0935	26.9256	27.4667	27.4991	26.5854	27.628	28.7043	27.6298
Ca8	-1.25031	0.139353	0.263785	Not significant	22.8276	25.3737	24.2243	24.7702	24.0057	24.0441	22.32	21.8248
Cab39	1.57723	0.0196191	0.0864203	Not significant	23.434	22.7029	22.5842	24.2411	23.8849	24.7768	25.4201	25.1893
Cacybp	1.06	0.0474902	0.14843	Not significant	23.2874	24.8877	24.3948	24.5134	24.6456	25.7474	25.1447	25.7856
Cad	3.03649	0.0130505	0.0720783	Not significant	18.9406	19.8927	18.3549	20.5642	21.8155	22.7386	23.2153	22.129
Cadm1	1.83364	0.570424	0.678954	Not significant	12.9441	12.9441	22.6983	12.9441	12.9441	12.9441	20.8536	22.1233
Calml4	-3.55675	0.180791	0.306478	Not significant	25.3882	25.4189	24.8371	24.4686	24.5373	24.5641	12.9441	23.8402
Calu	6.07955	0.0106649	0.0675778	Not significant	17.1221	24.6286	17.3484	24.9375	26.8467	27.2991	27.3437	26.8654
Camk1	6.84776	0.0134575	0.07247	Not significant	21.1099	20.7878	12.9441	12.9441	22.8203	23.6039	25.2737	23.479
Camk2d	3.5544	0.103323	0.227695	Not significant	12.9441	12.9441	12.9441	12.9441	12.9441	12.9441	19.5094	20.5964
Camk2g	4.77076	0.112798	0.236738	Not significant	12.9441	20.515	12.9441	12.9441	12.9441	22.0189	21.5204	21.9469
Cand1	-0.0491431	0.823172	0.882687	Not significant	26.555	26.1533	26.3856	26.1682	26.0377	26.3129	26.3146	26.4004
Canx	0.7003	0.00238231	0.0267251	Not significant	27.4695	27.5427	27.282	27.4081	28.3265	27.9585	28.0495	28.1689
Capg	6.85967	0.012816	0.0720331	Not significant	23.3486	23.2475	12.9441	22.7529	26.5341	27.4908	28.1649	27.5419
Capns1	1.30305	0.0114059	0.0699932	Not significant	25.9675	25.4305	24.8087	25.4894	25.7036	26.9086	27.2812	27.0149
Caprin1	0.56993	0.108367	0.232972	Not significant	25.8692	25.8254	25.6996	25.7955	26.2772	25.5676	26.8908	26.7337
Capza1	0.379274	0.340625	0.485207	Not significant	26.3386	26.6738	25.8534	25.3572	26.2453	26.9015	25.7878	26.8054
Capza2	0.846331	0.00422201	0.0393625	Not significant	28.4533	27.755	27.954	27.8088	28.6559	28.7853	28.6814	29.2338
Capzb	1.01242	0.00784001	0.0567779	Not significant	27.0296	27.6117	26.9782	28.0849	28.0076	28.3965	28.6423	28.7077
Carhsp1	0.216599	0.386847	0.527519	Not significant	27.1587	27.3128	26.6621	27.2714	27.1339	26.9903	27.5278	27.6194
Carkd	-0.42977	0.0987875	0.224355	Not significant	27.2629	26.9464	27.1412	26.8136	26.8614	26.8399	26.1582	26.5855
Carm1	4.4358	0.146163	0.270793	Not significant	12.9441	12.9441	12.9441	21.2931	12.9441	21.3523	22.048	21.5242
Cars	0.312437	0.596997	0.702976	Not significant	23.2273	23.2185	22.8065	24.3406	24.4632	22.9641	24.1385	23.2768
Cask	6.39861	0.137609	0.262332	Not significant	12.9441	12.9441	12.9441	25.4648	12.9441	25.8508	25.1802	25.9165
Casp1	6.85172	0.0147968	0.0744794	Not significant	12.9441	12.9441	12.9441	12.9441	21.7978	23.646	12.9441	20.7953
Casp3	3.42532	0.28309	0.426088	Not significant	28.0322	27.0984	24.2396	12.9441	25.834	24.9735	28.2055	27.0024
Casp6	-0.41238	0.287588	0.430564	Not significant	24.6994	24.7298	24.4487	24.5111	24.4118	24.6331	24.0716	23.6229
Casp7	1.43958	0.56228	0.673512	Not significant	12.9441	18.3595	12.9441	20.1662	21.1398	12.9441	18.3969	17.6913
Casp8	2.00164	0.0261297	0.10318	Not significant	23.3908	21.0005	20.9595	23.3431	23.8205	24.5384	24.0493	24.2924
Cast	2.13149	0.108787	0.233661	Not significant	20.7812	21.2467	22.4843	18.8802	23.673	20.2496	24.0557	23.94
Cat	-0.131501	0.484095	0.612465	Not significant	32.3673	32.2534	32.2635	32.3047	32.1056	32.2903	31.7265	32.5404
Cav1	8.84169	0.0109445	0.0687176	Not significant	12.9441	12.9441	12.9441	12.9441	12.9441	24.1926	24.6767	25.3298
Cav2	4.44673	0.0291324	0.111571	Not significant	17.8316	18.499	12.9441	19.2992	20.3594	20.8528	23.0943	22.0543
Cbr3	10.0756	0.00911096	0.0617798	Not significant	24.3378	12.9441	12.9441	25.8412	27.8612	29.6849	29.0219	29.8017
Cbr4	-0.502249	0.162164	0.287324	Not significant	26.6659	26.9228	26.8418	27.0279	26.4221	27.2435	25.7833	26.0005
Cbs	-0.074955	0.666542	0.758479	Not significant	29.5658	29.2168	29.067	29.3459	29.1056	29.2381	29.476	29.0759
Cbwd1	4.4427	0.0932421	0.220309	Not significant	12.9441	12.9441	12.9441	12.9441	12.9441	12.9441	21.7211	21.9378
Cbx1	5.81507	0.0135896	0.07247	Not significant	19.9364	12.9441	12.9441	12.9441	20.6934	20.8565	19.6241	20.855
Cc2d1b	3.57742	0.15766	0.281857	Not significant	12.9441	12.9441	12.9441	19.6259	12.9441	19.1389	20.0479	20.637
Ccar1	1.21586	0.17307	0.299413	Not significant	21.6892	21.2342	21.6613	21.5739	21.2974	22.1192	24.0021	23.6033
Ccar2	0.526107	0.522529	0.643506	Not significant	20.9269	22.2771	21.5594	21.3359	22.9176	22.4623	21.4713	21.3524
Ccbl1	1.08824	0.00941851	0.0627901	Not significant	28.0358	27.7723	27.0322	27.9437	29.3448	29.0374	28.6691	28.0857
Ccbl2	0.525074	0.0972313	0.223583	Not significant	28.2057	28.7246	28.5466	28.6216	28.869	29.2165	29.7157	28.3975
Ccdc124	1.82744	0.248357	0.386745	Not significant	23.1738	23.2285	16.8122	23.4356	23.9275	23.8082	23.1691	23.055
Ccdc22	-0.22278	0.675658	0.766869	Not significant	23.1614	22.9703	22.8276	23.0305	23.2113	22.5826	22.8283	22.4764
Ccdc25	0.424072	0.388844	0.529148	Not significant	23.8686	23.6693	24.7042	25.1836	25.1908	24.0605	25.0166	24.854
Ccdc47	0.458707	0.183481	0.309185	Not significant	25.4072	25.7386	25.7279	26.4795	26.6917	26.4597	25.7939	26.2428
Ccdc51	4.45582	0.110888	0.234602	Not significant	12.9441	22.2839	12.9441	22.3864	21.5482	21.8089	22.5233	22.5014
Ccdc58	-0.130885	0.703055	0.790936	Not significant	27.9317	27.5255	27.4859	27.7403	27.7956	26.5537	27.7094	28.1012
Ccdc90b	2.49473	0.347888	0.492364	Not significant	12.9441	23.9729	24.6584	25.163	24.233	24.5276	24.4407	23.516
Ccdc93	1.22838	0.620848	0.720984	Not significant	24.2779	12.9441	23.2526	21.4821	23.0269	21.7657	19.6829	22.3948
Ccnk	3.28128	0.126155	0.250791	Not significant	12.9441	12.9441	12.9441	12.9441	12.9441	12.9441	21.4636	17.5497
Ccny	-3.94508	0.0975499	0.223941	Not significant	20.6807	20.9878	12.9441	12.9441	12.9441	12.9441	12.9441	12.9441
Ccs	0.708649	0.417228	0.557418	Not significant	24.6132	24.5613	22.1218	25.7432	24.2356	23.9592	26.2129	25.4664
Cct2	0.33863	0.0583072	0.168784	Not significant	28.0996	28.4635	28.046	28.158	28.5072	28.6031	28.5099	28.5014
Cct3	0.151211	0.41774	0.55755	Not significant	28.3071	28.3227	28.2927	28.0784	28.2689	28.3215	28.2329	28.7825
Cct4	0.354532	0.203522	0.334141	Not significant	26.6314	26.8347	26.145	27.013	26.6554	27.2365	27.2287	26.9215
Cct5	0.303128	0.148929	0.273462	Not significant	28.0487	28.1387	27.7676	27.8171	28.0959	28.4538	27.9526	28.4822
Cct6a	0.140824	0.583128	0.69158	Not significant	27.4671	27.794	27.3174	27.4572	27.2813	27.3086	28.152	27.8571
Cct7	0.575726	0.0758034	0.19814	Not significant	27.2222	27.4374	26.4357	27.299	27.5987	27.2338	28.0863	27.7785
Cct8	0.462697	0.061815	0.174383	Not significant	27.5205	27.9518	27.7509	27.9748	27.9077	28.0628	28.6195	28.4587
Ccz1	-0.178428	0.786228	0.855112	Not significant	22.4582	24.6199	23.6331	24.6325	24.277	23.7878	22.7174	23.8478
Cd101	1.36733	0.0430018	0.140316	Not significant	22.3094	22.8801	22.641	21.3823	23.7044	23.6206	24.1577	23.1994
Cd14	4.63033	0.0925465	0.220297	Not significant	12.9441	12.9441	12.9441	12.9441	12.9441	22.6879	12.9441	21.7216
Cd1d1	-3.49872	0.352504	0.497121	Not significant	24.8081	24.1877	12.9441	23.7835	12.9441	22.4167	12.9441	23.4236
Cd2ap	2.51019	0.00888826	0.0608759	Not significant	20.9884	20.8707	22.1244	22.1955	22.5819	23.9807	25.1146	24.5426
Cd302	5.87314	0.0698555	0.187544	Not significant	24.2507	22.1326	12.9441	12.9441	25.6227	24.4306	25.3173	20.3934
Cd36	2.00601	0.0209838	0.0904199	Not significant	22.5843	25.2861	25.5489	25.7618	26.1608	26.4573	26.9874	27.5996
Cd38	0.447187	0.419928	0.559088	Not significant	25.2227	24.7718	23.2732	25.4344	25.3626	24.8908	24.5794	25.658
Cd47	3.34296	0.393418	0.533026	Not significant	24.0589	23.3474	12.9441	12.9441	12.9441	25.1126	24.5664	24.0433
Cd5l	4.51571	0.213271	0.344856	Not significant	18.0128	12.9441	12.9441	23.5025	12.9441	23.9536	24.4596	24.1091
Cd81	-0.439579	0.15058	0.274821	Not significant	27.944	28.0688	27.4761	27.0539	27.2559	27.5495	26.8019	27.1772
Cd9	6.81542	0.02511	0.100643	Not significant	23.1197	12.9441	12.9441	22.3505	24.426	25.0609	24.0786	25.0546
Cd97	1.8828	0.3573	0.502452	Not significant	16.7777	12.9441	12.9441	12.9441	16.8252	12.9441	12.9441	20.4278
Cda	4.12361	0.127005	0.251721	Not significant	24.5982	12.9441	23.8305	24.2227	24.3118	25.7615	25.4589	26.5577
Cdc23	3.45687	0.103325	0.227695	Not significant	12.9441	12.9441	12.9441	12.9441	12.9441	12.9441	19.8795	19.8362
Cdc37	1.92668	0.0113166	0.069695	Not significant	23.8772	24.4706	22.0396	24.4979	25.0644	25.5609	25.7061	26.2607
Cdc42	0.807653	0.0688093	0.187146	Not significant	28.1924	27.51	27.6918	28.1616	27.7897	28.2697	29.4466	29.2804
Cdc42bpb	0.624962	0.441044	0.577085	Not significant	21.3587	21.75	20.531	21.5008	21.2944	21.8905	22.122	22.3334
Cdc42ep4	1.09433	0.742106	0.820877	Not significant	24.2365	12.9441	12.9441	12.9441	21.0162	12.9441	12.9441	20.5417
Cdc5l	3.50934	0.221838	0.35616	Not significant	12.9441	16.631	12.9441	20.7192	12.9441	20.0134	22.3119	22.0064
Cdc73	4.11783	0.103676	0.227834	Not significant	12.9441	12.9441	12.9441	18.6466	19.3922	12.9441	21.4172	20.1967
Cdh2	-0.578139	0.246383	0.384125	Not significant	23.9135	24.866	24.103	23.915	23.3463	23.0291	23.8503	24.2592
Cdh5	5.03274	0.0510438	0.155368	Not significant	14.8146	14.4246	12.9441	22.709	20.4171	20.7615	20.8972	22.9475
Cdipt	1.37152	0.0121447	0.0715676	Not significant	24.4276	24.8013	24.8637	26.3284	26.5594	26.8434	26.4628	26.0415
Cdk5	5.84859	0.0983829	0.224355	Not significant	12.9441	12.9441	12.9441	21.7619	12.9441	22.6944	24.576	23.7741
Cdk5rap3	0.83254	0.464657	0.5981	Not significant	22.8554	22.466	20.6412	22.6433	24.8089	21.2516	21.2574	24.6181
Cdkal1	-1.1354	0.511672	0.634781	Not significant	17.4718	17.2883	12.9441	12.9441	17.2744	12.9441	12.9441	12.9441
Cdkn1b	0.504525	0.875554	0.918706	Not significant	22.4411	22.3866	12.9441	23.0447	23.4413	22.7172	23.732	12.9441
Cdkn2aip	3.6253	0.177457	0.30352	Not significant	12.9441	12.9441	12.9441	19.6918	12.9441	17.3844	22.2639	20.4329
Cdkn2c	4.4129	0.0934567	0.220685	Not significant	12.9441	12.9441	12.9441	12.9441	21.8704	12.9441	12.9441	21.6694
Cds2	6.70585	0.0135737	0.07247	Not significant	12.9441	12.9441	12.9441	12.9441	12.9441	21.9994	22.3369	21.3194
Cdv3	-0.00767199	0.984533	0.989782	Not significant	25.3051	25.3319	25.3489	25.7589	25.6745	24.9851	24.7499	26.3045
Ceacam1	-5.21215	0.121436	0.247295	Not significant	22.6717	22.2988	23.5996	12.9441	21.8333	12.9441	12.9441	12.9441
Ceacam2	-3.31893	0.105426	0.230529	Not significant	19.6276	12.9441	19.5362	12.9441	12.9441	12.9441	12.9441	12.9441
Cecr5	-0.90767	0.325218	0.470024	Not significant	23.927	22.7731	20.9434	22.2948	20.7497	22.2382	21.2966	22.0231
Celf1	0.331655	0.436567	0.572831	Not significant	24.9251	24.8958	25.6872	24.9109	25.7896	25.6269	25.8988	24.4303
Celf2	0.562681	0.864877	0.911851	Not significant	21.929	12.9441	20.1238	12.9441	12.9441	12.9441	21.2227	23.0809
Cenpe	2.708	0.326385	0.47134	Not significant	18.6157	12.9441	12.9441	12.9441	19.4936	12.9441	12.9441	22.8982
Cenpv	0.990505	0.0963853	0.223583	Not significant	26.0864	26.0227	25.6067	26.6174	26.3917	25.8672	28.1485	27.8877
Cept1	-0.201109	0.799808	0.866787	Not significant	25.1216	23.2696	24.7728	24.1054	25.4898	24.9875	22.2548	23.7327
Cers2	0.141983	0.599893	0.705128	Not significant	26.128	27.0689	26.5142	26.8194	26.8071	26.6377	26.563	27.0907
Ces1	0.248331	0.153747	0.277699	Not significant	29.3916	29.1623	29.1652	29.1383	29.2992	29.3872	29.3804	29.784
Ces1c	0.978812	0.0187073	0.0840871	Not significant	26.4818	26.4401	26.8202	27.185	26.815	28.1242	27.7541	28.149
Ces1d	-0.704889	0.0839621	0.211217	Not significant	31.5915	31.2511	30.9969	31.3589	30.7327	30.8052	29.4987	31.3423
Ces1e	-2.11848	0.0147064	0.0744722	Not significant	27.3711	27.1815	26.7064	26.7073	25.1367	24.9218	22.8402	26.5937
Ces1f	-1.97925	0.0918451	0.220297	Not significant	30.5908	30.5254	30.279	30.5227	29.2136	30.1191	24.8526	29.8156
Ces2c	-0.0491747	0.95443	0.970336	Not significant	28.7053	29.2604	29.3524	28.7197	30.3481	30.5578	26.3902	28.5449
Ces2e	1.20551	0.118581	0.243939	Not significant	29.5957	29.8367	29.4416	29.6511	32.1372	32.3189	29.1734	29.7176
Ces2g	1.41255	0.0337101	0.123034	Not significant	27.2735	27.6774	27.3328	27.6259	30.0126	29.7731	27.2468	28.5271
Ces3a	-1.79568	0.0326518	0.120617	Not significant	31.1686	31.5238	31.2425	31.1194	30.5071	29.6007	27.1004	30.6633
Ces3b	-2.46275	0.0138019	0.0728742	Not significant	28.4234	28.544	28.153	27.4884	26.8197	26.3672	23.0114	26.5596
Cfd	5.6067	0.155063	0.278987	Not significant	12.9441	12.9441	12.9441	24.4013	12.9441	22.745	25.2953	24.676
Cfl1	0.958371	6.61e-05	0.00266902	Not significant	30.4283	30.1504	30.2074	30.1006	31.1192	31.1578	31.1122	31.331
Cfl2	-0.208141	0.719432	0.803426	Not significant	26.688	27.4408	25.8941	27.0948	27.5378	27.142	25.0718	26.5335
Cfp	2.80303	0.210579	0.342039	Not significant	22.2005	21.7167	21.9248	12.9441	22.8303	22.559	21.7816	22.8274
Cgn	0.898065	0.793535	0.861403	Not significant	12.9441	22.1382	12.9441	19.9624	12.9441	12.9441	22.7477	22.9451
Cgnl1	-0.214193	0.820316	0.880339	Not significant	20.0957	21.8325	21.7842	21.1097	20.2751	20.7824	21.2903	21.6175
Chchd10	0.54817	0.267122	0.407841	Not significant	26.3043	25.7853	26.1252	26.9984	26.1091	26.1992	27.9782	27.1194
Chchd3	-0.565311	0.0896099	0.218238	Not significant	27.2925	27.237	27.7542	26.8536	26.3483	26.4319	26.7378	27.358
Chchd4	6.1973	0.136942	0.262332	Not significant	12.9441	12.9441	12.9441	24.8513	12.9441	23.8618	25.6806	25.9863
Chchd5	2.27747	0.553289	0.665965	Not significant	12.9441	12.9441	23.9877	24.5432	12.9441	24.2827	23.0001	23.3021
Chchd6	5.264	0.129044	0.253353	Not significant	12.9441	12.9441	12.9441	22.235	12.9441	21.6573	23.8882	23.6336
Chd4	-0.0321118	0.979005	0.986501	Not significant	19.3752	20.5441	20.3653	19.7435	18.6098	19.6235	21.9269	19.7394
Chdh	-0.177116	0.412641	0.553168	Not significant	28.1295	27.637	28.2121	28.194	27.9444	27.5291	27.9137	28.077
Chid1	5.03343	0.0746787	0.196453	Not significant	12.9441	21.6287	12.9441	22.5455	22.7851	23.5351	21.0045	22.8713
Chil3	0.064662	0.916391	0.947495	Not significant	25.4721	24.9794	24.1179	25.6963	24.1082	25.7101	26.3699	24.3361
Chka	3.70135	0.100263	0.226462	Not significant	12.9441	12.9441	12.9441	12.9441	12.9441	12.9441	20.1661	20.5275
Chkb	-0.231112	0.747592	0.825006	Not significant	23.1838	24.0426	24.1576	22.2585	21.8545	23.5066	23.272	24.085
Chm	3.53733	0.310489	0.452868	Not significant	20.2318	12.9441	12.9441	22.4189	20.78	24.1138	12.9441	24.8503
Chmp2a	2.04463	0.0448238	0.144192	Not significant	21.0752	21.5669	21.7064	22.0327	22.3338	22.204	25.0329	24.9892
Chmp3	3.94893	0.125753	0.250494	Not significant	12.9441	23.8841	21.379	24.2731	25.2316	22.9398	24.9828	25.1219
Chmp4b	6.94253	0.0339118	0.123202	Not significant	12.9441	23.1007	12.9441	24.3306	23.7357	25.0711	26.0136	26.2691
Chmp5	8.62809	0.0115976	0.0708089	Not significant	12.9441	12.9441	12.9441	12.9441	12.9441	23.4615	24.1868	25.6963
Chn2	2.89182	0.119386	0.244704	Not significant	12.9441	12.9441	12.9441	12.9441	12.9441	17.8104	19.6451	12.9441
Chordc1	0.981422	0.140581	0.264939	Not significant	23.164	25.1357	23.3894	25.5818	25.3357	24.8	25.7863	25.2745
Chp1	1.03496	0.162434	0.287606	Not significant	22.6557	23.2577	23.8827	25.0063	25.2137	24.4132	23.5118	25.8035
Chpt1	-0.614363	0.853988	0.903348	Not significant	23.9905	12.9441	23.4321	24.0257	22.9459	12.9441	22.3906	23.6544
Chtop	5.17007	0.147696	0.272472	Not significant	12.9441	22.9735	12.9441	12.9441	24.3347	21.9455	12.9441	23.2617
Chuk	-0.590496	0.813979	0.876627	Not significant	20.9791	19.8655	12.9441	20.4738	18.7124	19.5875	12.9441	20.6564
Ciao1	2.86578	0.249753	0.388004	Not significant	12.9441	24.2442	22.2818	23.901	23.6987	24.0301	23.479	23.6263
Ciapin1	5.82155	0.045425	0.144484	Not significant	21.0942	12.9441	12.9441	23.3661	24.1667	23.8921	22.5031	23.0727
Cirbp	8.2709	0.0114111	0.0699932	Not significant	12.9441	12.9441	12.9441	12.9441	12.9441	23.6232	24.3635	23.9291
Cisd1	0.635028	0.0806106	0.20648	Not significant	29.077	27.8204	28.2977	29.1122	28.8374	29.1709	29.6016	29.2375
Cisd2	0.801618	0.0264201	0.104103	Not significant	25.3195	26.1343	25.5598	25.1551	26.1258	26.1973	26.2554	26.7966
Cisd3	0.219096	0.836482	0.891407	Not significant	25.8329	25.8884	26.4489	29.3369	25.0613	26.2838	28.0596	28.9788
Ckap5	2.53326	0.254854	0.394227	Not significant	12.9441	12.9441	12.9441	19.3429	12.9441	17.7591	19.7211	17.8838
Clasp1	4.4589	0.0134411	0.07247	Not significant	12.9441	12.9441	12.9441	16.8798	18.1986	20.0629	18.3216	16.9646
Clcc1	-0.0489066	0.961687	0.974982	Not significant	22.2896	22.8268	21.3129	22.1237	23.7062	22.4527	19.6541	22.5445
Cldn1	5.85934	0.135012	0.260095	Not significant	24.0118	12.9441	12.9441	12.9441	24.2842	25.2693	23.7839	12.9441
Cldn23	2.76068	0.118778	0.244185	Not significant	12.9441	12.9441	12.9441	12.9441	12.9441	12.9441	18.9615	17.9694
Cldn3	2.47195	0.0219913	0.0931669	Not significant	24.2728	21.0264	23.3136	25.0236	25.2723	24.8297	26.6281	26.7942
Clec4f	5.50828	0.0554888	0.163327	Not significant	12.9441	23.0532	21.4016	12.9441	22.0868	23.8768	22.7533	23.6591
Clic4	0.801243	0.45658	0.591255	Not significant	24.9173	24.697	23.122	25.9486	22.7263	25.049	26.9346	27.1799
Clint1	1.11683	0.175205	0.301133	Not significant	24.7625	25.3	23.4669	25.1527	23.595	26.2204	26.8668	26.4673
Clip1	3.85355	0.0986803	0.224355	Not significant	12.9441	12.9441	12.9441	12.9441	12.9441	12.9441	20.9151	20.3873
Clmn	1.15489	0.341233	0.485751	Not significant	21.2624	18.7981	21.5491	21.3648	20.0877	21.7033	23.8595	21.9435
Clns1a	8.74438	0.0111322	0.0690967	Not significant	12.9441	12.9441	12.9441	12.9441	12.9441	24.0651	24.3009	25.4438
Clpb	4.46967	0.138754	0.263533	Not significant	12.9441	20.6206	12.9441	12.9441	19.7286	12.9441	23.5475	21.1113
Clpp	0.151617	0.752487	0.828426	Not significant	25.5356	25.9062	25.3092	26.3531	24.8952	25.5762	26.93	26.3093
Clptm1	0.962781	0.244735	0.382157	Not significant	21.5802	21.4984	21.0192	22.5002	21.8631	21.8042	23.2768	23.505
Clpx	0.083036	0.824835	0.883752	Not significant	24.7204	25.1596	24.2797	24.817	24.9296	24.1873	25.1976	24.9944
Clta	7.37156	0.0739515	0.194972	Not significant	12.9441	27.23	12.9441	27.6892	25.3838	26.8291	29.1859	28.8947
Cltb	1.4715	0.0430121	0.140316	Not significant	25.3224	26.6079	24.8735	27.5044	27.359	26.6186	27.8097	28.407
Cltc	0.830631	0.000849317	0.0138172	Not significant	28.5341	28.2788	28.236	28.1829	28.9129	29.1189	29.3984	29.1241
Cluh	-0.248713	0.37475	0.517077	Not significant	25.7096	25.5261	25.3864	26.0824	25.3032	25.2811	25.6616	25.4637
Clybl	-1.07813	0.016808	0.0786758	Not significant	25.3753	26.2377	25.523	26.0559	25.0103	23.9679	24.9084	24.9928
Cmah	-5.40303	0.0709137	0.189358	Not significant	18.9121	22.316	18.7111	23.5507	12.9441	12.9441	12.9441	23.0455
Cmas	1.2171	0.0609804	0.172758	Not significant	24.39	24.8559	22.8458	23.954	25.575	24.0741	25.6981	25.5669
Cmbl	-0.294394	0.470527	0.60106	Not significant	28.7425	28.8034	28.5081	29.8446	27.9331	28.6229	28.65	29.515
Cmc2	-3.30173	0.371219	0.513099	Not significant	12.9441	23.1522	25.0086	12.9441	12.9441	12.9441	22.0097	12.9441
Cml1	-0.835436	0.127873	0.25218	Not significant	26.2074	26.4295	25.0973	26.8855	25.5703	24.3169	25.2888	26.1019
Cml2	-1.70242	0.00674798	0.0521373	Not significant	28.7702	28.3312	28.2628	29.1448	27.2911	26.6603	25.6836	28.0644
Cmpk1	0.731888	0.0523555	0.15743	Not significant	27.7856	28.8381	28.0696	28.5691	29.3651	29.1156	28.2805	29.4289
Cmpk2	3.04859	0.229302	0.364234	Not significant	22.6781	12.9441	22.1636	23.9883	22.4852	21.3911	24.876	25.2162
Cmtm8	-0.276896	0.954508	0.970336	Not significant	27.5111	12.9441	12.9441	25.6472	12.9441	12.9441	26.2452	25.8055
Cmtr1	-2.0103	0.374949	0.517171	Not significant	19.7767	22.2535	19.6125	22.7185	12.9441	19.9345	22.5821	20.8593
Cmya5	4.08521	0.0446062	0.143961	Not significant	17.161	12.9441	18.9188	17.1589	18.9596	19.152	22.3008	22.1111
Cnbp	1.00122	0.049344	0.152182	Not significant	26.3007	26.3565	26.214	26.9413	26.1145	27.8299	28.1197	27.7534
Cndp2	0.549022	0.0173446	0.0804269	Not significant	27.705	27.9599	27.6848	27.4534	28.0799	28.3338	28.0743	28.5111
Cnih1	-0.0552405	0.990075	0.993648	Not significant	27.4483	28.0348	26.7753	12.9441	27.09	27.8058	12.9441	27.1416
Cnih4	0.892199	0.0126213	0.0717072	Not significant	27.1622	26.2878	26.571	26.2068	27.901	27.2671	27.5217	27.1068
Cnn2	5.71083	0.0548633	0.162741	Not significant	23.4868	12.9441	12.9441	22.0525	22.7688	23.5303	23.6519	24.3197
Cnn3	1.20659	0.0196709	0.0865518	Not significant	25.6741	25.1787	24.5629	25.7681	25.9756	25.9184	27.3385	26.7778
Cnot1	4.08227	0.045296	0.144484	Not significant	18.4352	18.1204	12.9441	12.9441	19.7704	19.8932	20.2154	18.8939
Cnot2	4.5177	0.0926832	0.220297	Not significant	12.9441	12.9441	12.9441	12.9441	12.9441	12.9441	22.039	21.9199
Cnpy2	0.566618	0.0395052	0.134746	Not significant	27.9709	27.602	27.5636	27.3247	28.6112	28.2814	28.0644	27.7706
Cnpy3	5.82664	0.0561261	0.164029	Not significant	12.9441	12.9441	22.7756	23.4264	23.4319	24.6354	22.6987	24.6307
Cnpy4	4.738	0.092507	0.220297	Not significant	12.9441	12.9441	12.9441	12.9441	12.9441	23.1218	12.9441	21.7184
Coa5	-0.0784614	0.983594	0.989782	Not significant	23.1904	23.4012	12.9441	12.9441	23.0756	12.9441	23.2022	12.9441
Coa6	-4.05521	0.115845	0.241064	Not significant	23.4155	12.9441	18.6935	12.9441	12.9441	12.9441	12.9441	12.9441
Coasy	0.39412	0.305098	0.446815	Not significant	26.1447	25.4417	24.9115	25.1767	25.7525	25.6758	25.3985	26.4242
Cobl	3.79282	0.0427206	0.140044	Not significant	18.2575	12.9441	12.9441	16.6921	18.8464	19.2773	18.7487	19.1366
Cobll1	-0.785693	0.286437	0.429493	Not significant	23.627	22.7109	23.1876	24.0994	22.8975	21.1012	23.4557	23.0276
Cog1	5.00455	0.0191723	0.0848307	Not significant	12.9441	12.9441	12.9441	12.9441	12.9441	18.5328	19.9356	20.3821
Cog2	0.986829	0.659195	0.752714	Not significant	20.762	20.722	12.9441	22.2917	18.4212	19.3317	21.1555	21.7586
Cog4	2.07689	0.420933	0.559737	Not significant	12.9441	12.9441	12.9441	19.356	12.9441	19.5671	12.9441	21.0405
Cog5	4.28423	0.0222519	0.0937422	Not significant	17.7992	12.9441	17.5665	16.9125	20.8378	19.2374	20.9893	21.2947
Cog6	2.76264	0.168781	0.295087	Not significant	19.4246	19.8874	18.634	12.9441	18.496	21.2423	20.8735	21.3289
Cog8	6.18288	0.00909161	0.0617543	Not significant	12.9441	19.7047	12.9441	12.9441	20.97	21.5118	20.742	20.0446
Col12a1	-1.11842	0.505302	0.629442	Not significant	17.6481	12.9441	12.9441	17.9017	12.9441	12.9441	15.8458	15.2304
Col1a1	7.44594	0.0123318	0.0715676	Not significant	22.1813	12.9441	12.9441	12.9441	22.1146	20.4924	24.0416	24.1487
Col1a2	2.99656	0.304189	0.445649	Not significant	12.9441	18.8756	12.9441	20.5089	12.9441	19.7396	22.0247	22.5505
Col4a1	4.61996	0.0594079	0.169737	Not significant	12.9441	12.9441	20.0605	20.6153	21.0983	20.7678	21.2109	21.9669
Col4a2	2.59455	0.292405	0.435145	Not significant	12.9441	12.9441	15.6851	20.0436	20.7565	12.9441	18.3832	19.9113
Col6a1	0.490777	0.595662	0.702613	Not significant	25.3357	23.5193	22.35	22.4418	24.7391	24.9287	22.0572	23.8849
Col6a2	1.06926	0.257482	0.396897	Not significant	24.5881	21.6487	21.4548	23.1076	23.9435	24.9691	22.3467	23.8169
Col6a3	1.31656	0.111624	0.235577	Not significant	24.4851	21.433	21.9695	23.4006	24.2481	24.584	23.4153	24.3071
Colgalt1	4.01784	0.0989081	0.224355	Not significant	12.9441	22.3581	22.8876	23.3329	24.1486	24.7507	24.2696	24.4251
Commd1	5.51554	0.0873351	0.214966	Not significant	12.9441	12.9441	12.9441	12.9441	23.8417	24.1086	12.9441	12.9441
Commd10	3.22879	0.334441	0.479503	Not significant	20.6398	22.1916	12.9441	12.9441	12.9441	23.4918	22.6085	22.5905
Commd2	0.0919231	0.977919	0.986388	Not significant	23.2695	12.9441	22.2734	24.0878	22.2349	12.9441	23.9199	23.8436
Commd3	0.814191	0.268841	0.409845	Not significant	25.1027	24.7575	23.4742	22.2004	25.0855	24.2582	25.3359	24.112
Commd5	3.70025	0.268378	0.40939	Not significant	21.9171	12.9441	19.8432	12.9441	23.4189	23.6758	22.4106	12.9441
Commd6	1.12902	0.764458	0.835866	Not significant	12.9441	23.8975	24.1536	24.691	25.7978	12.9441	25.4524	26.008
Commd9	7.08549	0.0224266	0.0942774	Not significant	12.9441	23.8312	12.9441	12.9441	22.8265	22.5443	23.4424	22.1922
Comt	-0.278034	0.419534	0.558866	Not significant	30.2001	30.506	30.2673	29.785	29.759	29.6715	29.3398	30.8759
Comtd1	0.806328	0.373151	0.51523	Not significant	21.5011	20.9438	20.1672	20.7363	21.692	21.7812	22.2885	20.812
Copa	0.470899	0.0420611	0.139153	Not significant	26.4077	26.5696	26.2384	26.7115	26.8052	27.0861	26.9832	26.9362
Copb1	0.244609	0.382827	0.522757	Not significant	26.8204	27.1961	26.6073	26.4374	27.4798	27.1114	26.6168	26.8315
Copb2	0.147983	0.481161	0.610117	Not significant	26.4641	26.3755	26.2871	26.485	26.7047	26.5751	26.2647	26.6592
Cope	0.435126	0.0835886	0.211006	Not significant	26.4584	26.6708	26.8946	26.4686	26.7475	27.4321	26.9948	27.0585
Copg1	0.595797	0.0838163	0.211006	Not significant	25.7985	26.5255	25.3456	25.9121	26.3648	26.7219	26.1412	26.7369
Copg2	4.85519	0.0830284	0.21036	Not significant	12.9441	22.0608	22.3266	12.9441	22.3246	22.9115	22.9077	21.5525
Cops2	3.56643	0.177803	0.303622	Not significant	24.313	24.2545	12.9441	24.2751	25.1693	24.8194	24.5689	25.4949
Cops3	0.170871	0.658402	0.752026	Not significant	25.1195	25.488	24.3097	25.3384	24.998	25.3016	24.8553	25.7842
Cops4	0.535877	0.0837435	0.211006	Not significant	25.4051	25.6134	25.2396	25.6797	26.407	25.5918	25.8613	26.2212
Cops5	4.7045	0.0815912	0.20859	Not significant	22.4959	24.052	12.9441	25.1267	26.1857	25.6178	26.0949	25.5385
Cops7a	3.42437	0.178328	0.30387	Not significant	12.9441	23.2106	23.7105	24.2859	24.634	24.0546	24.6377	24.5223
Cops7b	6.91721	0.0091928	0.062122	Not significant	12.9441	21.1076	12.9441	12.9441	21.9434	22.2803	21.5315	21.8535
Cops8	6.27032	0.0648687	0.179637	Not significant	24.4815	24.9059	12.9441	12.9441	24.088	24.4688	26.534	25.266
Copz1	0.656917	0.107045	0.231511	Not significant	26.9699	27.1998	25.7032	27.0514	27.8711	27.2087	27.4332	27.0391
Copz2	0.55612	0.871206	0.916085	Not significant	23.5928	23.6415	23.0009	12.9441	24.6286	23.9994	12.9441	23.8318
Coq3	-3.22291	0.229505	0.36441	Not significant	25.2751	25.619	22.7515	24.2447	25.3468	24.2488	12.9441	22.4591
Coq5	-3.32571	0.177443	0.30352	Not significant	25.1051	21.9903	23.3567	23.3202	24.1294	20.7978	12.9441	22.5981
Coq6	-0.994813	0.0491104	0.151935	Not significant	24.9478	25.5118	24.9566	25.1382	24.4085	24.9896	23.9078	23.2693
Coq7	2.47454	0.341902	0.486326	Not significant	23.6744	23.2396	12.9441	25.5024	23.9082	24.5126	23.6329	23.205
Coq9	-0.144929	0.63154	0.73019	Not significant	27.9003	27.812	27.5788	28.369	27.2689	27.4477	28.3826	27.9812
Coro1b	0.896502	0.0338838	0.123202	Not significant	26.0264	26.3909	26.667	27.3629	27.1667	27.0245	28.0909	27.7509
Coro7	1.68269	0.109417	0.233833	Not significant	22.9108	21.9278	20.0693	23.7157	22.7203	23.0409	25.008	24.5851
Cox4i1	-0.172149	0.363264	0.505633	Not significant	30.9611	30.5601	30.5973	30.8764	30.4089	30.3041	30.9005	30.6928
Cox5a	-0.302437	0.104273	0.228891	Not significant	30.6303	30.3684	30.4051	30.4934	30.5468	30.1865	29.9594	29.9947
Cox5b	-0.0726734	0.815804	0.877329	Not significant	29.0497	29.5152	28.6221	29.9515	29.3161	29.1673	29.5709	28.7934
Cox6a1	-0.782258	0.0202475	0.088009	Not significant	30.4367	29.7033	30.1093	30.3705	29.2753	29.278	28.883	30.0545
Cox6b1	-0.288834	0.0398589	0.135254	Not significant	31.4663	31.5705	31.5209	31.4749	31.2269	31.3502	31.2292	31.0711
Cox6c	-0.576355	0.213049	0.344729	Not significant	29.34	29.5908	29.6064	29.5012	29.1085	28.7794	30.0994	27.7457
Cox7a2	-0.318068	0.429485	0.566166	Not significant	30.3775	30.0783	30.0198	28.817	29.8355	28.7126	29.7044	29.7678
Cox7c	-0.0651875	0.872771	0.917244	Not significant	27.4782	27.5576	27.6274	28.3165	26.6482	27.5443	28.4762	28.0501
Cpd	3.03091	0.111098	0.234765	Not significant	12.9441	12.9441	12.9441	12.9441	12.9441	12.9441	19.2757	18.7361
Cpn2	2.39376	0.119145	0.244463	Not significant	18.3203	19.1367	23.2037	21.6494	20.3523	24.1205	23.8456	23.5667
Cpne3	0.819273	0.0258987	0.102559	Not significant	25.5515	25.7538	25.1925	26.304	26.065	26.676	26.7496	26.5882
Cpped1	-0.173755	0.835264	0.890588	Not significant	24.4175	24.3184	24.3292	24.9975	25.0802	25.7203	21.7683	24.7989
Cpq	-0.51589	0.0473959	0.148399	Not significant	26.3712	26.6936	26.5371	26.3067	25.9664	26.0124	26.1996	25.6665
Cps1	-0.595072	0.173427	0.299521	Not significant	33.8277	33.5512	33.7805	33.7228	33.2515	33.4341	33.9783	31.838
Cpsf2	-4.78441	0.050021	0.153672	Not significant	21.0632	22.1103	20.9496	20.982	12.9441	19.0086	12.9441	21.0706
Cpsf6	6.13388	0.0454094	0.144484	Not significant	12.9441	22.6574	12.9441	22.9667	23.3514	22.5506	26.1454	24.0003
Cpsf7	0.511996	0.81596	0.877329	Not significant	17.5371	17.2308	17.9318	16.5483	15.6301	20.7897	21.9321	12.9441
Cpt1a	0.185136	0.562669	0.673569	Not significant	27.1679	27.628	26.5593	27.2609	27.219	27.3582	26.8471	27.9323
Cpt2	-0.784174	0.00151638	0.0201366	Not significant	28.8775	28.5845	28.5752	29.0398	27.964	27.9679	27.8575	28.1507
Cr1l	2.75861	0.243863	0.381699	Not significant	23.395	12.9441	22.7551	22.247	23.7928	22.6784	23.2074	22.697
Cradd	2.02191	0.378548	0.519545	Not significant	23.4901	21.0898	12.9441	22.1912	21.6253	21.5616	22.1358	22.4801
Crat	1.49138	0.358708	0.503221	Not significant	23.0061	21.3477	18.3376	26.37	23.5504	22.9457	23.4053	25.1254
Creb3l3	-3.52721	0.109636	0.233836	Not significant	21.2559	12.9441	18.7411	12.9441	12.9441	12.9441	12.9441	12.9441
Creg1	-0.593636	0.151954	0.276153	Not significant	28.7385	28.5563	28.1748	27.53	27.7057	28.4272	26.8582	27.634
Creld1	-0.498311	0.486565	0.614021	Not significant	22.1553	22.5385	22.3245	23.7462	22.5848	22.7731	21.5388	21.8747
Crhbp	-4.99219	0.0857275	0.212974	Not significant	12.9441	21.3917	23.13	20.6212	19.286	12.9441	12.9441	12.9441
Crip2	1.25549	0.0109578	0.0687176	Not significant	26.5367	25.8021	26.3774	26.9683	27.0261	27.1446	28.3521	28.1837
Crk	1.81562	0.0447716	0.144143	Not significant	23.0661	23.8861	21.8816	25.1609	24.0122	25.1795	26.2354	25.8303
Crkl	1.7306	0.0622619	0.175112	Not significant	22.8787	21.0684	23.8522	23.1833	24.6606	25.405	22.7599	25.0794
Crls1	-4.07302	0.10226	0.227627	Not significant	22.4049	12.9441	19.7754	12.9441	12.9441	12.9441	12.9441	12.9441
Crocc	-1.36166	0.144338	0.26873	Not significant	22.9435	22.249	22.3772	23.814	22.0425	20.1363	22.8462	20.9122
Crot	-0.755037	0.0520751	0.157058	Not significant	27.8437	27.6656	27.6673	27.5546	27.341	26.1573	26.5443	27.6684
Crybb3	2.6752	0.26253	0.402019	Not significant	12.9441	17.0665	12.9441	12.9441	12.9441	19.5381	21.1733	12.9441
Cryl1	-1.0325	0.116352	0.241394	Not significant	26.5939	25.7299	25.8634	26.2618	25.4542	25.9219	23.2334	25.7095
Cryz	-0.012574	0.972861	0.982537	Not significant	29.2862	29.0187	28.8333	28.4825	28.2272	28.6193	28.8019	29.922
Cryzl1	1.46854	0.0746996	0.196453	Not significant	22.3858	21.3708	20.8819	21.242	22.99	22.0681	23.7548	22.9418
Cs	-0.136266	0.604181	0.706875	Not significant	29.1166	29.0961	28.7459	28.9254	28.7819	28.4106	28.6038	29.5426
Csad	0.124258	0.871074	0.916085	Not significant	29.1617	28.795	27.5541	29.9179	28.156	27.3786	30.1522	30.239
Csde1	0.865656	0.137285	0.262332	Not significant	24.4334	23.9491	22.893	24.9402	24.8611	24.4378	24.6668	25.7127
Cse1l	1.93327	0.146577	0.271236	Not significant	22.74	23.3446	24.0532	24.367	24.3249	23.6541	29.5582	24.7008
Csk	2.2633	0.455827	0.590666	Not significant	12.9441	20.3116	12.9441	21.332	21.3672	12.9441	19.3375	22.9363
Csnk1a1	4.81909	0.106605	0.231191	Not significant	12.9441	12.9441	12.9441	21.7578	20.2559	22.3723	22.5889	14.6492
Csnk1d	-0.043757	0.9877	0.992462	Not significant	21.3066	21.6438	12.9441	21.5363	21.3633	12.9441	21.1608	21.7875
Csnk2a1	0.98795	0.0454232	0.144484	Not significant	25.048	24.8072	24.3831	25.5332	25.636	25.0866	26.5183	26.4824
Csnk2a2	2.57698	0.274618	0.416183	Not significant	22.4929	12.9441	22.532	23.0967	22.0676	22.1487	23.5639	23.5935
Csnk2b	6.178	0.079775	0.204989	Not significant	12.9441	12.9441	24.5162	25.7713	24.9841	23.0135	26.5138	26.3763
Csrp2	4.63705	0.0784602	0.202808	Not significant	23.9878	23.5099	22.5922	12.9441	25.919	24.6533	27.0069	24.003
Csrp3	2.10211	0.57534	0.683777	Not significant	20.5168	26.0128	12.9441	12.9441	21.9174	20.9617	12.9441	25.003
Cst3	5.39701	0.125431	0.250404	Not significant	12.9441	22.455	12.9441	12.9441	12.9441	22.9082	24.0133	23.0097
Cstf1	4.19908	0.0955189	0.223253	Not significant	12.9441	12.9441	12.9441	12.9441	12.9441	12.9441	21.6897	20.9948
Cstf2t	-0.362737	0.847478	0.899013	Not significant	12.9441	18.1362	12.9441	17.4783	16.4345	12.9441	12.9441	17.7291
Cstf3	3.26656	0.136903	0.262332	Not significant	12.9441	19.7224	12.9441	19.1471	19.276	20.4884	19.8243	18.2352
Ctbp1	3.45361	0.209413	0.34151	Not significant	12.9441	19.8806	18.8826	24.4591	18.3854	21.7262	24.5134	25.3558
Ctbs	2.77356	0.25864	0.398026	Not significant	23.7256	23.0495	22.5773	12.9441	24.0853	24.4104	21.9366	22.9585
Cth	-0.707663	0.0489923	0.151926	Not significant	29.2933	29.2872	29.7209	30.1937	28.8965	28.8656	29.587	28.3153
Ctif	-2.6404	0.12277	0.247557	Not significant	12.9441	17.6756	12.9441	18.7742	12.9441	12.9441	12.9441	12.9441
Ctnna2	0.245032	0.764522	0.835866	Not significant	21.6169	20.6303	21.3912	21.5588	21.1198	21.8539	21.2866	21.917
Ctnnb1	0.915974	0.0120822	0.0715676	Not significant	25.7386	25.4658	25.5877	26.0799	26.1431	26.4649	27.1831	26.7448
Ctnnbl1	6.43145	0.01387	0.0730387	Not significant	12.9441	12.9441	12.9441	12.9441	21.4145	21.7549	21.3887	12.9441
Ctnnd1	1.38201	0.00729896	0.0543209	Not significant	24.6518	24.6843	25.0838	25.3334	25.7127	26.1365	27.3502	26.0821
Ctps1	2.52586	0.42394	0.562224	Not significant	12.9441	19.3897	22.6537	12.9441	12.9441	20.1733	22.4186	22.499
Ctps2	5.87574	0.0158649	0.0764293	Not significant	12.9441	12.9441	12.9441	12.9441	12.9441	20.4387	21.7712	20.1253
Ctr9	2.33075	0.132934	0.257669	Not significant	12.9441	12.9441	12.9441	12.9441	18.0061	12.9441	17.2051	12.9441
Ctsb	0.746622	0.0418553	0.139139	Not significant	28.5956	28.9154	28.7248	29.4413	28.8321	30.1504	29.7969	29.884
Ctsc	0.826487	0.0233761	0.0967286	Not significant	26.8514	26.6903	26.0579	26.3927	26.9532	28.0357	27.1604	27.1489
Ctsd	0.872255	0.0287819	0.110657	Not significant	28.7622	28.3742	28.1342	28.5287	29.1486	29.7602	28.4335	29.946
Ctsf	-4.39543	0.0822534	0.209603	Not significant	24.8873	24.9303	24.7421	21.8173	22.5354	23.7763	12.9441	19.5394
Ctsh	-0.131049	0.602319	0.706872	Not significant	28.1095	28.3691	27.7048	27.6189	27.9783	27.9125	27.3576	28.0297
Ctsz	1.09456	0.0144699	0.0740323	Not significant	28.8252	28.152	27.1344	28.4148	29.027	28.9684	29.198	29.7112
Ctu2	2.27802	0.470406	0.60106	Not significant	12.9441	12.9441	12.9441	21.6302	12.9441	12.9441	21.9551	21.7312
Cul1	4.5102	0.0684338	0.186253	Not significant	12.9441	20.6701	12.9441	19.6326	19.5061	20.3361	22.1495	22.24
Cul2	2.18898	0.336516	0.480737	Not significant	12.9441	21.1738	21.585	22.8616	22.2426	22.3398	20.1109	22.6272
Cul3	3.32198	0.135039	0.260095	Not significant	20.6755	21.9236	12.9441	21.7149	22.161	22.3909	23.8346	22.1595
Cul4a	0.192764	0.855429	0.904298	Not significant	20.3209	20.2159	19.2879	21.7541	20.4638	20.5641	21.0276	20.2943
Cul4b	-0.376702	0.739098	0.818452	Not significant	20.7988	21.7415	19.996	22.0032	19.1774	20.456	22.5548	20.8444
Cul5	3.69547	0.121462	0.247295	Not significant	19.1563	20.6056	12.9441	12.9441	21.7315	20.503	18.0457	20.1518
Cuta	-0.0321806	0.918144	0.948813	Not significant	25.9065	26.4528	26.6501	25.7024	26.4336	25.9427	26.4373	25.7696
Cutc	-0.460563	0.29425	0.436238	Not significant	24.8276	25.3614	24.7569	24.7468	24.9705	23.5013	24.6952	24.6834
Cwf19l1	4.43071	0.156473	0.280758	Not significant	12.9441	12.9441	12.9441	21.6446	21.492	12.9441	22.7269	21.0367
Cxadr	3.67089	0.165347	0.290876	Not significant	23.7958	24.7241	12.9441	23.7592	24.4224	24.1067	25.5189	25.8589
Cxxc1	0.635921	0.625497	0.724896	Not significant	17.7274	20.5193	18.727	20.2468	21.3454	19.1837	19.463	19.7721
Cyb5a	0.463965	0.179508	0.305216	Not significant	30.8601	31.2679	31.3209	32.2197	31.2713	32.0983	32.2123	31.9426
Cyb5b	-0.52584	0.0982582	0.224355	Not significant	29.9389	30.3524	30.0875	30.6188	29.8129	29.506	29.1514	30.4241
Cyb5r2	-0.307312	0.646713	0.743176	Not significant	24.6754	25.5793	25.5663	25.3072	25.5084	24.7335	23.2243	26.4328
Cyb5r3	0.175097	0.281469	0.424292	Not significant	30.2917	30.1443	29.9859	29.9352	30.3103	30.2551	30.0257	30.4665
Cyc1	-0.629762	0.0234507	0.096936	Not significant	29.1903	28.8251	29.2759	28.7751	28.3974	28.148	28.9122	28.0899
Cycs	0.101142	0.606692	0.708493	Not significant	31.3007	31.397	30.9818	31.2626	30.9035	31.3929	31.6917	31.3586
Cyfip1	1.89321	0.249708	0.388004	Not significant	20.4355	19.0618	21.6571	26.9233	24.0156	24.1439	23.2691	24.2219
Cyfip2	1.1944	0.546152	0.660788	Not significant	20.8438	12.9441	19.2519	20.2753	19.788	19.7066	19.3867	19.2114
Cyp20a1	6.81205	0.0105145	0.0671572	Not significant	12.9441	12.9441	21.2541	12.9441	21.911	21.9708	21.8162	21.6366
Cyp2a12	0.647365	0.0152406	0.0749726	Not significant	28.4982	28.7074	28.186	29.0538	29.3547	29.1088	29.4906	29.0808
Cyp2a5	1.27883	0.0419876	0.139139	Not significant	27.6174	27.2707	27.5744	28.1215	28.8901	30.1267	27.3262	29.3563
Cyp2c37	-3.41635	0.349994	0.494285	Not significant	12.9441	25.8548	26.1014	26.3435	12.9441	22.2734	19.5166	22.8442
Cyp2c39	-3.7568	0.107384	0.231991	Not significant	23.07	23.8609	24.5001	22.4825	12.9441	23.0512	21.6175	21.2735
Cyp2c40	3.78747	0.137316	0.262332	Not significant	12.9441	23.6492	22.2783	24.3836	24.9472	24.8666	23.6594	24.9319
Cyp2c44	-1.1886	0.0412009	0.137788	Not significant	27.1168	27.307	27.2864	27.8295	26.4093	25.4602	27.6132	25.3026
Cyp2c67	-0.11699	0.802915	0.868965	Not significant	27.0537	28.0231	27.6168	27.6481	27.9954	27.8408	26.0602	27.9772
Cyp2c68	0.215367	0.759745	0.832022	Not significant	23.1165	24.1987	23.3673	23.2145	24.4905	24.7893	22.085	23.3937
Cyp2c70	0.688283	0.11548	0.240684	Not significant	25.5028	26.9543	27.0123	26.6897	27.4834	27.6304	27.2321	26.5664
Cyp2d10	-0.25358	0.328119	0.473352	Not significant	28.8736	28.7006	28.9188	28.6771	28.8582	28.7751	27.8234	28.699
Cyp2d22	-0.806523	0.0125855	0.0717072	Not significant	27.2531	27.1707	27.2542	27.4963	26.5884	26.699	25.8364	26.8245
Cyp2d26	0.347725	0.293886	0.436105	Not significant	29.611	29.301	29.6603	29.5611	30.2446	30.5482	29.0278	29.7035
Cyp2e1	-1.80353	0.0661427	0.182381	Not significant	30.0823	30.2549	29.8428	30.3467	29.8551	29.0979	25.377	28.9825
Cyp2f2	-2.45918	0.0158399	0.0764201	Not significant	29.4829	29.578	29.5548	29.1194	27.5834	26.578	24.5879	29.1491
Cyp39a1	5.84672	0.0973301	0.223583	Not significant	21.4233	12.9441	12.9441	12.9441	12.9441	25.0405	24.1359	21.5219
Cyp3a11	-1.40173	0.0295284	0.112327	Not significant	29.9025	29.4463	29.4342	30.2025	29.3496	28.0653	26.7835	29.1801
Cyp3a13	0.0278181	0.895767	0.933238	Not significant	27.7769	27.4188	27.1855	27.0674	27.5093	27.3995	27.4138	27.2372
Cyp3a25	-1.62252	0.0406526	0.136775	Not significant	25.4925	24.4489	24.4163	24.496	24.5153	23.6002	21.6	22.6482
Cyp4a10	-4.5534	0.0927116	0.220297	Not significant	27.2663	24.2306	25.3531	26.0707	23.614	23.9213	12.9441	24.2276
Cyp4a12b	-1.79862	0.500486	0.6262	Not significant	22.044	21.688	12.9441	21.225	19.5147	18.1201	12.9441	20.1278
Cyp4a14	-3.37662	0.0333015	0.122083	Not significant	27.9395	24.455	24.7626	26.5578	25.3053	22.0825	19.1748	23.6457
Cyp4b1	-0.12881	0.840827	0.895074	Not significant	23.1072	23.1253	21.8897	23.7672	22.6441	22.7795	22.4318	23.5189
Cyp4f13	0.459759	0.619276	0.719581	Not significant	21.3916	21.5628	19.7317	21.7658	21.3496	21.8967	20.8927	22.1519
Cyp4f14	-0.413797	0.291932	0.434628	Not significant	24.5656	24.8507	25.3918	25.4832	25.0819	24.1551	24.9006	24.4986
Cyp4f15	-1.38185	0.203759	0.334252	Not significant	22.3709	22.3819	22.3812	22.9397	20.5272	18.9446	22.3291	22.7453
Cyp4f16	5.78517	0.0153481	0.0752211	Not significant	12.9441	12.9441	12.9441	12.9441	20.7832	20.915	12.9441	20.2748
Cyp4v2	-3.25941	0.00728582	0.0543209	Not significant	25.1112	26.0189	26.1205	25.786	21.762	24.4845	20.0142	23.7382
Cyp51a1	-3.50765	0.154745	0.278667	Not significant	22.8719	24.2736	23.9066	24.1205	12.9441	24.1688	20.8363	23.1928
Cyp7b1	-6.36144	0.0143202	0.0735813	Not significant	25.5164	27.3957	26.632	25.3863	23.1512	12.9441	20.9018	22.4876
Cyp8b1	-6.29263	0.0120365	0.0715632	Not significant	26.5635	25.4941	25.2459	26.6504	22.1048	12.9441	21.9042	21.8303
D10Jhu81e	-0.216927	0.304107	0.445649	Not significant	28.4645	28.4068	28.054	28.5152	28.1998	27.7339	28.2971	28.3421
Dab2	6.82009	0.020118	0.0879326	Not significant	12.9441	12.9441	12.9441	12.9441	12.9441	19.1655	24.8276	22.1195
Dad1	0.799678	0.0016931	0.0216041	Not significant	28.3258	28.4727	28.843	28.6569	29.453	29.23	29.6249	29.1892
Dag1	5.02954	0.0508049	0.154879	Not significant	20.6509	21.1658	12.9441	12.9441	21.7746	21.8525	22.2848	21.9111
Daglb	4.07058	0.133644	0.258288	Not significant	12.9441	19.9268	12.9441	12.9441	12.9441	20.257	20.571	21.2693
Dak	0.212651	0.426796	0.564113	Not significant	30.274	30.264	29.8937	30.4264	30.2669	30.5891	29.8407	31.0121
Dap	-0.988053	0.709331	0.794836	Not significant	17.6038	17.5748	23.5831	17.5408	24.0765	12.9441	17.5731	17.7566
Dap3	6.48381	0.025167	0.100718	Not significant	12.9441	12.9441	12.9441	22.6823	21.1252	22.6201	23.1023	20.6023
Dars	0.452988	0.115779	0.241055	Not significant	27.7812	28.0727	27.8843	28.1476	27.7688	28.3053	28.8172	28.8065
Dazap1	0.352395	0.262797	0.402271	Not significant	28.0396	27.0752	27.7878	27.6647	27.3478	28.0094	28.3743	28.2453
Dbi	-0.00801702	0.953346	0.970003	Not significant	32.7477	32.7597	32.4966	32.8375	32.6675	32.7371	32.5517	32.8532
Dbnl	1.32623	0.00986167	0.0644426	Not significant	24.3661	25.0085	24.6145	24.8067	26.0143	25.4805	27.057	25.5489
Dbt	-0.351893	0.192395	0.32012	Not significant	28.638	28.9464	29.0051	29.0356	28.6428	28.9282	28.7834	27.8631
Dcaf11	-0.251543	0.68928	0.778981	Not significant	23.3427	23.0457	22.6898	24.7269	23.5055	23.6407	23.1466	22.5062
Dcaf8	4.72934	0.13898	0.263542	Not significant	12.9441	24.2981	12.9441	23.9958	22.1485	22.4582	24.9947	23.498
Dcakd	1.7972	0.0233472	0.0967101	Not significant	21.4181	21.8191	21.1182	22.3349	23.3603	22.5672	24.1278	23.8238
Dcps	-0.283508	0.529684	0.648944	Not significant	24.9952	24.8435	24.3872	24.6376	23.4805	24.3385	25.1473	24.7631
Dctn1	1.61532	0.0898652	0.218725	Not significant	20.8814	22.6363	20.2929	23.3815	22.6257	23.4472	23.7948	23.7858
Dctn2	1.34118	0.0130298	0.0720645	Not significant	24.8715	25.3999	25.231	24.4215	25.3861	26.0487	26.7172	27.1366
Dctn3	5.11031	0.0891689	0.218186	Not significant	12.9441	12.9441	12.9441	12.9441	12.9441	12.9441	23.2361	23.0933
Dctn4	3.63247	0.101464	0.226747	Not significant	21.6242	21.8762	12.9441	21.157	22.9293	22.9746	22.905	23.3226
Dcun1d1	0.714445	0.376257	0.518072	Not significant	23.1005	25.3277	22.2188	25.4214	24.8561	24.8767	25.0947	24.0987
Dcxr	-0.460497	0.0542414	0.161622	Not significant	28.3594	28.599	28.1455	28.9471	28.1529	28.0503	27.8406	28.1653
Ddah1	0.161345	0.544344	0.660013	Not significant	28.9076	28.8327	28.7823	29.0235	29.1607	29.4138	29.3359	28.2811
Ddah2	3.39136	0.332587	0.47771	Not significant	20.9631	12.9441	12.9441	12.9441	12.9441	23.212	12.9441	24.2607
Ddb1	0.770069	0.0470532	0.147853	Not significant	25.622	26.0586	25.3241	25.9627	25.8535	26.6097	27.1811	26.4034
Ddc	-1.23555	0.0683005	0.186146	Not significant	26.9916	27.9121	27.1822	27.1124	26.3224	25.0173	25.1415	27.7748
Ddi2	0.00526359	0.989181	0.993574	Not significant	25.7262	26.6277	25.8768	26.9651	25.914	25.8255	26.821	26.6564
Ddost	0.782411	0.00384059	0.0366476	Not significant	28.0604	28.3839	28.1797	28.1116	29.1241	29.3396	28.8122	28.5893
Ddrgk1	-0.962795	0.337486	0.481602	Not significant	23.0802	23.1964	23.1098	22.5641	23.4085	23.6075	19.8371	21.2463
Ddt	-0.635356	0.0776561	0.201651	Not significant	32.3113	32.3535	32.539	32.1456	32.2784	32.3034	31.2707	30.9555
Ddx1	0.805155	0.00256398	0.0280479	Not significant	26.5714	26.5462	26.4529	26.1748	27.1109	27.2408	27.1964	27.4177
Ddx17	1.82776	0.0132123	0.0724011	Not significant	23.2572	23.431	22.3704	23.486	23.8448	24.4306	26.0557	25.5244
Ddx19b	0.90775	0.175868	0.301618	Not significant	22.8082	23.6879	22.8326	22.9053	22.4987	24.3626	24.8397	24.1639
Ddx20	1.05905	0.563066	0.673638	Not significant	12.9441	12.9441	12.9441	17.6029	12.9441	16.0706	12.9441	18.7126
Ddx21	0.92115	0.258848	0.398026	Not significant	22.8251	20.6405	21.283	22.4628	22.8817	23.3415	22.1997	22.473
Ddx27	2.80612	0.140167	0.26482	Not significant	12.9441	18.5828	12.9441	18.032	18.1298	18.3325	19.1014	18.1638
Ddx39a	5.47711	0.0816607	0.20859	Not significant	12.9441	23.5309	12.9441	24.0517	24.4341	23.2361	24.6248	23.084
Ddx39b	0.786077	0.0139702	0.0731821	Not significant	27.6518	27.5548	27.2514	27.1725	28.4641	27.8922	28.6763	27.7421
Ddx3x	0.697816	0.0327209	0.120647	Not significant	26.797	26.9968	26.6381	27.2465	27.3207	27.2733	28.293	27.5825
Ddx3y	3.38905	0.133637	0.258288	Not significant	12.9441	22.4198	22.0216	20.2548	22.118	22.4941	23.7472	22.8372
Ddx42	0.753828	0.797624	0.86513	Not significant	20.6126	21.7935	12.9441	21.4915	12.9441	22.2001	22.0427	22.6701
Ddx46	4.64308	0.144341	0.26873	Not significant	12.9441	12.9441	12.9441	20.4911	12.9441	17.9181	23.6653	23.3682
Ddx49	4.37023	0.0979597	0.224231	Not significant	12.9441	23.7265	21.2416	25.1681	24.7244	24.8689	25.6145	25.3533
Ddx5	0.938806	0.00271748	0.0291184	Not significant	26.6341	26.9285	26.5808	26.8156	27.437	27.5616	28.1993	27.5163
Ddx56	3.19506	0.270282	0.411166	Not significant	19.4848	19.5884	12.9441	12.9441	20.9217	20.8769	12.9441	22.999
Ddx58	2.72071	0.00791639	0.0571018	Not significant	21.4281	22.0772	19.8883	22.9984	24.6392	24.1228	25.0748	23.4379
Ddx6	1.37104	0.0966387	0.223583	Not significant	22.1779	24.0354	21.909	24.1429	24.0663	24.0988	25.8032	23.7811
Decr1	-0.50875	0.0374071	0.130461	Not significant	29.8955	29.618	29.4571	29.5848	29.3402	29.5097	28.7359	28.9347
Decr2	0.0934446	0.831422	0.887448	Not significant	27.8575	27.8163	27.5509	28.5957	27.8592	28.6864	26.9269	28.7217
Dedd2	1.60584	0.552064	0.665299	Not significant	12.9441	12.9441	12.9441	20.6976	12.9441	12.9441	21.0846	18.9803
Dek	2.37678	0.50468	0.629442	Not significant	22.4265	22.6611	12.9441	12.9441	23.6419	19.3012	24.5957	12.9441
Dennd5b	0.20412	0.869781	0.915662	Not significant	19.4652	20.1008	19.3905	18.5909	20.5671	20.5315	19.1837	18.0816
Denr	-0.717708	0.824168	0.883516	Not significant	22.5918	24.1635	23.5423	12.9441	12.9441	22.1917	22.4389	22.7963
Deptor	0.119878	0.717224	0.80224	Not significant	25.1595	24.9698	25.5027	24.6884	25.2106	25.5797	25.2631	24.7466
Derl1	0.198055	0.581311	0.689838	Not significant	25.6299	25.4748	26.2203	25.1895	26.0279	26.4082	25.5234	25.3473
Derl2	0.230871	0.726449	0.808527	Not significant	25.4784	25.3026	24.7642	25.3182	25.8086	24.4443	24.29	27.244
Des	3.90289	0.121156	0.246978	Not significant	23.9023	22.8462	12.9441	23.4324	24.2674	24.5664	25.0973	24.8055
Dgat1	-0.986949	0.762001	0.833801	Not significant	21.4078	12.9441	24.4555	23.9986	21.7712	12.9441	20.2711	23.8719
Dguok	-0.0459923	0.990135	0.993648	Not significant	12.9441	12.9441	23.6805	22.2213	12.9441	12.9441	23.0585	22.6594
Dhcr24	-0.682484	0.23358	0.369105	Not significant	23.4846	23.9816	24.7153	24.6688	23.5346	23.9469	22.5159	24.1228
Dhcr7	-0.611755	0.265135	0.405223	Not significant	27.1317	27.5333	27.1444	27.7156	27.5585	27.8797	25.5671	26.0728
Dhdh	-0.297113	0.180368	0.306024	Not significant	28.6417	28.5706	28.6757	28.6145	28.4081	28.4802	27.7918	28.6339
Dhfr	0.243701	0.560747	0.672145	Not significant	27.5726	27.3503	27.1311	27.5673	28.0608	28.1792	28.0016	26.3544
Dhrs1	0.774241	0.167942	0.29427	Not significant	26.6052	25.9834	25.5064	27.4932	26.461	27.5061	26.6145	28.1035
Dhrs11	-3.46127	0.180302	0.306024	Not significant	24.2911	24.6066	25.3293	23.6533	22.8171	12.9441	23.2	25.0741
Dhrs4	-0.265168	0.169814	0.29611	Not significant	29.9221	29.4908	29.7745	29.5195	29.6041	29.3991	29.0827	29.5604
Dhrs7	-0.825226	0.211296	0.342501	Not significant	24.6911	24.6556	23.1844	23.6972	24.0571	23.3204	22.0608	23.4892
Dhrs7b	-2.54589	0.324072	0.468538	Not significant	23.5467	24.6769	22.956	24.3376	24.1518	24.2761	12.9441	23.9616
Dhtkd1	-0.513339	0.713852	0.798772	Not significant	24.5575	23.7367	19.3305	24.1982	22.5422	21.3351	24.8084	21.0838
Dhx15	1.08052	0.0948775	0.222316	Not significant	24.2589	23.4047	22.782	25.0394	24.9229	24.491	25.8221	24.5711
Dhx29	1.37337	0.511313	0.634678	Not significant	12.9441	19.3142	19.4158	20.8492	16.8996	20.3231	19.9525	20.8416
Dhx58	1.99766	0.253701	0.392751	Not significant	12.9441	17.4514	12.9441	12.9441	17.3633	18.0544	12.9441	15.9125
Dhx9	1.46949	0.0245695	0.0993933	Not significant	23.532	24.1604	23.0731	24.5493	24.4868	24.8478	26.4504	25.4077
Diaph1	2.78561	0.0399301	0.135334	Not significant	18.4966	18.763	18.6274	21.2213	20.666	21.6607	23.2305	22.6936
Diaph2	-2.43885	0.469523	0.60106	Not significant	22.4976	12.9441	21.9973	22.7796	22.4424	22.1326	12.9441	12.9441
Dicer1	-0.343434	0.845198	0.898761	Not significant	12.9441	16.8396	12.9441	17.9916	16.5064	16.9512	12.9441	12.9441
Dip2a	-0.0776483	0.835052	0.890588	Not significant	27.1981	26.0758	26.4591	27.0882	26.1034	26.2928	26.8146	27.2998
Dip2b	-1.25541	0.603527	0.706875	Not significant	17.9886	19.2844	12.9441	19.2028	20.8446	12.9441	12.9441	17.6656
Dkc1	0.0678496	0.919862	0.95034	Not significant	23.1583	23.0415	22.4658	24.0651	22.5791	22.6221	24.5837	23.2173
Dlat	-0.574248	0.0836778	0.211006	Not significant	28.09	27.8466	27.5183	27.5339	27.1829	27.6024	26.4172	27.4892
Dlc1	-1.03174	0.605851	0.708137	Not significant	18.2762	12.9441	17.4551	12.9441	18.6603	12.9441	12.9441	12.9441
Dld	-0.209349	0.178185	0.30387	Not significant	29.4197	29.5618	29.6668	29.7304	29.2102	29.4524	29.5191	29.3595
Dlg1	1.11134	0.0652639	0.180478	Not significant	22.8746	23.9103	23.0212	24.9832	24.8424	24.9506	24.5306	24.9109
Dlst	-0.708116	0.0210903	0.0905575	Not significant	28.3032	28.1801	28.3504	28.2728	27.2397	28.1516	27.0931	27.7896
Dmd	2.97535	0.184554	0.31007	Not significant	12.9441	18.9176	12.9441	12.9441	19.6344	18.1489	12.9441	18.9238
Dnaja1	0.600587	0.226483	0.361473	Not significant	26.8388	26.9514	26.1975	26.7706	26.6197	26.9336	26.8767	28.7306
Dnaja2	1.06793	0.139025	0.263542	Not significant	25.78	25.9456	23.412	26.545	25.8019	26.3579	26.7124	27.0821
Dnaja3	-0.522857	0.194859	0.322863	Not significant	24.5832	25.4489	25.3321	24.6509	24.6302	23.9126	24.7331	24.6478
Dnajb1	3.69026	0.307873	0.450046	Not significant	12.9441	21.868	22.462	12.9441	12.9441	24.0232	23.8913	24.1206
Dnajb11	1.24579	0.0350629	0.126112	Not significant	24.4982	25.3079	24.7701	24.9534	27.3132	26.5614	25.0869	25.5513
Dnajb12	-4.99745	0.0836214	0.211006	Not significant	23.0836	22.6798	22.4963	22.7132	12.9441	21.4553	12.9441	23.6395
Dnajb2	7.3134	0.013237	0.0724011	Not significant	12.9441	12.9441	12.9441	12.9441	12.9441	21.5649	22.8152	23.7057
Dnajb4	1.34034	0.122664	0.247557	Not significant	24.4022	23.5836	21.7264	22.288	24.7794	25.0945	22.7507	24.7369
Dnajb7	3.39423	0.203015	0.333465	Not significant	12.9441	12.9441	12.9441	16.7535	12.9441	12.9441	21.5718	21.7027
Dnajb9	5.81224	0.0862261	0.213345	Not significant	12.9441	12.9441	12.9441	12.9441	24.7856	24.3515	12.9441	12.9441
Dnajc10	5.69397	0.0116491	0.0708089	Not significant	18.9978	20.9146	19.938	12.9441	25.1262	24.5353	22.9389	22.9699
Dnajc11	0.0218198	0.96403	0.976857	Not significant	24.1196	24.8814	23.5678	25.2371	24.8479	23.9409	24.3474	24.757
Dnajc2	0.0571899	0.932347	0.959322	Not significant	22.4512	22.3919	21.9795	22.8392	23.1232	21.7227	23.0294	22.0152
Dnajc22	-0.429323	0.894801	0.932794	Not significant	12.9441	21.9596	12.9441	21.9173	20.7	21.4596	12.9441	12.9441
Dnajc3	1.77348	0.0066148	0.0515642	Not significant	25.098	26.1974	25.5715	25.7743	28.3645	28.2441	26.6197	26.5068
Dnajc5	3.7894	0.20855	0.340841	Not significant	23.3737	23.0738	12.9441	12.9441	23.973	22.492	20.9926	20.0357
Dnajc7	1.55425	0.628423	0.727435	Not significant	23.0483	12.9441	12.9441	12.9441	12.9441	20.3818	12.9441	21.8276
Dnase2	0.37681	0.914939	0.946983	Not significant	12.9441	22.0231	12.9441	21.9262	22.5943	22.8622	12.9441	12.9441
Dnm1l	0.2225	0.595097	0.702613	Not significant	24.1597	24.3622	23.7204	24.5039	24.1773	24.6918	23.8476	24.9195
Dnm2	1.57005	0.0221737	0.093512	Not significant	24.0973	24.4629	22.0259	24.1025	25.2297	25.4928	25.2684	24.9778
Dnm3	7.10485	0.020012	0.0875664	Not significant	12.9441	23.4412	12.9441	12.9441	21.6132	23.5139	22.973	22.5927
Dnpep	0.415364	0.152692	0.276925	Not significant	27.5481	27.373	27.0733	26.5298	27.6603	27.8503	27.2932	27.3819
Dock7	0.458827	0.62799	0.727146	Not significant	12.9441	12.9441	12.9441	14.3856	12.9441	12.9441	14.2789	14.8861
Dopey2	0.468764	0.724131	0.806854	Not significant	12.9441	12.9441	16.4904	12.9441	12.9441	12.9441	15.5578	15.7517
Dpep1	3.56352	0.232163	0.367305	Not significant	12.9441	19.5215	12.9441	19.3871	23.1911	22.394	12.9441	20.5216
Dpm1	4.00363	0.278991	0.421359	Not significant	12.9441	20.5922	12.9441	23.4223	12.9441	24.722	23.4605	24.7907
Dpm3	-5.69556	0.0873852	0.214966	Not significant	12.9441	23.6666	12.9441	25.0038	12.9441	12.9441	12.9441	12.9441
Dpp3	0.493136	0.148729	0.273455	Not significant	25.4185	26.1213	25.1628	25.8391	25.7342	26.0885	26.0884	26.6032
Dpp7	0.290241	0.538552	0.655399	Not significant	26.3998	25.883	25.7969	25.1211	26.6019	26.7178	24.942	26.0999
Dpp9	5.49178	0.00756785	0.0556005	Not significant	12.9441	12.9441	12.9441	17.9484	20.8613	19.1451	18.719	20.0224
Dpt	-4.3813	0.179801	0.305453	Not significant	24.1955	22.0515	23.0805	23.5172	12.9441	24.4181	12.9441	25.0132
Dpys	-0.243278	0.337208	0.481417	Not significant	29.3056	29.205	28.4723	29.2366	28.5412	28.5819	29.0238	29.0994
Drg1	0.320324	0.645461	0.742599	Not significant	21.7403	22.0929	21.2953	22.5223	21.9693	22.1736	22.2975	22.4917
Drg2	-0.404913	0.563861	0.674069	Not significant	22.174	22.1652	22.075	22.7621	21.6429	21.7742	22.6418	21.4977
Dscr3	0.966544	0.112186	0.236181	Not significant	22.7853	22.8626	21.6375	22.4869	23.393	23.1709	23.6041	23.4704
Dsg2	2.51066	0.00630154	0.0504123	Not significant	22.0616	21.2996	20.5475	22.5533	23.0816	24.5989	24.8052	24.019
Dsp	2.16195	0.058635	0.169115	Not significant	21.73	20.5783	19.1574	23.1475	22.7514	22.8456	24.4922	23.1719
Dst	1.03976	0.143174	0.267385	Not significant	22.8585	22.6511	22.8022	21.4326	23.67	22.3465	23.9904	23.8965
Dstn	0.707554	0.0064944	0.0509908	Not significant	29.171	29.2746	29.2516	29.0455	29.8719	29.3942	30.23	30.0768
Dtd1	3.41045	0.421826	0.560547	Not significant	12.9441	12.9441	12.9441	24.3935	25.6505	12.9441	25.3289	12.9441
Dtd2	0.206832	0.596334	0.702613	Not significant	24.8422	25.5875	24.9167	25.4046	25.0152	25.4104	24.9293	26.2233
Dtna	1.97759	0.17008	0.296378	Not significant	12.9441	12.9441	12.9441	12.9441	12.9441	12.9441	18.1411	15.6574
Dtnb	1.59808	0.214361	0.346335	Not significant	20.2935	20.5869	19.4588	17.1221	21.2226	20.3767	21.1145	21.1399
Dtx3l	0.374653	0.668376	0.759693	Not significant	21.5972	22.8975	21.4631	23.7359	21.4885	22.628	22.8839	24.192
Dtymk	5.56732	0.055412	0.163327	Not significant	21.9264	22.9432	12.9441	12.9441	23.1301	22.2191	24.109	23.5689
Dus2	-1.82984	0.475594	0.604413	Not significant	12.9441	20.2055	12.9441	19.8704	19.8124	12.9441	12.9441	12.9441
Dus3l	0.95571	0.605663	0.708126	Not significant	19.1756	19.2391	18.8018	12.9441	19.005	19.554	18.3657	17.0586
Dusp23	6.10841	0.0357571	0.127336	Not significant	12.9441	22.8667	21.7413	12.9441	23.1715	24.0686	23.8765	23.8133
Dusp3	0.991464	0.0585448	0.168978	Not significant	27.5318	26.9789	25.842	26.6992	27.4199	26.9206	28.5829	28.0943
Dync1h1	1.21505	0.0137156	0.072709	Not significant	23.8128	23.8327	23.7145	23.9807	24.38	24.7545	25.6372	25.4292
Dync1i2	1.27518	0.152798	0.276925	Not significant	22.5762	24.0636	22.2524	24.0557	22.4771	24.5818	25.2083	25.7813
Dync1li1	2.42789	0.0147516	0.0744794	Not significant	24.1221	21.5252	20.3818	21.9678	24.5595	24.5012	24.2003	24.4476
Dync1li2	1.04024	0.426669	0.564113	Not significant	19.4005	20.9629	21.001	20.9436	18.4612	22.6245	22.8626	22.5206
Dynll1	1.45209	0.0357494	0.127336	Not significant	25.6273	28.0195	27.0582	28.5852	28.5375	28.3776	29.1765	29.0069
Dynlrb1	1.11283	0.018149	0.0827965	Not significant	25.0832	25.231	25.4087	24.1803	26.2801	25.7642	25.6145	26.6958
Dynlt1	6.81522	0.0132235	0.0724011	Not significant	12.9441	12.9441	12.9441	12.9441	12.9441	21.9207	21.8561	22.3164
Dynlt3	3.36634	0.431271	0.567575	Not significant	12.9441	12.9441	12.9441	24.608	12.9441	12.9441	25.0546	25.9629
Dyrk1a	-1.20092	0.698183	0.786573	Not significant	26.2774	25.5848	24.5927	12.9441	19.6105	18.1342	22.1772	24.6735
Ear6	-4.89288	0.110871	0.234602	Not significant	22.5697	21.7064	21.8326	12.9441	20.649	12.9441	12.9441	12.9441
Ebp	0.0249277	0.903698	0.938233	Not significant	31.0913	30.7854	30.8167	31.043	30.7725	31.3149	31.2144	30.5344
Ece1	0.696986	0.325799	0.470691	Not significant	22.0573	22.3282	21.7943	21.0681	22.1318	22.9424	22.5199	22.4418
Ech1	-0.269836	0.278937	0.421359	Not significant	28.2666	28.9557	28.0068	28.4245	28.0282	27.9517	28.4475	28.147
Echdc1	-0.362593	0.339431	0.483854	Not significant	26.9415	27.2091	26.5109	27.0342	26.8718	26.9548	25.5274	26.8913
Echdc2	0.0770159	0.712004	0.797155	Not significant	28.3841	27.7328	27.8123	27.7837	27.821	28.1605	27.9065	28.133
Echdc3	0.0565638	0.818864	0.879395	Not significant	27.4974	27.7402	27.8032	27.6372	28.0829	27.9775	27.732	27.1118
Echs1	-0.227196	0.132018	0.257152	Not significant	30.9127	30.9959	30.8365	30.7698	30.8035	30.7892	30.4983	30.5152
Eci1	-0.350943	0.0604492	0.171721	Not significant	30.0467	30.0563	29.758	29.8873	29.6605	29.4188	29.3864	29.8788
Eci2	-0.383763	0.212841	0.344611	Not significant	28.683	28.2922	28.1382	28.4699	27.6947	27.541	28.7766	28.036
Ecm1	-3.67443	0.161646	0.286791	Not significant	19.3272	19.8452	12.9441	21.3461	19.9326	12.9441	12.9441	12.9441
Ecm29	0.695311	0.378366	0.519531	Not significant	21.1013	21.8008	20.6361	22.0872	21.947	22.0498	21.94	22.4698
Ecsit	-0.700074	0.811785	0.874978	Not significant	22.3225	23.489	12.9441	20.1333	12.9441	22.1798	20.6216	20.3431
Edc4	3.13232	0.11563	0.240871	Not significant	12.9441	12.9441	12.9441	12.9441	12.9441	12.9441	18.1124	20.305
Edf1	2.82189	0.277759	0.420461	Not significant	24.1628	23.8732	12.9441	24.5536	24.8786	23.5643	23.8122	24.5661
Eea1	0.34055	0.561324	0.67257	Not significant	22.1235	23.3964	22.3964	22.7928	23.1419	23.3443	22.9311	22.6541
Eef1a1	0.636854	0.00641626	0.0508878	Not significant	32.2979	32.2881	31.7115	32.0222	32.4608	32.7036	32.939	32.7637
Eef1b	0.605414	0.0387774	0.133182	Not significant	28.661	28.7587	28.4767	27.708	29.1729	29.0171	28.765	29.0709
Eef1d	0.640048	0.0297069	0.112681	Not significant	28.6649	29.368	28.865	29.175	29.1291	29.5608	29.9867	29.9565
Eef1e1	0.598787	0.888178	0.928998	Not significant	24.0424	12.9441	12.9441	23.7993	24.9535	25.2834	12.9441	12.9441
Eef1g	0.676856	0.00143725	0.0195313	Not significant	29.1056	29.2526	28.876	29.217	29.8487	29.9173	29.6709	29.7218
Eef2	0.653348	0.00164815	0.0211905	Not significant	29.6376	29.8891	29.5821	29.804	30.3626	30.3308	30.601	30.2316
Eefsec	-0.610858	0.342461	0.486597	Not significant	24.0309	24.7478	23.0845	24.1395	23.8083	24.0326	23.6431	22.0752
Eepd1	4.49057	0.159902	0.284589	Not significant	21.8769	12.9441	12.9441	12.9441	23.1947	20.9838	12.9441	21.5489
Efemp1	7.76423	0.0128598	0.0720331	Not significant	12.9441	12.9441	12.9441	12.9441	12.9441	22.0024	23.3295	24.5573
Efhd2	1.90384	0.0269431	0.105638	Not significant	24.7186	23.7333	26.2533	25.8481	25.7308	26.3864	27.9065	28.1449
Eftud1	-0.0918648	0.933465	0.959333	Not significant	20.1688	21.6741	21.0664	21.1696	21.2654	21.3318	18.8529	22.2612
Eftud2	1.00512	0.0788482	0.20328	Not significant	23.5705	24.4047	22.4417	23.6927	24.5068	24.4782	24.9701	24.175
Egfr	-0.400185	0.227959	0.362828	Not significant	26.1335	26.5179	26.0376	25.9253	26.4257	25.6539	25.6952	25.2388
Egln1	3.78007	0.0993039	0.224839	Not significant	12.9441	12.9441	12.9441	12.9441	12.9441	12.9441	20.653	20.3555
Ehd1	1.47512	0.0753884	0.197196	Not significant	21.952	22.5783	22.5652	24.3252	23.1683	23.8024	25.4809	24.8696
Ehd3	-0.290898	0.308765	0.450852	Not significant	26.2361	26.5671	26.1108	26.7771	26.1729	26.3046	26.4145	25.6355
Ehd4	7.17589	0.0143674	0.073698	Not significant	12.9441	22.3369	12.9441	21.5224	24.4765	24.5906	25.168	24.2159
Ehhadh	-0.30205	0.434303	0.570996	Not significant	29.5088	29.077	28.9642	29.3156	29.2256	29.252	27.7386	29.4411
Eif1	-0.563682	0.424582	0.562888	Not significant	25.1496	24.9589	25.9233	26.0545	23.7577	23.7564	26.2805	26.037
Eif1ax	1.82834	0.0436189	0.141635	Not significant	25.1469	25.3893	24.0754	26.4552	25.1501	26.7105	28.1687	28.3508
Eif2a	0.265576	0.542031	0.658418	Not significant	24.5164	24.0081	24.5658	24.8536	25.4008	24.0071	24.468	25.1303
Eif2ak2	5.66097	0.019098	0.0848307	Not significant	12.9441	12.9441	12.9441	12.9441	19.3232	22.4014	12.9441	19.7515
Eif2b1	2.64805	0.467516	0.599934	Not significant	12.9441	22.7962	12.9441	23.4982	12.9441	22.1874	23.5881	24.0553
Eif2b2	4.73105	0.110502	0.234463	Not significant	12.9441	23.3532	12.9441	22.931	23.155	22.7981	21.993	23.1505
Eif2b3	1.14047	0.0552177	0.163174	Not significant	22.623	22.3693	22.4745	23.8118	24.2433	23.9784	23.7378	23.881
Eif2b4	1.1483	0.173397	0.299521	Not significant	21.7438	20.5826	22.7399	21.4873	22.8117	21.8739	23.6627	22.7986
Eif2b5	0.540667	0.331285	0.476562	Not significant	24.0484	24.5668	23.4199	22.686	24.6628	24.5447	23.8433	23.8329
Eif2d	4.34335	0.116249	0.241394	Not significant	19.6179	12.9441	12.9441	12.9441	12.9441	22.2905	19.9604	20.6286
Eif2s1	0.66386	0.00823609	0.0582409	Not significant	26.5482	26.5721	26.7842	26.7881	27.2939	27.1228	27.2879	27.6433
Eif2s2	0.693282	0.0399508	0.135334	Not significant	24.8804	25.7997	25.2288	25.805	26.046	26.2611	26.1023	26.0776
Eif2s3x	0.817112	0.0670742	0.183182	Not significant	26.1073	25.8805	24.4523	25.6103	26.0752	26.3096	26.7479	26.1861
Eif2s3y	-1.86911	0.589487	0.696827	Not significant	22.3566	12.9441	22.0347	22.2276	22.7034	23.495	12.9441	12.9441
Eif3a	0.398322	0.171906	0.298053	Not significant	25.6823	25.9665	25.5632	26.1549	25.8412	26.1941	26.6604	26.2646
Eif3b	1.08812	0.00925025	0.0622885	Not significant	25.8389	25.4627	24.579	25.526	26.7521	26.3368	26.5406	26.1295
Eif3c	0.79395	0.0345559	0.124864	Not significant	25.7728	25.9124	24.8232	26.0061	26.3699	26.4995	26.669	26.152
Eif3d	-0.220752	0.501419	0.626774	Not significant	26.4285	26.6553	26.3238	26.3229	26.6443	26.7362	25.9659	25.5011
Eif3e	0.662234	0.29063	0.433972	Not significant	24.4734	25.4125	24.237	25.426	24.1584	25.183	26.6576	26.1988
Eif3f	0.399839	0.0739239	0.194972	Not significant	27.3283	27.4971	27.1476	27.2922	28.032	27.5117	27.8498	27.471
Eif3g	3.40549	0.185974	0.311272	Not significant	24.1693	24.5589	12.9441	22.6792	24.0616	25.0301	24.3804	24.5014
Eif3h	0.40964	0.332178	0.477395	Not significant	25.9271	26.056	25.5174	25.6767	26.4536	25.0535	26.4803	26.8283
Eif3i	0.524199	0.136565	0.262142	Not significant	25.8006	26.9758	26.1524	26.9259	26.8646	27.3961	26.8744	26.8164
Eif3j1	0.185284	0.605591	0.708126	Not significant	25.6137	25.9003	25.1347	25.1055	26.1338	25.9646	25.2396	25.1573
Eif3k	-0.0201865	0.946895	0.967239	Not significant	26.4439	26.1059	25.7991	26.4438	26.745	26.2398	25.7121	26.0151
Eif3l	0.879451	0.0698256	0.187544	Not significant	24.8247	25.7486	25.5105	26.075	26.1659	25.5304	27.1235	26.8567
Eif3m	3.16906	0.255448	0.394991	Not significant	25.2086	25.6215	12.9441	24.5929	25.237	25.4731	24.8741	25.4592
Eif4a1	0.845097	0.000449351	0.00917231	Not significant	29.2806	29.7486	29.3657	29.6142	30.3705	30.2879	30.4868	30.2443
Eif4a2	-4.22784	0.125581	0.250404	Not significant	25.766	26.3861	26.0473	25.5903	24.5468	24.623	12.9441	24.7643
Eif4a3	0.834183	0.0452967	0.144484	Not significant	25.8292	24.8747	26.1636	25.5683	26.099	26.126	27.0539	26.4935
Eif4b	0.199996	0.735213	0.815987	Not significant	24.3567	24.3017	26.4262	25.8864	25.159	24.8495	26.2911	25.4713
Eif4e	-0.0693496	0.849053	0.900101	Not significant	26.9884	26.761	27.2088	26.239	27.0674	27.1396	26.8853	25.8274
Eif4e3	-1.33105	0.666396	0.758479	Not significant	20.67	20.5022	12.9441	12.9441	12.9441	12.9441	12.9441	22.9039
Eif4ebp1	6.53964	0.121037	0.246938	Not significant	12.9441	12.9441	12.9441	23.1691	12.9441	20.3537	28.2653	26.5968
Eif4ebp2	2.61555	0.475121	0.604006	Not significant	12.9441	23.2606	12.9441	12.9441	12.9441	12.9441	23.1605	23.5065
Eif4g1	-0.0206956	0.948865	0.967432	Not significant	24.5543	25.1444	24.9673	25.3305	24.749	24.7523	25.2353	25.177
Eif4g2	0.929207	0.268985	0.409845	Not significant	22.2737	20.1951	21.9156	21.814	22.077	22.1575	23.3238	22.357
Eif4h	-0.0349733	0.902543	0.938036	Not significant	25.3784	26.0516	25.5351	25.8706	25.546	25.3635	26.032	25.7543
Eif5	0.0858059	0.83038	0.886814	Not significant	25.9889	26.4838	25.3837	26.2033	26.3538	26.6659	25.1716	26.2117
Eif5a	0.330657	0.185595	0.311026	Not significant	30.0537	30.1635	29.8862	29.2201	30.4453	30.18	30.0907	29.9302
Eif5b	0.95478	0.0638806	0.178146	Not significant	23.9987	23.3207	22.6498	23.1768	24.5105	24.1475	24.262	24.0452
Eif6	0.662125	0.057626	0.167056	Not significant	27.3442	27.3358	27.2611	26.4521	27.6484	27.4025	27.5753	28.4155
Elac2	-0.776703	0.386748	0.527519	Not significant	21.6438	21.5381	21.4973	21.0415	21.3057	20.5826	20.3061	20.4196
Elavl1	0.900792	0.00931658	0.0623846	Not significant	26.0617	25.6866	26.4658	26.5785	26.8676	27.0101	27.5007	27.0173
Elmo2	4.70402	0.0189098	0.0846899	Not significant	12.9441	12.9441	12.9441	12.9441	19.0999	12.9441	19.1457	19.4027
Elovl2	4.29523	0.133606	0.258288	Not significant	24.8156	24.379	12.9441	25.7955	26.8503	25.4444	25.6585	27.162
Elovl3	-1.40379	0.0504985	0.15414	Not significant	24.6482	23.9572	23.4709	25.1987	21.7682	22.8116	23.648	23.432
Elovl5	0.24547	0.721204	0.804498	Not significant	27.7013	26.7465	26.2041	26.8962	27.5608	28.0289	25.0434	27.897
Elp2	5.83586	0.0132196	0.0724011	Not significant	12.9441	12.9441	12.9441	19.265	22.1703	19.4166	21.1872	18.6665
Elp3	7.05732	0.0129194	0.0720572	Not significant	12.9441	12.9441	12.9441	12.9441	12.9441	21.9875	22.3044	22.7696
Emc1	-0.401038	0.323994	0.468538	Not significant	24.6261	24.4216	24.8843	23.9424	24.2619	24.2272	23.609	24.172
Emc10	2.67108	0.491501	0.617771	Not significant	24.0186	24.2357	12.9441	12.9441	24.4315	12.9441	23.1787	24.2725
Emc2	-0.928174	0.149267	0.273805	Not significant	25.5061	24.4288	25.2175	24.5749	23.6769	22.8909	25.4713	23.9755
Emc3	-1.28801	0.23394	0.36949	Not significant	23.3547	24.6348	22.5443	23.6431	24.258	22.3973	22.6917	19.6779
Emc4	-4.67457	0.0916372	0.220297	Not significant	22.3518	12.9441	22.2346	12.9441	12.9441	12.9441	12.9441	12.9441
Emc7	-3.19552	0.416592	0.557238	Not significant	12.9441	25.0789	24.2312	24.2341	12.9441	12.9441	24.0995	23.7185
Emc8	6.81876	0.0368248	0.129384	Not significant	12.9441	12.9441	22.6609	24.8568	24.6824	24.346	25.631	26.0216
Emd	8.08954	0.012352	0.0715676	Not significant	12.9441	12.9441	12.9441	12.9441	12.9441	22.326	24.6511	24.2133
Eml2	2.79768	0.0693837	0.187506	Not significant	26.0185	20.6256	25.8395	20.9154	26.2888	25.2079	25.6354	27.4577
Eml4	-0.712364	0.0853321	0.212392	Not significant	25.23	25.325	25.1402	24.9652	24.7532	24.8527	23.624	24.581
Endog	-0.714444	0.350608	0.494976	Not significant	26.0439	25.67	25.8503	24.039	25.0952	26.3219	24.0692	23.2591
Eng	4.34609	0.0944992	0.222087	Not significant	12.9441	12.9441	12.9441	12.9441	12.9441	21.2069	22.0657	12.9441
Engase	3.79162	0.127683	0.252056	Not significant	12.9441	12.9441	12.9441	19.1059	20.3479	12.9441	19.7314	20.0813
Eno1	0.502803	0.0980729	0.224231	Not significant	32.0135	31.6392	31.5479	31.6382	31.7917	32.017	32.0101	33.0313
Enpep	-0.956322	0.191992	0.319717	Not significant	24.9688	25.1014	23.8779	24.9677	23.0854	23.9569	22.5444	25.5039
Enpp1	2.34963	0.363744	0.506123	Not significant	22.5982	22.9112	12.9441	23.3289	24.292	23.9902	19.1331	23.7657
Enpp3	0.835955	0.443512	0.579448	Not significant	21.5442	22.5948	22.2122	20.3122	22.282	23.2335	24.2468	20.245
Enpp4	5.52182	0.0165051	0.0779956	Not significant	12.9441	12.9441	12.9441	12.9441	21.0604	12.9441	19.7719	20.0873
Ensa	6.10503	0.0639373	0.178179	Not significant	17.2823	12.9441	12.9441	12.9441	17.6546	12.9441	24.8479	25.0882
Entpd5	-0.238291	0.75149	0.827977	Not significant	27.5885	27.061	27.0937	27.0023	27.2133	28.0785	24.5114	27.9892
Epb41	0.213356	0.758439	0.831281	Not significant	23.1494	23.306	21.96	22.1658	21.6959	23.2017	23.2469	23.2903
Epb41l1	1.2147	0.622618	0.722646	Not significant	23.5301	21.6934	23.9111	12.9441	22.8502	22.8318	19.9406	21.315
Epb41l2	5.62568	0.0401157	0.135776	Not significant	12.9441	20.188	12.9441	22.0981	22.4355	21.5196	22.1954	24.5265
Ephx1	0.802495	0.00422451	0.0393625	Not significant	29.4771	29.22	28.9701	29.6333	30.0756	29.9942	29.8963	30.5443
Epm2aip1	-2.07494	0.402093	0.542702	Not significant	19.9242	20.2547	12.9441	12.9441	18.9351	12.9441	12.9441	12.9441
Epn1	-0.737754	0.0996073	0.225397	Not significant	25.5192	25.9525	24.8553	24.8897	24.8736	23.9101	24.4971	24.9848
Eprs	0.62934	0.0566562	0.165213	Not significant	26.5876	26.9619	26.2697	27.14	27.2449	26.983	27.942	27.3066
Eps15	1.51385	0.174851	0.300851	Not significant	21.4501	22.7621	18.907	22.5612	22.3748	23.3014	22.1421	23.9176
Eps8l2	0.778141	0.0714321	0.190275	Not significant	24.9639	24.6747	24.6008	24.9016	25.2564	25.5965	26.4703	24.9303
Eral1	-2.42456	0.128358	0.253009	Not significant	12.9441	17.5074	12.9441	18.079	12.9441	12.9441	12.9441	12.9441
Erap1	0.592641	0.0409698	0.137608	Not significant	26.0842	26.3354	26.0002	26.3131	26.8544	27.2484	26.3927	26.6079
Erbb2ip	1.72177	0.302816	0.444459	Not significant	12.9441	12.9441	12.9441	15.3476	12.9441	12.9441	18.9385	16.2403
Erc1	3.73273	0.250023	0.388156	Not significant	12.9441	12.9441	12.9441	22.2431	12.9441	17.3344	22.8868	22.841
Ergic1	1.02523	0.0174178	0.0804835	Not significant	25.3479	25.3222	25.6379	25.1311	25.9372	26.3004	27.3112	25.9912
Ergic3	2.93792	0.412214	0.55297	Not significant	12.9441	12.9441	22.2264	12.9441	12.9441	22.4879	24.4343	12.9441
Erh	1.16832	0.00856141	0.0592713	Not significant	26.7493	27.7067	27.4043	27.4774	28.1442	27.856	29.2483	28.7624
Erlec1	-3.94655	0.1321	0.257187	Not significant	21.6984	21.2089	20.6732	21.2484	21.3838	21.7708	12.9441	12.9441
Erlin1	0.653075	0.400036	0.540294	Not significant	21.8596	22.1751	21.3729	22.722	23.3269	23.632	21.7628	22.0202
Erlin2	0.97489	0.0273903	0.106761	Not significant	24.7923	24.693	24.8418	25.0551	24.9248	26.0919	25.8074	26.4576
Ermp1	3.45504	0.140718	0.264939	Not significant	21.9585	22.6989	22.5072	12.9441	22.4394	23.4687	23.8204	24.2003
Ero1l	2.75181	0.218846	0.352719	Not significant	20.0444	19.9335	12.9441	21.8737	23.4224	21.9965	21.2996	19.0845
Ero1lb	1.97416	0.388057	0.52844	Not significant	21.6805	22.5702	12.9441	21.9325	22.2573	23.1865	20.4908	21.0893
Erp29	1.64442	0.0102519	0.0661199	Not significant	24.9323	26.5275	26.1383	26.6349	28.3404	28.2628	26.5848	27.6227
Erp44	0.765429	0.057692	0.167125	Not significant	27.2387	26.8651	26.9005	26.5512	28.0113	28.3418	27.5092	26.7549
Errfi1	0.583856	0.848464	0.899817	Not significant	22.7232	21.5159	21.1145	12.9441	23.4674	21.4037	22.8179	12.9441
Esam	6.01788	0.0152747	0.0750467	Not significant	12.9441	12.9441	12.9441	12.9441	21.8315	12.9441	20.4642	20.608
Esd	0.293116	0.103674	0.227834	Not significant	31.03	30.9114	30.8624	30.6363	31.1979	31.4566	30.9351	31.023
Esyt2	1.24783	0.0540905	0.161294	Not significant	21.9384	21.9072	22.248	21.9043	23.1983	22.8022	23.3213	23.6673
Etf1	0.567252	0.0847191	0.212128	Not significant	25.0795	25.9725	25.0771	25.564	25.9226	25.7565	26.1772	26.1058
Etfa	-0.315899	0.0430614	0.140316	Not significant	31.411	31.4408	31.4897	31.4994	31.1728	30.9736	31.3878	31.0431
Etfb	-0.390068	0.0306889	0.115267	Not significant	31.1515	31.2357	30.9572	31.3407	30.6445	30.7108	31.061	30.7085
Etfdh	-0.454989	0.109961	0.233985	Not significant	29.9322	29.624	29.1371	30.0031	28.9546	28.9132	29.3108	29.6978
Ethe1	-0.903454	0.000494581	0.00964799	Not significant	28.7021	28.7642	28.5311	28.4364	27.8134	27.6171	27.8787	27.5109
Etnk2	-4.97078	0.0470814	0.147853	Not significant	21.574	21.8715	21.9534	21.4274	20.5457	20.5093	12.9441	12.9441
Evl	5.39248	0.0858724	0.2132	Not significant	25.0898	16.2279	12.9441	12.9441	20.5513	25.0795	20.8247	22.3204
Ewsr1	1.1745	0.0344319	0.124635	Not significant	25.3124	23.895	24.9329	25.3022	26.009	25.0474	26.5583	26.5259
Exoc2	2.18318	0.141443	0.265458	Not significant	12.9441	12.9441	12.9441	12.9441	12.9441	12.9441	17.8573	16.7636
Exoc4	4.63802	0.0444958	0.143722	Not significant	12.9441	16.025	12.9441	20.1184	17.5853	20.6534	21.3849	20.9602
Exoc7	1.1669	0.695546	0.784496	Not significant	12.9441	19.4209	12.9441	19.4927	12.9441	12.9441	22.0352	21.546
Exoc8	3.4611	0.123452	0.24778	Not significant	12.9441	12.9441	12.9441	17.4156	12.9441	17.0508	21.3727	18.7247
Exosc2	1.80604	0.565281	0.674454	Not significant	22.0089	12.9441	12.9441	21.7223	21.6288	21.684	12.9441	20.5867
Exosc8	0.941942	0.805015	0.870049	Not significant	12.9441	21.5221	12.9441	22.4456	12.9441	21.768	25.9674	12.9441
F11r	3.89398	0.146201	0.270793	Not significant	23.5834	22.6738	12.9441	24.8012	23.9515	24.2463	27.3406	24.04
F12	7.18413	0.0126393	0.0717072	Not significant	12.9441	12.9441	12.9441	12.9441	22.4558	12.9441	22.429	22.684
F5	3.08979	0.157163	0.281398	Not significant	12.9441	18.633	12.9441	19.9474	19.1594	19.4242	17.6869	20.5574
F6U5V1	3.35429	0.155909	0.280001	Not significant	12.9441	12.9441	20.4611	20.4422	20.3202	20.4219	19.744	19.7225
Faah	-0.136928	0.650827	0.746404	Not significant	27.1503	27.1613	26.8766	26.3591	26.9699	27.0829	26.1281	26.8187
Fabp1	-1.41723	0.0688832	0.187219	Not significant	34.6813	35.0709	34.6499	35.0709	33.9151	33.5309	31.2872	35.0709
Fabp2	0.173453	0.845861	0.898846	Not significant	26.3551	28.0474	28.3393	26.1976	28.6469	28.6957	25.0903	27.2002
Fads1	0.163184	0.891679	0.930693	Not significant	25.4373	24.3282	24.1677	23.7056	25.8041	25.7915	20.7149	25.9809
Fads2	0.469249	0.647724	0.743906	Not significant	25.5901	25.1574	23.44	24.8105	26.5257	25.6743	22.1579	26.517
Faf1	3.77557	0.268987	0.409845	Not significant	12.9441	12.9441	12.9441	24.1184	21.5602	12.9441	21.8773	21.6714
Faf2	0.118035	0.827167	0.885006	Not significant	25.3253	24.7342	25.0353	24.282	25.5174	25.4581	25.381	23.4926
Fah	-0.19377	0.309198	0.451318	Not significant	31.6173	31.7168	31.744	31.4019	31.6309	31.5405	31.5618	30.9717
Fahd1	-0.83839	0.0385042	0.132588	Not significant	27.3678	27.594	27.4126	27.5068	27.0872	26.0145	27.3949	26.0311
Faim	5.47754	0.0293546	0.112062	Not significant	12.9441	12.9441	21.1821	12.9441	19.9429	20.6959	19.8957	21.39
Fam104a	-3.97331	0.139137	0.263629	Not significant	22.3687	22.0008	20.7799	20.0397	22.2219	21.1858	12.9441	12.9441
Fam114a1	5.8347	0.0334094	0.122113	Not significant	12.9441	12.9441	21.4359	20.109	20.2623	23.1424	24.6138	22.7535
Fam114a2	4.26407	0.109897	0.233974	Not significant	12.9441	21.2613	12.9441	21.7366	20.2422	21.0129	21.7936	22.8937
FAM120A	0.899005	0.0345584	0.124864	Not significant	24.0347	24.4455	23.5016	24.4716	24.8208	24.8799	25.1662	25.1824
Fam122b	6.70765	0.0392858	0.13425	Not significant	12.9441	23.5334	12.9441	23.9935	25.0063	23.7267	26.4926	25.0202
Fam129a	3.70448	0.0823657	0.209754	Not significant	17.762	19.4606	17.5494	12.9441	18.2633	21.4695	19.4275	23.3737
Fam134c	-0.0852335	0.905067	0.93922	Not significant	22.2189	22.2694	22.3219	23.8616	22.6108	22.0624	23.5526	22.1051
Fam136a	4.16775	0.145384	0.270173	Not significant	26.1878	12.9441	24.7674	24.2964	26.0615	25.6812	26.719	26.405
Fam162a	-0.134866	0.666843	0.758603	Not significant	27.8622	26.9191	26.6941	27.7332	27.0398	27.3868	26.9453	27.2972
Fam175b	3.32107	0.198062	0.32688	Not significant	24.3835	23.1195	12.9441	24.1911	24.2154	23.8942	25.2489	24.564
Fam210b	0.615176	0.860978	0.909193	Not significant	20.2468	24.029	12.9441	25.2052	12.9441	22.7605	24.6216	24.5596
Fam213a	-0.236287	0.708636	0.794282	Not significant	25.2435	25.0524	25.1138	25.1251	26.0844	25.9812	23.5861	23.938
Fam25c	-3.50983	0.4175	0.557418	Not significant	12.9441	24.584	12.9441	26.8942	12.9441	12.9441	24.4948	12.9441
Fam3c	8.49736	0.00934193	0.0623846	Not significant	12.9441	23.5767	12.9441	12.9441	26.012	23.867	24.2978	22.2216
Fam45a	4.62567	0.0920274	0.220297	Not significant	12.9441	12.9441	12.9441	12.9441	22.0201	12.9441	12.9441	22.3708
Fam63a	-1.89691	0.474679	0.603912	Not significant	23.384	24.4852	21.1957	23.5966	12.9441	22.3864	24.2255	25.5178
Fam63b	2.99163	0.181066	0.306812	Not significant	12.9441	12.9441	12.9441	18.7496	12.9441	17.6627	19.0579	19.8837
Fam73b	-2.44061	0.0661971	0.182381	Not significant	21.3103	21.414	19.9327	21.088	19.7415	18.8569	17.5952	17.7891
Fam76b	4.17637	0.0257156	0.102243	Not significant	12.9441	12.9441	12.9441	12.9441	12.9441	17.1713	19.5617	18.8047
Fam83h	5.51409	0.00968925	0.0639491	Not significant	12.9441	12.9441	12.9441	18.6339	19.9993	20.794	19.2849	19.4443
Fam84b	3.99976	0.0979332	0.224231	Not significant	12.9441	12.9441	12.9441	12.9441	12.9441	12.9441	20.4157	21.4715
Fam96b	-5.65875	0.0867825	0.214251	Not significant	24.4407	12.9441	24.0825	12.9441	12.9441	12.9441	12.9441	12.9441
Fam98a	0.260816	0.935831	0.961072	Not significant	20.9141	12.9441	12.9441	21.5119	12.9441	22.4246	12.9441	21.0447
Fam98b	1.43313	0.656942	0.75079	Not significant	21.8346	21.1907	12.9441	22.5746	12.9441	23.6649	24.5283	23.1392
Farp1	2.1306	0.00732519	0.0543209	Not significant	21.4775	21.0611	21.2492	21.2322	23.5834	22.9913	23.7863	23.1815
Fars2	1.90971	0.497116	0.622968	Not significant	12.9441	20.288	12.9441	20.5183	20.1364	12.9441	19.413	21.8399
Farsa	0.159159	0.64538	0.742599	Not significant	25.2647	26.2182	25.7833	26.6739	25.861	26.1174	26.1865	26.412
Farsb	0.10319	0.675648	0.766869	Not significant	26.1606	26.1013	26.1173	26.3646	26.2348	26.0332	26.762	26.1264
Fas	-3.82052	0.100777	0.22649	Not significant	21.2977	12.9441	19.8725	12.9441	12.9441	12.9441	12.9441	12.9441
Fasn	-0.491007	0.450285	0.585556	Not significant	30.111	29.7265	29.0368	29.7773	28.9252	29.2416	27.5846	30.9362
Fbl	0.995532	0.098442	0.224355	Not significant	24.6856	24.1451	22.657	23.8737	24.9073	24.4623	25.6331	24.3409
Fbln1	4.07396	0.094711	0.222189	Not significant	21.2904	19.655	12.9441	12.9441	20.5953	21.078	20.5409	20.9153
Fbln2	3.66722	0.106448	0.231191	Not significant	12.9441	12.9441	12.9441	12.9441	12.9441	12.9441	21.4535	19.1035
Fbp1	-0.0129358	0.939711	0.962606	Not significant	32.2695	32.0805	31.9746	31.9357	31.9364	31.9753	31.8531	32.4437
Fbxo21	0.172932	0.949841	0.968178	Not significant	21.5231	21.2548	12.9441	20.0307	21.0043	21.6181	20.878	12.9441
Fbxo22	2.35403	0.297579	0.438887	Not significant	21.943	22.3476	12.9441	21.7297	21.9611	20.9067	23.121	22.3918
Fbxo6	2.01062	0.0188399	0.0845872	Not significant	21.5077	22.5918	21.2164	21.423	22.3562	24.206	24.2079	24.0112
Fcgr2	0.950777	0.064493	0.17919	Not significant	24.5394	23.6565	24.4855	24.0318	24.2096	25.5745	25.7916	24.9406
Fcho2	-0.344617	0.753396	0.82874	Not significant	23.052	22.5011	22.5684	19.3329	22.3409	22.1412	20.9523	20.6414
Fdft1	-0.433687	0.89487	0.932794	Not significant	20.5768	12.9441	12.9441	23.3164	12.9441	21.2735	12.9441	20.885
Fdps	-0.90213	0.108054	0.232602	Not significant	28.6153	28.7493	28.3977	27.9213	27.197	28.2982	26.1168	28.4631
Fdx1	-0.522154	0.227258	0.362149	Not significant	27.7942	28.0431	28.642	28.8258	27.2004	27.1088	28.3702	28.537
Fdx1l	0.223233	0.954654	0.970336	Not significant	12.9441	22.3533	12.9441	24.2027	12.9441	12.9441	23.5071	23.9418
Fdxr	-0.660598	0.161106	0.28609	Not significant	24.3439	24.2834	25.1268	24.5871	24.5238	24.2165	23.7214	23.237
Fech	-0.402815	0.284679	0.427342	Not significant	27.5241	27.5887	27.105	27.1801	27.4643	26.9987	27.3986	25.9251
Fermt2	0.811744	0.0403839	0.136102	Not significant	25.2322	25.3051	24.514	25.2371	25.6313	25.4131	26.4559	26.0351
Fermt3	6.87554	0.0150717	0.074792	Not significant	12.9441	12.9441	21.9643	12.9441	20.3109	22.3645	23.0546	22.5688
Fggy	0.186069	0.708268	0.794094	Not significant	26.2214	27.0386	24.7544	26.8248	26.1315	26.6494	26.2827	26.5199
Fh	-0.157987	0.31171	0.454314	Not significant	29.5566	29.5823	29.1746	29.3511	29.239	29.3534	29.1902	29.2501
Fhl1	8.2441	0.0067704	0.0521393	Not significant	12.9441	12.9441	22.4981	12.9441	24.4835	23.9497	21.9992	23.8743
Fip1l1	4.61636	0.0922412	0.220297	Not significant	12.9441	12.9441	12.9441	12.9441	12.9441	12.9441	22.471	21.8826
Fis1	0.53122	0.0639861	0.178189	Not significant	27.1015	26.5984	26.4965	26.0846	27.2353	27.1849	27.0791	26.9066
Fitm2	-2.92214	0.459124	0.593191	Not significant	24.0611	24.2601	24.6789	12.9441	23.5883	12.9441	12.9441	24.7792
Fiz1	-1.69635	0.244041	0.381767	Not significant	16.9009	15.2278	16.7633	12.9441	16.2185	12.9441	12.9441	12.9441
Fkbp11	6.3593	0.0305907	0.115151	Not significant	23.6074	24.6477	24.4927	12.9441	28.3739	27.9004	28.8487	26.0061
Fkbp15	5.46781	0.0307241	0.115267	Not significant	12.9441	19.952	12.9441	20.584	22.6393	21.1674	22.9472	21.5415
Fkbp1a	1.3251	0.00798398	0.0573752	Not significant	28.8522	28.5798	29.2047	28.5052	30.0511	28.9843	30.6823	30.7246
Fkbp2	0.736444	0.0925121	0.220297	Not significant	27.7268	27.8979	27.7374	27.8295	29.4028	29.1019	28.0714	27.5613
Fkbp3	0.107052	0.75949	0.832022	Not significant	27.4449	26.8817	26.941	27.6861	26.9202	27.4872	28.1383	26.8362
Fkbp4	0.584708	0.240685	0.377172	Not significant	25.0304	26.33	25.978	26.4486	25.5247	26.3931	26.8542	27.3538
Fkbp5	5.6758	0.103251	0.227695	Not significant	12.9441	26.6689	12.9441	23.6296	23.5125	24.2095	25.9139	25.2539
Flad1	-0.48654	0.520005	0.641302	Not significant	22.0524	23.7515	23.0653	23.2341	23.0054	23.3283	21.0751	22.7482
Flii	3.53718	0.11345	0.237704	Not significant	20.5414	12.9441	21.9472	21.8331	21.9257	23.4158	23.5145	22.5585
Flot1	5.69024	0.0709862	0.189424	Not significant	23.1257	12.9441	12.9441	23.0753	20.6301	23.8727	25.1389	25.2084
Fmo1	0.805467	0.0361556	0.1281	Not significant	26.9369	27.4868	26.9517	27.9125	27.7814	28.2949	27.6641	28.7693
Fmo3	9.58977	0.0124242	0.0717072	Not significant	12.9441	12.9441	12.9441	12.9441	12.9441	24.2862	28.5489	24.3563
Fmo4	5.23747	0.0369717	0.129384	Not significant	20.0314	12.9441	12.9441	20.233	21.2379	23.1727	22.2185	20.4733
Fmo5	-0.204769	0.494795	0.621286	Not significant	29.5495	29.7692	30.049	30.0416	30.1296	29.6608	28.8319	29.968
Fmr1	2.16374	0.417378	0.557418	Not significant	12.9441	18.3437	12.9441	20.4855	12.9441	18.3172	21.1401	20.971
Fn3krp	0.0505836	0.987626	0.992462	Not significant	23.3358	22.4052	12.9441	22.9166	12.9441	20.9655	23.759	24.1353
Fndc3a	1.2179	0.570928	0.67935	Not significant	19.5865	20.693	20.439	12.9441	21.9069	20.2698	17.387	18.9704
Fndc3b	2.00046	0.557453	0.669349	Not significant	12.9441	12.9441	22.4224	22.9122	12.9441	20.5549	23.0061	22.7196
Fnta	5.94273	0.0438696	0.142163	Not significant	12.9441	22.2951	12.9441	22.4342	21.6872	24.0671	24.3663	24.2678
Frk	2.77354	0.12091	0.246806	Not significant	12.9441	12.9441	12.9441	12.9441	12.9441	12.9441	17.7258	19.2566
Frmd8	4.46554	0.0931609	0.220309	Not significant	12.9441	12.9441	12.9441	12.9441	12.9441	22.077	12.9441	21.6734
Fscn1	2.47647	0.011001	0.0687176	Not significant	22.1117	22.0134	19.7253	22.3105	24.0444	24.4948	23.1498	24.3779
Ftcd	-0.342849	0.156659	0.280964	Not significant	30.4747	30.4682	30.3958	29.9643	30.4009	30.1942	29.7585	29.5779
Fth1	3.57494	0.365068	0.507194	Not significant	24.1433	12.9441	12.9441	22.8313	12.9441	23.7002	26.3327	24.1855
Ftl1	-0.749219	0.122255	0.247383	Not significant	25.2353	25.1829	24.4267	23.9628	24.441	24.0402	23.5667	23.7629
Fto	0.750152	0.460375	0.593838	Not significant	20.0243	20.5294	19.5898	19.9227	20.4038	21.2641	20.9401	20.4587
Fubp1	6.59729	0.0311426	0.116454	Not significant	22.6265	12.9441	12.9441	23.1114	24.2281	24.0206	25.7396	24.027
Fubp3	1.37672	0.653458	0.748321	Not significant	21.8891	21.1422	12.9441	20.9118	12.9441	22.8141	23.4278	23.208
Fuca1	3.78635	0.0991735	0.224672	Not significant	12.9441	12.9441	12.9441	12.9441	20.4311	20.6025	12.9441	12.9441
Fuk	3.25597	0.127676	0.252056	Not significant	20.5055	21.1215	16.9842	12.9441	20.5375	20.7213	22.0802	21.2401
Fuom	-0.0368285	0.926799	0.955513	Not significant	25.8568	25.0252	24.7293	24.7148	25.3958	25.4378	24.4802	24.8649
Fxn	0.219888	0.683809	0.774345	Not significant	26.0124	25.377	23.6973	26.0283	25.6033	25.2133	25.586	25.5919
Fxr1	0.447206	0.651434	0.746503	Not significant	21.7558	22.3955	22.1117	23.6384	21.4467	21.4354	24.6306	24.1776
Fxr2	2.59595	0.224556	0.35958	Not significant	20.0478	21.5938	12.9441	20.6588	22.8238	20.4341	21.403	20.9674
G3bp1	0.488213	0.0804379	0.206171	Not significant	26.3848	26.913	26.4813	26.954	26.8172	27.2961	27.5604	27.0123
G3bp2	0.438387	0.375272	0.51743	Not significant	25.7569	25.2898	24.0283	25.5738	26.0891	24.9932	25.2226	26.0974
G6pdx	8.74307	0.00628956	0.0504123	Not significant	12.9441	21.7017	12.9441	23.378	26.6788	26.3344	26.2855	26.6414
Gaa	-1.2159	0.0312889	0.116835	Not significant	25.2571	24.1733	24.2338	25.2211	23.4633	23.559	24.1334	22.866
Gabpa	4.01606	0.0967738	0.223583	Not significant	12.9441	12.9441	12.9441	12.9441	12.9441	12.9441	20.9353	21.0171
Gadd45gip1	5.40262	0.135394	0.260421	Not significant	12.9441	22.7883	12.9441	12.9441	22.8144	22.2562	25.2163	12.9441
Gak	2.49073	0.282083	0.424733	Not significant	12.9441	20.9839	12.9441	12.9441	16.9328	17.6335	15.1049	20.108
Gal3st4	-3.39846	0.343197	0.487468	Not significant	12.9441	24.3057	24.2018	22.2774	12.9441	23.2728	12.9441	20.9742
Gale	0.892061	0.0727154	0.192482	Not significant	26.3356	26.0266	26.0677	26.4089	27.386	27.796	25.7263	27.4987
Galk1	0.831347	0.122214	0.247383	Not significant	26.8331	27.5221	26.5181	27.8014	27.2315	27.2566	29.1279	28.384
Galk2	5.75321	0.112869	0.236738	Not significant	12.9441	12.9441	12.9441	22.5059	23.0533	12.9441	24.2283	24.1252
Galm	-0.441793	0.0503188	0.153752	Not significant	28.4009	28.0969	28.0275	28.2681	27.5929	27.7225	27.5557	28.1553
Galns	4.46759	0.177513	0.30352	Not significant	12.9441	12.9441	12.9441	22.5486	12.9441	23.3706	21.9597	20.9768
Galt	-0.502043	0.352376	0.497118	Not significant	26.2745	25.6268	25.473	25.6401	26.1056	26.1834	24.392	24.3252
Gamt	0.0634424	0.777145	0.846629	Not significant	29.1131	29.3966	29.4509	28.7863	29.3044	29.6524	29.0729	28.9709
Ganab	0.888623	0.0392917	0.13425	Not significant	27.5175	27.7813	27.1253	27.8563	29.0805	29.1061	27.8814	27.7668
Gapdh	0.481354	0.00953328	0.0634484	Not significant	32.8477	32.6292	32.4526	32.7467	33.0813	33.0542	33.0687	33.3975
Gapvd1	3.11087	0.281901	0.424621	Not significant	12.9441	12.9441	12.9441	22.0178	12.9441	19.8759	21.6277	18.8458
Gar1	-0.660995	0.850499	0.90101	Not significant	23.5528	24.7509	12.9441	24.7818	12.9441	21.9174	24.648	23.876
Gars	1.35699	0.0592547	0.169639	Not significant	23.3644	24.0963	23.637	25.0908	24.498	24.51	26.7093	25.8992
Gart	0.713207	0.250899	0.388896	Not significant	24.5856	24.7851	23.1808	25.4107	24.9762	24.2695	26.1119	25.4574
Gas2	-2.22124	0.48309	0.61178	Not significant	20.6042	12.9441	21.7589	22.5271	12.9441	12.9441	20.6258	22.4354
Gatad2a	6.14079	0.0152105	0.0749726	Not significant	12.9441	12.9441	12.9441	12.9441	22.0385	12.9441	21.0905	20.2664
Gatm	4.88227	0.0456414	0.14494	Not significant	20.2191	19.7747	12.9441	12.9441	21.3009	22.0166	19.9678	22.1258
Gba	-2.07452	0.0278219	0.107593	Not significant	25.1002	24.5525	24.6279	23.0653	22.2066	23.843	20.7082	22.2899
Gbas	3.67939	0.139874	0.264391	Not significant	23.1111	22.6225	12.9441	23.3853	23.0698	23.3069	25.5953	24.8086
Gbe1	0.0126644	0.977335	0.98605	Not significant	27.8598	27.9764	27.1378	28.3833	27.0022	28.1896	27.3756	28.8405
Gbf1	0.203665	0.829036	0.885856	Not significant	21.7184	20.6143	20.6299	20.1238	21.5351	20.926	20.6745	20.7653
Gbp2	3.03243	0.110962	0.234602	Not significant	12.9441	12.9441	12.9441	12.9441	12.9441	18.7724	12.9441	19.2455
Gbp9	1.93239	0.148142	0.272984	Not significant	18.0556	19.9385	19.3057	18.5238	20.2966	20.6476	22.8514	19.7576
Gcc2	0.45507	0.876789	0.919473	Not significant	12.9441	12.9441	18.2497	21.6536	12.9441	12.9441	21.1961	20.5275
Gcdh	-0.821467	0.00474301	0.0422074	Not significant	29.5037	29.5106	29.4985	30.0104	28.4016	28.9178	28.6986	29.2193
Gcgr	2.61029	0.295729	0.43681	Not significant	12.9441	21.0772	12.9441	21.4946	18.8	19.7274	20.551	19.8228
Gch1	0.164776	0.757156	0.83099	Not significant	25.6881	24.1505	23.6571	25.0343	25.4152	24.981	24.4498	24.3433
Gchfr	0.254807	0.513894	0.636104	Not significant	28.4421	28.6638	28.3622	28.3953	28.9592	29.1594	29.2665	27.4975
Gck	0.301872	0.616367	0.717042	Not significant	26.0936	26.3614	25.492	27.1455	25.4817	25.754	27.3545	27.7098
Gckr	0.728456	0.126581	0.251133	Not significant	26.4785	27.0801	25.86	27.4727	26.5029	27.868	27.7765	27.6577
Gclc	0.703778	0.089504	0.218238	Not significant	27.848	27.8948	27.5824	28.0813	28.4533	29.2465	27.4871	29.0347
Gclm	0.255544	0.281116	0.423922	Not significant	27.6629	27.5126	27.5442	27.8242	27.5733	28.0432	28.3579	27.5917
Gcn1l1	0.319253	0.702056	0.790037	Not significant	21.7783	23.1708	20.4889	22.9632	22.3622	22.2525	22.9782	22.0853
Gcsh	-0.545061	0.512762	0.635337	Not significant	27.0717	27.1871	27.0766	24.7212	26.7887	26.5889	26.6353	23.8636
Gda	-0.581697	0.178332	0.30387	Not significant	24.9346	25.6107	25.2336	25.6994	24.3219	25.3681	24.1547	25.3068
Gdi1	0.482045	0.097337	0.223583	Not significant	25.754	26.2468	25.8899	26.5601	26.3517	26.5412	26.9219	26.5642
Gdi2	0.415688	0.0564999	0.164878	Not significant	28.965	28.9993	28.5401	28.5179	29.2619	28.8606	29.2151	29.3474
Gfer	-0.801347	0.140878	0.264939	Not significant	26.8294	25.9869	25.0548	26.3568	26.1194	25.2749	24.3043	25.324
Gfm1	-1.2396	0.1273	0.251873	Not significant	24.1762	24.9469	23.8562	22.5093	23.2719	23.4329	21.3285	22.4969
Gfm2	1.61662	0.465638	0.598213	Not significant	21.4563	21.8799	12.9441	22.584	21.3126	21.5075	21.3142	21.1966
Gfpt1	4.4909	0.0516427	0.156448	Not significant	22.3731	21.7718	12.9441	20.6071	23.9373	24.1581	24.4575	23.1067
Gga1	3.80292	0.105016	0.230012	Not significant	12.9441	12.9441	12.9441	12.9441	21.7823	12.9441	12.9441	19.3175
Ggact	3.38967	0.450552	0.585556	Not significant	12.9441	25.2169	12.9441	26.7142	12.9441	25.9254	26.3843	26.1241
Ggcx	1.1665	0.0123617	0.0715676	Not significant	24.9911	24.6323	24.112	24.2158	26.2585	25.6673	25.6539	25.0375
Ggt5	-1.44529	0.239535	0.376088	Not significant	20.1424	20.1544	20.3302	19.4542	19.3416	18.76	17.5603	18.6382
Ghdc	4.10515	0.0970938	0.223583	Not significant	12.9441	12.9441	12.9441	12.9441	12.9441	21.7331	20.5757	12.9441
Gid8	4.80876	0.156779	0.281053	Not significant	12.9441	12.9441	22.6025	12.9441	22.7743	12.9441	21.6975	23.254
Gimap4	1.33367	0.0226055	0.0946275	Not significant	24.5119	23.6183	22.9234	24.6986	24.7197	25.2636	25.5302	25.5735
Gimap7	4.09613	0.122883	0.247557	Not significant	12.9441	12.9441	12.9441	19.4409	12.9441	19.8992	20.0897	21.7246
Gimd1	4.08643	0.0963651	0.223583	Not significant	12.9441	12.9441	12.9441	12.9441	12.9441	12.9441	20.8466	21.3873
Gipc2	4.49609	0.100544	0.226462	Not significant	12.9441	12.9441	12.9441	12.9441	12.9441	20.2954	12.9441	23.5771
Git1	3.67767	0.101043	0.226606	Not significant	12.9441	12.9441	12.9441	12.9441	12.9441	12.9441	19.9144	20.6845
Git2	1.75956	0.406842	0.547088	Not significant	12.9441	17.7936	12.9441	18.0543	18.6335	17.821	12.9441	19.3757
Gk	0.42685	0.140533	0.264939	Not significant	27.7451	27.7189	27.8249	27.4134	27.5872	27.8234	28.7017	28.2975
Glb1	1.67271	0.038173	0.132328	Not significant	21.8552	22.3077	21.7746	24.0357	24.5262	24.9718	23.6154	23.5505
Gldc	-0.412001	0.680999	0.772023	Not significant	27.2597	27.1641	26.7467	27.0109	26.934	27.4162	28.7398	23.4434
Glg1	4.14158	0.0515985	0.156448	Not significant	19.2011	19.0343	12.9441	21.1905	21.9523	21.074	23.0412	22.8687
Glo1	-0.599492	0.0208584	0.0900756	Not significant	31.3836	31.6563	31.0812	31.4576	30.7511	30.9562	30.3129	31.1605
Glod4	0.567143	0.0151306	0.0748965	Not significant	27.5014	27.4727	27.2976	27.4318	27.6647	28.2168	28.2104	27.8802
Glrx	0.558884	0.0645264	0.17919	Not significant	28.1348	27.5971	27.5152	27.6805	27.8521	28.1293	28.9272	28.2545
Glrx3	0.88157	0.0315127	0.117505	Not significant	26.5446	25.9211	25.395	25.8336	27.542	26.502	26.7052	26.4714
Glrx5	-0.824329	0.028164	0.108597	Not significant	27.7356	28.1178	28.096	27.0077	26.8904	26.8551	26.4851	27.4294
Gls	-0.935111	0.141006	0.264939	Not significant	24.0045	23.6948	23.8268	23.8306	23.7387	22.6176	23.5321	21.7279
Gls2	-1.07412	0.0624844	0.175364	Not significant	28.2766	27.4754	27.3704	27.6126	27.1508	27.1536	27.1098	25.0243
Gltp	3.2271	0.367745	0.50972	Not significant	21.7221	12.9441	12.9441	12.9441	12.9441	23.7722	12.9441	23.8024
Gltpd2	-2.85083	0.406193	0.546559	Not significant	22.6144	23.3749	22.3889	12.9441	23.452	20.5788	12.9441	12.9441
Glud1	0.111916	0.534757	0.652915	Not significant	31.1278	31.3337	31.3036	31.4452	31.7021	31.6225	31.0862	31.2472
Glyat	-0.639862	0.00462801	0.0418423	Not significant	30.5006	30.359	29.8354	30.1327	29.5704	29.5173	29.5835	29.5971
Glyatl3	-5.22728	0.0886927	0.217476	Not significant	23.6245	23.1728	12.9441	12.9441	12.9441	12.9441	12.9441	12.9441
Glyctk	-0.788899	0.00296893	0.0304584	Not significant	27.4759	27.6462	27.2361	27.6601	26.6838	26.5262	26.7263	26.9264
Glyr1	-0.23105	0.937826	0.961873	Not significant	21.975	21.8435	12.9441	22.4581	12.9441	22.2111	21.9101	21.2313
Gm10260	0.360317	0.305783	0.447653	Not significant	28.2375	28.232	27.6018	28.7799	28.5905	28.2535	29.3248	28.1237
Gm13695	3.89654	0.149933	0.274242	Not significant	12.9441	12.9441	12.9441	20.0239	12.9441	19.1924	21.2443	21.0615
Gm2a	1.40783	0.0628606	0.175989	Not significant	26.0149	25.2969	23.3019	26.7672	26.7595	26.5507	26.8814	26.8206
Gm4788	4.12326	0.104474	0.229207	Not significant	24.078	12.9441	22.3401	23.6349	25.2164	24.919	24.9561	24.3986
Gm5039	3.65231	0.161739	0.286828	Not significant	24.2665	24.0448	12.9441	23.8891	24.7731	25.253	24.9513	24.7764
Gm561	-2.89111	0.464451	0.5981	Not significant	12.9441	23.5158	12.9441	25.0017	24.0089	12.9441	12.9441	12.9441
Gm9774	0.796112	0.0492625	0.152168	Not significant	25.8587	25.7103	25.2732	26.5112	26.0041	26.5859	26.8504	27.0974
Gmds	3.89162	0.102829	0.227695	Not significant	12.9441	12.9441	12.9441	12.9441	12.9441	12.9441	21.8516	19.6031
Gmfb	1.41441	0.191089	0.318751	Not significant	25.6758	24.4652	21.5681	25.096	23.6438	25.6886	26.5932	26.5371
Gmppa	-0.677504	0.770166	0.840413	Not significant	20.3269	20.5674	20.3752	20.8955	22.6523	23.5617	20.2969	12.9441
Gmppb	0.575963	0.1411	0.264939	Not significant	25.3656	25.834	25.0999	26.2842	26.8338	26.3024	25.7991	25.9523
Gmpr2	-2.43014	0.522345	0.643506	Not significant	24.5909	12.9441	22.1547	12.9441	12.9441	12.9441	12.9441	24.081
Gmps	0.365761	0.262234	0.401875	Not significant	24.9811	24.972	24.4092	24.5302	24.9725	24.9363	25.3898	25.057
Gna11	3.83138	0.145909	0.270505	Not significant	23.7395	12.9441	25.0108	23.2709	25.6275	25.1851	24.7374	24.7409
Gna13	-2.23099	0.314395	0.457385	Not significant	22.6675	22.1225	21.4726	21.1329	21.993	21.628	21.9064	12.9441
Gnai3	2.72703	0.0252332	0.100718	Not significant	20.6195	22.7512	23.3371	21.8647	25.9169	25.8629	25.5928	22.108
Gnaq	4.31624	0.0214472	0.091619	Not significant	12.9441	12.9441	12.9441	12.9441	19.0872	12.9441	18.1562	18.8538
Gnas	1.62611	0.0248388	0.100192	Not significant	22.3775	21.5706	21.139	21.9494	22.9989	23.5091	23.368	23.665
Gnb1	0.933415	0.00152041	0.0201366	Not significant	26.3101	26.3836	26.6108	26.1044	27.2089	27.4749	27.0722	27.3866
Gnb2	0.779546	0.0137565	0.0728288	Not significant	28.3639	27.9987	27.9873	28.2001	28.2224	29.021	29.0896	29.3351
Gnb2l1	0.491951	0.0164154	0.0778176	Not significant	30.3219	30.4954	30.1183	30.3261	31.0625	30.7749	30.9122	30.4799
Gne	-0.460279	0.186958	0.312781	Not significant	25.2999	25.2583	24.9756	25.6151	24.5827	25.0811	25.229	24.415
Gng12	1.57041	0.0252557	0.100718	Not significant	26.4161	24.2759	26.1333	25.6527	26.367	27.4852	28.3323	26.5751
Gng5	-4.18428	0.204084	0.334647	Not significant	28.3219	27.9399	27.6716	25.661	23.87	28.0753	12.9441	27.9679
Gnl1	6.32901	0.0242167	0.098762	Not significant	12.9441	12.9441	12.9441	22.5034	21.9965	21.2888	21.9901	21.3762
Gnl3l	1.0189	0.530691	0.649425	Not significant	12.9441	12.9441	12.9441	16.9497	12.9441	12.9441	17.464	16.5053
Gnpat	-2.17781	0.414657	0.555306	Not significant	20.2401	12.9441	20.9217	19.8627	12.9441	20.3288	12.9441	19.0404
Gnpda1	1.00333	0.14799	0.27283	Not significant	22.7833	22.831	23.613	24.8773	24.1325	24.5416	23.8141	25.6298
Gnpnat1	0.247882	0.391321	0.531758	Not significant	27.1771	27.3923	27.0898	26.829	27.7775	27.7756	27.1196	26.8071
Gns	0.460084	0.644811	0.742283	Not significant	20.4658	23.3854	21.8086	22.9084	23.3186	23.7033	20.772	22.6146
Golga2	1.11083	0.687515	0.777208	Not significant	19.2199	21.2288	20.1462	12.9441	22.5659	21.2123	21.2601	12.9441
Golga4	0.902673	0.523588	0.644021	Not significant	12.9441	12.9441	12.9441	16.1777	12.9441	12.9441	16.19	16.5425
Golga5	4.3074	0.0359594	0.127942	Not significant	17.9195	16.5392	12.9441	20.1935	19.9711	21.1717	21.6523	22.0308
Golgb1	1.05995	0.418701	0.558488	Not significant	18.413	18.9468	22.2304	19.6725	20.7148	19.722	21.9572	21.1086
Golim4	5.11951	0.0552978	0.163174	Not significant	12.9441	20.9106	12.9441	21.6696	21.28	22.5351	23.1571	21.9742
Golph3	-1.71416	0.594621	0.702266	Not significant	22.0195	21.0461	12.9441	21.0519	21.029	23.2877	12.9441	12.9441
Golt1a	2.85683	0.244288	0.381767	Not significant	23.4447	23.1628	12.9441	23.3544	23.1851	24.586	23.014	23.5481
Gorasp1	0.72977	0.814732	0.877162	Not significant	21.9414	22.4873	12.9441	21.6041	22.2894	12.9441	23.1264	23.536
Gorasp2	0.644131	0.0236836	0.0972895	Not significant	26.4489	26.0918	26.232	26.5548	26.5074	27.1314	27.1715	27.0937
Gosr2	-0.0984839	0.978687	0.986501	Not significant	24.0906	25.5902	12.9441	24.7026	24.8184	25.0901	12.9441	24.081
Got1	-0.165308	0.602835	0.706875	Not significant	30.012	30.0862	30.1643	29.8817	30.4246	30.4422	29.481	29.1351
Got2	0.0784873	0.624474	0.724133	Not significant	31.3645	31.5479	31.431	31.6734	31.3919	31.7647	31.7964	31.3776
Gpaa1	2.85787	0.310262	0.452703	Not significant	16.4756	12.9441	12.9441	21.2767	12.9441	18.8484	22.1333	21.1462
Gpam	-1.09193	0.0377092	0.131105	Not significant	26.4724	25.9294	25.545	26.0116	25.1715	25.3659	23.6699	25.3835
Gpc4	7.41033	0.0146571	0.0743838	Not significant	12.9441	12.9441	12.9441	12.9441	24.9614	21.5966	21.9155	12.9441
Gpcpd1	1.92962	0.543515	0.659209	Not significant	22.3247	12.9441	12.9441	12.9441	21.1729	12.9441	12.9441	21.8144
Gpd1	-0.179953	0.420654	0.559737	Not significant	30.7471	30.4093	30.487	30.5042	30.1667	29.9876	30.3484	30.9251
Gpd1l	0.812021	0.360514	0.503221	Not significant	24.9195	24.6817	23.1918	26.1188	23.7818	24.917	27.1279	26.3332
Gpd2	-0.266621	0.652436	0.747367	Not significant	27.0511	26.9341	26.004	25.9146	26.2374	26.6162	24.6437	27.34
Gphn	-1.28542	0.0448599	0.144192	Not significant	26.2603	26.2231	25.6746	25.67	25.6614	25.2355	23.0846	24.7049
Gpi	0.777571	0.0201422	0.0879326	Not significant	29.1948	29.3449	28.4864	29.1896	29.5757	29.8522	29.4555	30.4425
Gpihbp1	5.02147	0.0932365	0.220309	Not significant	12.9441	12.9441	12.9441	12.9441	12.9441	12.9441	24.2396	21.7344
Gpld1	3.1745	0.157185	0.281398	Not significant	21.2829	12.9441	21.0519	20.949	22.5101	22.9315	19.9252	23.559
Gpr125	4.92826	0.0925357	0.220297	Not significant	12.9441	12.9441	12.9441	12.9441	12.9441	12.9441	21.7966	23.8046
Gpr89a	5.88267	0.0170018	0.0793015	Not significant	12.9441	12.9441	12.9441	12.9441	22.0913	20.8297	19.442	12.9441
Gprin3	1.92618	0.471666	0.602126	Not significant	12.9441	20.2732	12.9441	18.4309	12.9441	17.9382	22.5795	18.8351
Gps1	-0.27456	0.667281	0.758884	Not significant	24.5081	24.0562	23.5934	24.9906	24.3083	22.9614	23.3788	25.4015
Gpt	0.174809	0.545764	0.660522	Not significant	29.4047	29.4425	29.5773	29.8237	29.6107	30.3214	30.0132	29.0022
Gpt2	0.555237	0.0590361	0.169475	Not significant	28.0813	28.3292	28.2571	28.2286	28.3457	28.3381	29.3173	29.1161
Gpx3	6.20413	0.0249002	0.100249	Not significant	22.2851	21.9399	24.7017	12.9441	24.7337	26.7132	28.0286	27.2119
Gpx4	0.366847	0.342062	0.48638	Not significant	26.8179	26.4356	26.7964	27.0912	26.439	28.047	26.6955	27.4269
Grb14	-3.99307	0.222081	0.356194	Not significant	20.1296	12.9441	21.0302	23.4956	12.9441	12.9441	22.795	12.9441
Grb2	5.69213	0.0672591	0.18356	Not significant	12.9441	22.1786	12.9441	24.4899	23.1731	22.9189	24.174	25.0592
Grb7	-0.741427	0.379186	0.519705	Not significant	23.1457	23.4987	21.6261	22.7899	22.8659	22.8768	21.6488	20.7031
Grcc10	2.93607	0.397357	0.537225	Not significant	12.9441	21.7617	12.9441	12.9441	12.9441	12.9441	23.7745	22.6756
Grhpr	0.25466	0.247082	0.385064	Not significant	30.1683	30.1365	30.1273	30.1519	30.6173	30.8546	30.1694	29.9614
Grn	0.818697	0.00784281	0.0567779	Not significant	27.6966	27.4809	27.4828	27.5263	27.7426	28.4605	28.4591	28.7992
Grpel1	-0.0114453	0.974977	0.984172	Not significant	27.8376	26.9369	26.8469	26.8412	27.9585	26.6718	26.8704	26.9164
Grwd1	1.34795	0.209257	0.341432	Not significant	19.9789	21.1283	20.3443	19.751	20.0584	21.673	22.5506	22.3124
Gsdmdc1	3.28643	0.155295	0.27915	Not significant	21.4724	22.0398	12.9441	21.853	22.3026	22.555	24.931	21.6665
Gsk3b	0.654635	0.497875	0.623722	Not significant	20.4412	21.0651	19.9182	20.8857	21.8728	21.6707	20.29	21.0953
Gsn	1.23996	0.0460145	0.146008	Not significant	24.4236	24.1355	24.5188	25.4086	24.6521	25.4652	26.6462	26.683
Gspt1	0.62765	0.117181	0.24219	Not significant	25.2196	25.7833	25.2153	26.0773	25.9039	25.5576	26.6705	26.674
Gsr	0.576105	0.0665702	0.182688	Not significant	27.2154	27.2665	27.0139	27.4691	27.1313	27.9452	27.817	28.3758
Gsta1	7.80177	0.110222	0.234288	Not significant	12.9441	12.9441	12.9441	26.671	12.9441	28.3738	27.5886	27.8038
Gsta1.1	1.36297	0.269724	0.410652	Not significant	29.0964	29.2941	29.1793	32.2914	28.4376	30.6943	33.4465	32.7347
Gsta3	0.0635317	0.815392	0.877194	Not significant	32.4064	33.082	32.3407	33.0429	32.4316	32.6104	33.3818	32.7021
Gsta4	0.581573	0.121645	0.247383	Not significant	27.8938	27.9157	28.081	28.3797	28.0034	28.655	29.6312	28.307
Gstk1	-0.0483416	0.862214	0.910256	Not significant	28.172	27.7856	27.7581	28.5333	28.0634	28.0326	28.4859	27.4738
Gstm2	1.15201	0.00681475	0.0521393	Not significant	28.5793	28.506	28.7773	28.3869	28.9742	29.2647	30.2814	30.3372
Gstm6	-0.411617	0.344095	0.488393	Not significant	27.4639	27.84	27.29	27.1628	27.3256	28.1031	26.2624	26.4193
Gstm7	-0.144002	0.607474	0.708779	Not significant	26.2588	26.5588	26.4619	26.4764	26.1078	26.8943	26.356	25.8219
Gsto1	0.170337	0.47505	0.604006	Not significant	28.5423	28.1628	28.326	28.8802	28.3827	28.5889	29.1154	28.5057
Gstp1	-0.945615	0.00216285	0.0250435	Not significant	33.3342	33.4349	33.1742	32.7119	32.3948	32.574	32.0393	31.8645
Gstt1	0.245943	0.512217	0.63506	Not significant	29.5774	29.5413	29.304	30.5554	30.2765	30.2718	29.1019	30.3116
Gstt2	-0.140083	0.830077	0.88673	Not significant	27.584	27.2509	27.5115	28.9364	29.0849	28.069	26.0722	27.4965
Gstt3	-1.06826	0.0667095	0.182943	Not significant	28.8162	28.5191	28.806	28.7689	27.6549	28.9221	26.1251	27.9351
Gstz1	-0.457617	0.0364533	0.128572	Not significant	31.1965	31.3874	31.1921	31.5718	30.8737	31.1023	30.4475	31.0939
Gtf2f1	4.9673	0.0899553	0.21881	Not significant	12.9441	12.9441	12.9441	12.9441	12.9441	12.9441	23.0226	22.7348
Gtf2i	3.07986	0.122526	0.247557	Not significant	18.6269	19.598	12.9441	18.7024	19.146	19.5459	22.0056	21.4932
Gtf3c2	2.8719	0.147727	0.272472	Not significant	12.9441	12.9441	12.9441	17.2201	12.9441	16.4004	19.2362	18.9593
Gtpbp1	4.01412	0.0970509	0.223583	Not significant	12.9441	12.9441	12.9441	12.9441	12.9441	12.9441	20.7011	21.2436
Gtpbp6	-0.0512604	0.948449	0.967308	Not significant	22.675	22.8873	23.2936	23.5313	22.2926	22.511	22.2273	25.1513
Guk1	5.21288	0.0647461	0.179422	Not significant	12.9441	22.2057	12.9441	21.57	22.3885	20.8025	23.5054	23.819
Gulo	-1.12529	0.0159544	0.0767674	Not significant	29.493	29.7917	29.7165	29.4102	29.0351	28.9573	27.2657	28.6521
Gusb	-0.0586967	0.846559	0.898919	Not significant	25.5986	25.4846	25.8582	25.5308	25.3238	26.1914	25.2245	25.4978
Gvin1	5.35743	0.0178402	0.0819575	Not significant	12.9441	19.7835	20.8377	20.8408	23.2917	24.3573	25.2307	22.9561
Gyg1	5.12673	0.0962484	0.223583	Not significant	12.9441	12.9441	12.9441	12.9441	21.3966	24.9985	12.9441	12.9441
Gys2	-1.17532	0.183131	0.308858	Not significant	28.2517	27.9812	27.7638	28.1892	28.2812	28.0536	24.1768	26.9731
H1f0	-0.600039	0.648584	0.744462	Not significant	26.0893	27.1064	25.579	27.2411	26.893	21.707	26.7459	28.2698
H2-Ab1	5.06169	0.0908314	0.219861	Not significant	12.9441	12.9441	12.9441	12.9441	12.9441	12.9441	22.2755	23.8594
H2-Q10	1.07759	0.0250798	0.100643	Not significant	25.9389	25.7654	26.6347	27.031	27.0735	27.8135	26.7313	28.0623
H2-Q7	5.82386	0.117851	0.242814	Not significant	12.9441	22.4262	12.9441	12.9441	26.2856	23.7905	12.9441	21.5338
H2-T23	4.49759	0.0931214	0.220309	Not significant	12.9441	12.9441	12.9441	12.9441	12.9441	22.2663	21.6122	12.9441
H2afv	0.808413	0.0474112	0.148399	Not significant	28.5991	27.966	27.1799	28.2811	28.7567	28.1719	29.2179	29.1132
H2afy	-0.301035	0.564145	0.674069	Not significant	27.138	26.7042	25.9537	26.5061	26.9451	26.2653	24.864	27.0235
H6pd	1.21429	0.0149345	0.0746726	Not significant	27.3539	26.8899	26.8317	27.3482	29.0128	28.925	28.1353	27.2079
Haao	-0.48747	0.0182644	0.0827965	Not significant	30.9401	30.9695	30.6084	31.0198	30.6855	30.4911	30.1962	30.2152
Habp2	5.0882	0.106021	0.231183	Not significant	23.7856	12.9441	24.1713	12.9441	23.3898	22.7536	23.8955	24.1589
Habp4	-2.38853	0.435107	0.57176	Not significant	21.0187	21.5321	22.0177	12.9441	12.9441	20.2749	12.9441	21.7954
Hacd2	3.50724	0.12851	0.253184	Not significant	25.6164	25.5496	23.671	15.5277	26.7983	26.2127	24.6106	26.7719
Hacd3	-0.104053	0.85103	0.901091	Not significant	25.7063	25.6732	26.2904	26.4258	26.2192	26.5382	24.2603	26.6618
Hacl1	-0.754268	0.0105595	0.0673361	Not significant	29.8626	29.4373	29.5096	29.5154	28.8004	28.7695	28.3479	29.39
Hadh	0.00131228	0.996501	0.998278	Not significant	29.81	30.2224	29.8674	30.2534	29.293	30.0438	30.0776	30.7441
Hadha	-0.300011	0.159681	0.28458	Not significant	31.0195	30.6044	30.4725	30.4816	30.6338	30.4671	29.9741	30.3029
Hadhb	-0.163036	0.522901	0.643577	Not significant	29.8661	29.4951	29.2392	29.8313	29.3847	28.891	29.6561	29.8479
Hagh	-0.469463	0.0474313	0.148399	Not significant	29.801	29.1928	29.6418	29.5069	28.9825	28.7027	29.2015	29.3778
Hal	-1.26351	0.0398139	0.135235	Not significant	29.3277	29.0137	29.3356	29.0087	28.5579	29.1351	27.4888	26.4498
Hao1	-0.0847967	0.864261	0.911687	Not significant	27.4267	27.881	26.374	27.3794	27.737	28.0014	26.0546	26.929
Hars	0.300153	0.619559	0.719699	Not significant	25.2404	24.3766	24.2129	25.5276	23.6945	25.0198	26.1147	25.7292
Hars2	-0.103439	0.973349	0.982779	Not significant	12.9441	21.4931	12.9441	20.8795	12.9441	12.9441	21.036	20.9228
Hax1	-0.944012	0.691927	0.781303	Not significant	20.0646	20.7925	21.0458	22.9607	12.9441	22.0962	22.6568	23.3905
Hba	-0.0170286	0.93288	0.959333	Not significant	34.3657	33.8399	34.3291	34.392	34.1759	34.431	34.4381	33.8136
Hbbt1	0.0202004	0.903428	0.938233	Not significant	35.0709	34.6894	35.0709	34.7038	34.7213	35.0709	35.0709	34.7527
Hcfc1	2.2143	0.0431156	0.140316	Not significant	19.1955	20.0813	20.7938	19.0014	21.557	22.0362	22.3403	21.9957
Hdac1	1.34567	0.116418	0.241394	Not significant	24.9091	24.0775	21.3636	23.7089	25.1321	24.8425	25.5165	23.9505
Hdac4	6.16542	0.0322747	0.119558	Not significant	12.9441	12.9441	12.9441	12.9441	12.9441	16.7795	24.1823	22.5321
Hdac6	1.69176	0.548758	0.66293	Not significant	12.9441	12.9441	12.9441	21.1154	12.9441	19.5216	12.9441	21.305
Hdgf	0.527288	0.178927	0.304491	Not significant	25.9437	25.1709	25.017	25.6127	25.5989	25.3948	26.4724	26.3874
Hdgfrp2	-3.06939	0.110541	0.234463	Not significant	19.4159	12.9441	18.7499	12.9441	12.9441	12.9441	12.9441	12.9441
Hdhd2	0.019949	0.948409	0.967308	Not significant	25.4301	26.0779	25.9378	26.021	25.7603	26.4049	25.3835	25.998
Hdhd3	-1.45348	0.0307427	0.115267	Not significant	27.5145	27.6255	27.4982	28.1143	26.467	26.8715	24.4161	27.184
Hdlbp	0.610769	0.0125478	0.0717072	Not significant	27.3103	27.7997	27.6124	27.5868	28.3144	28.1994	28.398	27.8406
Heatr6	2.78493	0.181982	0.30797	Not significant	12.9441	12.9441	12.9441	17.8695	12.9441	16.8144	20.2643	17.8187
Hebp1	-0.649405	0.181941	0.30797	Not significant	25.6399	26.471	26.5739	25.4736	26.0398	25.9535	25.0994	24.4679
Hectd1	4.28402	0.0268884	0.105528	Not significant	12.9441	12.9441	12.9441	12.9441	17.618	20.3983	17.9521	12.9441
Hectd3	-0.413138	0.873373	0.917633	Not significant	18.5331	12.9441	12.9441	21.2022	19.4055	18.6774	12.9441	12.9441
Helb	-1.39316	0.498088	0.623791	Not significant	18.7455	18.0704	12.9441	12.9441	18.2992	12.9441	12.9441	12.9441
Helz2	-1.87836	0.338869	0.483228	Not significant	21.4141	19.5492	18.2713	18.7167	18.1138	19.6744	19.7055	12.9441
Herc1	-0.346101	0.736493	0.816265	Not significant	13.689	14.7959	14.8765	14.7624	15.1633	13.5522	12.9441	15.0798
Herc4	6.55455	0.00854974	0.0592713	Not significant	12.9441	12.9441	12.9441	19.9168	19.7783	21.2924	22.7447	21.1519
Herpud1	1.00024	0.359462	0.503221	Not significant	19.8481	20.048	23.2001	21.9374	22.904	21.2612	23.1298	21.7396
Hexa	5.01385	0.0313036	0.116835	Not significant	21.1476	12.9441	22.0105	21.5071	25.1627	24.6202	23.7629	24.1188
Hexb	7.79524	0.00675415	0.0521373	Not significant	12.9441	20.3031	12.9441	22.0471	24.3006	25.1589	24.7655	25.1943
Hexim1	-1.68719	0.577583	0.686237	Not significant	20.1751	21.5756	12.9441	12.9441	22.0578	12.9441	12.9441	12.9441
Hgd	-0.30581	0.12401	0.248774	Not significant	30.8989	30.9249	30.7983	30.7576	30.9595	30.6237	30.2141	30.3591
Hgfac	6.25618	0.0276028	0.106849	Not significant	20.401	12.9441	12.9441	22.4939	21.6039	23.9973	23.9764	24.2302
Hgs	5.57038	0.0607137	0.172225	Not significant	22.3184	23.0177	12.9441	12.9441	23.528	21.6533	24.1917	24.1328
Hibch	-0.213237	0.290955	0.434282	Not significant	28.3115	28.1589	28.0233	28.2493	28.2112	27.7073	27.7436	28.228
Hic2	-2.30629	0.514384	0.636153	Not significant	22.6179	12.9441	22.8105	12.9441	12.9441	23.2591	12.9441	12.9441
Hint1	0.66049	0.0274034	0.106761	Not significant	29.6241	30.1929	29.7117	29.6263	30.3286	30.0515	31.0974	30.3196
Hint2	-0.46878	0.140402	0.264939	Not significant	29.3692	29.116	28.3768	28.404	28.6986	28.4868	27.867	28.3385
Hist1h1c	0.601592	0.165761	0.29135	Not significant	26.6625	27.5384	27.0988	27.8133	27.3994	27.422	27.7724	28.9256
Hist1h1e	-1.07417	0.133643	0.258288	Not significant	26.4526	25.7039	26.1292	27.3885	25.5197	26.1127	23.4896	26.2556
Hist1h2bb	0.544574	0.0602361	0.171238	Not significant	33.5321	33.0082	32.9986	32.4251	33.7545	33.7844	33.1358	33.4677
Hist1h3a	2.59677	0.182379	0.308378	Not significant	29.7175	29.8635	22.063	31.0297	29.3918	30.4504	31.5822	31.6363
Hist1h4a	0.834358	0.000695379	0.0123484	Not significant	31.52	31.0395	31.2802	31.1747	32.0652	31.9371	31.9664	32.3832
Hist2h2ac	0.556643	0.0124927	0.0717072	Not significant	32.48	32.4982	32.0754	32.1815	32.5727	33.2053	32.8827	32.8009
Hk1	4.58194	0.0928475	0.220297	Not significant	12.9441	12.9441	12.9441	12.9441	12.9441	12.9441	21.6372	22.5788
Hk2	3.50232	0.102691	0.227695	Not significant	12.9441	12.9441	12.9441	12.9441	12.9441	19.9049	12.9441	19.9926
Hk3	5.74286	0.0158437	0.0764201	Not significant	12.9441	12.9441	12.9441	12.9441	12.9441	19.939	20.6032	21.2615
Hkdc1	7.00648	0.0141045	0.0731821	Not significant	12.9441	12.9441	12.9441	12.9441	22.2493	21.0339	23.5749	12.9441
Hm13	0.586023	0.173256	0.299521	Not significant	24.8898	24.1858	25.9211	25.4378	25.6699	25.7016	25.8947	25.5126
Hmbs	0.143777	0.717925	0.802423	Not significant	24.7695	24.6176	24.1937	24.0849	25.0086	24.5251	23.9113	24.7958
Hmga1	9.00651	0.0109728	0.0687176	Not significant	12.9441	12.9441	12.9441	12.9441	25.9244	24.6695	24.2645	12.9441
Hmgb1	0.967108	0.00662893	0.0515728	Not significant	30.3538	29.5003	29.5914	29.557	30.4984	30.2371	30.9628	31.1725
Hmgb2	6.08862	0.0401862	0.135824	Not significant	22.9949	24.3135	12.9441	26.0317	26.3748	27.934	27.838	28.492
Hmgcl	-0.0425394	0.845554	0.898846	Not significant	29.9962	29.7122	29.7341	30.1109	29.8292	30.087	29.3218	30.1452
Hmgcs1	-1.82199	0.0232649	0.0966725	Not significant	26.2165	25.9898	26.4931	26.677	23.5186	25.511	23.0701	25.9886
Hmgcs2	-0.244542	0.18378	0.309557	Not significant	32.6031	32.138	31.8951	32.0685	31.9766	31.9061	31.8248	32.019
Hmgn2	4.48248	0.120237	0.246082	Not significant	20.7333	21.824	12.9441	25.5666	20.6771	24.7914	26.365	27.1643
Hmgn5	0.585129	0.396303	0.535984	Not significant	24.1827	23.6242	21.7181	22.8942	23.9953	23.2777	24.3081	23.1786
Hmha1	1.31903	0.37444	0.516829	Not significant	12.9441	12.9441	12.9441	15.6832	12.9441	12.9441	17.0314	16.8721
Hmox1	5.46969	0.090172	0.219203	Not significant	12.9441	12.9441	12.9441	12.9441	22.7107	25.0562	12.9441	12.9441
Hnf4a	5.9192	0.0154224	0.0754914	Not significant	19.1493	19.5315	12.9441	12.9441	22.3702	22.4655	22.9412	20.4689
Hnmt	-2.53402	0.360047	0.503221	Not significant	24.4479	24.1935	24.8521	25.0438	12.9441	24.8111	24.5421	26.1038
Hnrnpa0	0.744356	0.0942395	0.221833	Not significant	27.1044	27.2921	26.4357	27.3599	27.7403	28.0971	28.5629	26.7692
Hnrnpa1	1.50332	0.0171082	0.0794236	Not significant	26.3768	26.4752	26.2574	26.3877	26.5704	27.3441	29.162	28.4338
Hnrnpa2b1	0.91812	0.0141957	0.0731821	Not significant	28.8329	29.1623	29.0797	29.4762	29.6559	29.5254	30.8362	30.2062
Hnrnpc	1.02929	0.01662	0.0781654	Not significant	26.7172	27.3038	25.9506	26.9061	27.0807	27.7712	28.1256	28.0172
Hnrnph1	0.919239	0.0027161	0.0291184	Not significant	28.3803	27.8505	28.2403	27.7951	28.8081	28.64	29.2844	29.2106
Hnrnph2	0.359787	0.184257	0.309704	Not significant	27.0796	26.461	27.3091	26.4221	27.1744	27.2592	27.1923	27.0851
Hnrnph3	-1.98137	0.567111	0.675823	Not significant	22.3488	12.9441	23.0504	21.4025	22.6757	12.9441	12.9441	23.2564
Hnrnpk	0.721156	0.0237675	0.0974321	Not significant	29.5229	29.3122	28.564	28.5884	29.9846	29.7511	29.7708	29.3658
Hnrnpl	1.05213	0.00695811	0.0525842	Not significant	27.4987	27.0009	26.1579	26.7458	27.5905	28.0255	28.1578	27.838
Hnrnpll	4.08661	0.0783501	0.202656	Not significant	22.4996	19.9887	12.9441	22.067	23.104	23.3854	24.7751	22.5813
Hnrnpr	1.31512	0.10168	0.226975	Not significant	23.1984	21.423	20.9538	23.0924	23.3566	23.1676	23.3153	24.0886
Hnrnpu	0.990433	0.0150077	0.0747358	Not significant	28.1868	27.749	27.0699	27.8426	28.3861	28.2209	29.4122	28.7908
Hnrnpul1	0.176499	0.692283	0.781483	Not significant	24.3773	24.01	25.3416	24.8323	24.727	25.3129	25.1198	24.1074
Hnrnpul2	1.26215	0.00822925	0.0582409	Not significant	24.7993	25.3816	24.0584	25.3766	26.1014	26.4886	26.3106	25.7639
Hoga1	-1.00068	0.0588238	0.169413	Not significant	28.5082	28.1676	28.3677	28.8753	26.9758	26.5985	28.8782	27.4635
Hook3	0.111167	0.910546	0.943176	Not significant	20.8679	20.3066	20.1736	20.179	20.6725	20.1524	20.1267	21.0201
Hp1bp3	6.68881	0.0135295	0.07247	Not significant	12.9441	12.9441	12.9441	12.9441	12.9441	21.4262	21.8877	22.2736
Hpd	-0.8187	0.0242903	0.0988588	Not significant	31.0447	31.0273	31.2257	31.0878	30.2848	30.1618	31.131	29.5333
Hpgd	-1.3788	0.0337916	0.123105	Not significant	24.2248	25.4918	24.3372	26.1826	23.993	23.7967	22.9357	23.9959
Hprt1	-0.00104352	0.997972	0.998981	Not significant	27.7226	27.5734	27.459	27.0995	27.8446	27.7507	28.0379	26.2171
Hras	0.186781	0.544983	0.660181	Not significant	24.6286	25.0352	25.2887	25.2108	25.4719	25.2659	25.298	24.8746
Hrsp12	0.802826	0.00185855	0.0225762	Not significant	32.1151	32.0047	32.2175	31.8472	32.7743	32.9215	33.2247	32.4753
Hs1bp3	5.00263	0.140902	0.264939	Not significant	12.9441	12.9441	12.9441	22.3545	12.9441	22.0906	22.9932	23.1694
Hsbp1	6.29695	0.0710819	0.189552	Not significant	12.9441	25.5373	25.0408	12.9441	25.3497	25.6105	25.4364	25.2575
Hsd11b1	0.27318	0.427146	0.564171	Not significant	29.0655	29.3501	29.226	29.5244	29.945	30.0747	29.6989	28.5401
Hsd17b10	-0.941986	0.00146092	0.019611	Not significant	30.2209	29.9491	30.0271	29.6719	29.0594	29.1917	29.2898	28.56
Hsd17b11	-1.19303	0.051415	0.156018	Not significant	27.3328	26.6585	27.5966	27.0573	27.3653	26.1778	24.7045	25.6256
Hsd17b12	0.168952	0.736396	0.816265	Not significant	28.0667	28.0551	27.9766	28.1311	28.516	28.805	26.59	28.9943
Hsd17b2	0.879787	0.0564305	0.164797	Not significant	26.4699	27.4565	26.5455	27.7368	28.2953	28.4482	27.0967	27.8877
Hsd17b4	-0.0381002	0.891043	0.930693	Not significant	29.8058	29.9386	29.6215	30.0716	29.6659	29.6411	29.3605	30.6177
Hsd17b6	2.81446	0.0207756	0.0898158	Not significant	22.6028	22.4945	22.5007	25.0843	27.016	27.6848	23.4399	25.7995
Hsd17b7	-1.00456	0.0618707	0.174383	Not significant	25.0586	24.8527	25.0286	24.9306	23.9026	25.0317	23.9576	22.9604
Hsd17b8	-0.178217	0.484479	0.61271	Not significant	28.085	28.2551	28.5597	28.547	28.7774	28.2106	27.8908	27.8553
Hsd3b3	-0.851693	0.0909598	0.219903	Not significant	27.5568	27.6873	27.5342	27.2198	27.5196	27.1655	25.3005	26.6058
Hsd3b5	-7.59476	0.00896265	0.060983	Not significant	27.9078	28.7301	28.0359	28.043	22.4955	25.1673	21.7309	12.9441
Hsd3b7	-5.36367	0.0468327	0.147775	Not significant	26.2901	26.4252	26.5022	26.501	24.0391	23.8988	12.9441	23.3819
Hsdl1	0.746234	0.36491	0.507194	Not significant	21.1359	20.7003	21.2866	20.7973	21.4179	21.6451	21.8087	22.0332
Hsdl2	-0.725083	0.061456	0.173717	Not significant	26.6751	26.2842	25.3647	26.2586	25.4078	25.4195	25.0647	25.7902
Hsp90aa1	0.652099	0.0174169	0.0804835	Not significant	28.0953	28.4949	27.7781	28.2118	28.485	28.6633	28.837	29.2033
Hsp90ab1	0.409685	0.0482881	0.150331	Not significant	30.1747	30.6151	30.5716	30.6273	30.5894	30.8198	31.0746	31.1436
Hspa13	2.5393	0.278082	0.420789	Not significant	22.8146	21.653	12.9441	23.2955	22.9684	22.9866	21.8341	23.0753
Hspa14	3.30654	0.131803	0.256986	Not significant	21.0285	20.3425	12.9441	22.4161	22.4288	22.7212	22.5938	22.2136
Hspa1b	0.176876	0.73329	0.814538	Not significant	23.792	24.7641	24.5571	24.8927	23.7699	24.4982	24.6377	25.8076
Hspa2	5.06259	0.0896082	0.218238	Not significant	12.9441	12.9441	12.9441	12.9441	12.9441	12.9441	22.7675	23.371
Hspa4	0.222358	0.319268	0.463114	Not significant	27.2996	27.682	27.2701	27.1653	27.4246	27.39	27.5189	27.9731
Hspa4l	2.23616	0.018956	0.0846899	Not significant	20.9324	21.2257	20.306	22.3388	22.7584	23.7385	22.7383	24.5124
Hspa8	0.744504	0.000187118	0.00493991	Not significant	30.7841	30.8593	30.7641	30.8469	31.4285	31.5178	31.6022	31.6841
Hspa9	0.352281	0.117526	0.24244	Not significant	29.7096	30.0426	29.7681	30.1471	30.0286	30.0146	30.7388	30.2946
Hspb1	4.399	0.0737117	0.194599	Not significant	22.2964	23.5266	12.9441	21.5201	23.8138	23.4056	24.9263	25.7375
Hspb6	3.60731	0.129664	0.253797	Not significant	18.7661	12.9441	12.9441	12.9441	19.8628	12.9441	19.2198	20.001
Hspb8	0.684047	0.311513	0.454194	Not significant	23.3614	24.1208	22.7073	24.792	23.3836	25.5516	24.6322	24.1504
Hspd1	0.307532	0.286918	0.430043	Not significant	30.3604	30.9508	30.5863	31.2466	30.8551	30.6634	31.6722	31.1837
Hspe1	0.314748	0.29864	0.440288	Not significant	31.6766	31.593	31.6905	31.1011	31.852	32.1557	32.2811	31.0312
Hsph1	0.57877	0.137025	0.262332	Not significant	25.0079	25.5312	24.4332	25.2559	25.4837	25.2245	26.2161	25.6191
Htatsf1	2.45472	0.221971	0.35616	Not significant	19.7052	20.0564	12.9441	20.5538	20.6392	20.2114	21.5822	20.6455
Htra2	-0.514086	0.849186	0.900101	Not significant	22.5512	20.9911	22.1359	23.3512	12.9441	23.3515	26.1043	24.5731
Htt	-0.416302	0.603299	0.706875	Not significant	22.0401	21.6116	21.2228	21.6835	21.1108	21.1971	20.9445	21.6405
Huwe1	1.24162	0.185029	0.31049	Not significant	20.6357	20.8455	20.0789	21.2147	20.9659	21.8841	22.8739	22.0174
Hyal2	5.08246	0.069313	0.187506	Not significant	12.9441	12.9441	20.6915	22.9749	21.2842	22.6697	23.5775	22.3531
Hykk	-0.0654516	0.895642	0.933238	Not significant	26.1368	25.7337	25.9644	27.1682	25.7861	25.3324	26.3082	27.3146
Hyou1	0.977988	0.0759669	0.198273	Not significant	27.4732	28.0761	27.4905	27.6142	29.5609	29.5748	27.6818	27.7483
Iah1	-0.054572	0.775412	0.845438	Not significant	28.2243	28.5388	28.1987	28.6356	28.5518	28.5052	28.2165	28.1056
Iars	0.947178	0.0315518	0.11754	Not significant	24.2142	25.0845	24.2463	25.1592	25.4182	25.3352	26.2104	25.5291
Iars2	-0.299474	0.252729	0.391399	Not significant	25.8762	25.5752	25.5766	25.5402	25.1296	25.3041	25.4957	25.4409
Iba57	6.53572	0.0706352	0.188825	Not significant	12.9441	12.9441	23.3816	27.1922	24.6901	24.4601	26.3208	27.1339
Icam1	5.18355	0.0470325	0.147853	Not significant	21.3663	20.6606	12.9441	12.9441	21.7076	22.0436	22.5615	22.3366
Ide	0.0167463	0.966188	0.978293	Not significant	25.8484	24.6512	25.1536	25.0301	25.2079	25.8284	25.0888	24.6253
Idh1	-0.1187	0.564102	0.674069	Not significant	31.1822	31.1759	31.018	31.3907	30.7868	31.2219	30.7651	31.5183
Idh2	1.29089	0.0155836	0.0760927	Not significant	28.9846	29.025	28.5888	29.2138	29.8674	29.5521	31.6407	29.9156
Idh3a	0.516523	0.367457	0.509678	Not significant	25.7367	25.7722	25.3273	27.3092	26.4322	25.451	27.4485	26.8799
Idh3b	-0.300696	0.330211	0.475677	Not significant	26.1555	25.6749	25.9664	26.1067	25.111	25.8977	25.5738	26.1182
Idh3g	-0.154576	0.685288	0.775798	Not significant	26.2244	25.6518	26.4015	25.2802	25.5679	26.2593	26.0082	25.1041
Idi1	-0.665731	0.220397	0.354641	Not significant	26.1203	25.807	26.3014	27.2043	25.7577	26.9616	24.8509	25.1999
Idnk	1.49499	0.596324	0.702613	Not significant	25.6344	25.1767	12.9441	25.0287	24.362	24.9336	21.4298	24.0384
Ido2	-2.38713	0.00837988	0.0587521	Not significant	25.653	25.2184	25.4284	25.6232	24.3564	24.1305	21.1801	22.7074
Ier3ip1	-0.494911	0.25085	0.388896	Not significant	25.0403	25.1144	25.6422	24.707	25.1677	25.1354	24.0598	24.1613
Ifi27l2b	5.13883	0.138103	0.262801	Not significant	20.8621	12.9441	18.4428	12.9441	25.1871	24.4815	12.9441	23.1357
Ifi30	0.49786	0.370789	0.512862	Not significant	23.5425	24.3353	24.2666	24.52	24.7317	25.2267	23.3332	25.3642
Ifi35	1.06201	0.00913541	0.0618397	Not significant	25.0127	24.6699	24.413	24.8038	26.2685	25.7045	25.256	25.9184
Ifi47	1.59206	0.0502139	0.153752	Not significant	23.8789	25.05	22.9148	21.8094	24.3475	25.0084	25.5882	25.0772
Ifih1	5.38397	0.0453543	0.144484	Not significant	12.9441	20.7314	12.9441	21.2722	22.3912	20.3417	23.3635	23.3312
Ifit1	4.13703	0.0958628	0.223467	Not significant	12.9441	12.9441	12.9441	12.9441	12.9441	12.9441	20.9722	21.4641
Ifitm3	5.24973	0.0943067	0.221833	Not significant	12.9441	26.1939	25.8559	26.4035	27.6245	28.0724	28.3768	28.3226
Ifrd1	2.9338	0.122711	0.247557	Not significant	12.9441	12.9441	12.9441	12.9441	12.9441	12.9441	20.045	17.5784
Ift20	6.497	0.0139324	0.0731821	Not significant	12.9441	12.9441	12.9441	12.9441	21.252	21.3933	12.9441	22.1749
Igbp1	5.62817	0.0505238	0.15414	Not significant	12.9441	12.9441	22.6705	21.8593	23.498	23.5705	23.798	22.064
Igf2r	5.04123	0.0246585	0.0996406	Not significant	12.9441	18.9336	12.9441	18.8222	20.3984	20.861	20.843	21.7066
Igfbp2	5.85739	0.0861031	0.213345	Not significant	12.9441	12.9441	12.9441	12.9441	24.9264	24.3913	12.9441	12.9441
Igfbp4	3.17417	0.423483	0.561806	Not significant	23.9423	12.9441	23.9661	12.9441	25.7092	24.8272	12.9441	23.0128
Igfbp7	3.2317	0.0301385	0.113985	Not significant	19.8346	20.834	19.1905	19.3949	22.5684	20.1273	24.1682	25.3168
Igh-3	0.88816	0.296674	0.437716	Not significant	25.4488	25.3542	25.869	27.8501	25.1735	26.8864	28.6628	27.352
Igha	0.916037	0.150403	0.274722	Not significant	26.8947	27.2735	26.2412	27.4257	27.5534	27.7642	29.5538	26.6277
Ighg1	0.286608	0.837565	0.892321	Not significant	23.2999	24.7528	24.3995	25.7277	20.8734	24.4206	27.8878	26.1444
Ighg2c	0.0104076	0.967028	0.978442	Not significant	28.6505	28.3433	28.3016	28.8891	27.9873	28.7199	28.9474	28.5715
Ighm	0.779009	0.175299	0.301164	Not significant	27.6174	25.8254	27.0412	28.1251	27.6388	28.1184	28.7862	27.1816
Ighv1-31	0.0181676	0.996691	0.998278	Not significant	27.2248	12.9441	26.6971	27.392	12.9441	27.1187	28.4432	25.8247
Ighv1-81	0.159718	0.864834	0.911851	Not significant	25.1893	25.6158	22.4131	24.629	22.4262	25.6245	25.2326	25.2028
Igj	-1.64282	0.687481	0.777208	Not significant	23.4566	12.9441	22.8576	24.4477	12.9441	24.8509	26.3955	12.9441
Igkv1-110	-2.84437	0.538517	0.655399	Not significant	26.3871	26.1291	25.677	12.9441	12.9441	26.9714	12.9441	26.9002
Igkv10-95	-2.34331	0.54761	0.661946	Not significant	23.1944	23.9758	24.0506	12.9441	12.9441	12.9441	24.2493	24.6541
Igkv17-127	-0.331381	0.950373	0.968221	Not significant	12.9441	12.9441	27.1989	28.9295	12.9441	27.3507	27.4521	12.9441
Igkv3-2	3.54687	0.185484	0.310973	Not significant	24.1497	23.1164	12.9441	24.5813	25.2442	24.8584	26.2752	22.6011
Igkv4-72	0.213518	0.959263	0.973522	Not significant	12.9441	23.4276	12.9441	24.7174	12.9441	24.2792	24.7199	12.9441
Igkv5-39	6.53511	0.0861992	0.213345	Not significant	12.9441	12.9441	12.9441	12.9441	12.9441	12.9441	24.7027	27.3259
Igkv6-13	0.262918	0.94736	0.967239	Not significant	25.3379	25.2334	12.9441	26.0672	25.0952	25.12	27.475	12.9441
Iigp1	0.729089	0.0775725	0.201566	Not significant	26.5066	26.8495	25.9567	25.7536	27.2737	27.6354	26.7234	26.3503
Ikbkap	3.84481	0.111788	0.235593	Not significant	18.8883	21.4554	12.9441	12.9441	19.1875	20.3695	20.8885	21.1657
Ikbkb	1.69436	0.4905	0.617412	Not significant	18.1284	12.9441	12.9441	20.1411	20.5727	12.9441	18.5338	18.8845
Il6st	0.276289	0.901714	0.937953	Not significant	17.4049	12.9441	19.0347	12.9441	18.9716	18.5732	12.9441	12.9441
Ilf2	1.3124	0.0158134	0.0764201	Not significant	23.6422	23.507	22.5528	23.9574	24.429	24.7065	25.0405	24.733
Ilf3	3.18941	0.182999	0.308858	Not significant	12.9441	22.9591	22.1878	23.1251	22.7295	22.8058	24.3868	24.0516
Ilkap	2.87486	0.220661	0.354921	Not significant	20.6601	12.9441	12.9441	19.4251	20.2481	20.2014	17.09	19.9333
Ilvbl	1.19596	0.0904779	0.219407	Not significant	23.3093	23.1339	21.3465	23.0604	24.0681	24.6439	23.3474	23.5746
Immt	-0.0709289	0.81765	0.87843	Not significant	27.3973	27.1099	27.1708	27.3737	26.4177	27.0639	27.5509	27.7352
Impa1	0.700462	0.0259348	0.102599	Not significant	25.565	25.5414	25.2844	25.608	25.8851	26.4822	25.9097	26.5236
Impdh2	0.952224	0.0240931	0.0983593	Not significant	24.6413	25.1304	24.6068	24.6942	25.2696	25.699	26.4954	25.4176
Inf2	0.24545	0.807719	0.872257	Not significant	19.9498	22.4442	20.5148	20.4119	21.4268	21.0301	21.393	20.4526
Inmt	0.173146	0.704801	0.792514	Not significant	31.6562	31.2869	31.0456	31.7826	30.6076	31.065	32.7472	32.044
Insr	4.65201	0.0420783	0.139153	Not significant	12.9441	17.936	12.9441	20.4369	21.0558	20.6353	20.5118	20.6662
Ints3	4.54903	0.0209242	0.0902611	Not significant	12.9441	12.9441	12.9441	12.9441	18.4791	19.9181	12.9441	18.6312
Ints9	1.89116	0.48958	0.616843	Not significant	20.4551	12.9441	12.9441	12.9441	20.8938	20.0701	12.9441	12.9441
Ipo11	-5.76342	0.0231776	0.0964109	Not significant	22.6206	22.7992	21.814	22.302	12.9441	12.9441	20.3614	20.2326
Ipo5	1.33017	0.0777403	0.201738	Not significant	21.1415	22.8167	22.3308	21.9569	22.4318	23.8224	23.9624	23.3501
Ipo7	0.310759	0.615968	0.71679	Not significant	22.6893	22.2806	23.0052	23.1331	22.5916	22.4273	23.2971	24.0353
Ipo8	1.41511	0.555463	0.667769	Not significant	12.9441	18.0048	12.9441	20.3985	19.5391	12.9441	18.7691	18.6998
Ipo9	4.20108	0.0560999	0.164029	Not significant	12.9441	20.1154	21.2912	21.3614	23.3106	22.2225	23.4983	23.4849
Iqgap2	-0.574551	0.0511059	0.155437	Not significant	27.1064	27.2138	26.9093	26.748	26.7273	26.765	25.9533	26.2337
Irak4	0.524405	0.748983	0.825716	Not significant	16.8181	16.1928	19.953	19.4724	18.9102	15.9687	19.8668	19.7884
Ireb2	2.99907	0.0361059	0.1281	Not significant	12.9441	12.9441	12.9441	12.9441	16.632	17.3605	12.9441	16.836
Irf2bp1	2.63906	0.128984	0.253353	Not significant	12.9441	12.9441	12.9441	16.386	12.9441	16.5067	18.2839	18.0398
Irf3	1.43232	0.234284	0.369775	Not significant	23.4378	23.931	19.3186	24.4102	23.948	23.638	23.8032	25.4375
Irgm1	0.393365	0.239613	0.376088	Not significant	25.5099	26.4445	25.5744	26.0083	26.5574	26.5201	25.7325	26.3006
Isca2	2.76518	0.458911	0.593109	Not significant	12.9441	23.1924	12.9441	23.5997	12.9441	24.1991	22.3264	24.2714
Iscu	0.0561166	0.892067	0.930853	Not significant	25.5216	25.8141	25.7486	24.4285	25.9716	25.2568	25.5754	24.9334
Isoc1	-0.649803	0.0497522	0.153084	Not significant	27.4408	27.6309	27.3958	27.2648	26.2712	26.7063	26.6108	27.5448
Isoc2a	-0.531274	0.333235	0.478293	Not significant	27.3911	27.1216	26.8823	26.2091	25.8368	25.1568	27.203	27.2823
Ist1	3.82872	0.148845	0.273462	Not significant	24.4777	23.9133	12.9441	20.2133	23.8672	22.0585	25.9828	24.9548
Isy1	-1.24433	0.639446	0.736964	Not significant	20.1503	12.9441	18.9367	12.9441	21.1656	12.9441	12.9441	12.9441
Itfg3	-0.489504	0.87071	0.91605	Not significant	23.2304	21.7574	22.257	12.9441	21.6702	21.9545	12.9441	21.6621
Itga1	1.6091	0.0240672	0.0983549	Not significant	22.5889	22.5981	21.6119	23.3486	23.3488	24.5761	23.9058	24.7531
Itga2	2.8304	0.117547	0.24244	Not significant	12.9441	12.9441	12.9441	12.9441	18.0248	12.9441	12.9441	19.185
Itga5	4.1732	0.0963245	0.223583	Not significant	12.9441	12.9441	12.9441	12.9441	12.9441	12.9441	20.7475	21.8335
Itgav	5.71226	0.0182072	0.0827965	Not significant	12.9441	12.9441	12.9441	12.9441	12.9441	20.4434	19.1207	22.1172
Itgb5	3.75426	0.173695	0.299839	Not significant	12.9441	12.9441	12.9441	20.6901	12.9441	20.6887	20.1964	20.7101
Itpa	0.576619	0.0665399	0.182688	Not significant	26.3681	26.7817	26.4329	26.8612	26.5644	27.134	27.4422	27.6098
Itpkb	1.33601	0.321084	0.465238	Not significant	12.9441	12.9441	12.9441	16.0892	12.9441	15.2659	15.252	16.8036
Itpkc	5.69605	0.240239	0.376621	Not significant	12.9441	24.4941	22.9748	12.9441	31.3643	30.0335	21.7994	12.9441
Itpr1	-0.548261	0.695359	0.784496	Not significant	19.2863	19.6881	17.4308	16.3167	17.821	17.9983	16.6499	18.0597
Itpr2	3.95929	0.0760048	0.198273	Not significant	18.8279	12.9441	19.58	12.9441	20.1588	21.0637	20.4092	18.5016
Itsn1	3.16049	0.113603	0.237899	Not significant	19.0837	20.0408	12.9441	18.7923	20.7998	21.0383	22.11	19.5548
Itsn2	0.201859	0.932432	0.959322	Not significant	23.2389	22.2457	12.9441	22.0571	22.1809	20.0418	18.9724	20.0981
Ivd	-0.677828	0.072642	0.192482	Not significant	29.0593	29.0824	29.26	29.3681	27.6914	28.562	29.4272	28.3779
Iyd	-0.630715	0.293913	0.436105	Not significant	26.1977	25.7512	25.4312	24.5071	25.642	25.7242	23.9812	24.0171
Jagn1	3.55147	0.176055	0.301696	Not significant	24.496	24.7601	12.9441	22.854	25.2416	24.7185	24.8359	24.4642
Jarid2	-2.54664	0.163392	0.288726	Not significant	18.2044	17.4732	17.6724	12.9441	12.9441	17.2752	12.9441	12.9441
Jup	1.39614	0.0552866	0.163174	Not significant	24.8045	23.4618	21.9567	23.8924	25.1244	24.3016	25.4493	24.8248
Kank1	2.50863	0.263931	0.40354	Not significant	12.9441	12.9441	19.5457	12.9441	12.9441	17.4841	19.2113	18.773
Kars	0.735135	0.017961	0.0824168	Not significant	25.2278	25.3403	25.3178	25.8736	26.3554	26.0389	26.2777	26.028
Katnal2	2.60757	0.45048	0.585556	Not significant	12.9441	12.9441	12.9441	21.8854	12.9441	12.9441	20.2332	25.0266
Kdelc2	0.301987	0.775883	0.845486	Not significant	20.8525	20.6361	20.2504	20.5756	21.5119	22.2703	19.5555	20.1848
Kdelr1	1.34865	0.0412322	0.137788	Not significant	24.4076	25.0375	24.1235	26.0938	25.7692	25.3515	27.2694	26.6669
Kdsr	7.82308	0.0122517	0.0715676	Not significant	12.9441	12.9441	12.9441	12.9441	12.9441	22.456	23.502	24.1666
Khk	-0.19371	0.551608	0.665149	Not significant	30.4023	30.7271	29.6817	30.2107	30.071	29.9655	29.4509	30.7595
Khsrp	0.782697	0.0497427	0.153084	Not significant	26.5191	25.8764	25.4185	26.3669	26.4117	26.6046	27.511	26.7844
Kiaa0100	-0.296975	0.939636	0.962606	Not significant	12.9441	22.9399	12.9441	24.5362	12.9441	22.0461	12.9441	24.2421
Kiaa0196	3.76775	0.0574175	0.166574	Not significant	19.0179	18.9849	12.9441	19.7178	21.1563	21.7411	20.8397	21.9985
Kiaa1033	1.72959	0.232555	0.367689	Not significant	20.3462	21.3283	20.1825	16.506	21.3801	21.7387	20.0005	22.1622
Kiaa1429	1.54264	0.421757	0.560547	Not significant	12.9441	17.3224	12.9441	12.9441	17.5528	12.9441	18.8842	12.9441
Kiaa1468	1.63507	0.19405	0.321927	Not significant	20.2106	19.4365	18.872	17.6739	19.8253	21.0175	21.5438	20.3467
Kiaa1598	4.84384	0.0906446	0.219543	Not significant	12.9441	12.9441	12.9441	12.9441	22.7667	12.9441	12.9441	22.4969
Kif1c	3.83595	0.182126	0.308082	Not significant	12.9441	12.9441	12.9441	21.1242	12.9441	19.8025	21.1733	21.3803
Kif21a	2.66589	0.29485	0.436609	Not significant	19.3161	12.9441	17.5926	12.9441	18.401	20.7499	21.3655	12.9441
Kif5b	1.02621	0.0840467	0.211217	Not significant	22.8295	23.5033	23.1355	23.5945	23.4017	23.8455	25.1496	24.771
Klc4	0.67253	0.345992	0.490207	Not significant	22.8655	23.6261	21.3412	23.4246	23.0959	23.9429	22.8769	24.0319
Klhdc10	3.06892	0.11244	0.236464	Not significant	12.9441	12.9441	12.9441	12.9441	12.9441	18.4315	12.9441	19.7324
Klhdc4	3.35291	0.150925	0.275071	Not significant	15.933	12.9441	17.2138	12.9441	17.566	12.9441	21.0678	20.8688
Klhdc7a	-1.31585	0.600918	0.705956	Not significant	20.3105	19.3977	17.7641	12.9441	20.6079	18.6569	12.9441	12.9441
Klkb1	4.46685	0.0917971	0.220297	Not significant	19.8591	12.9441	12.9441	22.6064	20.8271	21.117	21.9288	22.3481
Kpna1	-3.0406	0.210671	0.342049	Not significant	24.0156	23.9628	23.3987	23.2533	12.9441	22.727	23.2399	23.557
Kpna2	0.337919	0.665355	0.757781	Not significant	22.3045	22.6698	20.8465	21.5411	21.9995	21.5713	22.4616	22.6811
Kpna3	-0.643698	0.506775	0.630628	Not significant	24.6376	25.1474	23.9364	24.2473	24.2401	21.0889	24.1851	25.8798
Kpna4	4.17581	0.0925939	0.220297	Not significant	19.7868	24.2648	12.9441	22.6575	24.0031	23.6348	24.0385	24.6801
Kpnb1	0.638268	0.0135876	0.07247	Not significant	26.7143	26.631	26.2447	26.2877	27.2611	26.8961	27.1343	27.1392
Krt76	-3.35354	0.176765	0.302737	Not significant	24.4624	24.516	23.2079	23.6262	12.9441	21.7934	23.7349	23.9261
Krtcap2	0.649876	0.18504	0.31049	Not significant	26.9624	26.8198	26.9675	26.6594	28.235	28.1684	27.5138	26.0914
Ktn1	1.5417	0.226562	0.361473	Not significant	17.8572	19.3583	20.2756	18.9864	20.176	19.4595	21.6636	21.3452
Kxd1	4.74706	0.149745	0.27406	Not significant	12.9441	12.9441	12.9441	22.1753	22.833	12.9441	22.354	21.8647
Kynu	-0.653844	0.048184	0.150125	Not significant	27.7172	27.673	27.8342	27.6282	26.6315	26.517	27.4851	27.6035
L2hgdh	-0.108311	0.859637	0.908261	Not significant	23.3457	24.2383	22.8989	25.2766	23.5999	24.3277	23.4186	23.9801
L3hypdh	0.717332	0.317281	0.46083	Not significant	24.3158	24.3437	22.666	23.4461	23.3635	25.0771	23.5443	25.656
Lactb	-1.44332	0.0165049	0.0779956	Not significant	25.3806	26.0988	25.0201	26.6107	23.8295	24.2555	23.9378	25.3141
Lactb2	-0.637503	0.00242525	0.0269775	Not significant	29.787	29.7645	29.9676	29.7369	29.1543	29.0629	29.0324	29.4564
Lad1	2.21417	0.210418	0.341918	Not significant	20.6452	18.9068	19.1179	19.5058	19.7343	18.3939	24.6342	24.2699
Lama1	2.78324	0.0464126	0.146683	Not significant	12.9441	12.9441	12.9441	12.9441	12.9441	15.5817	16.9644	17.4192
Lama2	4.0452	0.0302818	0.114097	Not significant	12.9441	12.9441	12.9441	12.9441	12.9441	16.5759	18.6922	19.745
Lama5	3.39386	0.0431223	0.140316	Not significant	18.5815	15.384	17.2434	18.9498	19.8443	19.4756	22.3647	22.0496
Lamb1	3.64708	0.102569	0.227695	Not significant	12.9441	12.9441	12.9441	12.9441	12.9441	12.9441	19.5969	20.8796
Lamb2	4.65313	0.0123117	0.0715676	Not significant	19.7292	15.9085	18.2925	16.2533	21.0517	20.3615	24.0298	23.3529
Lamc1	7.01466	0.0134793	0.07247	Not significant	12.9441	18.9935	12.9441	21.9816	21.6632	22.8531	25.1996	25.206
Lamp1	4.01022	0.156994	0.28131	Not significant	24.6945	25.0892	12.9441	24.744	24.2455	25.734	26.1562	27.3769
Lamp2	0.629314	0.0366264	0.128925	Not significant	26.3464	26.7089	26.2105	26.838	27.4417	26.7261	27.0175	27.4358
Lamtor1	5.81509	0.0559745	0.163828	Not significant	12.9441	23.7398	12.9441	22.4248	24.4803	24.4879	23.134	23.211
Lamtor2	2.81955	0.501415	0.626774	Not significant	12.9441	25.2047	25.2529	12.9441	12.9441	24.0588	24.6993	25.9218
Lamtor4	0.77734	0.86725	0.913866	Not significant	12.9441	12.9441	25.2485	24.5618	12.9441	26.1671	26.7525	12.9441
Lamtor5	9.72052	0.00801649	0.0573752	Not significant	12.9441	25.7139	12.9441	12.9441	24.9689	26.5102	26.3528	25.5964
Lancl1	2.08046	0.0150907	0.0747924	Not significant	21.2261	22.7653	22.8748	24.3434	24.5895	24.5148	25.6755	24.7514
Lancl2	3.7169	0.183908	0.309641	Not significant	12.9441	12.9441	12.9441	20.7807	12.9441	19.1315	21.049	21.356
Lap3	-0.619845	0.01017	0.0656988	Not significant	30.2838	30.4338	30.1345	30.0907	29.646	29.9543	29.1809	29.6823
Larp1	0.331928	0.580179	0.688909	Not significant	23.0732	22.6256	22.4045	23.1549	23.3018	23.7605	23.3522	22.1713
Larp4	-1.84547	0.393443	0.533026	Not significant	21.3623	21.3672	21.5046	20.817	21.2284	21.6649	12.9441	21.8318
Lars	0.0964982	0.927515	0.955883	Not significant	23.8749	27.43	24.0636	28.4527	25.5515	25.8076	25.9448	26.9033
Lasp1	1.77389	0.0169705	0.0792491	Not significant	25.9536	26.8234	26.2736	27.509	27.4751	27.3819	29.8749	28.9232
Lcat	4.58924	0.147248	0.272096	Not significant	12.9441	12.9441	12.9441	21.3954	12.9441	21.9836	20.1437	23.5133
Lclat1	3.08115	0.29393	0.436105	Not significant	12.9441	19.3451	12.9441	19.9347	23.2831	21.6242	12.9441	19.6411
Ldha	0.43125	0.00837578	0.0587521	Not significant	31.0785	30.7704	30.7789	30.9063	31.2408	31.3693	31.3559	31.293
Ldlr	-1.07171	0.256229	0.395273	Not significant	21.8236	21.9483	21.597	23.7634	20.1333	21.7447	20.9611	22.0064
Ldlrap1	4.02305	0.127798	0.252158	Not significant	12.9441	12.9441	19.5636	12.9441	21.1829	12.9441	20.5066	19.8545
Lemd3	2.85359	0.114793	0.239758	Not significant	12.9441	12.9441	12.9441	12.9441	12.9441	18.4856	12.9441	18.817
Leo1	1.59008	0.489557	0.616843	Not significant	12.9441	12.9441	12.9441	19.0605	12.9441	12.9441	18.9492	19.4158
Leprot	3.36804	0.171643	0.297868	Not significant	23.4703	23.2031	12.9441	23.3084	24.3752	24.0047	23.8161	24.202
Lgals8	-0.180597	0.95218	0.96962	Not significant	22.8689	12.9441	21.7887	22.0118	12.9441	21.2382	22.1541	22.5546
Lgals9	0.546271	0.117613	0.242451	Not significant	27.9909	28.6321	28.0403	28.8414	28.7198	28.2787	29.2046	29.4867
Lgalsl	1.31956	0.0427989	0.140185	Not significant	22.1501	23.8246	24.2279	22.9426	24.4961	24.2724	24.4375	25.2176
Lgmn	1.68704	0.0695732	0.187544	Not significant	28.0091	27.506	24.1367	27.6461	29.3213	28.3315	28.5323	27.8608
Lhpp	-4.86384	0.042511	0.139704	Not significant	24.2695	22.6041	24.6347	23.8486	20.4952	19.0014	12.9441	23.4609
Lias	1.93833	0.378949	0.519611	Not significant	12.9441	21.9679	21.735	20.9937	21.8227	22.4761	20.48	20.6151
Lifr	-1.6715	0.537255	0.654826	Not significant	18.8028	20.4212	12.9441	20.8616	12.9441	12.9441	20.4478	20.0076
Lig1	4.07936	0.0967969	0.223583	Not significant	12.9441	12.9441	12.9441	12.9441	21.525	12.9441	12.9441	20.6806
Lima1	0.406927	0.378751	0.519545	Not significant	24.0446	24.201	25.0313	24.6818	25.2818	24.9132	23.9598	25.4316
Limd2	4.79304	0.0912939	0.22001	Not significant	12.9441	12.9441	12.9441	12.9441	12.9441	12.9441	22.9255	22.1349
Lims1	1.1864	0.0173905	0.0804835	Not significant	24.9775	24.7366	24.1854	23.7389	25.4985	24.9535	25.8841	26.048
Lims2	0.534921	0.393355	0.533026	Not significant	23.5599	22.2727	22.031	23.4395	23.5374	22.7824	23.3395	23.7836
Lin7a	3.24453	0.232006	0.367203	Not significant	12.9441	25.1067	23.3247	25.4418	24.9581	25.002	25.0036	24.8317
Lipa	-0.310284	0.523905	0.644105	Not significant	26.9545	25.7005	25.0228	26.2563	25.505	25.7729	25.0297	26.3855
Lipt1	-1.80706	0.110961	0.234602	Not significant	21.8187	22.3239	21.0699	20.9621	20.1271	20.8421	18.7418	19.2355
Llgl2	1.74311	0.525554	0.644731	Not significant	12.9441	12.9441	12.9441	20.6795	12.9441	21.2691	12.9441	19.3269
Lman1	0.472328	0.0255021	0.101496	Not significant	27.1411	27.616	27.4629	27.572	28.0583	27.8859	27.8844	27.8528
Lman2	0.480122	0.133427	0.258288	Not significant	26.8474	27.6688	26.6723	27.2496	28.0213	27.6965	27.1028	27.5381
Lmf1	0.805284	0.143753	0.267999	Not significant	25.3551	24.7171	24.0311	24.7361	26.5188	25.1109	24.5192	25.9116
Lmf2	3.53546	0.187611	0.313741	Not significant	12.9441	12.9441	21.3082	21.0467	21.8184	21.7966	17.3385	21.4314
Lmnb1	1.51784	0.00793694	0.057146	Not significant	25.6658	24.5987	25.8724	25.3157	26.2319	26.238	27.6892	27.3649
Lmnb2	0.880211	0.104258	0.228891	Not significant	24.4147	23.4342	23.6178	24.8847	25.1417	24.1333	25.0098	25.5875
Lmo7	0.112229	0.956464	0.97163	Not significant	12.9441	17.8823	17.8172	12.9441	18.899	17.2494	12.9441	12.9441
Lnp	2.08842	0.428971	0.565731	Not significant	12.9441	17.9131	12.9441	20.837	12.9441	18.6103	20.6828	20.7547
Lonp1	0.146587	0.53343	0.651769	Not significant	26.739	27.2341	26.526	26.7956	27.2504	27.0022	26.7346	26.8937
Lonp2	-1.89827	0.0141371	0.0731821	Not significant	24.1528	24.1799	24.4224	24.3721	22.6851	22.5025	20.926	23.4206
Loxl4	4.17817	0.17091	0.297328	Not significant	21.9333	12.9441	24.04	12.9441	23.53	23.8324	19.3201	21.8917
Lpcat3	0.295665	0.402598	0.543199	Not significant	26.2414	25.8206	25.8332	25.683	26.4009	26.4198	25.3028	26.6375
Lpgat1	0.528326	0.459586	0.593507	Not significant	23.2222	23.2146	22.0871	22.4965	23.8594	24.4411	22.3882	22.445
Lpl	0.0299273	0.993085	0.995851	Not significant	23.9798	23.8188	12.9441	23.4838	24.456	24.6792	12.9441	22.2669
Lrba	1.02219	0.436992	0.573009	Not significant	19.8896	17.8122	20.7431	17.8095	20.081	20.1333	19.3481	20.7809
Lrg1	4.91806	0.0690258	0.187221	Not significant	24.3628	23.9165	12.9441	23.6319	25.8309	26.4157	26.807	25.4738
Lrp1	0.774424	0.0353783	0.126642	Not significant	25.0767	24.7321	24.6747	24.8726	25.596	25.3428	26.2224	25.2926
Lrpap1	1.03718	0.0192442	0.0849575	Not significant	24.7336	25.0217	24.662	25.17	25.0915	25.8588	26.4211	26.3647
Lrpprc	-0.11628	0.756444	0.830704	Not significant	25.5131	25.7428	24.799	25.6303	25.1478	25.1284	26.0493	24.8946
Lrrc16a	0.0568364	0.971391	0.981554	Not significant	15.7322	12.9441	15.3044	12.9441	18.3199	12.9441	12.9441	12.9441
Lrrc40	2.33389	0.303904	0.445561	Not significant	22.2461	22.2012	12.9441	21.8258	22.1451	21.0063	22.1052	23.2963
Lrrc47	0.768025	0.164022	0.289451	Not significant	22.7652	23.2917	22.7974	22.3304	23.8907	23.7518	23.0266	23.5876
Lrrc59	0.483859	0.0236409	0.0972148	Not significant	28.7094	28.882	28.6382	28.8514	29.5249	29.4442	28.9439	29.1035
Lrrfip1	2.54355	0.0797249	0.204989	Not significant	22.2583	22.5477	17.2755	22.4306	22.6207	23.5035	24.8031	23.7591
Lsm12	-0.228811	0.687245	0.777208	Not significant	23.705	23.5984	23.8382	24.9207	23.8732	24.8452	23.3656	23.063
Lsm2	2.57014	0.470476	0.60106	Not significant	22.8863	12.9441	12.9441	12.9441	12.9441	12.9441	22.6819	23.4291
Lsm3	3.83364	0.20448	0.335158	Not significant	25.1526	26.2399	12.9441	26.4356	27.2849	27.5471	25.7549	25.5198
Lsm4	5.49635	0.0216255	0.0921817	Not significant	20.7697	20.491	22.9483	12.9441	25.6251	24.4742	24.76	24.2792
Lsm5	0.216192	0.562567	0.673569	Not significant	25.2153	25.4033	25.0516	24.9468	25.1551	24.6469	25.6294	26.0504
Lsm6	1.2574	0.743514	0.822055	Not significant	24.5046	12.9441	23.692	24.7857	12.9441	24.6149	26.8165	26.5805
Lsm8	-0.85433	0.175697	0.301587	Not significant	27.1348	26.9572	27.4787	27.8538	24.8496	26.8775	27.8734	26.4067
Lsp1	3.87401	0.298996	0.440648	Not significant	23.1042	12.9441	12.9441	21.7396	24.2974	12.9441	24.3502	24.6364
Lsr	0.253035	0.633856	0.732202	Not significant	23.0954	23.7827	23.1433	24.1078	23.2407	23.5169	24.6874	23.6963
Lss	-3.00982	0.250765	0.388896	Not significant	24.166	23.8354	24.2758	23.3886	24.1122	25.5696	21.0006	12.9441
Lta4h	0.497804	0.134136	0.258859	Not significant	26.9124	27.2599	26.6697	27.3198	26.8228	27.4936	27.7568	28.0799
Ltbp3	2.04378	0.149764	0.27406	Not significant	12.9441	12.9441	12.9441	12.9441	12.9441	12.9441	16.4608	17.6025
Ltbp4	2.66212	0.237666	0.374217	Not significant	12.9441	17.1994	17.3096	12.9441	19.5761	17.5738	12.9441	20.9516
Ltf	4.73232	0.0585352	0.168978	Not significant	12.9441	12.9441	19.4912	20.4325	19.3323	20.6382	23.4024	21.3684
Luc7l2	-1.23841	0.655946	0.749886	Not significant	22.265	23.6763	22.3023	25.051	12.9441	24.9669	25.9406	24.4893
Luc7l3	3.05862	0.195925	0.32436	Not significant	21.8652	22.1708	20.8937	12.9441	22.5226	23.063	24.6004	19.9222
Lum	2.39157	0.0105115	0.0671572	Not significant	26.7069	23.9995	23.7497	25.4137	27.0049	27.4646	26.3253	28.6413
Luzp1	2.32248	0.142784	0.266836	Not significant	17.1889	17.6023	12.9441	16.4714	18.2418	18.2421	18.2514	18.7612
Ly6a	7.81286	0.0121909	0.0715676	Not significant	12.9441	12.9441	12.9441	12.9441	12.9441	22.4611	23.7127	23.91
Ly6d	9.3565	0.0117063	0.0708089	Not significant	12.9441	12.9441	12.9441	12.9441	12.9441	26.2297	23.3026	26.7259
Ly6e	9.41169	0.0104025	0.0666566	Not significant	12.9441	12.9441	12.9441	12.9441	25.1843	12.9441	25.9943	25.3004
Lyn	1.14412	0.174037	0.300175	Not significant	23.2731	23.6638	20.6839	23.8703	24.0908	23.349	24.389	24.2389
Lypla1	-0.0693438	0.730763	0.811959	Not significant	28.6686	28.5617	28.9008	28.2366	28.6223	28.2259	28.7151	28.5271
Lypla2	1.29619	0.0610751	0.172879	Not significant	24.7472	25.1669	24.5689	27.0635	25.6762	26.6934	27.3087	27.0531
Lyplal1	0.579811	0.106279	0.231191	Not significant	25.1669	25.8305	26.5227	26.1855	26.574	26.4292	26.2607	26.7609
Lyrm4	1.03118	0.301367	0.443163	Not significant	23.8025	26.8928	24.1147	27.5905	27.3778	26.7793	27.2445	25.1236
Lyrm5	5.77995	0.0863078	0.213345	Not significant	12.9441	12.9441	12.9441	12.9441	24.3447	24.6632	12.9441	12.9441
Lyz2	5.33811	0.0558766	0.163783	Not significant	25.3079	23.7055	12.9441	22.3268	24.7086	27.0138	27.2365	26.6778
Lzts2	-0.043202	0.972127	0.982047	Not significant	12.9441	13.6692	12.9441	15.7784	16.3308	12.9441	12.9441	12.9441
M6pr	0.494231	0.278527	0.421301	Not significant	25.841	24.575	26.2278	25.2898	25.8217	25.9662	26.6757	25.447
Macf1	2.66248	0.0692031	0.187461	Not significant	12.9441	15.5801	14.5313	16.8017	17.2475	18.0767	17.061	18.1218
Macrod1	-1.99981	0.0274257	0.106761	Not significant	27.1804	27.4944	27.0471	27.2331	26.1583	22.6731	26.3229	25.8014
Magi1	2.21836	0.451026	0.585786	Not significant	21.4383	12.9441	19.925	12.9441	12.9441	20.2186	21.0796	21.8826
Magi3	0.578818	0.663239	0.756023	Not significant	19.3025	18.1536	18.318	17.6988	20.6815	19.1071	18.09	17.9095
Magohb	5.92522	0.0868695	0.214332	Not significant	12.9441	12.9441	12.9441	12.9441	12.9441	12.9441	25.6185	23.9706
Magt1	1.27515	0.0374252	0.130461	Not significant	23.8095	23.9666	23.7899	24.9925	26.2746	24.4269	26.0112	24.9464
Mal2	0.914867	0.00186774	0.0226185	Not significant	29.0825	29.2298	29.1284	28.3642	29.9175	29.8843	29.8851	29.7774
Man1a1	0.459272	0.49313	0.619541	Not significant	22.2335	21.46	22.4598	22.7324	23.0353	23.1314	22.0931	22.463
Man2b1	-0.145019	0.724116	0.806854	Not significant	24.5433	24.3409	23.5268	24.7046	24.3168	24.1156	24.1437	23.9594
Man2b2	1.90701	0.387933	0.52844	Not significant	21.9863	21.7884	21.3882	12.9441	21.7102	22.4116	20.3929	21.2203
Man2c1	1.50892	0.112281	0.236255	Not significant	22.7472	21.9307	19.5253	22.4215	23.3743	23.4246	22.5966	23.2649
Manba	-0.628395	0.62514	0.724694	Not significant	21.0582	21.1373	21.6667	22.8743	21.08	22.48	17.9723	22.6907
Maoa	0.246624	0.559366	0.671442	Not significant	23.6476	23.2995	23.6875	23.48	23.5967	23.5783	23.8639	24.0621
Maob	0.0540965	0.828017	0.885006	Not significant	28.2627	28.3642	27.9819	28.9618	28.1246	28.7336	28.4984	28.4303
Map1lc3b	5.42059	0.10127	0.226606	Not significant	24.9602	12.9441	12.9441	24.4789	24.6118	23.9926	24.3353	24.0701
Map1s	1.21758	0.55484	0.667224	Not significant	12.9441	18.6158	12.9441	12.9441	18.7256	12.9441	17.7046	12.9441
Map2k1	3.3391	0.392128	0.531972	Not significant	12.9441	22.6085	12.9441	24.4641	12.9441	23.2305	25.3306	24.812
Map2k2	0.641095	0.185297	0.310791	Not significant	24.7314	24.5208	24.8165	25.089	24.1847	25.81	26.0524	25.675
Map2k3	-0.350775	0.701137	0.789451	Not significant	20.9586	21.7537	21.1243	20.58	20.3151	20.7098	20.7358	21.2528
Map2k4	0.403917	0.660885	0.753992	Not significant	22.9194	21.4898	21.7674	21.3119	23.2184	23.5817	21.0159	21.2881
Map2k6	3.67038	0.100553	0.226462	Not significant	12.9441	12.9441	12.9441	12.9441	12.9441	12.9441	20.3978	20.1719
Map4	2.45214	0.00718974	0.0539231	Not significant	22.2228	21.9633	21.3248	23.4186	23.8047	23.8282	25.3462	25.7589
Mapk1	4.878	0.082776	0.209974	Not significant	24.1395	12.9441	24.3189	24.9618	25.2636	26.1886	27.2205	27.2036
Mapk3	6.51784	0.0220541	0.0931669	Not significant	12.9441	21.1283	12.9441	21.8995	22.4025	23.1058	24.8877	24.5914
Mapkap1	-0.0247272	0.980152	0.987236	Not significant	20.3058	20.8639	20.3491	20.2697	20.5896	20.8218	20.6096	19.6687
Mapre1	0.912411	0.0073388	0.0543209	Not significant	24.8216	24.925	25.0911	25.0727	25.5731	25.7671	26.0457	26.1741
Mapre2	-0.988479	0.283433	0.426442	Not significant	22.1079	23.8476	20.9692	24.0425	21.4794	21.9901	21.8678	21.6759
Mapre3	1.0649	0.16046	0.285198	Not significant	22.7096	23.5008	21.8535	23.5371	22.6696	23.5476	24.7446	24.8988
Marchf5	5.08052	0.0821819	0.209556	Not significant	21.6489	12.9441	12.9441	23.5402	21.8403	23.4505	23.8256	22.2829
Marchf6	2.47848	0.40578	0.546189	Not significant	20.4618	12.9441	12.9441	12.9441	21.6513	21.6685	12.9441	12.9441
Marcks	1.45852	0.0547831	0.162631	Not significant	24.7816	24.5381	23.1471	24.4188	25.5341	24.0563	26.1651	26.9641
Marcksl1	5.36739	0.0734046	0.193918	Not significant	12.9441	12.9441	22.433	23.2034	23.2745	21.876	25.1125	22.7312
Mark2	1.82367	0.41632	0.557157	Not significant	18.3542	12.9441	12.9441	12.9441	19.435	12.9441	19.1581	12.9441
Mars	0.629805	0.0662742	0.182381	Not significant	24.8626	25.5956	24.8759	25.2637	25.5543	25.8034	26.2026	25.5568
Masp2	3.63953	0.100925	0.226606	Not significant	12.9441	12.9441	12.9441	12.9441	12.9441	20.1205	12.9441	20.3258
Mat1a	0.420719	0.0609887	0.172758	Not significant	31.491	31.0866	31.3758	31.5498	31.473	31.7988	32.2485	31.6659
Mat2a	1.19643	0.0186711	0.08402	Not significant	24.8019	24.2205	23.7411	24.9502	24.9143	25.5235	26.1218	25.9398
Mat2b	0.812404	0.22781	0.362828	Not significant	21.5484	23.614	24.0108	23.6459	24.1919	24.2643	24.0226	23.5899
Matr3	0.849379	0.0111224	0.0690967	Not significant	25.4693	25.7368	25.4474	25.4573	26.096	26.3884	26.9102	26.1138
Mavs	-0.155892	0.664571	0.757106	Not significant	26.0521	26.5305	26.0147	26.5039	25.5219	25.9868	25.9553	27.0136
Mbd2	-3.2223	0.10703	0.231511	Not significant	19.4074	12.9441	19.37	12.9441	12.9441	12.9441	12.9441	12.9441
Mbl1	0.527232	0.301034	0.442993	Not significant	23.8055	22.7938	24.1393	24.2523	24.2551	24.8745	24.0756	23.8946
Mbl2	-0.203817	0.840641	0.895074	Not significant	23.3765	24.5346	24.1607	25.8778	22.4928	26.5835	22.821	25.237
Mbnl1	1.32008	0.0362399	0.128134	Not significant	24.328	22.8838	24.5069	24.6475	25.5411	24.4502	26.1625	25.4927
Mcam	3.00379	0.287448	0.43052	Not significant	19.841	12.9441	12.9441	19.2308	20.9963	21.8489	12.9441	21.1858
Mcat	-0.891449	0.314983	0.457843	Not significant	23.8973	24.2138	21.5634	23.1441	23.5623	21.7584	21.228	22.7041
Mccc2	-0.609499	0.0584529	0.168978	Not significant	27.7637	27.9324	27.6635	28.0893	26.5983	27.2928	27.8992	27.2206
Mcee	-0.407338	0.651492	0.746503	Not significant	26.4184	25.8725	24.3673	22.6759	24.554	25.4234	23.0342	24.6932
Mcfd2	3.20756	0.256629	0.395736	Not significant	25.328	25.0809	12.9441	25.686	25.6673	25.1219	25.5535	25.5265
Mcmbp	4.09885	0.0956681	0.223253	Not significant	20.0891	12.9441	12.9441	20.8665	20.7373	19.6366	21.9629	20.9024
Mcts1	0.197603	0.488225	0.61565	Not significant	25.8829	26.4134	25.7233	26.5088	26.5125	26.5872	26.1947	26.0244
Mdh1	-0.310564	0.0919214	0.220297	Not significant	31.9232	31.9168	31.7903	31.8777	31.683	31.4453	31.9028	31.2346
Mdh2	0.30215	0.0356056	0.12714	Not significant	31.2787	31.3496	31.1385	31.1879	31.5866	31.4928	31.4334	31.6505
Mdp1	0.647764	0.0751693	0.197054	Not significant	24.9931	24.5183	24.3005	24.8747	25.1055	25.3922	25.0405	25.7394
Me1	-2.25376	0.0722085	0.191524	Not significant	30.3122	29.8028	29.1132	29.1847	26.9633	27.5032	24.378	30.5533
Me2	4.47838	0.122735	0.247557	Not significant	12.9441	20.0255	12.9441	12.9441	19.3841	22.5699	21.8731	12.9441
Mecp2	3.62681	0.137641	0.262332	Not significant	23.6961	23.2545	12.9441	21.3865	23.4349	24.3654	23.3606	24.6274
Mecr	-0.231435	0.416803	0.557238	Not significant	26.4094	27.2477	26.8513	27.2254	26.4741	26.6678	26.4997	27.1665
Med15	1.34425	0.646406	0.743039	Not significant	12.9441	17.5596	12.9441	20.3171	12.9441	12.9441	22.2689	20.9848
Med29	1.96321	0.457751	0.591997	Not significant	12.9441	12.9441	12.9441	19.8772	12.9441	19.6834	12.9441	20.9906
Memo1	-0.480176	0.248673	0.387086	Not significant	25.656	25.0939	24.8501	25.2518	25.234	25.2378	24.4024	24.0569
Mesdc2	7.51128	0.0139732	0.0731821	Not significant	22.7142	21.7795	12.9441	12.9441	25.872	23.413	25.8135	25.3285
Metap1	0.385702	0.357796	0.502745	Not significant	24.3747	24.5259	24.9391	24.776	25.5936	25.5465	24.2515	24.7669
Metap2	3.18798	0.00764497	0.0558412	Not significant	24.1343	19.735	21.4923	21.6616	25.0991	23.9311	25.3248	25.4202
Mettl7a1	0.561138	0.0492098	0.152124	Not significant	29.1429	29.3399	29.0608	29.3819	30.0197	30.3131	29.6522	29.185
Mettl7b	-0.158445	0.405154	0.545531	Not significant	30.0347	29.6373	29.8512	29.7625	29.7777	29.4922	29.3743	30.0077
Mfap4	8.41528	0.0119229	0.0712137	Not significant	12.9441	12.9441	12.9441	12.9441	24.6966	25.0221	12.9441	22.7746
Mfge8	4.72918	0.0929262	0.220309	Not significant	12.9441	12.9441	12.9441	12.9441	12.9441	12.9441	23.1967	21.6082
Mfi2	-1.85634	0.483845	0.612345	Not significant	19.5463	20.9272	12.9441	12.9441	20.1041	12.9441	12.9441	12.9441
Mfn1	1.90311	0.398569	0.538681	Not significant	22.2814	21.7243	12.9441	22.6515	22.398	21.6751	21.6036	21.5371
Mfn2	-5.58833	0.16791	0.29427	Not significant	25.5811	25.3192	12.9441	22.2314	24.8903	12.9441	12.9441	12.9441
Mfsd10	6.5203	0.00994755	0.06479	Not significant	12.9441	20.4007	12.9441	12.9441	21.6837	20.4496	22.382	20.7988
Mgat1	4.77864	0.112167	0.236181	Not significant	12.9441	12.9441	12.9441	20.3366	21.1333	12.9441	23.1412	21.0648
Mgll	-1.46433	0.108287	0.232925	Not significant	26.2129	25.229	25.2114	25.8581	24.5216	21.9416	23.955	26.236
Mgst1	-0.553706	0.0203686	0.0883455	Not significant	33.2506	33.2629	33.3841	33.2847	33.0139	32.8088	32.1786	32.9661
Mgst3	4.66753	0.0893631	0.218238	Not significant	24.286	23.3919	12.9441	24.8616	24.7126	26.1152	26.6029	26.723
Mia2	1.00986	0.140606	0.264939	Not significant	21.6727	22.4171	23.5238	23.9851	23.6284	24.0802	23.6726	24.2568
Mia3	1.35284	0.0719464	0.191085	Not significant	22.0789	22.2259	20.8335	22.4516	23.4885	23.0374	22.6456	23.8298
Mib1	0.273222	0.929382	0.957179	Not significant	12.9441	20.9387	20.5949	12.9441	12.9441	21.114	12.9441	21.5125
Mif	0.498642	0.0233201	0.0966991	Not significant	30.9263	31.1189	30.8865	30.8172	31.5653	31.6721	31.5433	30.9629
Mif4gd	-0.010369	0.997417	0.998678	Not significant	12.9441	23.6352	22.9058	22.1534	22.9217	22.8295	12.9441	22.9017
Mink1	2.44479	0.130596	0.25501	Not significant	12.9441	12.9441	12.9441	12.9441	12.9441	17.1966	12.9441	18.4707
Minpp1	-0.479302	0.843511	0.897448	Not significant	12.9441	12.9441	19.9021	19.2411	12.9441	12.9441	18.6102	18.6158
Mios	2.93985	0.164818	0.290338	Not significant	12.9441	12.9441	12.9441	18.1738	12.9441	17.4445	19.0336	19.3433
Miox	4.00838	0.100115	0.226417	Not significant	12.9441	12.9441	12.9441	12.9441	12.9441	21.9143	20.0074	12.9441
Mipep	-1.30641	0.633201	0.731683	Not significant	21.3414	22.1569	21.642	12.9441	20.4704	20.6433	18.801	12.9441
Mlec	0.934206	0.0470065	0.147853	Not significant	25.2058	25.006	24.8482	25.1334	25.4927	25.1456	26.7212	26.5707
Mlkl	4.86268	0.091187	0.22001	Not significant	12.9441	12.9441	12.9441	12.9441	12.9441	22.1376	12.9441	23.2013
Mllt4	0.929841	0.185709	0.311086	Not significant	22.4373	22.1287	23.0418	21.3219	22.9485	23.0313	23.9686	22.7006
Mlx	-0.374978	0.896542	0.9338	Not significant	12.9441	19.0727	12.9441	21.9107	17.9657	12.9441	21.5178	12.9441
Mlxipl	2.16613	0.308091	0.4502	Not significant	20.3419	21.8346	12.9441	18.9224	20.467	20.2436	19.7887	22.2082
Mlycd	-0.438588	0.224167	0.359103	Not significant	25.8224	25.8962	25.1226	26.4898	25.0719	25.4902	25.4154	25.5991
Mmaa	-1.14009	0.0785525	0.202915	Not significant	23.38	23.2856	23.4929	23.5296	22.7955	21.3399	22.3484	22.6439
Mmab	1.71631	0.659902	0.753087	Not significant	12.9441	25.0035	12.9441	24.8422	12.9441	23.5502	22.8326	23.2722
Mob1a	2.68294	0.425139	0.563438	Not significant	12.9441	12.9441	12.9441	21.7261	12.9441	12.9441	21.7396	23.6623
Mob4	5.01459	0.0906133	0.219543	Not significant	12.9441	12.9441	12.9441	12.9441	22.3292	23.6174	12.9441	12.9441
Mocos	0.434892	0.56975	0.678356	Not significant	22.3992	22.892	21.2083	23.6051	21.9649	22.8259	23.5305	23.5229
Mocs1	-7.75891	0.016317	0.0775757	Not significant	24.6172	23.8119	23.6032	21.8445	24.0089	12.9441	12.9441	12.9441
Mocs2	-2.80523	0.402854	0.543359	Not significant	23.1347	12.9441	12.9441	22.5398	12.9441	12.9441	21.5094	12.9441
Mocs3	3.37267	0.155472	0.279341	Not significant	19.8841	12.9441	21.4781	22.8519	23.492	20.0221	23.9928	23.142
Mogs	-0.403813	0.414566	0.555306	Not significant	25.5327	26.0833	25.5966	25.1193	26.1974	25.6397	24.5936	24.2858
Mon2	0.914123	0.271428	0.412227	Not significant	20.8752	21.8934	20.4933	21.614	22.572	21.9624	21.559	22.4389
Mov10	1.90661	0.152122	0.276331	Not significant	21.9897	21.7388	17.958	20.2659	23.577	23.1277	22.2945	20.5796
Mp68	-0.876518	0.0356498	0.127183	Not significant	30.6005	30.01	30.6708	30.297	30.251	29.9016	29.344	28.5756
Mpc1	0.310081	0.153972	0.277907	Not significant	27.7515	27.427	27.992	27.9643	27.8672	27.9973	28.1547	28.3559
Mpc2	0.0841872	0.826804	0.885006	Not significant	28.6729	29.611	28.882	29.6658	28.2894	29.7252	29.5617	29.5921
Mpdu1	0.070898	0.878923	0.92102	Not significant	25.9921	27.4449	27.009	27.6038	26.4796	27.5011	26.5065	27.8461
Mpdz	-2.02842	0.35971	0.503221	Not significant	19.6438	19.2011	12.9441	12.9441	12.9441	12.9441	17.7871	12.9441
Mpi	3.32226	0.178084	0.303841	Not significant	22.8322	23.3131	12.9441	23.8047	23.8954	24.0701	23.7259	24.4917
Mplkip	0.17218	0.94402	0.964977	Not significant	12.9441	19.1092	12.9441	18.2142	12.9441	16.8879	12.9441	21.1242
Mpo	2.88779	0.218994	0.352814	Not significant	12.9441	12.9441	12.9441	19.5868	12.9441	18.9181	19.9731	18.135
Mpp1	3.4776	0.142339	0.266633	Not significant	22.8476	23.2823	21.6761	12.9441	23.7744	23.532	23.6501	23.7041
Mpp6	-1.45218	0.532839	0.651274	Not significant	21.611	22.4827	21.139	21.5495	22.1779	23.4741	12.9441	22.3775
Mprip	4.30888	0.0498119	0.153148	Not significant	12.9441	20.1803	12.9441	12.9441	19.5475	18.8984	18.6425	19.1596
Mpst	-0.566546	0.0819834	0.209184	Not significant	28.9008	28.7439	28.7104	29.401	27.7095	28.4952	28.3101	28.9751
Mpv17	0.516085	0.249151	0.387525	Not significant	25.4336	24.6604	25.1753	23.6843	25.2178	25.3994	25.2856	25.1152
Mrc1	0.308123	0.481752	0.610671	Not significant	25.029	24.966	24.5217	24.881	26.0499	25.4625	24.3333	24.7844
Mrc2	3.41441	0.105008	0.230012	Not significant	12.9441	12.9441	12.9441	12.9441	12.9441	20.2376	12.9441	19.3082
Mri1	0.812184	0.100737	0.22649	Not significant	25.0423	24.7894	26.3616	25.9005	26.3069	26.021	27.1572	25.8575
Mroh1	4.1094	0.0111078	0.0690967	Not significant	12.9441	12.9441	12.9441	16.4307	17.922	18.6943	17.5208	17.5635
Mrpl1	-1.39903	0.0753925	0.197196	Not significant	23.9468	23.145	23.9221	22.041	22.408	22.1257	21.4343	21.4907
Mrpl10	-4.89614	0.0643633	0.178988	Not significant	22.4232	22.6202	21.0959	21.7716	20.4458	12.9441	12.9441	21.9924
Mrpl11	-0.717088	0.211205	0.342494	Not significant	23.8722	23.0599	23.2694	23.0519	23.0618	22.3482	22.6948	22.2802
Mrpl12	0.169796	0.596215	0.702613	Not significant	26.78	27.6506	27.5689	27.4355	27.4691	26.8372	27.9385	27.8694
Mrpl14	1.67474	0.511874	0.634833	Not significant	24.0562	12.9441	24.3504	24.25	22.8446	22.7681	23.2853	23.4016
Mrpl15	6.60194	0.0160303	0.0769365	Not significant	21.8275	12.9441	12.9441	12.9441	21.2256	21.4178	22.7091	21.715
Mrpl18	-2.56094	0.51249	0.635199	Not significant	12.9441	23.8165	23.5757	24.4614	12.9441	12.9441	24.6788	23.9869
Mrpl19	-6.84913	0.0134617	0.07247	Not significant	22.8177	21.8489	12.9441	21.5622	12.9441	12.9441	12.9441	12.9441
Mrpl2	-4.83142	0.0909157	0.219903	Not significant	12.9441	22.9198	22.2941	12.9441	12.9441	12.9441	12.9441	12.9441
Mrpl21	2.69194	0.455142	0.590165	Not significant	12.9441	12.9441	12.9441	22.8562	12.9441	12.9441	23.6285	22.9395
Mrpl23	0.288944	0.599419	0.704903	Not significant	23.0296	23.0708	23.4257	23.4536	22.649	23.228	24.2445	24.014
Mrpl24	2.88214	0.435627	0.572042	Not significant	12.9441	12.9441	12.9441	22.9241	12.9441	12.9441	23.7405	23.6563
Mrpl37	4.1397	0.0958765	0.223467	Not significant	12.9441	12.9441	12.9441	12.9441	12.9441	12.9441	21.491	20.956
Mrpl38	2.07579	0.485163	0.61271	Not significant	12.9441	12.9441	12.9441	21.1793	12.9441	12.9441	20.8664	21.5602
Mrpl39	0.251638	0.726859	0.808756	Not significant	23.4039	22.9872	21.8715	24.097	22.4178	22.7705	24.0629	24.115
Mrpl45	4.33452	0.13543	0.260421	Not significant	23.686	12.9441	12.9441	22.1578	22.352	22.1041	22.11	22.5039
Mrpl47	-2.38325	0.467534	0.599934	Not significant	22.5469	12.9441	12.9441	21.9138	12.9441	12.9441	21.9837	12.9441
Mrpl49	2.25532	0.54498	0.660181	Not significant	12.9441	22.2229	12.9441	24.9811	21.4756	12.9441	24.0046	23.6892
Mrpl50	-0.177458	0.960348	0.974123	Not significant	24.7084	12.9441	24.8666	23.7258	24.1773	12.9441	24.5236	23.8901
Mrpl52	2.4488	0.52099	0.642317	Not significant	12.9441	24.2169	12.9441	12.9441	23.8807	12.9441	23.0755	12.9441
Mrpl54	-0.878045	0.284246	0.427341	Not significant	22.0003	24.2576	23.2797	21.7683	22.0314	22.2084	21.4137	22.1403
Mrpl9	5.881	0.029099	0.111551	Not significant	21.3944	20.9328	12.9441	12.9441	22.2535	23.3171	23.391	22.7777
Mrps10	-1.24349	0.0346175	0.124964	Not significant	23.5175	24.5014	23.6649	23.579	22.7381	22.6055	22.2717	22.6734
Mrps11	-6.77139	0.0210626	0.0905575	Not significant	24.5465	24.1912	24.9424	23.5272	12.9441	12.9441	21.6723	22.5612
Mrps14	-2.72402	0.517826	0.639212	Not significant	12.9441	24.4254	12.9441	24.8995	12.9441	12.9441	25.4847	12.9441
Mrps15	-2.87586	0.213367	0.34487	Not significant	23.2959	23.4162	22.3476	22.6734	22.8567	12.9441	22.2446	22.1841
Mrps18b	0.143455	0.756744	0.830803	Not significant	23.3214	23.5708	23.3776	24.3284	24.0201	23.3677	24.0918	23.6923
Mrps2	2.55777	0.267157	0.407841	Not significant	12.9441	22.8436	22.4293	21.9866	22.3449	23.3632	22.8126	21.9139
Mrps21	-6.71317	0.045059	0.144364	Not significant	25.0729	25.7068	25.6276	25.1743	12.9441	24.7384	24.1024	12.9441
Mrps22	4.82877	0.150778	0.275026	Not significant	12.9441	12.9441	12.9441	22.3663	12.9441	21.5342	22.997	23.0384
Mrps23	0.0559174	0.902741	0.938036	Not significant	23.7752	24.702	23.8756	25.1408	24.1818	25.0062	24.2136	24.3157
Mrps24	-3.22926	0.168601	0.295033	Not significant	24.3942	23.0332	21.9327	22.9885	22.5519	20.973	22.9626	12.9441
Mrps25	-3.14843	0.404507	0.544846	Not significant	24.4444	23.7791	23.9558	12.9441	12.9441	23.4225	23.219	12.9441
Mrps27	-1.39159	0.209239	0.341432	Not significant	23.091	22.1137	22.2438	20.8526	22.5041	20.9014	19.8575	19.4718
Mrps28	2.90426	0.432787	0.569191	Not significant	12.9441	23.2732	12.9441	22.9334	23.1006	12.9441	25.158	22.5092
Mrps30	-0.863583	0.29432	0.436238	Not significant	22.7941	22.9566	22.5477	23.8084	20.3934	22.9574	22.4418	22.8599
Mrps31	-2.29169	0.489924	0.617079	Not significant	23.2602	12.9441	21.0813	12.9441	12.9441	12.9441	22.2306	12.9441
Mrps33	-3.56568	0.412428	0.55307	Not significant	25.7894	26.6022	25.3356	12.9441	24.9929	25.5275	12.9441	12.9441
Mrps34	-2.58638	0.446481	0.582367	Not significant	23.4002	22.5203	12.9441	21.6872	23.0919	21.2261	12.9441	12.9441
Mrps35	-0.932153	0.19333	0.32127	Not significant	22.6455	24.859	23.6057	23.2416	22.4699	23.1639	21.8315	23.158
Mrps36	6.53943	0.0851801	0.212392	Not significant	12.9441	12.9441	12.9441	12.9441	25.0309	12.9441	27.015	12.9441
Mrps5	-1.94862	0.593146	0.700734	Not significant	21.5679	12.9441	21.7459	24.5395	12.9441	12.9441	24.202	22.9128
Mrps7	-0.560728	0.346654	0.490969	Not significant	25.0212	24.5815	24.49	24.3074	24.982	23.785	24.7538	22.6365
Mrps9	-0.951328	0.766236	0.837047	Not significant	23.3243	23.8507	12.9441	23.0369	12.9441	22.7579	22.685	20.9637
Mrrf	4.16717	0.139272	0.263757	Not significant	12.9441	21.973	23.0597	12.9441	22.2023	22.3705	21.7892	21.2276
Msh6	4.26899	0.0220449	0.0931669	Not significant	12.9441	12.9441	12.9441	12.9441	18.9915	18.968	12.9441	17.9487
Msi2	5.67859	0.128632	0.25329	Not significant	23.2465	12.9441	12.9441	12.9441	23.4262	24.7296	23.6933	12.9441
Msmo1	4.69882	0.130161	0.254285	Not significant	23.5083	12.9441	12.9441	24.2316	23.4554	23.5725	22.251	23.1445
Msr1	2.02168	0.132192	0.257188	Not significant	19.5962	19.7425	18.6155	19.8436	19.8384	20.1246	23.4668	22.4546
Msra	-0.211096	0.404056	0.544609	Not significant	29.7227	29.678	29.3971	29.8759	29.1576	29.4053	29.1461	30.1203
Msto1	4.0133	0.0968605	0.223583	Not significant	12.9441	12.9441	12.9441	12.9441	12.9441	12.9441	21.1064	20.835
mt-Co3	3.83012	0.139562	0.264055	Not significant	25.1401	24.6098	24.1205	32.9682	25.0488	31.7086	32.8243	32.5774
Mt-Cyb	-0.393119	0.348872	0.493405	Not significant	27.1938	26.8408	27.4235	26.8886	27.5025	27.2709	26.1379	25.8629
Mt1	5.89171	0.0219481	0.0931669	Not significant	12.9441	19.1762	12.9441	12.9441	16.3935	20.3056	22.6192	22.257
Mta2	0.583685	0.464945	0.5981	Not significant	22.0231	21.797	20.9964	22.2247	22.9654	22.228	21.1672	23.0153
Mta3	3.22754	0.107023	0.231511	Not significant	12.9441	12.9441	12.9441	12.9441	12.9441	12.9441	19.524	19.2743
Mtarc1	-0.182359	0.33583	0.480445	Not significant	28.998	28.8415	28.7309	28.7076	28.5189	28.9452	28.3287	28.7559
Mtarc2	-0.0695168	0.682698	0.773529	Not significant	29.2	29.1855	29.3616	29.4879	28.9035	29.3637	29.368	29.3216
Mtatp6	-0.190913	0.758414	0.831281	Not significant	28.9582	28.1553	28.3736	28.0056	29.8831	26.7198	27.7059	28.4202
Mtatp8	-0.0590812	0.752018	0.82814	Not significant	30.2637	30.2838	30.1878	30.5779	30.3776	30.6316	29.9999	30.0678
Mtch1	0.48531	0.885108	0.926276	Not significant	23.2421	12.9441	22.6813	23.6411	12.9441	23.9391	23.9658	23.6009
Mtch2	-0.205312	0.507677	0.631209	Not significant	27.966	28.4224	28.4618	28.4446	28.6937	27.3144	28.3263	28.139
Mtco1	0.174072	0.551414	0.665123	Not significant	28.1384	28.55	27.8391	28.981	28.534	28.3278	29.011	28.3319
Mtco2	-0.246727	0.291213	0.434352	Not significant	31.5455	31.3077	31.3898	31.1416	31.5225	31.3844	30.6344	30.8565
Mtdh	2.55577	0.291458	0.43439	Not significant	12.9441	22.9362	22.8135	23.8673	23.0228	22.9593	22.8242	23.9779
Mtfp1	-5.93387	0.0450281	0.144364	Not significant	23.5018	24.1325	24.1476	23.2237	12.9441	12.9441	22.8691	22.5129
Mtfr1l	-3.19327	0.368889	0.510948	Not significant	12.9441	23.2888	24.106	22.9813	12.9441	12.9441	21.7855	22.8735
Mthfd1	-0.469561	0.0704342	0.188714	Not significant	28.8877	28.9867	28.6275	29.3037	28.7162	28.8083	28.0424	28.3603
Mthfsl	0.558698	0.27196	0.412788	Not significant	24.4116	24.498	23.0925	24.0817	24.1638	24.2244	25.355	24.5753
Mtif2	0.133269	0.959591	0.973605	Not significant	20.5608	20.4404	12.9441	20.5884	12.9441	21.1758	20.9779	19.969
Mtmr9	-1.76155	0.458401	0.592644	Not significant	18.555	12.9441	12.9441	20.4178	18.9825	12.9441	12.9441	12.9441
Mtnd1	-0.725747	0.201352	0.331458	Not significant	27.0639	26.8867	25.2372	27.2894	26.4956	25.036	25.625	26.4176
Mtnd3	0.097904	0.696382	0.785214	Not significant	26.9516	27.0938	26.8136	27.4805	26.9786	27.4825	26.8251	27.4449
Mtnd4	-0.01905	0.956663	0.97163	Not significant	26.9797	26.0484	27.2238	26.5143	25.988	26.9122	27.0238	26.766
Mtnd4l	-4.05357	0.154621	0.278667	Not significant	26.1088	26.5811	26.2601	25.6348	12.9441	25.6842	24.6807	25.0615
Mtnd5	-0.625363	0.137207	0.262332	Not significant	26.3814	26.0954	25.81	26.4738	25.9648	25.7828	24.5171	25.9944
Mtor	3.40787	0.108054	0.232602	Not significant	12.9441	18.1715	19.5159	12.9441	20.014	18.018	20.3493	18.8256
Mtpn	0.375791	0.0486098	0.150976	Not significant	28.1028	28.0512	28.3312	28.0527	28.5236	28.6824	28.2522	28.5829
Mttp	0.429206	0.320758	0.464935	Not significant	28.9924	28.9106	28.8492	28.8044	29.94	30.027	28.0321	29.2744
Mtus1	-1.25604	0.328973	0.474239	Not significant	18.1625	17.5375	17.5222	18.5654	17.7541	17.141	15.6897	16.1786
Mtx1	2.44043	0.378165	0.519436	Not significant	24.6635	12.9441	24.4612	26.3179	24.8629	24.6949	24.2585	24.3321
Mtx2	2.74749	0.306558	0.448456	Not significant	12.9441	25.1886	23.8325	24.9344	24.2251	24.4021	25.3049	23.9573
Mug2	2.51543	0.00980485	0.0642834	Not significant	21.9717	24.3498	22.6936	24.5947	26.6881	26.9524	25.3919	24.6391
Mup10	-5.80465	0.0989201	0.224355	Not significant	30.0267	30.0946	29.6737	29.7994	28.1026	27.1499	12.9441	28.1794
Mup14	-8.04146	0.0508881	0.155013	Not significant	32.9884	34.103	33.4761	33.4623	30.1424	28.2057	12.9441	30.5717
Mup2	-6.86957	0.0765312	0.199384	Not significant	23.3142	27.7519	25.1821	29.272	12.9441	25.9135	12.9441	26.2402
Mup20	-1.22023	0.377457	0.518823	Not significant	30.6862	31.1623	30.6904	29.7663	30.8466	31.1391	24.7871	30.6515
Mup21	-8.10462	0.00851596	0.0592713	Not significant	25.6367	25.8645	25.425	25.4952	23.5317	12.9441	12.9441	20.5831
Mup3	-6.17763	0.0602052	0.171238	Not significant	29.2509	29.6594	29.1702	28.7472	27.3753	26.1859	12.9441	25.612
Mup9	-9.33756	0.00691089	0.0523272	Not significant	30.6527	31.8585	31.6661	31.3171	25.0251	23.2508	12.9441	26.9242
Mut	-0.820165	0.00769083	0.0559847	Not significant	27.5675	27.3868	27.5571	27.3853	26.3204	26.6419	27.2228	26.431
Mvd	6.5915	0.0190465	0.0847464	Not significant	12.9441	12.9441	12.9441	22.1787	20.5231	22.58	22.5003	21.7736
Mvk	0.384462	0.477835	0.606478	Not significant	23.4975	23.5888	24.1751	24.0446	24.389	25.3483	23.6309	23.4756
[truncated: 1,961 more rows]

## Sheet: Description
Supplementary Table 1. Proteomic data of normal mouse liver tissues and DEN and CCl4-induced hepatocellular carcinoma tissues in HCC mice.
