# Supplementary material for: Proteomic analysis of DEN and CCl4-induced hepatocellular carcinoma mouse model
Source: Sci Rep. 2024 Apr 5;14:8013. doi: 10.1038/s41598-024-58587-6 (PMC10997670; doi:10.1038/s41598-024-58587-6)
Supplement: Supplementary file 1 — Supplementary Information. [file 41598_2024_58587_MOESM1_ESM.zip › Supplementary Table 10.xlsx]

## Sheet: Supplementary Table 10
ID	Overall survial(month)	Survial (1=dead; 0=alive)	YWHAZ	YWHAQ	YWHAE	XPO5	WDR1	VWA5A	VIM	VCL	VAT1	UPB1	UGT3A1	UGGT1	UFSP2	UBA6	UAP1L1	TXNDC17	TXNDC12	TWF1	TUBB4B	TUBB	TTC39C	TSTD1	TSR2	TSPAN8	TPMT	TPM4	TPD52L2	TMX3	TMEM55A	TMED7	TMED2	TMED10	TM9SF4	TLN1	TJP1	THUMPD3	THOP1	TGM2	TGFBI	TGFB1I1	TF	TCEB1	TBC1D15	TBC1D13	TAX1BP3	TAPBP	TAP2
269	46.8852	0	5.70822e+08	1.379e+08	6.16585e+08	2.04304e+06	1.61446e+08	1.86849e+06	1139259311	7.88042e+07	8.12372e+07	1.00086e+07	667581	6.91209e+07	3.89998e+06	8.66818e+06	334926	1.02252e+08	1.81058e+07	4.16307e+07	1226693456	1.29056e+08	897006	1.05357e+07	3846.67	2.09194e+07	1.06257e+08	1.9131e+08	4.73231e+07	477618	3846.67	8.1975e+07	1.40905e+08	1.35793e+08	8.3396e+06	1.29642e+08	7.67994e+06	2.15995e+06	2.01619e+07	9.65278e+07	3.99397e+07	3.21664e+06	8.05811e+08	4.27523e+07	3.68656e+06	1.40683e+06	6.73355e+06	7.55758e+07	1.35449e+07
277	43.5738	0	647639469	2.3731e+08	5.10606e+08	1.70118e+06	1.53938e+08	143028	7.45535e+08	6.10882e+07	7.89431e+07	4.47556e+07	3846.67	3.74144e+07	2.10105e+06	4.83168e+06	159414	2.49123e+07	3.00869e+06	2.35319e+07	1939351456	2.10691e+08	187062	4.60709e+07	3846.67	2.17364e+06	2.8407e+07	9.96369e+07	4.41529e+07	91824.6	3846.67	4.93253e+07	5.52074e+07	5.19555e+07	1.20059e+07	1.71095e+08	8.06744e+06	2.11981e+06	6.98661e+06	1.28105e+08	2.60519e+07	1.36959e+06	9.36353e+08	3.28369e+07	2.02617e+06	1.4798e+06	1.81927e+06	3.61437e+07	7.84186e+06
279	45.3115	0	3.41425e+08	1.03399e+08	6.63618e+08	50825.3	1.37415e+08	943567	1478563942	1.33856e+08	9.85633e+07	2.13253e+08	719408	2.61172e+07	6.78442e+06	6.60949e+06	190548	2.12312e+07	4.64418e+06	1.77084e+07	9.16392e+08	1.97894e+08	88247.4	1.19884e+07	3846.67	8.07642e+06	4.14088e+07	2.54814e+08	4.00486e+07	844688	3846.67	3.41973e+07	5.96755e+07	8.33451e+07	3.24574e+06	9.83255e+07	1.48325e+06	104740	5.1906e+06	2.06113e+07	5.10206e+07	1.08596e+07	7.24293e+08	1.68655e+07	2.14342e+06	170191	3.49649e+06	1.83319e+07	3.83345e+06
280	43.2131	0	6.02111e+08	1.94678e+08	8.45606e+08	2.90914e+06	1.76121e+08	3846.67	1254346348	3.13304e+07	6.20676e+07	1.29978e+08	3846.67	6.73942e+07	6.78289e+06	2.28041e+07	3846.67	3.58897e+07	9.94368e+06	2.92447e+07	2138149775	3.88903e+08	212686	2.30387e+07	3846.67	4.66111e+06	1.91759e+07	4.82981e+07	8.44576e+07	586046	3846.67	1.58076e+08	2.25405e+08	1.75567e+08	4.71022e+07	8.08379e+07	7.49172e+06	4.13303e+06	1.16921e+07	5.92123e+07	1.65247e+07	188908	3.66515e+08	5.8874e+07	3.48812e+06	5.81593e+06	1.16522e+06	1.07686e+08	2.75171e+07
282	45.0164	0	1490155733	3.15497e+08	2730532342	2.41936e+06	2.83587e+08	844559	1847435365	5.69751e+07	2.13004e+08	9.25744e+07	3846.67	3.93629e+07	1.59586e+06	9.84562e+06	973282	5.58508e+07	1.86475e+07	4.06077e+07	1995757303	3.98792e+08	971139	3846.67	3846.67	1.65691e+07	1.52135e+07	1.70978e+08	8.22586e+07	1.16111e+06	3846.67	1.08065e+08	1.19733e+08	1.00486e+08	1.75966e+07	8.34581e+07	2.08949e+06	1.60849e+06	3.36647e+06	2.16114e+08	8.36295e+07	692982	8.59871e+08	5.39214e+07	3.69361e+06	1.34239e+06	2.98414e+06	1.52741e+07	3.15037e+06
283	42.1639	0	3.4462e+08	139582948	4.73089e+08	1.14756e+06	9.41835e+07	299123	9.35844e+08	4.78834e+07	4.81184e+07	8.27268e+07	1.55426e+06	3.35818e+07	7.23419e+06	1.36471e+07	3846.67	2.93731e+07	1.23995e+07	2.11152e+07	1141707675	2.1805e+08	64603.6	7.48696e+07	3846.67	731202	4.86179e+07	6.06757e+07	3.7303e+07	3846.67	3846.67	6.93679e+07	4.08458e+07	8.81021e+07	1.27557e+07	9.10449e+07	6.14288e+06	703595	1.57563e+07	2.11504e+07	1.07343e+07	2.07362e+06	4.59684e+08	2.46472e+07	2.20238e+06	939318	1.02558e+06	3.36451e+07	2.62665e+06
286	42.2295	0	1679340839	1.75833e+08	7.58361e+08	802103	2.70753e+08	2.64621e+06	1353120382	8.18343e+07	153119347	1.48627e+06	3846.67	6.03853e+07	4.17615e+06	9.29116e+06	1.77114e+06	5.23789e+07	1.60138e+07	5.39095e+07	1170560813	1.88363e+08	944951	6.54062e+06	322975	3.8855e+07	3.55773e+07	2.84336e+08	7.38334e+07	4.67829e+06	525153	1.03151e+08	1.61282e+08	1.50635e+08	2.92313e+07	1.35015e+08	1.60532e+06	3.0025e+06	5.94246e+06	7.74278e+07	7.92904e+07	136976	5.799e+08	4.21319e+07	2.11346e+06	4.63384e+06	3846.67	1.39454e+08	3.65597e+07
288	43.8361	0	2.56423e+08	1.4056e+08	4.81684e+08	1.40883e+06	8.59064e+07	3846.67	5.43485e+08	2.23663e+07	5.28574e+07	1.03081e+07	101463	3.47651e+07	4.4298e+06	7.46855e+06	299037	1.99618e+07	1.18791e+07	2.28686e+07	1184729142	2.34624e+08	88852.8	3.97228e+07	3846.67	3.84053e+07	3.2263e+07	5.57015e+07	3.44635e+07	3846.67	3846.67	7.0291e+07	4.22768e+07	8.11974e+07	1.07805e+07	6.28266e+07	2.51966e+06	1.28323e+06	1.77508e+07	6.13239e+07	9.52257e+07	484370	4.22154e+08	5.26445e+07	3.12409e+06	327593	1.60976e+06	2.43664e+07	2.4697e+06
292	44.7541	0	7.32088e+08	7.78317e+08	7.45961e+08	3.79912e+06	2.20156e+08	1.09161e+06	835317790	7.35915e+07	1.46897e+08	1.09781e+08	3846.67	5.60777e+07	3.39003e+06	1.87114e+07	117740	4.27132e+07	2.96121e+07	2.39874e+07	2679272114	5.31166e+08	3846.67	4.55655e+07	3846.67	3.17937e+06	57427340	1.16822e+08	1.22106e+08	306802	3846.67	1.04572e+08	9.87851e+07	1.24377e+08	1.58798e+07	1.03476e+08	2.827e+06	787772	1.2863e+07	3.15673e+07	1.70891e+08	2.50804e+06	1060312000	6.25396e+07	7.55829e+06	4.09156e+06	1.52687e+06	3.55071e+07	4.48366e+06
293	43.6393	0	7.49165e+08	233257922	577522738	518299	2.1198e+08	287027	1010936024	1.71708e+08	130411208	2.44039e+07	3846.67	1.94573e+07	677756	4.5788e+06	3846.67	4.96137e+07	2.714e+06	2.49543e+07	1449616288	2.55655e+08	680610	2.05361e+07	3846.67	1.01434e+07	1.71161e+07	3.04529e+08	6.81745e+07	546188	3846.67	4.51104e+07	4.05239e+07	6.61503e+07	7.66018e+06	1.30012e+08	3.25106e+06	420177	1.33446e+06	1.46004e+08	3.18114e+07	1.53287e+07	1947562948	3.60448e+07	3.14907e+06	252572	6.43215e+06	1.96824e+07	4.32781e+06
295	43.5738	0	1520069236	5.63909e+08	1263704239	3.69415e+07	2.33817e+08	91860.7	1378463590	6.22484e+07	8.69742e+07	3846.67	3846.67	4.52516e+07	3.93699e+06	1.00985e+07	1.81753e+06	2.49497e+07	8.83882e+07	1.07608e+08	1888206277	6.68569e+08	142403	1.36464e+06	641244	3846.67	4.46725e+06	1.54247e+08	1.47894e+08	1.78333e+06	517030	4.74816e+07	7.16221e+07	1.33865e+08	1.88709e+07	1.12316e+08	3.55363e+06	1.19183e+07	1.24928e+07	3.05606e+06	3.40508e+07	694921	9.54285e+08	2.05476e+07	2.27015e+06	1.74355e+06	1.22643e+06	3.0858e+07	1.11833e+07
296	44.7541	0	1254300429	2.90929e+08	4.85102e+08	957069	2.1061e+08	1.35172e+06	1317201701	9.80695e+07	7.33339e+07	2.69407e+07	3846.67	3.19458e+07	3.71101e+06	1.04874e+07	246540	2.31812e+07	7.73615e+06	3.23836e+07	1444916025	6.07394e+08	728007	3.48471e+07	3846.67	1.2459e+07	5.8449e+07	2.76736e+08	7.57557e+07	645221	3846.67	6.43202e+07	7.9843e+07	1.81628e+08	1.04381e+07	1.56792e+08	6.51643e+06	2.01357e+06	3.40628e+06	3.93732e+07	1.31285e+08	5.469e+06	8.94943e+08	6.03541e+07	3.1911e+06	866968	3.06354e+06	7.73828e+07	2.50165e+07
298	44.8197	0	3.93477e+08	1.24267e+08	3.83288e+08	87971.7	1.37203e+08	780153	6.61644e+08	4.57397e+07	5.99735e+07	2.07282e+08	3846.67	3.90149e+07	2.97905e+06	8.57795e+06	3846.67	5.15532e+07	9.10081e+06	1.56125e+07	856508559	2.05707e+08	495952	2.71121e+07	3846.67	2.54063e+06	3.439e+07	9.85589e+07	2.5113e+07	892791	3846.67	8.29658e+07	8.83796e+07	1.36777e+08	4.027e+06	7.81862e+07	3.50419e+06	551397	1.79765e+07	1.2634e+08	2.9912e+07	1.1264e+06	730273373	2.65945e+07	2.67757e+06	440163	3846.67	3.88601e+07	1.01036e+07
300	42.623	0	365685280	115826645	5.60961e+08	404621	1.54926e+08	3846.67	3.7531e+08	3.58786e+07	9.08537e+07	8.54928e+07	3846.67	4.79985e+07	3.17514e+06	1.20575e+07	3.3833e+06	5.07997e+07	1.16879e+07	4.05917e+07	1132346618	9.54405e+07	3846.67	2.10326e+07	3846.67	3846.67	2.38798e+07	2.64777e+07	3.72569e+07	732867	3846.67	4.44566e+07	1.28116e+08	6.16363e+07	1.26852e+07	3.53937e+07	4.04375e+06	1.02909e+06	1.31698e+07	3.02771e+07	1.03538e+07	3846.67	5.07347e+08	5.53813e+07	1.83045e+06	417783	2.52701e+06	6.30077e+06	1.01536e+06
304	42.6885	0	1051122904	2.51062e+08	716994242	501457	1.72634e+08	660426	8.40712e+08	8.23887e+07	9.61421e+07	1.48177e+08	3846.67	4.14165e+07	5.86116e+06	8.4584e+06	3846.67	7.28194e+07	2.96939e+07	3.19293e+07	1615419074	3.24564e+08	723383	2.55114e+06	3846.67	6.49801e+07	2.84011e+07	2.22799e+08	5.18091e+07	1.32511e+06	3846.67	8.45191e+07	8.73951e+07	9.72784e+07	9.58691e+06	1.08248e+08	2.43197e+06	940285	1.47949e+07	4.81162e+07	1.09242e+08	5.95044e+06	7.62344e+08	1.77023e+07	3.40336e+06	309393	3846.67	2.09548e+07	1.65779e+06
308	42.5902	0	2.01664e+08	8.87955e+07	4.52651e+08	1.4475e+06	1.00044e+08	3846.67	2.84179e+08	2.16637e+07	6.37787e+07	2.14719e+08	3846.67	1.06045e+08	7.82319e+06	3.55828e+06	3846.67	6.01956e+07	4.49851e+06	1.85055e+07	9.21479e+08	1.73336e+08	64623.2	3.41543e+06	3846.67	1.66006e+07	5.10526e+07	1.84575e+07	1.74031e+07	3846.67	3846.67	3.52441e+07	7.24678e+07	6.99887e+07	6.11992e+06	4.55823e+07	2.53606e+06	3.091e+06	6.03568e+06	4.96601e+07	1.48099e+07	102004	2.82613e+08	1.33976e+07	1.1474e+06	424196	3846.67	1.15836e+07	4.87363e+06
311	43.082	0	9.55692e+08	6.18685e+08	8.77102e+08	1.66633e+06	227250046	142470	1400685395	5.56178e+07	1.19101e+08	239035767	3846.67	4.11917e+07	1.57454e+06	4.42375e+06	3846.67	4.13251e+07	1.89424e+07	2.09157e+07	2368302229	184344994	1.10045e+06	3.87162e+07	3846.67	7.02614e+06	1.62559e+07	1.26016e+08	7.22914e+07	553350	3846.67	5.02662e+07	1.40911e+08	1.01799e+08	1.28503e+07	9.12895e+07	2.03075e+06	2.50465e+06	3.00542e+06	5.7378e+07	6.15103e+07	537191	8.65258e+08	5.95113e+07	1.24639e+06	5.85463e+06	3846.67	1.64798e+07	4.06705e+06
314	40	0	5.88143e+08	1.612e+08	5.51513e+08	269286	182908373	579304	1138674317	9.32413e+07	9.2172e+07	7.33544e+07	3846.67	4.68425e+07	1.00295e+07	1.02648e+07	169539	2.4458e+07	7.28951e+06	2.16469e+07	1183435393	2.60539e+08	3846.67	3.64738e+07	3846.67	7.57665e+06	1.49078e+07	2.15051e+08	5.61647e+07	442922	203749	8.79813e+07	3.58337e+07	1.08265e+08	1.52302e+07	118939160	3.02093e+06	1.91353e+06	9.82996e+06	1.70398e+07	3.11384e+07	1.2233e+07	667449775	5.00765e+07	2.04203e+06	1.15911e+06	3.29781e+06	2.71327e+07	1.11885e+07
322	43.5082	0	2.88493e+08	1.04801e+08	7.38815e+08	2.20045e+06	9.80676e+07	5.69575e+06	3.7891e+08	3.01694e+07	2.72353e+07	2.33984e+07	1.71658e+07	5.72105e+07	1.06098e+07	1.23289e+07	73241.4	7.20327e+07	9.23627e+06	1.6802e+07	5.291e+08	9.57716e+07	383606	1.31078e+06	3846.67	2.14007e+07	3.56419e+07	4.33338e+07	2.22407e+07	3846.67	3846.67	1.07669e+08	7.5408e+07	1.41285e+08	2.48214e+07	5.42094e+07	8.0849e+06	761632	1.81853e+07	8.24066e+06	1.14203e+07	3846.67	5.44841e+08	6.48583e+07	2.13562e+06	1.37326e+06	1.47394e+06	3.87421e+07	1.55091e+07
324	43.2131	0	9.27232e+08	2.07249e+08	8.21863e+08	2.08599e+06	2.14601e+08	814018	1539272769	4.71627e+07	1.64498e+08	2.67718e+08	3846.67	2.50346e+08	6.61329e+06	1.17548e+07	383336	2.58463e+07	1.20679e+07	3.59202e+07	7.06221e+08	9.31787e+07	1.82636e+06	532324	3846.67	1.47673e+07	2.18802e+07	1.07129e+08	8.84426e+07	1.68012e+06	8.37056e+06	84183470	2.23594e+08	1.50978e+08	3.05568e+07	9.91493e+07	1.2906e+06	1.10844e+06	1.50654e+07	4.06312e+07	7.08759e+07	717933	9.67127e+08	3.24756e+07	5.50005e+06	3.37555e+06	4.36008e+06	8.20605e+07	1.2807e+07
330	13.377	1	2367567175	5.71962e+08	1173542096	4.30445e+06	2.04131e+08	450438	8.70437e+08	1.05005e+08	1.04613e+08	2.60829e+07	1.04689e+06	5.9027e+07	5.33934e+06	6.91301e+06	3846.67	6.45527e+07	26720564	4.98866e+07	2837891437	8.92759e+08	648599	1.65504e+07	4.46971e+06	4.37582e+07	3.07114e+07	2.45616e+08	8.21932e+07	1.12427e+07	3846.67	4.26881e+07	7.97263e+07	6.55411e+07	1.53709e+07	1.26435e+08	2.98468e+06	667697	1.03936e+07	2.68753e+07	6.81075e+07	1.85094e+06	7.83467e+08	8.16912e+07	9.90332e+06	1.76006e+06	3.62566e+06	4.62693e+07	5.48236e+06
334	37.4098	1	6.37202e+08	2.28187e+08	4.78197e+08	434647	2.67217e+08	3846.67	8.62781e+08	4.35048e+07	1.69231e+08	1.33643e+08	3846.67	7.705e+07	1.05207e+07	5.70316e+06	91240	4.6297e+07	2.45322e+06	2.56075e+07	5.22623e+08	1.32217e+08	293451	6.1922e+06	3846.67	4.46029e+07	1.52486e+07	3.8193e+07	2.75401e+07	1.37255e+06	3846.67	8.59724e+07	2.07009e+08	1.20771e+08	2.55277e+07	6.62113e+07	2.27078e+06	2.33936e+06	5.75298e+06	9.96239e+06	2.0685e+07	3846.67	6.4927e+08	2.59765e+07	1352341	5.64893e+06	2.11222e+06	3.32172e+07	9.66867e+06
336	42.7541	0	2457850269	2.43219e+08	1339448215	2.86401e+06	3.31802e+08	129459	2172946442	1.32818e+08	2.15776e+08	1.23184e+08	3846.67	3.84601e+07	5.61263e+06	1.16295e+07	485433	6.6342e+07	1.1828e+07	4.81158e+07	2968290470	5.54594e+08	769224	4.80363e+07	2.59493e+06	989349	8.38563e+07	3.69745e+08	8.66044e+07	947232	3846.67	8.12983e+07	1.74406e+08	8.76786e+07	1.85583e+07	1.51983e+08	3.98378e+06	5.09645e+06	9.13441e+06	3.09126e+07	1.36505e+08	7.40638e+06	1367827184	6.40607e+07	4.08259e+06	2.58753e+06	1.18006e+07	6.84561e+07	6.66283e+06
337	40.4262	0	4.69169e+08	2.21343e+08	5.29501e+08	1.12471e+06	1.29066e+08	219844	5.14651e+08	3.99253e+07	1.39806e+08	1.73364e+08	4.34147e+07	4.90489e+07	1.01287e+07	6.50209e+06	3.91714e+06	4.08589e+07	1.74317e+07	4.01334e+07	6.04579e+08	1.52941e+08	402765	6.08689e+06	3846.67	2.38736e+06	4.38988e+07	3.26646e+07	3.67147e+07	1.19387e+06	3846.67	56731086	148528372	1.03018e+08	1.21255e+07	6.77021e+07	7.14365e+06	4.91521e+06	1.31288e+07	1.92307e+07	2.9131e+07	3846.67	4.2229e+08	4.52324e+07	2.87544e+06	3.65285e+06	1.52844e+06	2.82698e+07	6.58103e+06
338	42.8852	0	1358791905	3.91501e+08	7.85534e+08	4.82989e+06	1.32596e+08	3846.67	1.40207e+08	7.84365e+07	1.38343e+08	8.69549e+07	2.00798e+06	6.26708e+07	2.37697e+06	3.92234e+07	3846.67	8.75079e+07	3.32853e+07	5.2494e+07	9.03559e+08	1.08526e+08	761325	2.69316e+07	383106	9.96559e+06	2.27461e+07	1.10837e+07	5.03171e+07	132751	3846.67	2.08956e+07	7.67548e+07	7.79198e+07	1.73873e+07	53079193	9.71308e+06	1.34959e+06	1.51467e+07	1.07021e+07	2.13125e+06	3846.67	4.62212e+08	4.44904e+07	2.44257e+06	9.01983e+06	3846.67	2.09576e+06	1.74194e+06
340	40.8852	0	3.09967e+08	1.10029e+08	4.28521e+08	2.30512e+06	1.02598e+08	3846.67	5.60976e+08	5.41004e+07	1.13048e+08	1.02856e+08	3846.67	6.69081e+07	1.90218e+06	4.10267e+06	3846.67	2.80133e+07	4.35662e+06	2.87367e+07	9.26025e+08	1.47817e+08	3846.67	3.9507e+06	2.08493e+06	314293	4.92733e+07	2.55607e+07	4.36019e+07	443035	3846.67	6.31244e+07	1.26421e+08	1.11166e+08	1.06201e+07	8.77351e+07	2.40268e+06	520086	6.92704e+06	2.17135e+06	3.11518e+06	3846.67	2.65326e+08	5.36182e+07	3.54949e+06	2.8373e+06	2.2649e+06	1.36681e+07	185136
342	43.8689	0	2220867059	3.44446e+08	1311457354	3.78703e+06	3.11555e+08	1.86411e+06	3096805869	2.05545e+08	2.02247e+08	1.526e+07	3846.67	6.40249e+07	8.29751e+06	9.82409e+06	2.45024e+06	5.51149e+07	1.04206e+07	6.85565e+07	7.43344e+08	1.74714e+08	557175	6.66895e+06	3846.67	3.88425e+07	4.59273e+07	641849097	9.27929e+07	3.49501e+06	3846.67	7.82999e+07	1.11768e+08	1.40122e+08	1.64574e+07	1.79024e+08	3.64749e+06	2.39668e+06	8.40561e+06	2.74521e+07	3.3877e+08	1.18305e+06	1028583115	6.01594e+07	5.62061e+06	2.80532e+06	1.54385e+07	3.87757e+07	1.07956e+07
344	38.7869	0	3.05231e+08	1.12777e+08	6.80853e+08	364063	1.47783e+08	290895	4.73918e+08	3.27885e+07	5.38813e+07	2.66229e+08	3846.67	2.8934e+07	1.25677e+07	1.43305e+07	138063	5.7732e+07	4.4097e+06	2.52582e+07	1369219726	2.97725e+08	490282	4.11454e+07	3846.67	6.03519e+06	5.93317e+07	5.11104e+07	3.55554e+07	576612	3846.67	8.76098e+07	1.89552e+08	1.02206e+08	1.24807e+07	7.48897e+07	8.89511e+06	2.54503e+06	8.47338e+06	382317259	2.13838e+07	395607	4.70826e+08	5.43499e+07	2.94201e+06	2.50498e+06	1.60162e+06	2.96324e+07	3.0686e+06
350	20.4262	1	8.40719e+08	7.94606e+07	7.24328e+08	413173	8.64985e+07	1.45706e+06	5.85427e+08	3.41463e+07	1.3729e+08	2.05646e+07	3846.67	3.17487e+07	5.6082e+06	1.12144e+07	3846.67	2.09099e+07	7.28031e+06	4.39905e+07	6.81095e+08	1.52501e+08	317313	1.81416e+07	3846.67	1.43494e+07	3.9774e+07	5.1054e+07	2.28884e+07	74552.6	3846.67	1.506e+08	1.75011e+08	1.89238e+08	1.91077e+07	5.30467e+07	1.9402e+06	1.98637e+06	2.35514e+06	5.8755e+07	3.28746e+07	3846.67	2.196e+08	7.41387e+07	3.05864e+06	921832	666004	2.71902e+07	2.24019e+06
355	42.4918	0	5.11542e+08	1.16133e+08	5.38477e+08	861532	1.58495e+08	358764	5.82648e+08	7.26448e+07	7.2187e+07	79735188	2.1942e+07	4.46206e+07	5.44783e+06	1.30646e+07	140280	5.41212e+07	8.42194e+06	4.06987e+07	2037968179	2.98536e+08	216018	3.28066e+07	3846.67	4.05131e+06	7.71536e+07	1.44484e+08	3.50811e+07	473965	3846.67	8.32937e+07	9.22678e+07	9.11688e+07	1.5961e+07	118481785	4.12509e+06	1.11198e+06	9.25516e+06	2.01041e+07	4.36273e+07	1.73686e+06	4.69811e+08	3.57578e+07	3.5332e+06	723126	1.76024e+06	3.36604e+07	5.09541e+06
356	41.1148	0	8.56566e+08	1.53667e+08	1910820601	529330	180386641	1.89603e+06	1554609994	9.6184e+07	1.06056e+08	1.01024e+08	3846.67	5.87419e+07	7.1867e+06	6.29058e+06	230530	7.34675e+07	1.21169e+07	4.20932e+07	1463404955	451862261	729072	2.91942e+07	3846.67	2.57421e+07	2.33841e+07	3.06311e+08	5.43604e+07	1.07377e+06	3846.67	9.17253e+07	1.76255e+08	1.55824e+08	1.65077e+07	1.01747e+08	3.34227e+06	1.59558e+06	8.37171e+06	1.22993e+07	6.11225e+07	6.46523e+06	9.33723e+08	4.53411e+07	3.80152e+06	409753	4.05403e+06	1.98187e+07	5.9015e+06
360	39.6393	0	4.6432e+08	1.28748e+08	4.36767e+08	959675	1.06892e+08	461190	6.79549e+08	3.18477e+07	1.10697e+08	1.87786e+07	5.78952e+06	6.72763e+07	1.46199e+07	4.54784e+06	3846.67	6.05693e+07	2.34239e+07	3.09467e+07	9.80474e+08	3.11204e+08	1.18178e+06	1.67032e+06	3846.67	1.65201e+07	4.61582e+07	5.78921e+07	6.16323e+07	70759.9	3846.67	7.13659e+07	8.08679e+07	8.10516e+07	1.30961e+07	7.75324e+07	2.08028e+06	2.69247e+06	8.03019e+06	164826502	3.57415e+07	872365	4.87613e+08	3.46303e+07	5.41681e+06	1.30177e+06	1.32527e+06	6.20176e+07	1.18948e+07
362	40.459	0	2397650427	283658626	9.20832e+08	1.13097e+06	2.27902e+08	839261	1637911507	1.42532e+08	3.30624e+08	8.89854e+07	3846.67	3.44977e+07	4.87386e+06	9.03613e+06	1.12395e+06	3.07447e+07	1.25743e+07	4.21325e+07	2136408875	4.26381e+08	1.55521e+06	2.76862e+07	478901	2.2875e+07	2.46394e+07	3.91972e+08	7.4488e+07	2.29133e+06	3846.67	9.22656e+07	1.71873e+08	1.37676e+08	2.11134e+07	1.58787e+08	5.48809e+06	2.80383e+06	1.25588e+07	2.02516e+07	1.0242e+08	7.75994e+06	9.69897e+08	1.11834e+08	3.60256e+06	2.09526e+06	6.45481e+06	5.51203e+07	1.03416e+07
366	30.459	1	9.71232e+08	4.11138e+08	1199252685	4.842e+06	2.3508e+08	1.18672e+06	5.15832e+08	3.00528e+07	7.6949e+07	1.23295e+08	3846.67	7.22503e+07	1.12888e+07	2.46742e+07	87163.6	1.21621e+08	2.97929e+07	3.64183e+07	1894245883	2.61536e+08	201464	5.09564e+07	3846.67	3.55364e+07	4.27849e+07	6.58189e+07	7.77231e+07	952601	133651	5.87547e+07	1.43541e+08	8.77264e+07	8820385	1.10676e+08	3.87452e+06	4.82116e+06	1.64983e+07	4.54843e+07	1.87297e+07	1.54598e+06	7.2047e+08	9.32361e+07	5.25348e+06	2.91181e+06	2.19818e+06	8.32956e+06	607729
413	33.1803	0	7.01132e+08	5.90642e+08	1398044264	616327	1.03152e+08	279119	9.94714e+08	2.83727e+07	4.82344e+07	9.90561e+07	3846.67	3.86608e+07	4.65378e+06	8.00286e+06	3846.67	3.75813e+07	3.69797e+06	2.60288e+07	2048783195	2.44542e+08	197640	5.40229e+07	3846.67	1.69625e+06	1.27777e+07	6.93571e+07	3.29427e+07	711104	3846.67	4.65279e+07	1.65938e+08	1.48799e+08	1.36988e+07	1.07871e+08	3.53954e+06	703045	4.90093e+06	4.64541e+07	3.65289e+07	429750	581887181	4.09759e+07	1.01989e+07	515243	3846.67	2.05333e+07	1.16981e+07
416	33.8361	0	7.3561e+08	1.67249e+08	6.9605e+08	1.55204e+06	2.00663e+08	973996	1048244756	8.75365e+07	5.36681e+07	2.11885e+07	678530	3.41049e+07	4.64353e+06	4.67286e+06	235670	4.88856e+07	9.0471e+06	2.63839e+07	1640354625	2.26557e+08	316330	1.92352e+07	3846.67	6.2767e+06	1.88871e+07	2.51268e+08	5.52041e+07	1.78008e+06	225198	5.46967e+07	1.57232e+08	7.84803e+07	2.12461e+07	1.05648e+08	2.58125e+06	164337	1.11084e+07	3.19797e+07	1.47641e+08	1.05744e+07	5.60287e+08	5.86689e+07	2.12957e+06	3.13594e+06	2.98536e+06	2.39203e+07	4.62871e+06
417	36.0656	0	1737047922	3.76267e+08	9.33693e+08	3.28579e+06	333759006	882131	1965702078	1.08793e+08	9.56808e+07	1.15642e+08	3846.67	4.67088e+07	2.87017e+06	2.80226e+07	942707	2.03258e+07	9.19447e+06	4.96927e+07	1685620470	3.08514e+08	2.24496e+06	2.42885e+07	2.22822e+06	4.87057e+06	1.60228e+07	4.42788e+08	6.34332e+07	3.23094e+06	3846.67	8.51217e+07	319692739	1.88133e+08	1.79618e+07	9.93532e+07	1.17381e+07	2.65025e+06	8.76298e+06	3.3132e+07	6.48539e+07	8.21574e+06	1012291490	4.71027e+07	6.03848e+06	327103	8.55411e+06	1.77705e+07	3.34926e+06
418	27.0164	1	8.36406e+08	2.41296e+08	8.8685e+08	2.37388e+06	1.25111e+08	3846.67	6.03693e+08	4.48953e+07	1.15156e+08	2.26369e+08	3846.67	5.2819e+07	1.6134e+07	1.12323e+07	1.07343e+06	3.85546e+07	7.9086e+06	4.63318e+07	1990511823	4.77221e+08	1.55875e+06	6.32084e+07	2.32281e+06	3846.67	5.2903e+07	1.22995e+08	4.78966e+07	412532	3846.67	8.86548e+07	1.75836e+08	1.05341e+08	2.37022e+07	8.96844e+07	1.31966e+07	1.5603e+06	2.29418e+07	2.99514e+07	1.08119e+08	126468	5.00874e+08	8.31286e+07	1.63022e+06	3846.67	2.86843e+06	1.82723e+07	6.57848e+06
419	36.2951	0	8.4638e+08	3.12687e+08	5.25114e+08	4.64892e+06	2.34982e+08	3846.67	1053290728	3.13903e+07	1.03987e+08	999899	3846.67	3.30793e+07	6.50243e+06	1.47059e+07	1.65948e+06	2.64972e+07	8.11007e+06	1.64315e+07	2723426508	3.92146e+08	1.86879e+06	2.06535e+07	1.85186e+06	6.9089e+07	1.94793e+07	1.16913e+08	9.57714e+07	2.55443e+06	3846.67	1.02237e+08	2.0163e+08	1.0376e+08	2.9234e+07	1.54597e+08	2.92504e+06	2.39138e+06	2.25836e+07	1.39773e+07	1.15904e+08	1.12644e+06	1419083492	5.25711e+07	3.75303e+06	6.22233e+06	3.91335e+06	1.80164e+07	6.43871e+06
420	34.9836	0	9.71465e+08	1.57518e+08	1193959773	1.12097e+06	2.55711e+08	1.72344e+06	1746448884	1.05884e+08	9.28994e+07	3.49379e+07	6.56223e+06	4.83047e+07	1.56203e+07	1.73073e+07	458595	4.45997e+07	7.28383e+06	3.29692e+07	1317968352	2.83085e+08	1.296e+06	1.34559e+07	1.21302e+06	2.53213e+06	3.04624e+07	2.44619e+08	4.67811e+07	2.69723e+06	428544	6.37232e+07	1.13303e+08	127961806	1.99574e+07	1.62469e+08	7.80488e+06	1.65429e+06	5.83348e+06	116751430	3.90456e+07	4.10745e+06	5.26975e+08	7.4885e+07	4.55998e+06	5.31466e+06	3.50473e+06	1.09099e+08	2.02884e+07
421	36	0	7.25047e+08	2.65063e+08	9.16682e+08	5.37273e+06	1.31831e+08	3846.67	1285739175	7.00837e+07	5.73781e+07	8.71651e+07	2.85191e+06	5.63245e+07	2.89591e+06	1.03982e+07	278860	3.80685e+07	1.23715e+07	3.12512e+07	2542442767	3.70819e+08	2.25333e+06	2.42547e+07	3846.67	60368406	4.39085e+07	1.05604e+08	4.14882e+07	633570	3846.67	5.38437e+07	140286978	5.08175e+07	1.20444e+07	1.24057e+08	9.65217e+06	5.42524e+06	3.93542e+06	1.26576e+07	6.20582e+07	3.02447e+06	1374329094	1.22912e+08	1.21225e+07	243006	2.19157e+06	4.85999e+06	636408
422	33.2787	0	647131114	4.14634e+08	6.15042e+08	5.93456e+06	2.69916e+08	3846.67	1080737302	2.43631e+07	1.37975e+08	2.42353e+08	317808	4.96945e+07	5.98028e+06	1.14354e+07	3846.67	3.34616e+07	1.40144e+07	3.38317e+07	1828338562	4.76442e+08	519939	3.69282e+06	525314	6.01715e+07	3.53649e+07	8.5046e+07	4.21208e+07	469816	181403	9.4163e+07	2.53765e+08	9.35719e+07	1.72328e+07	1.08534e+08	5.41275e+06	807610	5.51473e+06	2.65393e+07	4.62492e+07	942354	5.38028e+08	4.71127e+07	6.32463e+06	6.20975e+06	1.63662e+06	1.5277e+07	5.94741e+06
423	20.2951	1	7.92804e+08	1.41899e+08	6.63992e+08	1.27209e+06	138861968	678449	1224660377	7.80385e+07	6.25413e+07	7.95817e+07	3846.67	57017156	5.20218e+06	9.57e+06	3846.67	4.98105e+07	8.82607e+06	2.61534e+07	1472151882	2.29019e+08	218456	4.23216e+07	3846.67	4.93313e+06	3.29403e+07	3.04161e+08	6.5624e+07	1.44405e+06	3846.67	1.06994e+08	1.24027e+08	7.7691e+07	2.0246e+07	8.56596e+07	1.12371e+07	600116	9.83971e+06	1.40416e+07	5.35704e+07	1.01333e+07	8.52091e+08	6.75414e+07	2.67729e+06	1.07967e+06	4.82102e+06	1.92009e+07	2.41332e+06
424	33.5082	0	2640961772	3.40954e+08	2239215784	627379	773277959	3.53578e+06	3462265459	1.46978e+08	3.05316e+07	1.04352e+06	3846.67	4.20545e+07	4.16686e+06	2.32304e+07	846636	8.59254e+07	1.24351e+07	5.12515e+07	3214965867	8.06641e+08	646815	6.60151e+06	1.10707e+06	1.44135e+08	2.24967e+07	5.53707e+08	2.76713e+08	8.67415e+06	202601	6.36153e+07	1.70695e+08	9.20513e+07	3.38981e+07	1.5751e+08	1.16709e+07	1.99158e+06	1.4809e+07	2.40726e+07	7.87681e+07	6.4158e+06	1092043937	5.06438e+07	3.63199e+06	3.56125e+06	1.21069e+07	1.02609e+08	1.5697e+07
426	34.1967	0	7.07116e+08	1.87156e+08	5.1729e+08	1.3211e+06	1.02013e+08	315020	8.39739e+08	5.2184e+07	1.39268e+08	2.60829e+07	3.78439e+06	2.81434e+07	4.42397e+06	1.30953e+07	1.38382e+07	9.05314e+07	1.31443e+07	4.16606e+07	1732021867	2.21158e+08	88829.5	1.21363e+07	3846.67	2.7465e+06	1.1564e+07	1.27374e+08	5.05097e+07	695327	3846.67	1.28776e+08	349852035	9.76035e+07	4.1441e+07	6.77996e+07	3.45883e+06	6.53884e+06	1.45598e+07	3.1895e+07	7.40714e+07	3.25282e+06	5.61541e+08	4.98718e+07	3.8591e+06	921368	2.62901e+06	6.81682e+07	4.88649e+06
427	36	0	3.35255e+08	8.97724e+07	3.29299e+08	458755	1.07237e+08	3846.67	536156315	2.69378e+07	3.81181e+07	1.18172e+08	3846.67	4.30738e+07	6.62892e+06	1.08483e+07	3846.67	4.20739e+07	2.2212e+06	2.11936e+07	6.81035e+08	1.38293e+08	115564	1.49179e+07	3846.67	4.15038e+06	4.67059e+07	5.11158e+07	1.95729e+07	517068	3846.67	6.92732e+07	6.72182e+07	6.28448e+07	5.14423e+06	5.58818e+07	5.71857e+06	263191	3.10718e+07	4.13171e+07	3.152e+07	3846.67	2.35704e+08	3.348e+07	2.67436e+06	2.40381e+06	2.61604e+06	3.2335e+06	1.62398e+06
428	36.1311	0	356038029	1.25151e+08	6.67128e+08	2.48985e+06	1.18328e+08	3846.67	6.14513e+08	2.21094e+07	2.57927e+07	1.82799e+08	3846.67	3.9107e+07	2.08777e+06	8.52856e+06	3846.67	3.01609e+07	1.33256e+07	2.99767e+07	1796983380	3.25193e+08	564808	172950326	5.26567e+06	589046	1.07804e+07	5.10837e+07	3.09568e+07	200476	3846.67	6.37186e+07	2.13064e+08	6.13492e+07	1.56995e+07	6.26719e+07	1.58906e+07	1.26065e+06	1.40486e+06	6.6423e+07	2.59856e+07	736274	649218260	3.53277e+07	3.26627e+06	751365	761410	1.0084e+07	4.46358e+06
429	32.918	0	2541505204	252028272	1310970467	2.8909e+06	2.37802e+08	155254	1619432197	1.32383e+08	3.76947e+08	8.4521e+06	3846.67	6.11546e+07	5.7691e+06	8.76455e+06	278152	2.66553e+07	1.07959e+07	2.99845e+07	1491646888	2.93042e+08	3.91097e+06	1.38188e+07	3.97001e+06	1.7785e+08	2.87379e+07	4.71434e+08	7.66466e+07	1.09729e+06	3846.67	9.55982e+07	2.09646e+08	1.3571e+08	5.12542e+07	1.70354e+08	1.10567e+07	3.17254e+06	1.55307e+07	4.38775e+07	8.47302e+07	1.89592e+06	8.68496e+08	5.40682e+07	2.44962e+06	1.88234e+06	8.26573e+06	6.97171e+07	9.21452e+06
12-004	82.1639	0	2.50117e+08	1.02843e+08	6.07726e+08	349241	1.28068e+08	3846.67	6.76996e+08	7.99962e+07	7.45205e+07	2.20201e+08	3846.67	1.23293e+08	5.8461e+06	9.21748e+06	3846.67	4.23933e+07	2.21356e+06	1.61756e+07	8.94267e+08	1.95148e+08	98708.4	3.58636e+07	3846.67	1.97173e+06	4.82551e+07	1.60653e+08	2.69957e+07	1.35148e+06	3846.67	5.51205e+07	5.66098e+07	7.69966e+07	3.36882e+06	8.87105e+07	4.87631e+06	256885	1.01718e+07	2.98545e+07	3.79679e+07	6.49708e+06	4.63563e+08	3.74071e+06	4.75058e+06	97621.8	4.39348e+06	1.36978e+07	2.11544e+06
12-010	79.5738	0	6.24189e+08	115244295	6.82276e+08	1.03125e+06	1.36635e+08	705618	8.46855e+08	2.8353e+07	5.31706e+07	1.73846e+08	3846.67	3.54518e+07	2.66364e+06	1.12402e+07	3846.67	8.86966e+07	6.3708e+06	2.97494e+07	1118732564	2.25749e+08	300640	2.62424e+07	3846.67	6.73814e+07	3.97073e+07	5.45731e+07	3.19864e+07	335200	3846.67	8.07363e+07	9.13869e+07	9.78555e+07	5.70284e+06	7.872e+07	3.49015e+06	850792	1.32377e+07	300305611	4.88143e+07	793213	5.74363e+08	4.36268e+07	3.20574e+06	3.66419e+06	2.76824e+06	2.534e+07	2.73103e+06
12-040	79.377	0	3295906228	5.30457e+08	1948806785	6.11026e+06	3.10563e+08	2.81227e+07	2289202051	1.23926e+08	2.34641e+08	239858	3846.67	7.7168e+07	1.30181e+07	1.71431e+07	753349	3.53911e+07	4.21438e+07	3.29371e+07	1590096524	2.90636e+08	208883	1.50256e+07	8.06264e+06	4.27273e+08	3.62156e+07	4.9124e+08	1.45513e+08	4.84303e+06	3846.67	1.13165e+08	6.97186e+07	1.57719e+08	2.23593e+07	1.01907e+08	2.33576e+06	289462	5.50886e+06	4.49082e+07	2.46096e+07	4.10352e+06	6.93199e+08	4.17731e+07	1.15975e+06	903160	7.47238e+06	2.59691e+08	4.57056e+07
12-042	81.7377	0	1652562654	3.06952e+08	1316173745	3.001e+06	4.87564e+08	537731	4178961392	1.51284e+08	3.51299e+08	2.05769e+07	3846.67	6.20659e+07	2.23861e+06	5.05351e+06	159615	4.86411e+07	7.36276e+06	3.23515e+07	2180272527	626293736	3.19097e+06	2.88418e+07	705991	2.06608e+06	1.85383e+07	3.00097e+08	1.04724e+08	2.50477e+06	340407	8.40048e+07	7.56632e+07	1.21197e+08	2.18022e+07	1.92804e+08	9.97115e+06	1.96779e+06	4.21477e+06	3.46624e+07	1.49686e+08	6.21168e+06	1007060568	4.5041e+07	3.98707e+06	362996	1.3296e+07	3.14718e+07	3.55055e+06
12-058	81.5082	0	7.81182e+08	2.69339e+08	7.99953e+08	6.19569e+06	1.84371e+08	3846.67	1209478526	76995309	3.37124e+08	5.25846e+07	3846.67	8.29413e+07	2.1182e+06	4.84663e+06	3846.67	3.18999e+07	1.8884e+07	2.0323e+07	1535386585	4.28656e+08	416157	4.84745e+07	3846.67	414015	3.41739e+07	9.2798e+07	1.13535e+08	464021	3846.67	1.15688e+08	4.90342e+07	8.65513e+07	1.18134e+07	1.0219e+08	5.98408e+06	703955	3.52603e+06	1.29362e+08	5.03845e+07	1.25187e+06	9.65018e+08	3.0516e+07	5.48141e+06	2.78091e+06	2.51799e+06	3.99314e+07	6.33264e+06
12-059	81.082	0	3.73653e+08	2.21278e+08	738537190	2.8281e+06	1.68772e+08	3846.67	9.32192e+08	2.62712e+07	2.00885e+08	1.86032e+08	3846.67	2.63091e+07	1.39204e+06	4.95501e+06	2.07134e+06	2.53945e+07	2.13756e+07	2.44695e+07	1133051737	3.22623e+08	161791	1.27926e+07	3846.67	1.36887e+07	1.26135e+07	5.8524e+07	4.70419e+07	110352	542920	1.63406e+07	5.34735e+07	2.41064e+07	8.27149e+06	6.04136e+07	2.06943e+06	4.24658e+06	8.07421e+06	1.08241e+08	6.19356e+06	408247	3.86101e+08	4.5618e+07	5.64251e+06	5.39228e+06	1.0669e+06	4.12889e+07	5.38681e+06
12-075	80.623	0	3.02636e+08	6.16887e+07	4.34117e+08	2.04775e+06	1.13784e+08	84559.6	5.97687e+08	3.64789e+07	1.1642e+08	1.46209e+07	3846.67	1.52843e+07	9.33267e+06	9.43251e+06	3846.67	4.2602e+07	1.08099e+07	1.84466e+07	943845840	1.7095e+08	467625	2.64355e+07	3846.67	1.14604e+07	1.76969e+07	4.05679e+07	2.77617e+07	301727	3846.67	6.90402e+07	4.86233e+07	7.22798e+07	1.67559e+07	4.30709e+07	6.68848e+06	1.07357e+06	4.89087e+06	6.18181e+07	3.96153e+07	224878	4.84854e+08	4.91168e+07	1.38862e+06	592995	1.81633e+06	2.03966e+07	767532
12-094	79.6393	0	5.0399e+08	1.06217e+08	5.77575e+08	1.86065e+06	9.95184e+07	1.22665e+06	5.63879e+08	3.17973e+07	1.39893e+08	5.65479e+07	5.62668e+06	1.34041e+08	2.92398e+06	8.47339e+06	3846.67	3.64656e+07	3.32151e+06	1.57293e+07	1014795847	1.52567e+08	256548	3.61422e+07	3846.67	4.63805e+06	4.07741e+07	3.35755e+07	3.94995e+07	353386	3846.67	8.8482e+07	9.78877e+07	7.96113e+07	1.2787e+07	4.83338e+07	6.35355e+06	1.77062e+06	4.80839e+06	9.74428e+07	1.85277e+07	3846.67	2.90902e+08	3.20671e+07	3.90773e+06	1.4815e+06	3846.67	2.10085e+07	3.51464e+06
12-104	79.541	0	1113978053	2.56804e+08	9.61956e+08	4.74386e+06	183011273	65765.5	8.51707e+08	4.13293e+07	7.37318e+07	1.59637e+08	3846.67	1.10737e+08	1.87065e+06	7.79306e+06	98257.6	5.68436e+07	1.48587e+07	2.71225e+07	1325706805	2.32942e+08	188975	4.693e+07	279833	8.92847e+07	2.71987e+07	2.883e+07	9.13713e+07	668952	298520	8.58209e+07	1.18399e+08	1.11214e+08	1.67674e+07	1.01331e+08	6.24321e+06	4.31635e+06	1.06528e+07	1.15468e+08	6.89886e+07	3846.67	5.29515e+08	6.3735e+07	4.90651e+06	1.1906e+06	2.78788e+06	4.90907e+07	8.02446e+06
12-191	80.5902	0	2.27321e+08	8.78556e+07	4.44576e+08	63761	1.19013e+08	3846.67	3.63112e+08	3.29238e+07	9.56087e+07	1.60979e+08	3846.67	3.87377e+07	7.79289e+06	1.02403e+07	3846.67	7.24891e+07	2.2429e+06	2.39357e+07	7.22115e+08	1.89342e+08	218554	2.1616e+07	3846.67	783836	2.31094e+07	3.97553e+07	26593040	3846.67	3846.67	3.70613e+07	3.50798e+07	8.65256e+07	3.11078e+06	4.36633e+07	1.93201e+06	87226.9	6.43749e+06	7.60169e+07	1.67747e+07	3846.67	4.51245e+08	3.95925e+07	2.30282e+06	195646	2.79058e+06	1.83549e+07	1.48485e+06
12-198	78.5574	0	7.88076e+08	1.37318e+08	8.28386e+08	1.82531e+06	144987593	3846.67	1044301417	4.43145e+07	1.02081e+08	4.22419e+07	3846.67	3.38385e+07	1.68348e+06	2.72506e+06	3846.67	1.70818e+07	1.07478e+07	2.45398e+07	1318706388	4.91925e+08	1.07754e+06	9.19632e+07	2.69841e+06	6.12922e+07	2.37105e+07	3.84884e+07	4.69435e+07	122872	3846.67	1.22395e+08	104098977	1.58353e+08	1.54248e+07	7.59604e+07	7.36599e+06	1.84107e+06	1.12481e+07	2.40742e+06	2.22926e+07	3846.67	5.76583e+08	4.05789e+07	5.38102e+06	1.19921e+06	1.14074e+06	3.61339e+07	1.90314e+06
12-236	79.5082	0	2505007423	313888502	1169179795	2.0949e+06	2.59358e+08	296677	2215694066	8.6849e+07	146427529	9.05928e+07	3846.67	6.75675e+07	3.88451e+06	1.28224e+07	3846.67	8.73723e+07	1.72315e+07	2.09538e+07	1114145860	367816603	3846.67	2.18154e+07	3846.67	2.39779e+07	4.03635e+07	2.49818e+08	6.83054e+07	8.31641e+06	3846.67	1.29196e+08	7.92161e+07	1.14859e+08	2.79371e+07	1.60426e+08	4.60001e+06	1.00952e+06	4.58183e+06	3.45866e+07	5.82802e+07	3.33986e+06	1793625731	9.84695e+07	2.83901e+06	4.73403e+06	2.57409e+07	2.4398e+07	2.18744e+07
12-238	39.082	1	8.85403e+08	124015605	7.18998e+08	4.33868e+06	2.0069e+08	3846.67	4.098e+08	1.18426e+08	1.09138e+08	128459974	3846.67	4.42258e+07	8.88439e+06	9.95136e+06	3846.67	3.73216e+07	2.76746e+07	2.52443e+07	1341258288	4.19015e+08	201785	3.63158e+07	3846.67	4.75441e+07	5.01764e+07	8.22259e+07	5.43797e+07	3846.67	3846.67	4.34224e+07	6.04195e+07	8.42308e+07	1.93911e+07	1.8588e+08	5.62324e+06	3.16359e+06	1.49565e+07	1.24813e+08	2.34234e+07	3.41567e+06	7.61099e+08	1.05126e+08	3.5215e+06	1.21032e+07	1.47497e+07	1.45307e+07	3.94199e+06
12-248	78.3607	0	1298861011	1.06811e+08	8.04792e+08	383970	1.53971e+08	3846.67	6.52436e+08	1.31953e+08	2.41699e+08	5.51786e+07	3846.67	6.94089e+07	4.02893e+06	2.59606e+06	500537	2.14458e+07	1.6641e+07	2.30528e+07	1215423240	3.78598e+08	381066	2.93035e+07	3846.67	9.44144e+07	2.43054e+07	2.48542e+08	5.09106e+07	684874	355727	1.44928e+08	3.99426e+06	2.59907e+08	4.22879e+07	1.14678e+08	5.76212e+06	1.4278e+06	1.16243e+07	3.4557e+08	4.62101e+07	5.09432e+06	7.59915e+08	8.77061e+07	2.55165e+06	1.99655e+06	2.15112e+07	1.31016e+07	5.43666e+06
12-258	79.377	0	9.75784e+08	4.59133e+08	6.99047e+08	686889	1.02532e+08	89579.3	3.40449e+08	6.17762e+07	1.26787e+08	206383	3.45762e+06	3.09669e+07	3.59504e+06	3.23465e+06	40638.3	2.56526e+07	5.55948e+06	3.70174e+07	1305882225	554914321	345859	3.00951e+07	851194	3846.67	3.99046e+06	4.04689e+07	1.03278e+08	237080	333620	4.30269e+07	112702671	6.02952e+07	5.47617e+07	6.23896e+07	5.31184e+06	4.26779e+06	3.33499e+06	1.24158e+08	2.14532e+07	155075	4.71275e+08	195057926	6.07284e+06	2.91945e+06	3846.67	2.76974e+06	1.10304e+06
12-281	28.6557	1	2309646977	3.99431e+08	1608414050	2.06032e+06	1.53343e+08	3846.67	1248728204	9.53858e+07	3.49376e+08	6.11645e+06	109796	4.45114e+07	5.89011e+06	7.66813e+06	507600	9.49816e+07	7.19733e+06	2.9932e+07	1099934154	3.64339e+08	564705	5.56464e+07	3846.67	1.55008e+08	1.42984e+07	3.12573e+08	6.9475e+07	364968	3846.67	2.46104e+07	1.17619e+08	1.54203e+08	1.90322e+07	8.77496e+07	2.84796e+06	3.05685e+06	3.80745e+06	7.40592e+07	1.47561e+08	2.5329e+06	8.86208e+08	8.04691e+07	2.75716e+06	609786	1.6966e+07	3846.67	5.14294e+06
12-287	76.4918	0	1716343579	5.40777e+08	783455237	2.3343e+06	3.01943e+08	134372	1114048307	1.80096e+08	2.52046e+08	6.02352e+06	3846.67	3.68469e+07	7.10862e+06	4.63649e+07	3.44392e+06	8.44725e+07	2.26753e+07	5.92526e+07	1663181701	6.25136e+08	2.23695e+06	4.72589e+06	3846.67	8.13302e+06	4.19924e+07	3.81354e+08	1.70604e+08	9.46644e+06	355685	4.3465e+07	7.18129e+07	2.16968e+07	1.94489e+07	2.16966e+08	5.93167e+06	2.42522e+06	1.22244e+07	1.71044e+08	6.673e+07	5.739e+06	6.67097e+08	1.24643e+08	6.40836e+06	4.24867e+06	2.21244e+07	9.79816e+06	4.40136e+07
12-299	76.2295	0	1573911491	2.61643e+08	766763152	1.6533e+06	1.30414e+08	371218	1.38669e+08	3.25262e+07	1.51157e+08	1.89383e+08	3.34569e+06	3.17739e+07	1.22353e+07	8.09009e+06	3846.67	1.02638e+08	1.1296e+07	2.36861e+07	1480791930	4.12729e+08	3846.67	6.38883e+07	950868	3.44227e+06	3.13706e+07	2.23485e+07	101960170	312381	3846.67	3.52624e+07	7.11649e+07	8.13031e+07	1.1352e+07	1.0077e+08	4.17253e+06	3.28767e+06	1.9222e+07	1.79589e+07	5.08493e+06	105848	368215579	1.69297e+08	8.1492e+06	3.17558e+06	7.09236e+06	1.22686e+06	471549
XH01	17.4754	1	8.35757e+08	9.00185e+07	243503071	226453	9.76845e+07	75274.7	4.82149e+08	5.44729e+07	6.50894e+07	1.36932e+07	2.70773e+07	2.13044e+07	8.01084e+06	4.37447e+06	3846.67	8.8179e+07	1.65886e+07	2.22177e+07	1275092345	1.90571e+08	131392	6.61821e+07	3846.67	8.06704e+07	4.54153e+07	6.70734e+07	4.03603e+07	228053	3846.67	1.02621e+08	2.78864e+07	1.75239e+08	9.33565e+06	8.32054e+07	5.76867e+06	861420	2.43867e+07	2.69906e+07	6.01361e+07	694858	4.52256e+08	4.69646e+07	2.46747e+06	1.4744e+06	4.90551e+06	8.17572e+06	2.18805e+06
XH02	14.8852	1	1235082909	2.90124e+08	5.93648e+08	1.80418e+06	2.78219e+08	2.21673e+06	1083085876	1.18645e+08	2.76934e+08	6.51463e+06	3846.67	2.55723e+07	2.86361e+06	1.02273e+07	1.42131e+06	8.86769e+07	3.24388e+07	4.09432e+07	2071060181	4.60828e+08	448841	3.21014e+07	3.50191e+06	4.68671e+07	3.71466e+06	219880729	1.14137e+08	5.82119e+06	894735	9.358e+07	3.36984e+07	1.14435e+08	1.10845e+07	1.64443e+08	1.46679e+06	588537	6.10571e+06	9.00369e+07	9.77235e+07	12769645	1606050625	1.46753e+08	2.63149e+06	2.99458e+06	2.18654e+07	1.33419e+07	4.00758e+06
XH03	82.4918	0	4.76085e+08	6.71888e+07	4.82747e+08	1.46464e+06	8.68626e+07	208227	9.90192e+08	4.55081e+07	4.39107e+07	1.82212e+08	3846.67	1.21781e+07	3.21673e+06	4.49225e+07	141507	7.16957e+07	7.21438e+06	2.02265e+07	1025076777	1.5889e+08	3846.67	7.10804e+07	2.22901e+06	7.57241e+06	8.52747e+07	1.45649e+08	3.75576e+07	1.05564e+06	3846.67	6.64712e+07	1.40913e+07	8.22709e+07	1.40136e+07	6.3354e+07	5.90728e+06	1.19666e+06	1.04956e+07	2.45241e+08	3.66191e+07	2.03375e+06	6.52773e+08	7.83787e+07	2.08164e+06	2.38481e+06	5.08145e+06	1.96523e+07	4.72976e+06
XH04	7.60656	1	1057360571	4.97803e+08	5.14987e+08	1.54418e+06	2.42426e+08	4.66887e+06	1211861828	1.87579e+08	1.33336e+08	1.82169e+07	253101	3.20822e+07	2.18391e+06	1.44462e+07	2.63291e+06	187041886	6.47541e+07	2.86579e+07	1190792147	3.802e+08	1.41271e+06	1.24275e+08	3.46053e+06	6.83504e+07	4.27141e+07	3.72331e+08	1.51673e+08	9.07716e+06	737221	7.91076e+07	36014843	9.70414e+07	6.62209e+06	179995535	3.333e+06	1.96791e+06	6.88863e+06	2.34687e+07	4.7327e+07	14048347	9.93438e+08	1.91393e+08	4.30224e+06	1.89115e+06	3.81374e+07	2.39662e+07	4.20439e+06
XH06	19.8033	1	9.8101e+08	2.48004e+08	7.74448e+08	3.94252e+06	180141987	157598	7.91058e+08	5.2341e+07	5.98552e+07	2.82281e+07	3846.67	3.19068e+07	2.28445e+06	6.22317e+06	949342	7.96898e+07	3.73058e+07	3.77285e+07	2273277586	3.08548e+08	150203	3.4755e+07	3.52207e+06	2.8212e+06	2.24572e+07	1.11838e+08	9.08499e+07	931689	3846.67	9.01079e+07	4.89984e+07	1.3296e+08	2.32879e+07	8.01552e+07	5.09881e+06	1.5525e+06	7.33933e+06	1.13164e+07	1.31077e+08	1.3879e+06	9.03538e+08	1.0971e+08	6.17825e+06	2.22475e+06	3.15097e+06	1.83297e+07	2.68044e+06
XH08	9.70492	1	1523607110	2.39741e+08	1039026318	3.17738e+06	282768680	2.36687e+06	1894835826	1.11097e+08	1.88771e+08	7.43993e+06	562483	3.19173e+07	654272	3.57121e+06	1.30497e+07	3.28321e+07	3.62648e+07	7.2833e+06	1623551756	4.82979e+08	3846.67	1.46712e+07	3.59589e+06	2.02674e+07	5.31406e+06	2.32143e+08	1.03602e+08	1.99121e+06	395014	6.48136e+07	6.53381e+07	1.14757e+08	6.13014e+06	1.3549e+08	1.36361e+06	2.12144e+06	6.29467e+06	6.23004e+07	1.19835e+08	9.93159e+06	7.061e+08	1.03386e+08	1.27561e+06	2.7725e+06	1.85529e+07	2.7584e+07	5.29055e+06
XH10	79.8361	1	8.01186e+08	1.58513e+08	9.04519e+08	2.70824e+06	1.54963e+08	1.10462e+06	1194981374	1.03737e+08	1.91254e+08	1.57432e+07	3846.67	7.55769e+07	4.53209e+06	1.31301e+07	1.26406e+07	1.17637e+08	6.00014e+07	4.92063e+07	1097770159	3.66529e+08	3846.67	7.77417e+07	2.40991e+06	1.67701e+07	3.36594e+07	2.19488e+08	1.14274e+08	5.3148e+06	1.30332e+06	5.83591e+07	3.19481e+07	6.47864e+07	2.22003e+07	1.51764e+08	4.45846e+06	1.557e+06	8.11035e+06	9.16012e+07	4.17724e+07	5.19076e+06	8.10648e+08	9.33446e+07	1.94719e+06	1.86328e+06	1.41107e+07	2.36137e+07	4.97985e+06
XH11	110.262	0	5.40162e+08	1.08321e+08	6.12307e+08	2.00746e+06	1.56436e+08	3846.67	666094247	4.51549e+07	3.26893e+07	343033680	53327.5	5.3439e+07	6.40969e+06	5.04387e+06	3846.67	2.3484e+07	1.632e+07	1.85251e+07	1073773265	1.95119e+08	404474	1.47958e+07	1.56132e+06	3.65268e+07	2.09268e+07	3.98958e+07	2.90838e+07	854533	3846.67	8.36552e+07	5.36481e+07	2.02763e+08	1.81053e+07	8.40291e+07	5.09993e+06	3.99325e+06	1.13725e+07	1.8211e+08	4.90524e+06	3846.67	4.53198e+08	5.86476e+07	6.00163e+06	1.05039e+06	966162	2.65859e+07	5.56371e+06
XH12	19.541	1	1068386303	5.34716e+08	9.53517e+08	4.63441e+06	2.53758e+08	1.51408e+06	1235561703	3.78553e+07	1.76848e+08	583327	3846.67	2.98007e+07	3.40816e+06	9.73341e+06	1.49909e+06	4.56176e+07	2.63505e+07	3.29972e+07	2634295378	5.38265e+08	932342	1.74651e+06	700045	3.83178e+06	6.42576e+06	1.32688e+08	1.91607e+08	1.98833e+06	360119	8.53654e+07	9.57597e+07	1.18207e+08	2.60942e+07	1.64204e+08	2.77423e+06	5.229e+06	6.11959e+06	1.9594e+08	2.41103e+07	166818	8.64964e+08	3.13915e+07	4.55787e+06	2.40754e+06	372452	8.68677e+07	1.47618e+07
XH14	108.492	1	5.38461e+08	150671769	5.51549e+08	449847	9.60018e+07	234564	7.44141e+08	3.97046e+07	3.23614e+07	42958508	3846.67	4.99069e+07	2.22535e+06	5.08552e+06	3846.67	2.2349e+07	1.87911e+07	1.86738e+07	1841523453	2.33552e+08	3846.67	1.24065e+07	1.41589e+06	3.2126e+07	1.7403e+07	6.02103e+07	4.59044e+07	516717	3846.67	1.10935e+08	8.5867e+07	7.6891e+07	2.07938e+07	6.68707e+07	1.68841e+06	543495	1.13956e+07	1.28361e+08	3.5206e+07	888176	4.95033e+08	6.19746e+07	5.90977e+06	1.12772e+06	2.23788e+06	1.87323e+07	1.76859e+06
XH15	26.0328	1	2.28855e+08	1.47827e+08	4.35289e+08	3.22286e+06	5.87374e+07	3846.67	2.77646e+08	1.57618e+07	4.8495e+07	3.87706e+07	3846.67	4.49306e+07	535527	2.03254e+06	3846.67	3.57193e+07	1.8377e+07	2.37003e+07	2538322106	4.41016e+08	129816	4.10241e+07	3846.67	1.83081e+07	1.57189e+07	3.46601e+07	4.09408e+07	157388	3846.67	4.06419e+07	2.87958e+07	1.95306e+08	1.00799e+07	3.11147e+07	3.6044e+06	1.39774e+06	2.32999e+07	1.34826e+08	1.03437e+07	3846.67	9.03853e+08	6.52129e+07	1.80463e+06	566050	3846.67	1.47888e+07	370708
XH16	9.44262	1	2099507872	269646570	1346233852	1.50075e+06	3.96381e+08	8.52303e+06	1881339279	2.51877e+08	9.40496e+07	56501.8	3846.67	3.05269e+07	6.10933e+06	2.09622e+07	1.39093e+06	5.37705e+07	3.67965e+07	5.91609e+07	2468833548	6.54488e+08	312503	2.93415e+07	4.18151e+06	2.95466e+08	1.36723e+07	9.78252e+08	1.43255e+08	9.0015e+06	609908	8.54026e+07	8.02082e+07	9.15123e+07	1.87729e+07	2.71843e+08	1.64714e+06	2.8918e+06	7.20492e+06	1.6011e+07	1.09682e+08	5.19358e+07	1559107917	1.19538e+08	6.15024e+06	2.96048e+06	1.7679e+07	1.70962e+08	6.79428e+07
XH17	8	1	1544706624	6.73865e+08	1914985229	5.2662e+06	3.12947e+08	8.62838e+06	2302245350	9.70664e+07	1.32795e+08	4.23399e+06	3846.67	7.62913e+07	7.90638e+06	4.66569e+07	2.03996e+06	7.58383e+07	4.1979e+07	5.13323e+07	2619995345	9.0705e+08	669680	10198236	3.2199e+06	3.60702e+07	1.7761e+07	3.33488e+08	1.52745e+08	9.64478e+06	811898	7.2129e+07	6.91083e+07	8.76302e+07	1.76025e+07	199365786	2.56346e+06	2.09619e+06	7.14499e+06	9.66368e+07	3.44723e+07	1.4678e+06	8.95627e+08	1.09352e+08	3.53646e+06	2.47551e+06	4.55426e+06	1.95625e+08	8.57334e+07
XH18	17.3443	1	8.91695e+08	1.9252e+08	1194724880	780656	168511057	3846.67	5.36422e+08	4.10616e+07	2.82288e+07	152131309	3846.67	5.80443e+07	8.69017e+06	1.04841e+07	2.29878e+06	5.4843e+07	3.92828e+06	1.53788e+07	1339522953	2.56079e+08	401981	9.3224e+07	3846.67	3.78267e+07	2.31454e+07	6.31715e+07	3.29e+07	482506	3846.67	6.94756e+07	5.08786e+07	1.32874e+08	7.76426e+06	8.86303e+07	2.91714e+06	2.04686e+06	9.25054e+06	3.26277e+07	1.10585e+07	1.69877e+06	5.40103e+08	7.78625e+07	6.23436e+06	1.03703e+06	2.48206e+06	1.04199e+07	3846.67
XH19	86.3607	0	8.58922e+08	1.24745e+08	3.27238e+08	949131	1.88853e+08	976985	6.40628e+08	2.40335e+07	1.18329e+08	2.37408e+07	3846.67	3.65856e+07	3.97093e+06	5.69998e+06	3846.67	2.82516e+07	7.13696e+06	1.99025e+07	1249691746	1.69299e+08	196829	1.37888e+07	3846.67	2.8297e+07	4.18859e+07	4.68265e+07	6.048e+07	1.2803e+06	253883	6.44748e+07	8.69264e+07	8.08689e+07	1.15626e+07	6.34899e+07	3.52965e+06	1.92094e+06	1.13888e+07	1.35115e+06	1.18279e+07	217749	3.85329e+08	7.57388e+07	6.34553e+06	1.23174e+06	1.22307e+06	3.17976e+06	195386
XH20	40.8525	1	7.19042e+08	3.16307e+08	8.24766e+08	6.74959e+06	8.21865e+07	232028	2.91028e+08	2.6914e+07	5.97985e+07	3.17609e+07	4.07372e+06	7.84817e+07	4.29217e+06	8.40985e+06	3846.67	3.67647e+07	1.45873e+07	2.45067e+07	2441630552	6.98927e+08	520553	4.3952e+07	3846.67	9.75212e+06	2.41886e+07	6.00207e+07	8.32306e+07	2.77037e+06	3846.67	1.05648e+08	1.72347e+08	1.0476e+08	2.63308e+07	1.08807e+08	9.34076e+06	7.41779e+06	7.85188e+06	5.27788e+07	112473	3846.67	8.65884e+08	7.19101e+07	2.97122e+06	4.43387e+06	1.59597e+06	2.07688e+07	3.31339e+06
XH23	91.9016	0	3.68715e+08	1.37822e+08	5.33543e+08	536288	1.20258e+08	556019	6.66673e+08	5.42841e+07	7.52127e+07	6.64096e+07	3846.67	7.32346e+07	9.01411e+06	7.49868e+06	70888.2	4.18306e+07	1.0271e+07	3.08662e+07	1133537178	2.43366e+08	345110	7.77638e+07	575109	464139	3.76621e+07	6.05441e+07	5.58731e+07	395762	3846.67	1.25332e+08	2.26639e+08	1.38807e+08	1.77122e+07	7.81079e+07	1.39093e+07	3.04833e+06	1.35039e+07	1.44842e+08	7.9124e+06	201219	5.37118e+08	5.93683e+07	4.2012e+06	1.14626e+06	1.08896e+06	2.52098e+07	5.03752e+06
XH24	24.3279	1	7.38369e+08	1.60151e+08	4.67863e+08	3.12205e+06	1.31787e+08	3846.67	5.81862e+08	3.37093e+07	1.39609e+08	1.28727e+07	3846.67	4.24448e+07	6.40284e+06	9.78934e+06	3846.67	3.4516e+07	2.78194e+07	5.48418e+07	1160829039	1.52153e+08	140084	9.36985e+06	900083	3.92536e+07	2.3432e+07	7.67183e+07	3.8156e+07	192139	3846.67	8.37642e+07	1.67237e+08	1.22334e+08	1.9757e+07	2.89284e+07	6.51304e+06	2.8436e+06	2.57625e+06	563840741	3.48608e+07	187836	3.75281e+08	3.87082e+07	5.1481e+06	2.74206e+06	3846.67	1.73637e+07	1.38788e+06
XL01	113.639	0	4.90968e+08	2.24309e+08	7.06991e+08	762303	1.88264e+08	3846.67	8.26945e+08	6.23642e+07	9.53634e+07	2.52019e+08	3846.67	4.3767e+07	4.66613e+06	5.06933e+06	5.93259e+06	5.44916e+07	8.18278e+06	3.21355e+07	1362294649	3.70266e+08	682798	1.15726e+07	3846.67	1.34869e+07	1.65717e+07	1.2048e+08	5.15141e+07	3846.67	3846.67	1.16653e+08	1.30221e+08	1.5558e+08	1.81651e+08	6.16006e+07	5.12898e+06	2.46237e+06	1.11513e+07	1.92407e+07	9.7576e+07	1.26828e+06	6.00109e+08	4.34482e+07	3.51606e+06	840546	3846.67	1.79614e+07	3.44682e+06
XL02	103.377	0	6.06363e+08	179513983	347774013	2.06757e+06	1.16787e+08	259826	5.15522e+08	5.80705e+07	7.56083e+07	4.90161e+07	3846.67	1.71815e+07	1.01654e+06	2.85532e+06	3846.67	1.03529e+08	3.15855e+07	4.03428e+07	7.22102e+08	282342470	3846.67	444565420	8.14086e+06	1.26553e+07	3.85853e+07	3.19934e+07	5.75916e+07	323560	3846.67	8.43072e+07	3.96598e+07	3.54416e+07	2.91003e+07	5.09729e+07	1.26809e+07	1.58198e+06	1.81357e+07	2.96258e+06	1.46568e+07	776246	1203702846	1.70459e+08	2.68189e+06	3.62529e+06	3846.67	7.60262e+06	422364
XL03	74.2623	1	7.06374e+08	3.02789e+08	505667290	3.31604e+06	2.27344e+08	461903	7.72466e+08	8.66723e+07	7.67371e+07	1.41302e+08	3846.67	2.43951e+07	4.43281e+06	1.85533e+07	266991	6.28119e+07	2.46505e+07	1.92147e+07	1232561206	1.83997e+08	3846.67	4.18404e+07	3846.67	6.07759e+07	4.73434e+07	2.00233e+08	5.86452e+07	3.54136e+06	554941	7.71929e+07	4.12718e+07	9.84656e+07	8.64746e+06	1.09048e+08	3.27452e+06	1.12266e+06	1.2689e+07	1.14539e+07	6.1469e+07	5.86929e+06	1002569988	5.62464e+07	3.84539e+06	3.15035e+06	1.27275e+07	7.75581e+06	2.42496e+06
XL04	119.869	0	5.37683e+08	1.29955e+08	5.65379e+08	285077	8.79274e+07	3846.67	3.91506e+08	5.46075e+07	6.42355e+07	1.89454e+07	1.3705e+06	4.63016e+07	3846.67	4.25989e+06	3846.67	8.10862e+07	2.09701e+07	1.8128e+07	7.38562e+08	1.93829e+08	189075	3.88611e+07	6.79546e+06	3.04044e+07	5.00035e+07	5.38628e+07	5.65161e+07	1.09283e+06	3846.67	7.34918e+07	3.21101e+07	1.34911e+08	1.15149e+07	7.67964e+07	7.12184e+06	421200	5.08591e+06	7.00136e+07	5.18298e+06	918405	7.8529e+08	2.16882e+08	1.37385e+06	682786	1.56599e+06	1.16008e+07	2.0206e+06
XL06	116.164	0	809584893	1.21144e+08	7.42401e+08	2.35802e+07	1.17361e+08	3846.67	5.17425e+08	1.48942e+07	5.98719e+07	1.52669e+07	3846.67	3.72467e+07	250220	6.68203e+06	3846.67	5.92275e+07	6.47334e+07	1.5356e+07	1212919443	1.65865e+08	176394	1.51941e+08	1.78663e+06	4.8331e+07	3.34705e+07	1.9981e+07	5.68374e+07	837085	3846.67	1.28305e+07	3.21293e+06	7.04587e+07	6.44582e+06	8.56573e+07	3.11867e+06	3846.67	7.58048e+06	4.7196e+07	5.56118e+06	3846.67	1188428637	2.01441e+08	1.6895e+06	2.80947e+06	2.7351e+06	8.44926e+06	533221
XL07	108.525	0	1626699116	4.15497e+08	8.82982e+08	2.72815e+06	3.21656e+08	2.40081e+06	1370087614	1.40804e+08	1.36131e+08	595342	3846.67	4.98824e+07	5.31398e+06	2.97196e+07	2.01298e+06	1.11207e+08	4.12514e+07	1.82505e+07	2775526339	1.91338e+08	560055	5.6466e+07	3.61871e+06	5.35496e+07	5.47755e+07	1.97545e+08	9.80202e+07	9.27268e+06	3846.67	1.62494e+08	6.95511e+07	7.68386e+07	1.73044e+07	2.3353e+08	1.03e+07	997579	1.33794e+07	5.00483e+07	2.77801e+07	2.66443e+06	7.50729e+08	2.60305e+08	2.46149e+06	5.22711e+06	4.8361e+07	390672562	9.02572e+07
XL08	104.918	0	4.23823e+08	5.56563e+07	4.83887e+08	2.44505e+06	1.1181e+08	3846.67	6.16314e+08	4.70693e+07	2.49345e+07	3.9661e+06	833782	3.80156e+07	6.16566e+06	4.22338e+06	3846.67	1.51428e+08	2.33651e+07	9.47068e+06	9.24229e+08	1.94486e+08	121129	2.41259e+07	1.30293e+06	7.41136e+06	8.25394e+07	6.13623e+07	4.60234e+07	363472	3846.67	1.21351e+08	5.02539e+07	110263127	2.84365e+06	6.75718e+07	6.23131e+06	869310	8.79344e+06	1.22549e+07	7.3843e+07	26464.1	8.96337e+08	1.37472e+08	1.77601e+06	908586	3846.67	2.96377e+07	1.19893e+07
XL09	104.721	0	1451807424	4.07565e+08	1418698916	4.67208e+06	4.5958e+08	346213	2538720823	1.74108e+08	1.19871e+08	1.32972e+08	3846.67	4.73352e+07	7.9053e+06	2.18418e+07	701327	2.8261e+07	2.33589e+07	4.20339e+07	2895413464	4.67711e+08	1.93708e+06	1.44055e+06	2.95818e+06	3846.67	3.76526e+07	7.33376e+08	7.82168e+07	1.96203e+06	263123	7.96287e+07	1.22529e+08	1.23332e+08	2.01553e+07	1.92989e+08	3.95187e+06	3.63659e+06	1.78358e+07	5.93855e+07	1.34757e+08	1.13504e+07	1335852559	6.4476e+07	4.87504e+06	6.1895e+06	1.10246e+07	3.19002e+07	5.95097e+06
XL11	86.7213	0	2288541995	4.21998e+08	1052717792	1.94644e+06	3.0277e+08	2.91705e+06	2722504097	1.27911e+08	3.29944e+08	1.54801e+06	433177	7.57973e+07	5.75705e+06	1.50124e+07	4.4426e+06	3.26908e+07	3.32796e+07	3.0761e+07	1901340487	5.24824e+08	710415	2.25187e+06	3846.67	2.48576e+07	3.55346e+07	4.17738e+08	84141414	4.38558e+06	343590	1.51671e+08	8.61363e+07	2.20557e+08	1.20709e+07	191750340	3.60883e+06	673780	5.73178e+06	7.28496e+07	5.22552e+07	2.09487e+07	1274807359	1.01921e+08	5.16337e+06	3.05459e+06	1.31894e+07	6.73328e+07	1.03635e+07
XL12	97.5738	0	1125474576	200017360	1236398304	4.05044e+06	2.52446e+08	3846.67	3.37779e+08	4.94532e+07	2.22851e+08	467682911	3846.67	44040659	1.95756e+06	2.07425e+07	3846.67	7.19459e+07	1.38185e+07	2.8843e+07	1360083279	3.17673e+08	2.16758e+06	6.4093e+07	604138	1.75061e+08	7.12133e+07	3.35672e+07	8.3388e+07	217464	3846.67	5.86079e+07	9.79188e+07	71810168	6.16014e+07	8.96302e+07	3.76239e+06	4.86132e+06	9.11259e+06	6.72847e+06	3.9275e+06	3846.67	8.69667e+08	3.76363e+07	4.65779e+06	3.30032e+06	4.91603e+06	2.85969e+06	600482
XL14	86.8525	0	7.71922e+08	199343907	6.51177e+08	384774	1.77769e+08	963565	4.61662e+08	2.83714e+07	5.60193e+07	5.67775e+07	3846.67	8.211e+07	3.54595e+06	6.38394e+06	480554	3.89134e+07	5.01654e+06	2.35865e+07	9.5397e+08	2.35581e+08	520259	1.69487e+07	3846.67	2.18386e+07	1.49903e+07	1.32419e+08	2.98865e+07	3846.67	3846.67	5.69113e+07	5.7035e+07	5.56406e+07	7.85087e+06	9.40823e+07	1.97327e+06	1.21278e+06	4.69153e+06	4.94345e+08	9.08081e+06	192466	555252950	4.61829e+07	1.69158e+06	275057	2.9997e+06	3.29845e+07	4.11083e+06
XL15	105.902	0	1.99571e+08	9.8511e+07	445758707	991282	1.06052e+08	80472.8	357202258	2.91803e+07	6.33649e+07	1.08591e+08	3846.67	3.18107e+07	6.91258e+06	6.86061e+06	3846.67	2.72623e+07	6.09904e+06	1.4498e+07	7.26214e+08	209053021	508746	2.91274e+07	272842	1.27634e+06	2.77869e+07	4.79398e+07	2.8108e+07	126394	3846.67	4.10984e+07	4.70601e+07	5.56661e+07	4.38883e+06	4.64326e+07	3.51666e+06	840894	2.54213e+06	1.52151e+07	3.60526e+06	1.86747e+06	3.19964e+08	3.14319e+07	2.29849e+06	501598	1.37836e+06	1.03822e+07	3846.67
XL18	95.8033	0	4.46074e+08	163024237	6.25063e+08	525129	1.52017e+08	567767	5.45418e+08	5.08863e+07	5.16168e+07	2.25928e+07	1.16853e+07	4.29706e+07	600308	7.92643e+06	3846.67	3.84207e+07	1.44105e+07	3.85667e+07	1577927531	417621503	677492	2.75264e+07	498085	2.0607e+07	3.98238e+07	5.34259e+07	3.28786e+07	597809	3846.67	9.75442e+07	6.73591e+07	1.41286e+08	1.3517e+07	5.0035e+07	9.37922e+06	2.16482e+06	6.80791e+06	1.856e+07	7.35842e+06	873967	1029410652	6.61363e+07	3.62126e+06	1.60183e+06	1.73724e+06	2.45998e+07	4.1566e+06
XL19	94.5902	0	1013843418	1.88036e+08	7.35814e+08	5.26237e+06	2.09797e+08	143609	7.43637e+08	2.25687e+07	5.48918e+08	3.54415e+07	170309	4.61977e+07	637674	1.43926e+07	2.21955e+07	5.78436e+07	2.38246e+07	2.73416e+07	2541663961	4.83678e+08	1.35179e+06	3846.67	3846.67	679558	1.58302e+07	3.1102e+07	1.17549e+08	691772	343320	2.2266e+07	2.13423e+07	9.83786e+07	1.63373e+07	1.53697e+08	2.62435e+06	1.92474e+06	2.51333e+06	1.96184e+07	1.0025e+07	3846.67	1155759713	3.27574e+07	1.01104e+06	6.34309e+06	4.40914e+06	2.36324e+07	3.69883e+06
XL20	115.541	0	1287995047	277892177	1558539257	8.93933e+06	1.82452e+08	33832.5	1074725683	4.50109e+07	1.33249e+08	3846.67	3846.67	1.8262e+07	1.23516e+06	4.85741e+06	3846.67	9.20796e+07	1.37407e+07	2.03499e+07	1654478247	1.57119e+08	167158	2.58843e+07	411068	3846.67	1.39434e+07	1.19739e+08	8.16576e+07	643340	3846.67	4.45576e+07	1.28193e+08	6.51755e+07	2.37312e+07	6.98753e+07	1.19167e+07	1.19226e+06	1.63081e+07	2.0859e+07	7.12409e+07	520700	8.26144e+08	4.96553e+07	4.01457e+06	7.28061e+06	3.17506e+06	2.47244e+06	662213
XL21	84.6885	0	1056341408	1.76308e+08	8.07505e+08	2.28835e+06	9.92376e+07	3846.67	1038976128	2.46524e+07	104721356	1.23148e+07	6.11027e+06	6.33782e+07	8.8795e+06	6.31167e+06	613384	3.606e+07	7.22986e+06	3.42433e+07	1504770031	296287591	3846.67	3.63822e+06	3.78229e+06	1.67821e+07	2.57868e+07	6.49697e+07	1.23804e+08	535343	3846.67	7.63167e+07	2.55726e+08	8.08539e+07	9.83795e+06	5.46416e+07	3.12804e+06	2.87549e+06	540492	7.79549e+07	1.59678e+07	111831	4.1843e+08	5.11932e+07	8.75752e+06	3.88615e+06	3846.67	3.45827e+06	1.7731e+06
[truncated: 351 more columns]

## Sheet: Description
Supplementary Table 10.The expression of human homologous proteins corresponding to DEPs and the survival information of 100 HCC patients from Jiang et al.'s cohort.
