# Supplementary material for: Proteomic analysis of DEN and CCl4-induced hepatocellular carcinoma mouse model
Source: Sci Rep. 2024 Apr 5;14:8013. doi: 10.1038/s41598-024-58587-6 (PMC10997670; doi:10.1038/s41598-024-58587-6)
Supplement: Supplementary file 1 — Supplementary Information. [file 41598_2024_58587_MOESM1_ESM.zip › Supplementary Table 11.xlsx]

## Sheet: Supplymentary Table 11
gene	KM
YWHAZ	0.0220527
UPB1	0.0406587
TXNDC12	0.0205544
TSPAN8	0.0132921
TCEB1	0.00099698
TAGLN2	0.0225686
SUOX	0.0282604
SMAD2	0.0140352
SLC30A7	0.00422352
SERPINH1	0.00236245
SEPTIN7	0.037697
RAB6A	0.00456424
PURA	0.00976686
PTPN1	0.0227414
PRDX4	0.0417195
PPIB	0.0331981
PGD	0.0109048
PCNA	0.0225435
MTHFD1L	0.0075136
MBOAT7	0.0285452
MANF	0.0480536
LCN2	0.0251596
ITGB2	0.0443929
HTATIP2	0.00484113
HPN	0.0489024
HNRNPA3	0.0303126
HN1L	0.0114876
GOLM1	0.0236714
FLOT2	0.030926
FAM129B	0.0480908
FABP5	0.0210371
EXOSC4	0.00990739
DPYSL2	0.0480947
CYP27A1	0.00339599
C4B	0.00595563
AZGP1	0.0468708
ASRGL1	0.00411475
ANP32E	0.00615961
AKR1C3	0.0139545
AGRN	0.00385173
ADSS	0.024344
ACTC1	0.0213515

## Sheet: Description
Supplymentary Table 11. Kaplan-Meier survival analysis showed that 42 proteins in Supplementary Table 10 were significantly related to prognosis.
P value <0.05;
5-year difference >0.1.
