# Supplementary material for: Proteomic analysis of DEN and CCl4-induced hepatocellular carcinoma mouse model
Source: Sci Rep. 2024 Apr 5;14:8013. doi: 10.1038/s41598-024-58587-6 (PMC10997670; doi:10.1038/s41598-024-58587-6)
Supplement: Supplementary file 1 — Supplementary Information. [file 41598_2024_58587_MOESM1_ESM.zip › Supplementary Table 12.xlsx]

## Sheet: Supplymentary Table 12
gene	ROC
YWHAZ	0.640468
TXNDC12	0.652665
TSPAN8	0.672529
TCEB1	0.713082
TAGLN2	0.675444
SMAD2	0.659237
SLC30A7	0.670677
SERPINH1	0.651177
SEPTIN7	0.608365
RAB6A	0.682694
PTPN1	0.674271
PRDX4	0.654518
PPIB	0.633317
PGD	0.691516
PCNA	0.606858
MTHFD1L	0.699158
MBOAT7	0.677849
MANF	0.648929
LCN2	0.605792
HTATIP2	0.68776
HNRNPA3	0.629818
HN1L	0.695253
FABP5	0.643156
EXOSC4	0.60239
C4B	0.618796
ASRGL1	0.703678
ANP32E	0.690471
AKR1C3	0.642892
AGRN	0.609689
ADSS	0.659772

## Sheet: Description
Supplymentary Table 12. Proteins with AUC values greater than 0.6 were obtained by ROC curve analysis of the proteins in Supplymentary Table 11.
ROC>0.6;
p<0.05
