# Supplementary material for: Proteomic analysis of DEN and CCl4-induced hepatocellular carcinoma mouse model
Source: Sci Rep. 2024 Apr 5;14:8013. doi: 10.1038/s41598-024-58587-6 (PMC10997670; doi:10.1038/s41598-024-58587-6)
Supplement: Supplementary file 1 — Supplementary Information. [file 41598_2024_58587_MOESM1_ESM.zip › Supplementary Table 2.xlsx]

## Sheet: Supplementary Table 2
P	T	T - P	Uniprot IDs	Gene	AveExpr	Coef	t	P.value	P.value.adj	F	F.p.value	Results	X102P	X12004P	X1210P	X12191P	X1275P	X1294P	X269P	X277P	X279P	X283P	X288P	X293P	X298P	X300P	X308P	X314P	X322P	X334P	X344P	X350P	X355P	X356P	X360P	X416P	X423P	X426P	X427P	XH01P	XH03P	XH11P	XH14P	XH18P	XL08P	XL14P	XL15P	XL18P	X102T
22.614	23.6679	1	Q15942	ZYX	23.141	1.05395	3.94358	0.000180689	0.000827914	15.5518	0.000180689	1	23.4533	22.1146	22.448	23.92	24.2011	22.8192	22.2521	22.4209	22.5313	21.301	22.1765	22.7981	22.546	21.3944	23.0482	23.1107	20.0903	18.26	20.3676	23.1977	22.8134	23.6755	22.666	22.136	22.4358	23.848	22.6089	23.7697	23.554	23.7019	23.945	22.6321	23.2247	22.4852	23.1034	23.0529	23.6643
17.4638	20.2766	1	O95218	ZRANB2	18.8702	2.81278	4.03424	0.00013198	0.000632449	16.2751	0.00013198	1	18.729	19.1751	12.3026	20.1942	17.6132	18.7974	12.3026	12.3026	12.3026	17.2099	17.5616	19.8304	17.4563	12.3026	12.3026	20.8044	12.3026	12.3026	12.3026	19.8715	19.6078	20.5756	20.2567	18.7564	20.3528	20.6133	18.4088	20.5177	20.3513	20.0513	20.2586	17.5476	18.3887	17.6736	18.2873	19.0842	20.6905
18.4022	20.1242	1	O75312	ZPR1	19.2632	1.72192	4.88885	5.73325e-06	4.87413e-05	23.9008	5.73325e-06	1	17.8173	12.3026	17.8388	18.2236	19.2894	20.3976	19.9835	18.8619	19.2493	18.1671	17.2576	18.9079	18.4805	18.3269	18.2521	20.3085	17.4258	19.8779	18.7164	18.3845	17.6995	19.6984	12.3026	19.4257	18.8787	20.068	18.0879	19.7593	17.3271	18.9016	19.8935	18.7011	17.9295	18.5423	19.8761	17.3203	20.7561
21.453	22.7832	1	O60232	ZNRD2	22.1181	1.3302	6.31776	1.78627e-08	5.14465e-07	39.9141	1.78627e-08	1	22.6059	22.334	21.5941	22.1326	21.2055	22.7461	20.729	21.4517	19.907	20.045	20.8595	21.4119	20.9505	19.1408	20.4075	22.6262	20.6518	20.8751	21.2943	21.5928	20.4206	21.803	21.036	22.0124	22.1564	22.2557	21.6585	21.7398	22.2027	21.5748	20.7235	21.6585	22.5449	21.6211	23.3683	20.9692	23.7444
17.4275	19.4285	1	Q6DD87	ZNF787	18.428	2.00102	3.01967	0.00347141	0.00961066	9.11843	0.00347141	1	18.6056	18.89	16.0689	20.2891	19.2748	19.2864	19.545	18.79	18.6617	16.2453	12.3026	19.5873	17.4382	18.6914	17.4259	19.8079	15.8806	18.0967	12.3026	12.3026	18.1445	12.3026	18.9898	12.3026	22.5718	20.0329	19.2877	12.3026	12.3026	20.7179	20.0294	18.2387	12.3026	19.6122	18.6258	20.1323	18.7905
15.9221	18.2455	1	Q969S3	ZNF622	17.0838	2.32348	3.90781	0.000204306	0.000911015	15.271	0.000204306	1	18.2173	17.1849	17.412	17.616	12.3026	17.3506	17.311	16.2711	16.2	12.3026	17.6703	17.9697	16.8189	15.0252	17.2392	18.0288	12.3026	12.3026	12.3026	17.2855	15.7042	12.3026	12.3026	17.9693	20.408	19.1832	18.0235	12.3026	12.3026	17.3979	12.3026	17.6947	12.3026	17.8303	18.1561	17.8987	19.9128
17.0787	20.229	1	Q96B54	ZNF428	18.6538	3.15025	3.80485	0.000289961	0.00119739	14.4769	0.000289961	1	12.3026	20.2333	12.3026	12.3026	21.3704	20.0327	20.2841	20.2308	20.6972	19.0206	12.3026	12.3026	20.096	12.3026	20.4845	12.3026	12.3026	20.2013	20.7249	20.1916	20.8485	20.3227	12.3026	12.3026	12.3026	12.3026	21.0513	21.3376	20.045	21.0302	21.5625	20.523	12.3026	12.3026	12.3026	20.0072	20.7276
13.9776	16.6057	1	P17026	ZNF22	15.2916	2.62808	3.82724	0.00026882	0.00112825	14.6478	0.00026882	1	12.3026	17.9646	12.3026	17.6134	18.3283	19.9427	12.3026	12.3026	12.3026	16.9537	12.3026	12.3026	12.3026	12.3026	12.3026	12.3026	18.9864	18.9309	16.8243	12.3026	12.3026	12.3026	12.3026	18.7331	12.3026	12.3026	12.3026	19.0491	12.3026	12.3026	12.3026	12.3026	12.3026	12.3026	12.3026	12.3026	18.2073
12.8952	15.2443	1	Q9UKY1	ZHX1	14.0697	2.34905	4.41598	3.37416e-05	0.000207034	19.5009	3.37416e-05	1	12.3026	12.3026	12.3026	16.5719	16.276	16.5682	12.3026	12.3026	12.3026	12.3026	12.3026	12.3026	12.3026	12.3026	12.3026	12.3026	12.3026	12.3026	12.3026	12.3026	12.3026	12.3026	12.3026	12.3026	17.3394	12.3026	16.0928	12.3026	12.3026	12.3026	12.3026	12.3026	12.3026	12.3026	12.3026	12.3026	16.8918
13.6335	15.9741	1	Q8N5A5	ZGPAT	14.8038	2.34057	3.73404	0.000367758	0.00145276	13.9431	0.000367758	1	12.3026	12.3026	12.3026	12.3026	12.3026	12.3026	12.3026	12.3026	16.3363	12.3026	12.3026	12.3026	12.3026	12.3026	12.3026	12.3026	21.5787	21.3858	12.3026	16.7032	12.3026	12.3026	20.563	16.0619	17.3248	12.3026	12.3026	12.3026	16.3811	12.3026	12.3026	12.3026	12.3026	12.3026	12.3026	12.3026	18.4276
16.3912	17.6036	1	Q7Z3T8	ZFYVE16	16.9974	1.21232	2.80912	0.00635065	0.0157028	7.89117	0.00635065	1	16.5924	17.2474	16.7809	18.2952	15.9395	18.189	12.3026	16.3988	14.9351	16.0802	16.6429	18.6185	15.9392	14.5496	16.5373	12.3026	15.6179	15.3991	15.0495	18.0825	15.0958	18.567	17.3339	17.4172	18.4048	19.3037	19.5373	17.8689	16.2073	18.3546	15.9644	15.9509	16.6162	17.3574	12.3026	12.3026	15.5579
19.5931	21.3359	1	O95159	ZFPL1	20.4645	1.7428	3.86544	0.000236118	0.00102059	14.9417	0.000236118	1	12.3026	19.1609	20.6005	21.3986	20.0003	20.6433	21.6336	20.1327	19.1623	12.3026	18.3845	21.0653	20.128	12.3026	19.2665	22.361	19.3625	20.8335	20.6724	19.3989	20.7144	19.8087	19.9093	20.519	19.9876	20.8697	19.1617	20.9961	20.0271	20.5172	21.8333	20.7097	19.1769	20.7054	18.9596	20.344	20.0495
13.5525	15.9527	1	Q96JP5	ZFP91	14.7526	2.40022	4.09255	0.000107612	0.000535216	16.749	0.000107612	1	16.4596	17.0428	17.0679	12.3026	12.3026	17.9674	12.3026	12.3026	12.3026	12.3026	12.3026	17.696	16.7047	12.3026	12.3026	14.9918	12.3026	12.3026	12.3026	12.3026	12.3026	12.3026	12.3026	12.3026	12.3026	16.1036	12.3026	18.2653	12.3026	12.3026	12.3026	12.3026	12.3026	12.3026	12.3026	15.7226	12.3026
16.3279	18.315	1	Q9UPT8	ZC3H4	17.3215	1.98714	3.54303	0.000689225	0.00248764	12.5531	0.000689225	1	18.0561	18.1904	17.7775	17.4188	18.0342	17.6406	12.3026	17.5624	12.3026	17.4403	12.3026	12.3026	18.8993	12.3026	12.3026	16.4902	12.3026	12.3026	12.3026	17.1963	17.9326	17.8302	16.8629	17.7932	19.7672	18.1381	12.3026	16.8774	22.5143	12.3026	17.6014	18.1603	21.8247	17.7903	18.5635	16.1143	20.527
16.1228	17.7968	1	Q86VM9	ZC3H18	16.9598	1.67403	3.46473	0.000886606	0.00308183	12.0044	0.000886606	1	16.8256	17.4796	17.1905	17.2608	17.4566	17.6708	17.2276	16.9368	17.3195	12.3026	12.3026	17.909	17.0174	12.3026	17.3079	16.7216	12.3026	17.6314	18.012	16.6311	17.9958	12.3026	17.2429	12.3026	17.2574	16.5082	15.4466	16.8463	16.895	20.0227	12.3026	16.5097	12.3026	15.4977	17.8956	17.2843	17.8323
15.8314	17.2548	1	Q6PJT7	ZC3H14	16.5431	1.42346	2.2952	0.0245581	0.0498889	5.26794	0.0245581	1	19.3475	16.5177	16.4325	15.1977	16.904	18.3563	17.33	14.9608	12.3026	12.3026	17.0396	16.4295	12.3026	12.3026	18.0577	16.1212	12.3026	12.3026	12.3026	12.3026	19.2791	14.4625	17.5423	17.5429	16.7366	18.3325	12.3026	18.7672	19.2654	17.4378	18.1485	16.0403	18.4773	15.223	12.3026	16.9535	20.3156
21.1312	22.1941	1	Q7Z739	YTHDF3	21.6627	1.06296	4.87397	6.06966e-06	5.09112e-05	23.7556	6.06966e-06	1	21.9499	21.5237	21.2401	21.5136	21.0956	20.3213	21.2503	20.7518	23.6286	20.7557	20.7595	21.0247	21.1435	20.902	21.3906	22.5206	20.4289	21.3544	21.631	21.3208	21.2792	21.3243	20.9188	20.7212	21.9471	22.9868	21.8773	20.2356	21.0881	20.7107	21.1196	20.8947	18.8069	20.7	20.4156	19.1902	22.6807
15.7574	18.4142	1	Q9Y5A9	YTHDF2	17.0858	2.65673	4.20373	7.26059e-05	0.000388493	17.6714	7.26059e-05	1	12.3026	12.3026	16.9092	12.3026	12.3026	12.3026	17.7504	15.8255	12.3026	12.3026	12.3026	12.3026	19.5759	12.3026	18.3461	19.2343	18.3896	17.7823	17.2861	17.2402	17.9488	19.0495	18.085	12.3026	12.3026	17.0527	17.273	12.3026	12.3026	17.981	19.9601	17.9232	18.1292	16.9574	19.1514	17.1813	19.9832
14.9854	17.0138	1	Q9H6S0	YTHDC2	15.9996	2.02842	3.76575	0.000330735	0.00133452	14.1808	0.000330735	1	15.4662	17.0393	15.0588	16.892	16.9246	19.2312	15.1252	16.871	12.3026	14.041	15.6246	15.0032	15.3605	12.3026	15.5095	16.5547	15.8871	12.3026	15.815	17.7697	16.5792	16.0996	15.7988	12.3026	17.0312	17.2469	12.3026	12.3026	12.3026	12.3026	15.1314	12.3026	12.3026	16.5013	12.3026	15.5833	12.3026
17.98	19.2765	1	Q96TA2	YME1L1	18.6283	1.29657	3.4032	0.00107805	0.00362023	11.5818	0.00107805	1	18.9529	19.0644	19.2418	17.9315	15.5014	19.4354	18.1495	18.713	17.9445	17.4904	18.3369	18.4662	18.4425	18.0205	16.9837	19.0857	19.9283	20.4794	16.9763	12.3026	18.0349	19.6722	17.9821	17.631	18.6444	18.6349	19.0823	16.4124	16.2411	19.3328	12.3026	19.333	19.4887	19.1763	16.2508	17.6121	19.6555
15.7942	18.0922	1	Q96EC8	YIPF6	16.9432	2.29799	2.41248	0.0183231	0.0386957	5.82005	0.0183231	1	20.7626	19.2701	20.5572	18.9681	20.4251	19.8262	12.3026	19.7654	20.1555	12.3026	12.3026	12.3026	12.3026	12.3026	12.3026	20.9523	12.3026	12.3026	12.3026	12.3026	12.3026	12.3026	12.3026	18.4505	12.3026	12.3026	12.3026	20.1733	12.3026	20.3216	21.4479	12.3026	21.0641	21.0228	19.3767	12.3026	20.1415
18.4295	20.5597	1	Q9GZM5	YIPF3	19.4946	2.13018	3.68842	0.000428029	0.00165722	13.6045	0.000428029	1	20.4508	12.3026	20.6479	19.3971	20.7078	20.3303	12.3026	19.137	19.1664	20.2956	18.7418	19.0556	19.0617	20.0194	19.3871	20.3679	18.7557	18.3099	19.5078	18.1957	12.3026	18.9508	17.7944	19.4003	12.3026	24.2423	12.3026	20.6246	21.2754	18.6303	19.1282	12.3026	19.5651	19.2176	20.6504	18.6311	19.3381
13.1773	17.5815	1	Q9Y548	YIPF1	15.3794	4.40418	6.21629	2.73299e-08	7.07694e-07	38.6423	2.73299e-08	1	12.3026	12.3026	12.3026	12.3026	12.3026	12.3026	12.3026	12.3026	12.3026	12.3026	12.3026	12.3026	12.3026	12.3026	12.3026	19.5056	12.3026	12.3026	12.3026	17.6326	12.3026	17.3103	12.3026	19.3692	12.3026	12.3026	12.3026	12.3026	19.185	12.3026	12.3026	12.3026	12.3026	12.3026	12.3026	12.3026	19.3985
14.335	17.7622	1	Q5BJH7	YIF1B	16.0486	3.42722	3.8396	0.000257795	0.00109283	14.7425	0.000257795	1	12.3026	12.3026	12.3026	12.3026	12.3026	12.3026	12.3026	12.3026	12.3026	12.3026	18.9905	12.3026	12.3026	12.3026	12.3026	19.0649	12.3026	12.3026	12.3026	12.3026	12.3026	12.3026	12.3026	12.3026	23.0527	12.3026	19.3211	20.933	20.6698	20.4042	21.204	12.3026	20.2492	12.3026	12.3026	12.3026	12.3026
21.708	22.8227	1	O95070	YIF1A	22.2653	1.11468	3.2024	0.00201023	0.0061174	10.2553	0.00201023	1	22.1063	22.3865	21.3781	23.0674	20.9328	21.4352	22.9734	22.1987	22.6675	21.658	22.4095	22.1014	22.3757	22.5953	21.7747	22.7709	19.5039	22.4073	20.2816	22.4468	22.5352	21.7979	22.4756	22.7678	23.2072	21.6191	20.8203	23.5126	22.8332	21.546	21.0837	23.0416	21.5167	20.2597	20.6972	12.3026	22.7778
19.0106	20.6498	1	Q9H0D6	XRN2	19.8302	1.63914	4.35347	4.23689e-05	0.000248879	18.9527	4.23689e-05	1	19.2388	12.3026	18.8747	19.4867	20.2148	20.9936	19.3612	19.1285	18.9892	12.3026	18.3993	17.5973	16.1179	19.0444	18.2706	21.0852	19.5017	20.188	18.8497	19.6202	20.3724	19.1005	19.1933	20.4654	20.2001	20.848	19.4474	20.157	18.0819	18.6528	20.437	19.5354	19.7506	18.1952	19.8058	20.5726	21.742
15.3743	17.1174	1	Q8IZH2	XRN1	16.2458	1.74314	3.46931	0.000873718	0.00304265	12.0361	0.000873718	1	12.3026	15.3099	16.3264	17.0862	16.3789	16.9194	13.9006	12.3026	20.027	16.5555	12.3026	16.0935	16.2985	12.3026	16.3683	16.7542	12.3026	16.1469	15.0633	15.8847	16.6383	16.5259	14.4718	12.3026	15.4435	15.0336	15.1701	22.7621	18.3091	14.977	17.5648	15.6048	12.3026	12.3026	15.1364	12.3026	17.4038
14.8701	16.8258	1	Q13426	XRCC4	15.848	1.95573	2.65671	0.00966077	0.0226099	7.05812	0.00966077	1	12.3026	12.3026	12.3026	18.3065	18.0408	12.3026	18.2818	12.3026	12.3026	12.3026	12.3026	12.3026	19.254	12.3026	12.3026	12.3026	18.3492	12.3026	16.9285	18.465	12.3026	17.938	12.3026	17.6281	17.9226	18.3456	17.5794	12.3026	12.3026	20.4996	18.07	12.3026	21.3603	12.3026	12.3026	12.3026	17.8066
17.0363	18.8268	1	P18887	XRCC1	17.9316	1.79053	5.08879	2.64475e-06	2.6518e-05	25.8958	2.64475e-06	1	18.0313	16.6033	19.1188	17.5511	16.0386	18.6063	17.1192	16.6622	16.3749	18.3749	17.5892	17.5461	16.2892	16.8957	12.3026	19.1569	17.8632	18.6557	17.7138	17.392	16.5307	16.8131	17.557	12.3026	18.5135	18.1665	16.7112	16.2766	19.334	16.6595	16.8126	15.883	12.3026	16.843	19.3657	17.3504	19.0193
19.7457	20.7769	1	O43592	XPOT	20.2613	1.03118	5.12775	2.27124e-06	2.39201e-05	26.2938	2.27124e-06	1	18.6967	19.0369	20.9102	19.5089	20.3727	18.9394	20.0464	19.7288	19.9664	20.0213	19.2697	20.058	20.4403	17.0365	19.8553	21.2712	20.4005	20.5305	20.3026	20.1535	19.3836	20.443	20.0588	20.0913	20.1363	20.2856	19.2139	19.4071	18.5549	18.1718	20.3422	18.9281	19.7217	19.7869	19.8927	19.8812	20.8492
16.6773	19.4271	1	Q9HAV4	XPO5	18.0522	2.74973	6.84344	1.92335e-09	8.89944e-08	46.8326	1.92335e-09	1	17.8972	15.531	17.866	15.0974	12.3026	17.0032	15.2463	18.6684	15.2826	12.3026	17.1226	16.5275	17.718	12.3026	18.0488	20.2432	14.9589	16.3543	15.8664	16.263	17.7483	17.4985	16.7607	15.4864	17.0252	18.0717	15.7815	18.1379	17.5379	17.1223	18.1117	15.9238	17.3374	17.8962	20.2813	17.0605	21.0684
15.2463	17.7935	1	Q15007	WTAP	16.5199	2.54713	4.05837	0.000121312	0.000590862	16.4704	0.000121312	1	17.1961	18.5215	17.3574	12.3026	18.2203	16.7577	17.8311	12.3026	12.3026	16.4004	12.3026	18.4418	18.6499	12.3026	18.0059	12.3026	12.3026	12.3026	17.2799	12.3026	12.3026	18.2258	12.3026	12.3026	18.6933	17.2196	16.849	12.3026	19.0063	17.7249	19.3206	12.3026	18.0236	12.3026	12.3026	12.3026	19.3947
15.6276	17.1056	1	Q96S55	WRNIP1	16.3666	1.47797	2.51895	0.0139304	0.0308139	6.34511	0.0139304	1	15.3293	16.1235	17.6424	12.3026	17.8194	18.393	16.749	15.0889	12.3026	18.954	16.5794	16.2679	18.3449	16.3892	15.6562	18.3549	12.3026	12.3026	12.3026	12.3026	16.1647	15.8504	16.0168	18.6337	12.3026	12.3026	16.3949	17.5399	16.5475	17.8349	16.8597	12.3026	12.3026	15.106	17.2778	17.6497	12.3026
14.6712	18.1393	1	O76024	WFS1	16.4052	3.46813	5.90096	1.01201e-07	1.99747e-06	34.8214	1.01201e-07	1	19.5273	12.3026	16.3071	17.3464	17.2899	12.3026	12.3026	12.3026	12.3026	12.3026	12.3026	18.5154	18.185	16.2549	12.3026	12.3026	12.3026	12.3026	12.3026	17.2618	16.7938	17.608	12.3026	12.3026	17.4256	17.7774	16.7072	12.3026	12.3026	12.3026	17.8181	16.4008	12.3026	12.3026	16.8738	16.3212	16.8748
18.7585	19.8371	1	A4D1P6	WDR91	19.2978	1.07855	3.72678	0.000376776	0.00148527	13.8889	0.000376776	1	18.6462	19.5042	19.2893	20.2477	17.8774	19.8509	19.6151	18.0342	19.5583	16.7146	12.3026	18.5022	17.5798	18.0116	19.0916	19.6727	18.7803	18.3313	19.3012	18.9776	19.4894	19.8016	19.1305	19.569	17.968	19.54	18.4779	19.7331	19.2007	19.1445	19.2734	19.1172	19.2467	17.1239	20.2756	18.3263	20.3805
20.4867	21.4966	1	Q6UXN9	WDR82	20.9916	1.00994	3.0095	0.00357645	0.00985795	9.05712	0.00357645	1	19.4483	19.8911	21.3101	20.8573	21.5341	12.3026	20.8471	20.1174	20.3419	20.4807	17.193	22.2652	21.2551	19.5211	20.191	21.331	21.0072	21.1374	20.2506	21.3664	20.7553	21.1705	19.8083	21.3432	20.8756	21.02	21.0746	21.6549	20.0609	22.221	21.9044	21.0127	19.915	19.9055	21.8861	20.264	17.3251
14.4401	16.3934	1	Q9NW82	WDR70	15.4167	1.95324	3.28417	0.0015641	0.00492708	10.7858	0.0015641	1	12.3026	12.3026	17.3398	12.3026	17.6204	17.8291	12.3026	16.9687	12.3026	17.5632	12.3026	12.3026	16.6397	12.3026	16.066	17.7067	16.5754	12.3026	12.3026	12.3026	15.6727	12.3026	16.7525	17.1722	12.3026	12.3026	12.3026	17.2857	12.3026	15.8197	14.898	16.9317	12.3026	17.2539	12.3026	12.3026	12.3026
14.2943	15.9184	1	Q9Y4E6	WDR7	15.1063	1.62416	3.5941	0.000583787	0.0021525	12.9175	0.000583787	1	16.5179	15.5019	15.414	16.9154	16.7116	16.2116	12.3026	12.3026	15.1492	12.3026	16.2679	12.3026	12.3026	12.3026	15.1036	12.3026	12.3026	12.3026	12.3026	16.742	14.447	14.4399	12.3026	12.3026	16.3929	16.7969	16.9393	16.7726	12.3026	15.7403	14.7356	12.3026	14.5011	16.4515	12.3026	12.3026	12.3026
12.8311	15.6026	1	P57081	WDR4	14.2169	2.77148	4.69888	1.1805e-05	8.92089e-05	22.0794	1.1805e-05	1	12.3026	12.3026	12.3026	12.3026	12.3026	12.3026	16.9131	12.3026	12.3026	12.3026	12.3026	12.3026	12.3026	12.3026	12.3026	12.3026	12.3026	12.3026	12.3026	12.3026	12.3026	12.3026	12.3026	12.3026	16.7867	12.3026	16.5949	12.3026	12.3026	12.3026	12.3026	12.3026	17.9446	12.3026	12.3026	12.3026	20.8408
14.2714	15.8418	1	Q9C0J8	WDR33	15.0566	1.57039	2.98989	0.00378748	0.0103229	8.93942	0.00378748	1	16.2275	15.2183	12.3026	12.3026	19.3454	12.3026	12.3026	12.3026	15.1364	12.3026	15.3719	15.9384	15.8318	14.8537	14.5784	14.5456	12.3026	15.6128	12.3026	12.3026	17.1462	15.4754	12.3026	12.3026	17.8216	17.9405	12.3026	12.3026	12.3026	16.9942	15.8221	12.3026	12.3026	12.3026	15.1236	15.6442	17.186
18.4317	19.4782	1	Q9H7D7	WDR26	18.955	1.04647	3.20877	0.00197161	0.00601933	10.2962	0.00197161	1	18.4272	18.0705	19.5532	18.6549	18.5026	18.7955	16.6957	19.2784	17.461	18.1239	17.9931	19.0108	19.4049	17.419	19.4394	19.0253	18.8856	16.8907	12.3026	16.7227	19.2697	16.8454	17.6946	18.9887	19.4646	19.5824	17.657	20.0893	19.518	20.1001	20.0312	19.4685	19.6523	19.1995	17.464	17.8594	17.1374
14.5359	17.3046	1	Q9GZL7	WDR12	15.9203	2.76867	3.81576	0.000279472	0.00116087	14.56	0.000279472	1	18.9255	12.3026	12.3026	12.3026	18.4196	19.264	12.3026	12.3026	12.3026	12.3026	12.3026	12.3026	12.3026	12.3026	12.3026	12.3026	17.6056	12.3026	12.3026	12.3026	12.3026	12.3026	12.3026	18.3151	18.5368	19.757	12.3026	17.6407	20.6604	12.3026	17.6427	12.3026	16.7711	12.3026	18.1155	18.6807	20.9968
18.2249	20.2342	1	Q9BZH6	WDR11	19.2295	2.0093	6.25347	2.33911e-08	6.37889e-07	39.1059	2.33911e-08	1	17.2248	17.9301	19.1453	18.7111	18.5376	19.9896	19.0161	18.3822	18.2021	12.3026	18.8622	16.9813	16.5888	18.3186	18.3942	20.1148	17.882	17.5333	18.1269	18.6893	19.7824	20.3831	16.6283	19.7121	18.0379	16.9429	18.863	18.7791	18.8831	18.8502	19.785	19.4604	17.6355	18.5757	18.6777	14.1656	18.7048
15.5218	18.0615	1	Q9Y2W2	WBP11	16.7916	2.53971	4.16235	8.41131e-05	0.000437621	17.3252	8.41131e-05	1	18.8184	16.6557	12.3026	16.8822	18.9022	18.6691	15.7929	12.3026	15.9784	17.1368	12.3026	17.1281	15.7656	15.3394	16.7081	17.4455	16.7879	12.3026	12.3026	12.3026	17.2397	12.3026	12.3026	18.0932	15.9849	18.4706	12.3026	18.978	16.6475	12.3026	18.2572	12.3026	18.5464	18.6223	12.3026	12.3026	20.0585
19.744	21.1868	1	O00401	WASL	20.4654	1.4428	5.77466	1.69973e-07	3.08521e-06	33.3467	1.69973e-07	1	20.3383	19.3307	19.857	20.1021	20.208	20.5781	17.9988	20.0637	18.2605	19.1474	17.7578	20.6151	20.4912	18.0718	19.4144	21.9504	18.7513	18.4933	18.7668	18.7655	18.3987	19.1653	19.5231	21.0108	21.0914	20.0433	19.4757	19.3692	20.1611	19.9883	20.8429	20.5321	20.4969	20.172	21.1697	20.3803	20.8109
16.5366	19.075	1	Q9UGM6	WARS2	17.8058	2.5384	3.07076	0.00298581	0.00850397	9.42954	0.00298581	1	17.3925	12.3026	12.3026	18.4154	12.3026	21.1735	20.3839	12.3026	20.0945	12.3026	12.3026	19.9605	12.3026	12.3026	12.3026	19.8715	19.7071	19.7595	12.3026	12.3026	19.8585	21.0184	20.2603	20.0242	18.4919	19.4571	18.6753	12.3026	19.4763	20.06	18.6731	12.3026	12.3026	20.1622	12.3026	17.8649	18.4673
14.0604	15.8848	1	Q7Z5K2	WAPL	14.9726	1.82443	3.39184	0.00111744	0.00372811	11.5046	0.00111744	1	12.3026	15.0694	16.8752	16.5598	16.6074	15.5645	12.3026	12.3026	15.475	12.3026	12.3026	12.3026	12.3026	12.3026	12.3026	16.6934	16.2479	12.3026	12.3026	12.3026	12.3026	12.3026	16.4388	12.3026	12.3026	16.6076	12.3026	18.2075	12.3026	17.2366	15.0527	12.3026	16.2818	14.9985	12.3026	16.2054	16.331
17.0239	18.9599	1	P04275	VWF	17.9919	1.93604	3.43969	0.000960285	0.00328335	11.8315	0.000960285	1	18.4613	12.3026	12.3026	17.835	19.705	17.1575	12.3026	17.3944	16.1348	17.8097	16.674	20.2173	14.0357	18.1732	17.0517	12.3026	16.7455	18.1265	18.5077	14.5499	17.3933	17.848	15.2874	20.9525	19.1377	17.9017	17.4429	18.7286	17.541	19.3485	22.4899	12.3026	17.3482	18.0022	18.5117	14.8344	20.2309
14.6612	19.0246	1	Q6PCB0	VWA1	16.8429	4.3634	5.42285	7.06048e-07	9.4087e-06	29.4073	7.06048e-07	1	12.3026	19.4956	12.3026	12.3026	18.7402	12.3026	12.3026	12.3026	12.3026	18.0741	12.3026	19.0189	16.3229	12.3026	12.3026	16.5594	12.3026	19.4624	17.8386	12.3026	18.392	12.3026	12.3026	12.3026	12.3026	12.3026	18.4688	12.3026	21.4423	12.3026	19.0251	12.3026	18.9845	15.323	12.3026	12.3026	21.9093
25.0744	26.1475	1	P04004	VTN	25.6109	1.07305	6.77358	2.5919e-09	1.10843e-07	45.8814	2.5919e-09	1	25.2521	24.6604	25.1794	25.4705	24.8858	25.4008	24.0831	25.5424	25.136	24.8733	24.7827	24.9909	25.5194	25.7511	24.6975	25.6509	24.6625	25.1848	25.0238	25.427	25.4348	25.1613	24.673	25.2307	24.5846	25.5788	25.1051	24.7197	25.0481	25.1942	25.6858	24.8636	25.0891	24.7187	24.9189	24.4982	25.7144
17.4774	19.5756	1	Q9UID3	VPS51	18.5265	2.09829	5.50835	5.00953e-07	7.19563e-06	30.3419	5.00953e-07	1	17.7799	17.925	19.3045	19.2888	17.256	19.1143	19.643	18.513	18.4803	12.3026	17.5645	19.3244	19.6779	17.4479	17.6498	19.8258	17.0197	16.5886	18.2304	16.3804	15.9438	17.0906	18.085	17.1655	18.1998	18.5074	17.7875	18.984	17.8202	17.6415	17.9583	12.3026	18.0975	12.3026	19.6795	12.3026	17.1534
16.5071	17.7373	1	Q96JG6	VPS50	17.1222	1.23024	2.4816	0.0153499	0.0333782	6.15833	0.0153499	1	18.1366	16.2097	17.3921	14.3243	16.3355	17.3476	19.0052	15.5694	16.5667	15.8691	19.3711	16.3304	17.7427	17.2066	16.8163	17.2232	12.3026	16.7476	12.3026	16.7069	18.1229	18.1528	12.3026	18.3356	16.2679	20.4951	12.3026	18.694	17.215	16.5796	18.8727	12.3026	18.5597	18.1878	16.0555	12.3026	17.4878
14.0786	16.6391	1	P49754	VPS41	15.3589	2.56048	4.7047	1.15488e-05	8.77428e-05	22.1342	1.15488e-05	1	15.3697	12.3026	12.3026	14.8397	12.3026	12.3026	12.3026	12.3026	12.3026	15.0368	16.5089	18.0835	12.3026	12.3026	16.7971	17.8348	12.3026	12.3026	12.3026	12.3026	12.3026	12.3026	12.3026	12.3026	12.3026	17.7251	17.6893	18.0828	12.3026	16.5594	16.92	12.3026	17.9934	12.3026	12.3026	16.7344	16.7984
15.3522	16.7695	1	Q96JC1	VPS39	16.0608	1.41724	2.60415	0.0111251	0.025451	6.78161	0.0111251	1	15.4182	12.3026	14.9635	14.5382	14.5148	17.8651	17.0697	14.4744	15.8521	12.3026	12.3026	16.5932	15.4622	12.3026	15.0227	12.3026	12.3026	14.1849	17.1827	17.7802	12.3026	17.1069	17.29	13.9819	20.7664	21.7446	12.3026	16.4299	16.8987	17.913	17.1158	14.854	16.5823	12.3026	14.9504	15.4014	15.942
18.8645	20.0867	1	Q96AX1	VPS33A	19.4756	1.22226	3.77992	0.00031536	0.00128673	14.2878	0.00031536	1	18.8257	16.4994	19.1415	19.8843	19.7576	19.0804	19.4931	17.6209	18.6824	19.3758	17.843	20.3886	19.5231	15.4643	19.0073	18.1347	19.857	18.877	19.6334	20.0057	20.0039	21.5624	20.1139	18.2353	18.4677	17.6415	17.5763	17.5775	18.1696	20.0984	20.9231	18.5027	16.7985	19.1441	19.5265	17.6844	22.5632
20.9278	22.1091	1	Q9UK41	VPS28	21.5185	1.18132	3.04842	0.00318978	0.00896523	9.29288	0.00318978	1	21.3141	20.9317	21.3137	21.5558	21.9686	21.3978	21.1866	21.2219	21.3109	21.6541	21.5516	21.7618	21.9303	20.4644	21.8132	21.3066	12.3026	12.3026	21.8608	20.8137	22.0133	21.9258	20.6651	20.862	21.851	21.8912	21.6913	21.2966	20.2261	22.0861	22.6192	20.9723	20.582	21.7776	21.4184	21.5598	22.9275
17.2457	18.7754	1	Q9P253	VPS18	18.0105	1.5297	3.02632	0.00340429	0.00944798	9.15864	0.00340429	1	18.3884	15.8967	16.6728	18.3371	18.4921	18.085	16.4712	19.4237	12.3026	20.3861	17.3019	19.0891	18.8871	12.3026	18.6274	17.0532	12.3026	16.4294	17.8959	17.5165	18.2128	19.6541	17.7301	17.7005	17.6345	18.3415	17.825	15.8244	12.3026	19.3691	20.1344	12.3026	17.4165	19.1704	18.3229	17.0425	17.696
17.0432	18.8512	1	Q9H269	VPS16	17.9472	1.80798	2.83904	0.00583839	0.0146414	8.06013	0.00583839	1	20.5525	12.3026	12.3026	18.5933	17.169	18.2913	18.1271	16.1491	16.188	12.3026	12.3026	16.8214	17.8077	12.3026	12.3026	12.3026	12.3026	18.2309	18.5357	18.7634	20.1175	20.5947	17.5309	18.4968	21.3926	18.522	20.6729	20.3752	17.502	20.0652	18.0766	12.3026	18.9544	19.0184	18.5022	17.7819	17.7462
16.3502	18.0352	1	Q9H270	VPS11	17.1927	1.68497	2.94951	0.00425853	0.011334	8.69962	0.00425853	1	22.129	12.3026	16.1072	17.8498	18.354	12.3026	16.146	16.9899	12.3026	17.8514	12.3026	19.3425	17.7702	16.1017	18.3277	17.2133	12.3026	16.835	17.1264	16.0351	18.0326	16.1748	17.0334	12.3026	17.9456	20.6494	16.599	15.1216	12.3026	20.1395	20.1074	18.3607	12.3026	12.3026	18.6711	14.8702	17.0297
14.3177	15.5754	1	Q69YN4	VIRMA	14.9465	1.25771	2.91654	0.00468289	0.0122327	8.50618	0.00468289	1	12.3026	14.3773	12.3026	15.3887	15.3947	14.5566	12.3026	19.1541	12.3026	15.2555	14.5065	15.5697	14.4284	12.3026	12.3026	12.3026	15.1551	12.3026	12.3026	21.2226	15.4115	14.8523	14.6291	12.3026	13.5841	16.3063	15.3972	12.3026	13.5788	14.8639	17.6926	12.3026	14.3477	15.0127	14.8175	12.3026	14.0184
18.1913	19.7051	1	Q96JH7	VCPIP1	18.9482	1.51379	4.03857	0.000129998	0.000624012	16.3101	0.000129998	1	18.9723	18.8508	18.5585	19.6297	19.3115	19.8527	16.9999	17.9306	16.87	18.9133	18.8374	18.8369	17.9874	15.475	18.7376	19.1922	14.6378	16.8728	12.3026	19.1458	18.0941	18.7963	18.4803	19.1984	18.6764	19.1811	17.882	18.4385	18.5251	18.5261	19.755	18.1383	16.9926	18.892	18.2379	19.1573	20.2927
13.3303	16.9479	1	P13611	VCAN	15.1391	3.61766	5.12041	2.33744e-06	2.43897e-05	26.2185	2.33744e-06	1	13.9587	12.3026	12.3026	12.3026	17.9209	12.3026	12.3026	12.3026	12.3026	12.3026	12.3026	12.3026	12.3026	12.3026	12.3026	12.3026	19.7542	12.3026	12.3026	12.3026	12.3026	14.1652	12.3026	14.3251	16.2863	12.3026	12.3026	17.683	15.6377	12.3026	17.9901	12.3026	12.3026	12.3026	12.3026	12.3026	12.3026
16.6932	18.2098	1	Q5ST30	VARS2	17.4515	1.51659	2.5103	0.0142482	0.0313816	6.3016	0.0142482	1	12.3026	17.6125	17.293	18.904	16.4754	18.0493	18.6514	12.3026	17.2514	12.3026	17.7549	14.946	17.7542	14.8153	12.3026	12.3026	17.6716	17.9853	18.17	19.1917	16.2453	17.427	16.964	19.3339	19.4398	18.8194	19.2681	16.9801	12.3026	17.3583	17.6657	17.7132	19.1074	12.3026	16.7683	19.2192	16.9054
23.9191	25.1752	1	P26640	VARS1	24.5471	1.25612	7.85963	2.38783e-11	4.08464e-09	61.7737	2.38783e-11	1	23.9021	23.6091	23.8949	24.1212	24.1141	24.1422	23.6019	23.4174	23.5118	23.4553	23.6625	23.652	23.4662	23.1834	23.8472	24.9701	23.7967	23.803	23.8996	24.1288	23.9941	24.0036	23.7976	24.1448	24.1425	24.4048	24.0325	24.0779	23.3614	24.6277	24.6613	23.5052	23.9343	24.1342	24.4086	23.6769	23.3648
20.2827	21.5065	1	P51809	VAMP7	20.8946	1.22378	2.91196	0.00474474	0.0123567	8.47952	0.00474474	1	20.9232	21.1704	19.0202	20.5792	20.3813	21.1594	18.5124	21.3728	20.1024	19.1056	20.0359	19.9495	20.3142	12.3026	19.8925	20.4513	20.6559	21.0335	21.0604	21.6154	19.5999	21.1159	21.3342	21.1628	20.793	21.0906	21.2325	21.9668	21.3508	20.4005	20.4138	20.8419	20.911	20.4857	20.3737	17.4674	20.4331
13.9111	17.0171	1	O75379	VAMP4	15.4641	3.10603	3.59221	0.000587405	0.00215738	12.9039	0.000587405	1	12.3026	12.3026	12.3026	12.3026	12.3026	12.3026	12.3026	18.8159	12.3026	12.3026	12.3026	12.3026	12.3026	12.3026	12.3026	20.0194	12.3026	12.3026	12.3026	18.9244	12.3026	12.3026	12.3026	25.1644	22.5446	12.3026	19.6929	12.3026	12.3026	12.3026	12.3026	18.8635	12.3026	12.3026	12.3026	12.3026	12.3026
12.9221	15.7793	1	Q68CQ4	UTP25	14.3507	2.85719	5.45068	6.31558e-07	8.61145e-06	29.7099	6.31558e-07	1	12.3026	12.3026	12.3026	12.3026	12.3026	12.3026	16.6312	12.3026	12.3026	12.3026	12.3026	12.3026	12.3026	12.3026	12.3026	17.085	12.3026	17.1114	16.4228	12.3026	12.3026	12.3026	12.3026	12.3026	12.3026	12.3026	12.3026	12.3026	12.3026	12.3026	12.3026	12.3026	12.3026	12.3026	16.5667	12.3026	12.3026
16.0109	18.1196	1	P40818	USP8	17.0652	2.10868	4.59117	1.76737e-05	0.000123935	21.0788	1.76737e-05	1	16.2007	16.7476	16.5195	18.9142	17.6055	16.6415	12.3026	17.317	17.6119	16.8674	12.3026	17.9165	18.547	12.3026	16.8126	18.4339	12.3026	12.3026	15.1298	18.1725	12.3026	18.0508	18.0989	17.0777	17.8368	17.7978	17.0187	12.3026	17.4861	15.636	18.5243	15.3778	12.3026	12.3026	17.0261	16.2999	17.4734
17.8459	20.3543	1	Q53GS9	USP39	19.1001	2.50835	5.68686	2.43206e-07	4.0897e-06	32.3404	2.43206e-07	1	17.7417	15.669	19.1434	17.785	20.152	19.3032	16.3142	17.0692	16.3855	12.3026	17.2131	19.1224	18.2496	15.1167	18.5271	17.4783	20.8387	20.3147	19.7755	18.583	19.1689	17.2311	16.8703	19.0263	20.0928	21.3529	16.328	16.1708	12.3026	17.4317	20.9912	18.2069	19.6293	19.4199	12.3026	18.844	20.9508
13.4378	15.3518	1	Q92995	USP13	14.3948	1.91398	3.36965	0.00119829	0.00395113	11.3545	0.00119829	1	17.4276	12.3026	12.3026	12.3026	12.3026	16.1318	12.3026	12.3026	12.3026	12.3026	12.3026	12.3026	12.3026	12.3026	12.3026	16.2341	12.3026	12.3026	12.3026	12.3026	12.3026	12.3026	12.3026	12.3026	16.1796	12.3026	18.2281	16.8038	12.3026	16.1488	12.3026	12.3026	12.3026	16.5549	17.8829	12.3026	16.1214
18.1667	19.8976	1	Q9BRT2	UQCC2	19.0321	1.73094	2.30062	0.0242333	0.0493139	5.29283	0.0242333	1	20.3828	21.249	20.2228	21.1589	19.4938	20.696	12.3026	12.3026	12.3026	18.2926	19.983	20.4594	20.2799	12.3026	19.7309	21.5944	19.4509	20.2853	19.65	19.7998	12.3026	12.3026	20.4707	20.2011	12.3026	20.8596	20.4185	20.465	18.5959	12.3026	12.3026	20.6553	19.718	19.4096	20.1658	19.588	20.0438
16.1912	18.5539	1	Q9NVA1	UQCC1	17.3725	2.36264	3.39746	0.00109779	0.00366904	11.5427	0.00109779	1	19.1116	18.572	12.3026	18.5951	18.8535	12.3026	19.5607	12.3026	18.29	12.3026	17.0572	19.1493	12.3026	12.3026	18.751	19.4648	12.3026	12.3026	19.1863	19.2197	16.8719	17.8671	18.2765	18.9618	19.9181	19.4309	19.0411	18.1779	12.3026	12.3026	17.2203	12.3026	12.3026	19.0712	12.3026	12.3026	19.0706
13.45	15.9932	1	Q16831	UPP1	14.7216	2.54319	3.67122	0.000453119	0.00173297	13.4778	0.000453119	1	12.3026	12.3026	18.2105	12.3026	18.806	12.3026	12.3026	12.3026	12.3026	12.3026	12.3026	12.3026	12.3026	12.3026	12.3026	12.3026	12.3026	17.0765	12.3026	12.3026	12.3026	12.3026	12.3026	12.3026	12.3026	17.414	12.3026	19.8119	12.3026	18.7107	12.3026	12.3026	17.396	12.3026	12.3026	12.3026	20.8958
16.2446	17.9186	1	Q9HAU5	UPF2	17.0816	1.67395	4.24603	6.24207e-05	0.000341108	18.0287	6.24207e-05	1	16.3222	15.7807	18.0708	17.0895	16.9704	17.2835	17.7125	17.031	15.6503	17.0839	16.1995	16.7594	17.3605	16.2058	17.3569	17.6632	12.3026	15.7022	15.1174	16.2776	16.592	15.8766	17.2398	17.6981	12.3026	16.0445	12.3026	17.1076	12.3026	17.4228	17.8942	17.8901	12.3026	16.5745	18.0865	17.2301	18.8006
13.7655	15.9519	1	Q9C0B0	UNK	14.8587	2.18633	3.38709	0.00113429	0.00377094	11.4724	0.00113429	1	12.3026	12.3026	16.7846	12.3026	12.3026	12.3026	12.3026	12.3026	20.042	12.3026	12.3026	12.3026	12.3026	12.3026	12.3026	17.3498	12.3026	12.3026	12.3026	12.3026	16.8163	19.6467	12.3026	12.3026	12.3026	12.3026	12.3026	12.3026	12.3026	17.2663	18.2753	12.3026	12.3026	15.7843	16.87	16.8571	18.1285
18.6376	20.0862	1	P13051	UNG	19.3619	1.44864	3.18622	0.00211153	0.0063673	10.152	0.00211153	1	12.3026	12.3026	19.9719	12.3026	17.3271	20.4545	19.9182	19.5164	19.4298	19.7207	19.0621	19.6333	20.1995	20.0214	19.9061	19.6886	19.8732	19.4804	17.5928	18.0607	19.7728	18.7923	19.0793	21.5299	18.8766	19.4273	20.671	20.8745	12.3026	19.8506	17.4491	17.2012	20.0405	19.065	19.8077	19.4487	19.8436
19.0907	20.4801	1	Q9H3U1	UNC45A	19.7854	1.38945	4.02916	0.000134334	0.000642097	16.2341	0.000134334	1	19.2119	17.4633	18.8114	19.0537	20.2916	19.9361	22.4357	17.592	18.4345	22.3795	18.5132	17.7956	19.63	17.1991	16.9696	19.1811	15.8299	15.9671	22.5503	19.4553	20.1688	19.4702	17.5019	19.1923	19.6251	19.5421	18.9515	20.6627	19.7826	19.2564	19.4912	18.2561	19.6638	22.2778	17.7784	16.9425	19.1593
13.6257	14.6609	1	Q96RL1	UIMC1	14.1433	1.03522	2.3044	0.0240085	0.0489094	5.31026	0.0240085	1	12.3026	12.3026	12.3026	12.3026	12.3026	12.3026	12.3026	12.3026	16.8343	12.3026	12.3026	14.9317	15.8857	17.0325	12.3026	12.3026	14.1086	12.3026	12.3026	15.2467	15.3329	15.4667	12.3026	12.3026	12.3026	12.3026	15.0974	15.4178	12.3026	17.3042	17.178	15.0904	12.3026	14.9408	12.3026	12.3026	14.6656
22.1265	23.3727	1	Q92890	UFD1	22.7496	1.24622	7.53644	9.71611e-11	9.79418e-09	56.7979	9.71611e-11	1	23.0949	22.5457	22.4009	22.6711	22.3928	22.6225	21.8928	22.2047	21.6041	21.268	21.1163	22.2712	22.3551	21.2343	21.9709	23.4139	20.8268	21.8429	21.9421	22.5311	22.0895	22.6182	21.1709	21.8929	22.3905	23.4943	22.9186	22.0018	22.0529	22.1228	22.4491	22.4391	22.391	21.3318	22.8065	20.1821	23.019
17.2452	18.5239	1	Q8IX04	UEVLD	17.8846	1.27869	2.9262	0.00455457	0.0119584	8.56268	0.00455457	1	15.9762	16.9765	19.1985	17.8226	12.3026	18.2212	18.5262	16.9614	16.4851	17.0727	12.3026	12.3026	18.3645	16.4337	18.2796	18.3808	18.1397	19.3299	17.9801	18.3822	18.1302	18.1961	16.5632	16.3731	18.1812	18.8836	12.3026	17.5297	17.4321	18.8282	19.2769	19.6369	17.053	18.6001	17.3345	17.0681	17.7108
12.6213	16.5069	1	Q9BZX2	UCK2	14.5641	3.88562	6.02346	6.10016e-08	1.36108e-06	36.2821	6.10016e-08	1	12.3026	12.3026	12.3026	12.3026	12.3026	12.3026	12.3026	12.3026	12.3026	12.3026	12.3026	12.3026	12.3026	12.3026	12.3026	18.7173	12.3026	12.3026	12.3026	12.3026	12.3026	12.3026	12.3026	12.3026	12.3026	12.3026	12.3026	12.3026	12.3026	12.3026	12.3026	17.363	12.3026	12.3026	12.3026	12.3026	16.2698
16.7263	18.6441	1	O94888	UBXN7	17.6852	1.91777	2.81496	0.00624759	0.0155054	7.92399	0.00624759	1	17.7169	18.3485	16.8469	19.4292	19.0318	12.3026	15.9557	12.3026	17.5712	12.3026	12.3026	17.3503	19.056	19.434	18.0864	12.3026	12.3026	12.3026	18.6842	19.3166	12.3026	19.8772	19.2679	18.4854	12.3026	17.8529	17.8718	18.6735	19.2292	20.1968	20.63	19.8955	18.7021	12.3026	12.3026	19.308	21.4361
16.6454	19.9995	1	P17480	UBTF	18.3225	3.35403	5.32352	1.0492e-06	1.26825e-05	28.3399	1.0492e-06	1	17.9176	12.3026	19.4579	18.4711	17.8146	20.3265	19.7802	12.3026	12.3026	19.0533	12.3026	17.203	12.3026	12.3026	18.3253	20.4311	19.7354	20.6892	12.3026	18.1328	18.3361	18.0707	12.3026	17.4615	19.2517	19.6795	18.0307	19.5973	12.3026	19.6467	12.3026	12.3026	16.4018	17.3423	20.4487	12.3026	19.2902
13.9294	15.4098	1	Q8N806	UBR7	14.6696	1.48038	2.42238	0.0178678	0.0379188	5.86792	0.0178678	1	16.2225	12.3026	16.532	15.0092	16.5383	12.3026	12.3026	16.9543	12.3026	12.3026	12.3026	12.3026	12.3026	12.3026	12.3026	17.7409	12.3026	12.3026	15.4967	12.3026	12.3026	12.3026	12.3026	16.6845	17.6781	17.2908	12.3026	12.3026	12.3026	12.3026	12.3026	12.3026	16.8364	16.975	18.5398	12.3026	16.9741
13.1912	15.0582	1	O95071	UBR5	14.1247	1.86698	4.91545	5.17636e-06	4.55149e-05	24.1617	5.17636e-06	1	14.1003	13.7996	12.3026	12.3026	12.3026	15.4115	12.3026	12.3026	12.3026	12.3026	12.3026	12.3026	16.701	12.3026	13.7851	13.3997	12.3026	12.3026	12.3026	12.6346	13.6598	13.1448	12.3026	15.7009	14.9933	15.1772	12.3026	12.3026	12.3026	14.0976	15.4967	14.4265	12.3026	12.3026	12.3026	12.3026	13.704
16.7113	18.6927	1	Q9NRR5	UBQLN4	17.702	1.98141	2.61782	0.0107261	0.0246936	6.85299	0.0107261	1	18.7357	18.1711	19.5302	17.721	19.4348	17.7831	16.5461	19.3498	12.3026	20.1652	12.3026	12.3026	12.3026	12.3026	17.628	20.6756	12.3026	12.3026	12.3026	12.3026	12.3026	20.3461	17.5541	17.0382	18.1859	18.5726	12.3026	19.16	20.3016	12.3026	20.5659	17.8901	20.2348	19.6045	20.0101	18.7703	19.7894
19.7208	21.2235	1	Q8WVY7	UBLCP1	20.4722	1.50263	5.84802	1.25825e-07	2.40774e-06	34.1993	1.25825e-07	1	20.5378	19.3829	21.2168	20.4851	21.4658	20.54	19.4832	19.6897	17.9831	19.4162	19.2069	19.1898	18.5143	17.3327	19.1946	20.3163	20.6156	19.5643	17.7039	20.1216	19.5598	21.4783	17.2734	20.42	18.848	20.2094	20.3788	19.3183	20.3072	18.2487	21.0852	20.3165	18.5269	20.7418	20.7982	20.4796	19.5954
18.8343	20.5467	1	Q96S82	UBL7	19.6905	1.71238	2.39012	0.0193894	0.0406514	5.71268	0.0193894	1	16.807	17.3951	19.4026	23.2833	22.9861	19.9709	16.6088	22.975	16.7255	17.7641	18.8528	22.628	22.8672	16.5491	17.5707	23.6378	18.2798	18.9434	18.3615	18.5563	19.2963	16.9141	19.1802	18.8222	23.0621	21.8945	22.1916	12.3026	12.3026	19.2882	17.6993	18.0015	12.3026	19.1663	23.1444	12.3026	23.3041
16.3399	19.6347	1	P11441	UBL4A	17.9873	3.29482	3.71778	0.000388253	0.00152306	13.8219	0.000388253	1	20.6447	19.1243	19.8002	12.3026	12.3026	12.3026	19.9043	12.3026	12.3026	19.84	12.3026	12.3026	20.2543	12.3026	21.8773	12.3026	12.3026	12.3026	12.3026	12.3026	19.5055	20.9387	19.4888	20.362	20.494	12.3026	12.3026	20.8449	22.4088	12.3026	20.4173	12.3026	21.4335	12.3026	20.0352	19.417	19.9744
15.847	18.0988	1	O95155	UBE4B	16.9729	2.25181	3.83155	0.00026493	0.0011144	14.6808	0.00026493	1	12.3026	16.6777	16.4763	17.6555	16.8047	17.9945	15.8874	12.3026	12.3026	12.3026	12.3026	24.423	18.6169	12.3026	16.0887	17.7136	15.7269	17.1445	12.3026	15.6055	16.4688	16.6093	15.3926	17.3302	12.3026	16.9261	17.3735	17.2745	12.3026	17.3727	17.6901	17.0095	19.2139	16.037	15.9514	12.3026	18.5284
16.529	18.8272	1	Q15386	UBE3C	17.6781	2.29816	5.68115	2.48928e-07	4.15591e-06	32.2755	2.48928e-07	1	12.3026	16.4619	17.2843	17.0038	18.0087	12.3026	16.8142	17.0107	17.9939	16.9648	14.7816	16.8476	17.4153	12.3026	17.5479	19.0315	17.5172	17.7607	16.3494	17.076	18.0523	17.9332	17.1972	16.4434	18.6137	17.6842	17.7352	16.6607	12.3026	17.7323	18.4579	12.3026	14.2329	16.4376	17.8438	16.6373	16.1046
15.0721	18.3999	1	Q7Z7E8	UBE2Q1	16.736	3.32781	4.62429	1.56187e-05	0.000111605	21.384	1.56187e-05	1	12.3026	17.175	12.3026	12.3026	17.0747	16.9998	12.3026	12.3026	12.3026	18.2873	12.3026	19.5835	12.3026	12.3026	12.3026	20.9321	12.3026	12.3026	12.3026	20.6219	16.8201	18.4393	12.3026	12.3026	17.3717	16.4779	12.3026	12.3026	12.3026	16.9484	20.3027	12.3026	12.3026	17.9334	21.3648	20.2126	19.0861
18.6109	20.0768	1	Q9C0C9	UBE2O	19.3438	1.46588	4.62594	1.55227e-05	0.000111198	21.3993	1.55227e-05	1	19.4862	17.6698	18.3615	18.1051	19.8954	19.2191	19.155	18.5742	19.3594	16.5081	17.0683	17.7983	18.3334	18.7268	16.9416	20.4549	19.6395	19.5939	19.1255	19.1674	19.6763	18.8688	18.5865	18.7624	12.3026	19.6505	19.8077	18.5293	19.4405	19.0365	19.5757	19.1916	18.5654	17.6654	19.0959	18.0528	21.6191
15.4098	18.0743	1	P51965	UBE2E1	16.7421	2.66446	3.17379	0.00219261	0.00656271	10.073	0.00219261	1	12.3026	19.6528	20.0162	19.5877	20.999	19.9304	12.3026	12.3026	19.8367	19.0248	12.3026	19.1123	12.3026	12.3026	20.273	19.2218	12.3026	12.3026	12.3026	12.3026	12.3026	19.8403	12.3026	12.3026	12.3026	12.3026	17.5137	12.3026	12.3026	12.3026	21.7519	12.3026	12.3026	19.8388	12.3026	19.8009	12.3026
20.3087	22.3701	1	Q14157	UBAP2L	21.3394	2.06135	5.92497	9.16652e-08	1.86133e-06	35.1053	9.16652e-08	1	21.8083	19.9936	20.2899	21.2457	21.6645	21.0343	20.3684	20.3854	19.7733	18.4337	20.1959	20.5406	21.9962	19.7784	20.434	22.7925	18.1873	17.2569	12.3026	21.0608	20.8059	21.0078	20.7648	20.8592	21.6086	21.0557	19.9747	21.3446	21.3985	20.629	20.4256	20.1579	19.6713	19.7573	21.8954	20.2146	22.8705
19.2108	20.4914	1	O15042	U2SURP	19.8511	1.28058	3.27681	0.00160012	0.00502375	10.7375	0.00160012	1	21.6998	20.0445	20.5004	19.9464	20.2195	20.3229	20.525	19.4256	19.2283	18.6759	18.1455	19.574	19.5911	21.1963	19.1386	19.1647	12.3026	18.1485	18.9887	19.5169	19.7974	19.9989	19.6209	19.6331	18.1403	19.3129	18.4112	19.8505	12.3026	19.9864	20.542	19.1938	19.6542	20.6961	19.4236	18.6691	21.1554
13.5263	15.5732	1	Q2T9J0	TYSND1	14.5498	2.04694	3.00315	0.00364356	0.00999413	9.01892	0.00364356	1	12.3026	12.3026	12.3026	12.3026	12.3026	18.249	12.3026	18.5908	12.3026	12.3026	12.3026	12.3026	19.105	12.3026	12.3026	20.486	12.3026	12.3026	12.3026	12.3026	12.3026	12.3026	12.3026	12.3026	17.889	17.6637	12.3026	12.3026	12.3026	12.3026	18.1886	12.3026	12.3026	12.3026	12.3026	12.3026	16.2814
20.9644	22.0376	1	P40222	TXLNA	21.501	1.07312	4.55624	2.01254e-05	0.000137706	20.7593	2.01254e-05	1	21.8407	19.861	20.9325	21.6682	21.3588	20.5527	21.4602	21.4455	20.1308	19.295	20.2991	21.251	21.3615	18.6813	21.7261	21.3498	19.6642	19.4079	21.6983	21.9169	20.6797	21.1091	20.6127	19.6406	21.3644	21.8104	21.7005	20.966	20.9221	21.3041	21.9093	21.0751	22.0104	21.9495	21.538	20.2262	22.4655
15.7178	17.5907	1	Q96CW5	TUBGCP3	16.6543	1.87293	3.17651	0.00217467	0.00652978	10.0902	0.00217467	1	12.3026	16.7849	17.9746	15.3424	18.6853	17.3211	12.3026	23.5236	12.3026	12.3026	16.3329	16.1443	16.5931	12.3026	12.3026	15.4944	16.0776	12.3026	12.3026	15.6212	16.9174	17.3678	17.0679	17.3566	17.1135	16.0603	15.854	17.7154	12.3026	18.6139	19.0287	12.3026	15.8941	12.3026	23.325	12.3026	15.5033
20.3667	22.4288	1	Q13885	TUBB2A	21.3978	2.0621	2.61943	0.0106799	0.0246276	6.86142	0.0106799	1	23.1991	22.8664	21.8533	23.0319	18.2181	19.1793	22.7217	21.9281	20.5436	23.0282	22.2152	22.3142	12.3026	21.0541	23.0355	12.3026	17.6846	18.9762	22.5975	22.5221	23.1389	22.4487	21.7928	22.0752	23.4551	23.1596	22.2299	22.6097	22.6569	23.0498	12.3026	22.0191	23.7816	12.3026	12.3026	12.3026	24.2641
13.0559	14.4676	1	O43156	TTI1	13.7617	1.41172	3.13136	0.00249188	0.00730357	9.80539	0.00249188	1	12.3026	12.3026	12.3026	12.3026	12.3026	14.3715	12.3026	12.3026	12.3026	12.3026	12.3026	12.3026	12.3026	12.3026	12.3026	12.3026	12.3026	12.3026	12.3026	12.3026	15.2015	15.5551	12.3026	14.8069	12.3026	20.551	12.3026	14.943	12.3026	12.3026	12.3026	12.3026	15.4774	14.6326	12.3026	12.3026	12.3026
17.1322	18.4148	1	O95801	TTC4	17.7735	1.28258	2.33692	0.0221526	0.0456392	5.46118	0.0221526	1	18.8036	18.4798	18.0236	18.5283	18.9404	19.3897	17.9564	18.5244	17.0651	18.2798	12.3026	19.8076	19.2383	18.3052	18.1863	19.7935	12.3026	18.2717	12.3026	18.7062	17.1091	19.0843	18.1263	19.5292	12.3026	18.3125	12.3026	19.4515	12.3026	12.3026	17.3499	20.7896	12.3026	16.3994	18.29	17.5963	18.4984
15.7602	17.3431	1	Q8N584	TTC39C	16.5517	1.5829	2.91189	0.00474568	0.0123567	8.47911	0.00474568	1	15.6804	18.1239	18.1417	16.8374	18.1867	17.9698	17.0914	16.8329	12.3026	12.3026	17.1649	17.6378	16.7884	12.3026	18.6143	19.9311	16.6738	17.4655	12.3026	18.3982	16.3398	12.3026	12.3026	16.5177	16.7755	16.7552	12.3026	16.5618	12.3026	12.3026	16.6337	16.7138	12.3026	16.7056	17.4987	12.3026	16.4282
20.6854	22.1721	1	Q99614	TTC1	21.4287	1.48676	3.82071	0.000274829	0.0011458	14.5978	0.000274829	1	21.3536	20.8193	20.8953	23.2813	21.5494	20.7468	21.3394	21.1855	21.7046	20.9604	20.5764	21.4315	21.6989	12.3026	22.0591	22.4416	21.5557	21.4074	21.9889	21.5056	21.2646	22.1338	19.6679	21.1877	21.2579	20.0254	21.3766	20.044	19.2839	20.93	21.8203	20.7231	12.3026	20.8793	20.566	20.4066	21.3825
15.6548	17.9389	1	Q2NL82	TSR1	16.7968	2.28411	3.04191	0.00325164	0.0090959	9.25322	0.00325164	1	12.3026	16.4852	12.3026	16.5094	12.3026	21.9484	22.3434	21.9298	12.3026	12.3026	12.3026	16.8026	12.3026	12.3026	12.3026	20.0896	16.4665	16.3119	16.8793	18.2972	20.0021	18.0319	12.3026	20.0678	19.8379	12.3026	12.3026	18.2822	12.3026	16.6441	18.3259	12.3026	12.3026	12.3026	19.1728	12.3026	18.1378
19.5531	20.6237	1	Q99816	TSG101	20.0884	1.07059	2.60405	0.011128	0.025451	6.78111	0.011128	1	21.4659	20.3728	20.7027	20.657	21.7649	19.9136	19.2077	19.3329	18.8291	19.5085	19.0641	20.9957	20.3538	12.3026	18.4053	20.1226	19.0601	19.0427	19.5578	20.3042	19.7569	19.5824	16.6919	18.1119	21.6944	20.6603	19.9344	17.7674	20.4416	20.4871	21.9423	17.6508	19.7707	20.6655	19.9521	17.8398	20.6392
14.6901	16.636	1	P49815	TSC2	15.663	1.94584	2.95468	0.00419531	0.0111868	8.73015	0.00419531	1	12.3026	12.3026	12.3026	19.7147	12.3026	12.3026	15.0459	12.3026	12.3026	12.3026	12.3026	18.3196	18.558	12.3026	18.6912	19.3464	12.3026	13.3944	12.3026	15.3806	12.3026	16.1267	15.8845	12.3026	17.1676	15.3915	12.3026	20.5985	15.3019	16.888	12.3026	18.2512	12.3026	18.311	15.0263	12.3026	15.3142
15.7042	17.4102	1	O75648	TRMU	16.5572	1.70599	2.76569	0.00716818	0.0174792	7.64903	0.00716818	1	16.6927	18.3176	12.3026	15.9369	16.7679	16.8506	17.3955	17.1549	12.3026	16.0743	12.3026	18.4038	16.6141	12.3026	18.8493	17.9666	16.7033	16.9733	12.3026	16.3146	12.3026	19.0475	17.6836	12.3026	18.8564	12.3026	17.3612	17.6054	12.3026	12.3026	17.8666	12.3026	12.3026	18.7886	16.9529	16.5434	20.6203
14.7168	16.9117	1	Q9BVS5	TRMT61B	15.8142	2.19494	3.31495	0.00142173	0.00455744	10.9889	0.00142173	1	12.3026	17.096	16.6545	18.6354	12.3026	18.7337	18.104	12.3026	17.5564	12.3026	17.0645	12.3026	12.3026	17.2175	12.3026	16.6202	18.1747	17.0624	12.3026	12.3026	17.8815	12.3026	12.3026	19.5842	12.3026	12.3026	12.3026	19.1269	12.3026	12.3026	16.2175	12.3026	12.3026	18.0226	12.3026	12.3026	18.1932
14.9116	17.4571	1	Q96FX7	TRMT61A	16.1843	2.54549	3.6748	0.000447772	0.00171717	13.5042	0.000447772	1	12.3026	12.3026	12.3026	17.4753	12.3026	12.3026	18.1554	12.3026	12.3026	12.3026	12.3026	18.2434	18.121	12.3026	18.4885	12.3026	12.3026	12.3026	19.3221	12.3026	18.1133	18.8964	12.3026	12.3026	16.8455	18.5769	17.801	12.3026	12.3026	17.5455	18.3823	12.3026	12.3026	17.3934	19.5541	17.8512	12.3026
13.1069	14.7957	1	Q32P41	TRMT5	13.9513	1.68889	3.306	0.00146182	0.00466212	10.9296	0.00146182	1	15.5755	12.3026	12.3026	12.3026	19.1611	12.3026	12.3026	12.3026	12.3026	12.3026	12.3026	12.3026	12.3026	12.3026	12.3026	15.4265	15.2759	12.3026	12.3026	12.3026	12.3026	12.3026	12.3026	12.3026	17.2361	12.3026	12.3026	16.694	12.3026	12.3026	12.3026	15.7032	12.3026	12.3026	12.3026	12.3026	12.3026
13.607	15.4799	1	Q8IZ69	TRMT2A	14.5434	1.87296	3.35341	0.00126091	0.00410962	11.2453	0.00126091	1	15.7724	12.3026	15.7427	12.3026	12.3026	16.5466	12.3026	12.3026	12.3026	12.3026	12.3026	12.3026	16.8818	12.3026	12.3026	16.4624	12.3026	12.3026	12.3026	16.1183	12.3026	12.3026	12.3026	14.1154	12.3026	17.8254	12.3026	12.3026	12.3026	16.4696	12.3026	12.3026	16.1482	12.3026	15.75	16.756	18.6142
15.7053	18.391	1	Q7Z2T5	TRMT1L	17.0482	2.68569	4.17768	7.96578e-05	0.000417908	17.453	7.96578e-05	1	12.3026	18.748	16.5409	17.8026	17.6527	18.4673	19.1137	16.3838	12.3026	12.3026	16.9598	12.3026	12.3026	12.3026	12.3026	20.0056	12.3026	12.3026	12.3026	12.3026	15.9683	12.3026	17.6159	16.7928	19.5123	19.9279	17.841	16.2941	12.3026	18.7569	16.8727	12.3026	17.2902	16.928	19.8495	17.8312	12.3026
13.5237	16.353	1	Q9NXH9	TRMT1	14.9383	2.82932	4.80741	7.82633e-06	6.30652e-05	23.1112	7.82633e-06	1	12.3026	12.3026	12.3026	12.3026	12.3026	15.7549	12.3026	16.249	12.3026	12.3026	12.3026	16.0374	16.8676	12.3026	12.3026	18.4849	12.3026	17.3373	16.2032	12.3026	12.3026	12.3026	12.3026	12.3026	12.3026	12.3026	16.5023	12.3026	12.3026	15.0443	12.3026	12.3026	12.3026	12.3026	18.5046	12.3026	17.3723
17.219	18.8875	1	Q15650	TRIP4	18.0533	1.66841	3.62602	0.000525859	0.00197241	13.148	0.000525859	1	18.7119	17.4906	19.0184	19.4511	17.4607	19.1386	16.8496	18.0142	17.8408	16.6282	15.8147	19.2522	18.6025	15.8247	16.8239	18.0263	12.3026	18.4449	12.3026	17.5525	18.5067	19.0339	12.3026	12.3026	16.7596	19.8933	18.5452	19.1367	18.7911	17.6866	18.7906	15.3031	16.5953	16.8709	17.2582	16.5583	20.3788
15.5489	18.0204	1	Q96LD4	TRIM47	16.7846	2.47151	3.52396	0.000733065	0.00262907	12.4183	0.000733065	1	19.5353	17.0116	18.6516	17.9628	19.2359	12.3026	12.3026	18.0366	12.3026	12.3026	12.3026	17.4362	16.7827	12.3026	18.2449	18.777	12.3026	12.3026	12.3026	12.3026	12.3026	17.8647	16.2188	18.816	12.3026	12.3026	12.3026	18.0641	16.9063	17.649	20.6317	16.0515	19.0741	12.3026	17.6541	14.6165	18.8806
13.4928	15.5913	1	O75382	TRIM3	14.5421	2.09846	4.09048	0.000108399	0.000537708	16.732	0.000108399	1	12.3026	15.3639	15.3475	15.5736	15.741	12.3026	12.3026	12.3026	12.3026	12.3026	12.3026	15.441	17.4153	12.3026	12.3026	12.3026	12.3026	12.3026	12.3026	14.1527	12.3026	12.3026	12.3026	12.3026	17.5531	16.2048	16.2108	12.3026	12.3026	12.3026	16.3489	15.128	12.3026	12.3026	12.3026	12.3026	12.3026
15.7264	18.3488	1	Q5T0D9	TPRG1L	17.0376	2.62233	3.21304	0.00194607	0.00595185	10.3236	0.00194607	1	12.3026	19.8472	19.0927	12.3026	17.6457	18.5382	12.3026	12.3026	12.3026	12.3026	12.3026	19.7119	20.2451	12.3026	19.0834	20.1578	12.3026	12.3026	12.3026	12.3026	18.3014	18.333	12.3026	12.3026	19.7711	21.0485	19.9441	18.0479	12.3026	18.4877	19.4176	18.3063	18.7257	12.3026	12.3026	12.3026	21.4034
13.8703	15.1825	1	Q9ULQ1	TPCN1	14.5264	1.31214	2.42816	0.0176067	0.0374915	5.89596	0.0176067	1	12.3026	12.3026	12.3026	16.6994	16.2222	15.9308	16.0803	12.3026	12.3026	12.3026	12.3026	12.3026	12.3026	16.0749	16.2349	12.3026	16.6693	12.3026	15.7674	15.9371	16.1318	12.3026	12.3026	15.7821	16.8808	16.2301	12.3026	12.3026	12.3026	12.3026	18.0345	12.3026	12.3026	12.3026	12.3026	12.3026	15.9089
21.6207	23.9129	1	Q53FA7	TP53I3	22.7668	2.29217	4.8081	7.80586e-06	6.30387e-05	23.1178	7.80586e-06	1	24.9281	18.5698	23.6839	24.0439	22.3487	22.0682	22.9756	23.3714	22.3038	20.8602	12.3026	21.5603	24.0634	18.2398	22.0884	18.9155	22.8159	22.5502	23.4799	22.7103	21.4918	24.0585	20.3238	17.8424	20.5282	21.0327	20.4108	20.7868	21.4476	22.8628	23.5675	21.9361	21.6311	22.2564	22.1066	22.1839	22.574
14.113	16.487	1	Q13625	TP53BP2	15.3	2.37393	3.17672	0.00217324	0.00652902	10.0916	0.00217324	1	12.3026	12.3026	12.3026	12.3026	12.3026	12.3026	12.3026	12.3026	12.3026	12.3026	12.3026	20.1226	12.3026	12.3026	12.3026	19.746	18.1797	12.3026	12.3026	12.3026	12.3026	18.5416	19.3447	20.4568	14.6217	12.3026	12.3026	12.3026	12.3026	15.5989	20.2086	12.3026	12.3026	16.243	17.442	12.3026	12.3026
13.5249	16.0701	1	O94842	TOX4	14.7975	2.54524	4.03185	0.000133084	0.0006372	16.2558	0.000133084	1	12.3026	12.3026	17.1963	12.3026	12.3026	12.3026	16.5093	12.3026	17.2412	12.3026	12.3026	12.3026	12.3026	12.3026	12.3026	12.3026	12.3026	12.3026	12.3026	12.3026	12.3026	12.3026	12.3026	16.7965	17.2752	17.9696	12.3026	17.7308	12.3026	17.6712	12.3026	12.3026	16.3359	12.3026	12.3026	12.3026	12.3026
18.7418	20.56	1	P11387	TOP1	19.6509	1.81828	5.1357	2.20156e-06	2.32296e-05	26.3754	2.20156e-06	1	19.6244	17.1679	20.274	20.2409	18.7565	20.0612	19.4666	17.7978	17.705	16.976	18.2575	18.7366	18.3405	16.9417	18.311	20.5089	19.818	19.8423	12.3026	18.7512	17.5501	17.8816	18.7954	19.9244	19.6085	19.393	20.0858	19.433	20.2398	18.7375	19.1449	17.9861	17.8213	18.9897	19.4949	19.7369	20.7105
16.5593	19.7286	1	Q15785	TOMM34	18.1439	3.16935	6.2405	2.46976e-08	6.6074e-07	38.9438	2.46976e-08	1	17.7559	18.7389	19.3621	18.3923	12.3026	17.9969	17.2206	16.8996	12.3026	12.3026	18.237	12.3026	17.6092	12.3026	18.7895	18.7353	12.3026	17.4284	12.3026	18.8954	17.2646	19.1806	19.1091	17.0481	19.0262	17.9284	18.0604	18.8786	12.3026	12.3026	18.8	17.7922	18.3461	16.7657	18.8469	12.3026	20.6323
13.984	16.3093	1	Q96GM8	TOE1	15.1467	2.32535	3.65692	0.00047502	0.00180815	13.3731	0.00047502	1	12.3026	17.869	12.3026	17.4807	12.3026	17.5299	16.4387	18.1765	12.3026	18.5477	12.3026	17.3472	12.3026	12.3026	17.965	12.3026	12.3026	12.3026	12.3026	17.4706	12.3026	12.3026	12.3026	12.3026	12.3026	12.3026	12.3026	12.3026	12.3026	18.6942	12.3026	12.3026	12.3026	12.3026	18.3403	12.3026	18.6921
14.3714	16.4116	1	Q9UPQ9	TNRC6B	15.3915	2.04015	5.02791	3.35202e-06	3.21052e-05	25.2799	3.35202e-06	1	17.7008	16.5042	15.3174	15.9488	14.7418	15.5725	12.3026	15.211	12.3026	12.3026	14.4305	14.5392	12.3026	14.2824	12.3026	13.98	12.3026	12.3026	12.3026	16.335	17.6206	16.2719	16.306	13.158	14.2914	15.2836	12.3026	12.3026	15.1714	15.1513	14.0871	15.5241	15.8197	14.8312	13.9641	12.3026	18.3328
19.3225	20.3769	1	O14787	TNPO2	19.8497	1.05445	3.75343	0.000344673	0.00137758	14.0882	0.000344673	1	17.0067	18.0783	19.8736	19.713	21.3336	18.6521	19.1527	18.6905	18.2873	20.0686	19.8289	19.8616	20.5125	17.5553	19.976	20.7891	19.3839	19.4281	16.4279	21.651	19.4406	17.7619	18.6851	20.0124	18.0885	21.4158	19.4837	18.829	17.7456	20.6589	19.8835	19.4766	17.0874	20.946	20.3441	19.4793	20.5825
27.217	27.5042	0	P52895	AKR1C2	27.3606	0.28724	1.37293	0.17392	0.253252	1.88495	0.17392	0	27.3081	26.7893	27.1114	26.9535	27.3069	26.9355	27.6957	27.0343	27.0285	27.1043	27.518	27.2617	27.5555	27.1155	27.6177	29.5783	27.1132	27.2194	27.0426	27.5464	26.9085	27.015	26.8961	26.4092	28.8492	26.6933	26.5679	27.313	26.9484	26.9345	27.2082	27.4416	26.5613	27.4128	27.0662	26.7503	26.1076
14.8961	17.0409	1	P82094	TMF1	15.9685	2.14474	3.73408	0.000367715	0.00145276	13.9433	0.000367715	1	16.5093	14.5057	15.1994	16.0951	12.3026	12.3026	15.6315	16.2606	15.2229	12.3026	12.3026	15.6901	12.3026	15.1986	15.557	18.1933	15.6943	15.7481	15.6943	17.0134	12.3026	17.0303	15.1848	16.88	17.6963	15.3547	15.7284	16.2625	15.8628	12.3026	12.3026	12.3026	16.4398	12.3026	16.2788	12.3026	12.3026
21.8235	23.2738	1	Q9BUB7	TMEM70	22.5487	1.45023	6.15469	3.53485e-08	8.67576e-07	37.8802	3.53485e-08	1	22.0447	21.7636	21.6255	22.3675	21.7941	21.6738	22.1798	21.5373	20.9628	20.0121	21.0772	20.6344	20.3181	21.705	22.7086	23.4233	21.9917	21.9106	22.6093	21.9313	21.0058	22.7614	21.8428	23.3662	22.2843	21.9655	21.5033	22.6226	21.7156	21.9455	21.9561	22.6644	21.7802	21.753	21.4588	20.7515	23.9968
22.0917	23.1548	1	Q5BJD5	TMEM41B	22.6233	1.0631	5.17841	1.8619e-06	2.03296e-05	26.8159	1.8619e-06	1	21.1052	21.6453	21.9585	21.6393	21.8058	22.5109	22.5158	22.565	22.5053	21.0213	22.5489	21.9964	22.0164	21.6818	22.0368	23.5201	21.8096	22.2123	22.5169	23.3661	22.9482	22.1036	22.9043	22.1611	22.7044	21.8361	22.6206	22.4774	18.4463	23.4524	20.909	23.2033	21.495	21.6083	21.9012	21.5541	24.6755
23.3586	24.4667	1	P57088	TMEM33	23.9127	1.1081	3.19527	0.00205432	0.006226	10.2097	0.00205432	1	24.0426	22.5168	23.4818	23.7438	22.9022	23.5733	23.6851	23.0433	22.5011	22.8126	22.7687	23.1252	23.3244	23.0036	23.8565	25.0038	23.7753	24.2346	24.7269	24.4136	23.9182	24.3361	24.0308	23.9576	24.0135	23.4496	23.8227	24.0994	12.3026	24.5569	23.9774	23.3118	23.7519	23.2223	24.2903	23.3345	24.1718
13.9612	15.8495	1	Q8N511	TMEM199	14.9053	1.88829	2.51833	0.013953	0.0308396	6.34199	0.013953	1	12.3026	12.3026	12.3026	12.3026	12.3026	12.3026	12.3026	12.3026	12.3026	12.3026	12.3026	12.3026	17.9696	12.3026	12.3026	19.7243	18.0064	18.1437	18.629	12.3026	21.4881	12.3026	12.3026	19.5552	12.3026	12.3026	12.3026	12.3026	18.154	12.3026	12.3026	12.3026	12.3026	12.3026	18.7634	12.3026	12.3026
18.3195	20.0247	1	Q7Z7N9	TMEM179B	19.1721	1.70519	2.39198	0.0192986	0.0405134	5.72158	0.0192986	1	12.3026	20.7335	20.5895	20.3566	20.4962	20.7139	12.3026	21.1781	20.582	19.4749	20.4416	20.1301	19.9747	20.1099	21.0956	20.4678	19.7877	19.7452	21.1791	21.4455	12.3026	21.2465	19.7268	19.7157	19.0477	12.3026	12.3026	19.5757	12.3026	12.3026	12.3026	20.4752	12.3026	19.7392	20.3896	20.3603	20.1126
22.2944	23.4878	1	Q3YBM2	TMEM176B	22.8911	1.19334	5.0273	3.36001e-06	3.21052e-05	25.2737	3.36001e-06	1	20.1224	22.1916	23.2412	22.7827	22.36	22.379	21.5685	22.5885	21.6834	23.2175	22.8547	21.9478	22.6283	21.0172	22.8543	24.4322	21.8766	21.582	22.7791	21.6491	22.7302	21.7738	22.8152	22.1577	21.5409	21.9296	21.3932	22.7717	21.4268	22.3101	22.7205	21.5971	22.8565	22.8759	23.6422	22.3016	21.2219
16.9415	18.9872	1	Q96HP8	TMEM176A	17.9644	2.04573	2.48392	0.0152578	0.0332422	6.16988	0.0152578	1	19.7772	19.3951	19.8699	20.3669	17.8389	19.1773	20.3951	18.8724	20.1065	19.3503	19.2272	12.3026	12.3026	12.3026	19.0094	18.9353	19.6194	20.4397	20.045	12.3026	12.3026	12.3026	12.3026	12.3026	21.1168	20.2128	18.3225	12.3026	12.3026	20.3287	19.4561	12.3026	12.3026	19.6583	18.4395	12.3026	19.8567
15.3048	19.4558	1	Q9HC07	TMEM165	17.3803	4.15099	5.52534	4.67831e-07	6.84577e-06	30.5294	4.67831e-07	1	20.4067	19.7342	19.4542	19.7202	20.1902	20.0488	12.3026	19.3722	12.3026	12.3026	18.8887	12.3026	12.3026	12.3026	12.3026	12.3026	12.3026	12.3026	12.3026	12.3026	12.3026	12.3026	12.3026	12.3026	19.7346	19.5979	19.3976	19.2426	12.3026	12.3026	19.9055	12.3026	12.3026	19.6201	17.3041	12.3026	20.3211
19.9952	21.0751	1	Q86UB9	TMEM135	20.5351	1.07985	2.83579	0.00589217	0.0147435	8.04168	0.00589217	1	18.4658	20.346	21.2294	19.2097	17.9783	19.3878	19.8985	20.2531	22.2134	21.5575	20.8044	19.8193	20.6016	18.8774	21.7029	23.7718	19.4364	20.9095	20.7427	20.4264	19.707	19.4512	19.9869	19.2402	19.1495	21.3546	12.3026	22.4827	17.6938	20.9568	21.0537	20.6362	20.748	18.7587	19.3468	19.3272	19.9297
16.7613	18.6863	1	Q9NUM4	TMEM106B	17.7238	1.92497	2.67611	0.00916628	0.0216049	7.16155	0.00916628	1	18.8078	12.3026	20.1218	19.9217	12.3026	18.3654	18.726	12.3026	18.9527	19.8836	18.936	17.4485	18.2861	12.3026	12.3026	19.6176	18.0541	19.3813	18.6728	19.4958	18.7683	17.872	18.8837	12.3026	18.8277	12.3026	19.2895	12.3026	19.8523	12.3026	18.7195	17.4121	12.3026	16.3027	12.3026	17.4801	20.1271
21.6469	23.2746	1	Q92544	TM9SF4	22.4607	1.62774	6.66281	4.15456e-09	1.62864e-07	44.3931	4.15456e-09	1	22.5334	21.1801	21.9948	23.1775	21.8541	22.63	20.9995	22.1083	20.4411	22.1461	21.5188	22.0749	21.8147	21.4479	22.2343	24.0601	21.669	21.3526	21.8343	22.025	22.5762	20.5596	21.0464	20.828	22.9437	19.8341	20.2311	22.36	18.4289	23.0883	21.461	20.8267	20.1131	22.2525	22.3832	21.2573	21.6753
22.5191	23.6659	1	Q9HD45	TM9SF3	23.0925	1.14672	5.26567	1.31975e-06	1.53608e-05	27.7273	1.31975e-06	1	22.6682	21.8908	22.8595	23.3404	22.1555	22.7406	21.9843	22.6833	21.4184	22.598	22.2171	23.1212	23.0509	19.8443	22.6498	25.1027	22.6196	22.6771	23.2821	23.0935	24.1972	22.8573	22.018	21.6375	23.2132	23.9108	21.7812	22.0315	21.5628	22.8303	21.7135	22.443	21.881	22.3974	22.3313	21.8856	21.2144
19.9696	21.4256	1	O15321	TM9SF1	20.6976	1.45596	5.69879	2.31673e-07	3.97505e-06	32.4763	2.31673e-07	1	20.479	20.8972	19.9427	21.1674	19.0355	20.551	19.9484	19.7697	18.8654	17.6772	19.2656	17.9039	20.2835	18.3455	20.0114	21.6297	20.2876	20.5376	20.6175	20.138	20.0784	20.7479	20.2493	20.7593	21.1414	20.6805	20.4239	18.6675	19.133	20.32	20.892	20.1341	18.7794	20.1406	21.0641	18.3415	21.6419
13.1125	17.337	1	P01033	TIMP1	15.2247	4.22447	4.83596	7.01929e-06	5.75929e-05	23.3865	7.01929e-06	1	12.3026	12.3026	12.3026	12.3026	19.051	12.3026	12.3026	12.3026	12.3026	12.3026	12.3026	12.3026	12.3026	12.3026	12.3026	12.3026	12.3026	12.3026	12.3026	12.3026	12.3026	12.3026	12.3026	12.3026	12.3026	18.6683	12.3026	12.3026	12.3026	19.9616	20.6867	12.3026	12.3026	12.3026	12.3026	12.3026	12.3026
22.4819	23.5926	1	Q3ZCQ8	TIMM50	23.0372	1.11072	6.56319	6.34146e-09	2.3551e-07	43.0755	6.34146e-09	1	22.0503	22.2584	22.3827	23.1674	21.9417	24.3084	23.1585	21.4835	22.5335	21.7696	22.6208	22.719	23.0509	22.1734	22.5731	23.3532	22.2601	23.237	21.5433	23.0648	22.825	23.1032	22.9125	21.9981	22.8775	23.3378	22.9262	21.7949	21.3471	22.9278	20.285	21.9575	21.9115	23.048	21.8014	22.6446	24.0471
15.7999	18.2738	1	P62072	TIMM10	17.0368	2.4739	2.53791	0.0132562	0.0294728	6.44096	0.0132562	1	12.3026	20.4132	20.3052	20.3422	20.2283	20.239	12.3026	12.3026	20.2134	19.1518	20.2175	12.3026	12.3026	21.3797	12.3026	19.5368	12.3026	19.8148	12.3026	12.3026	12.3026	12.3026	19.6978	17.4443	12.3026	12.3026	12.3026	21.4913	12.3026	12.3026	20.1041	12.3026	22.1651	12.3026	12.3026	12.3026	21.6699
19.8874	21.5092	1	Q01085	TIAL1	20.6983	1.62184	3.44605	0.000941034	0.00322926	11.8753	0.000941034	1	21.5745	20.9625	21.1016	22.1868	21.9212	20.157	22.3417	20.515	20.2114	16.4935	21.8013	18.8208	21.3157	12.3026	19.8688	21.2377	20.1122	19.0803	12.3026	20.2973	12.3026	20.1696	21.0187	18.6043	21.131	19.5381	20.0782	21.6377	22.1229	21.6047	21.1545	20.166	22.6748	21.076	18.7839	19.278	18.3617
23.1172	25.5066	1	P04216	THY1	24.3119	2.38946	4.42296	3.28908e-05	0.000203138	19.5626	3.28908e-05	1	25.4472	22.6576	23.3734	24.3987	25.6552	24.1629	22.4974	22.8534	22.0426	23.0434	23.2966	25.0048	24.6237	21.5027	24.1755	20.4978	25.1168	24.1268	24.3448	23.3601	25.1303	25.693	12.3026	24.2601	23.3204	22.1289	23.1681	25.6068	23.9448	27.5832	25.9107	22.8104	12.3026	21.3588	23.4117	21.1043	24.4157
17.7922	19.956	1	Q9BV44	THUMPD3	18.8741	2.16377	4.19845	7.39859e-05	0.000394382	17.627	7.39859e-05	1	19.1056	18.2301	19.9274	19.3387	12.3026	19.3316	18.2211	20.0164	16.7468	18.5294	12.3026	17.6486	12.3026	20.58	19.8079	20.7723	17.9828	12.3026	18.309	12.3026	12.3026	20.2533	18.2437	19.2936	18.3363	19.2739	17.1933	16.0591	17.0634	20.6825	17.8873	21.1424	18.475	19.6064	20.4411	18.2057	20.3048
15.5116	17.6656	1	Q86W42	THOC6	16.5886	2.15409	3.00091	0.00366755	0.0100501	9.00544	0.00366755	1	18.6315	15.7885	17.7083	17.0129	19.573	18.74	17.8712	16.8635	12.3026	17.2834	16.0123	12.3026	16.5454	12.3026	19.2422	12.3026	12.3026	12.3026	12.3026	12.3026	12.3026	12.3026	18.1139	12.3026	16.6792	12.3026	12.3026	19.9768	12.3026	18.0446	20.2279	12.3026	19.959	16.7376	16.4998	16.3666	19.9574
13.8301	16.4497	1	Q13769	THOC5	15.1399	2.61959	3.43992	0.000959593	0.00328297	11.833	0.000959593	1	12.3026	15.3536	16.9437	16.5175	17.3808	16.8434	12.3026	12.3026	12.3026	12.3026	18.1236	12.3026	12.3026	12.3026	12.3026	12.3026	12.3026	12.3026	12.3026	12.3026	16.6129	12.3026	12.3026	17.0743	12.3026	12.3026	19.0842	18.1716	12.3026	12.3026	18.2145	12.3026	12.3026	12.3026	12.3026	12.3026	17.7352
15.4074	17.542	1	Q8NI27	THOC2	16.4747	2.13455	3.75606	0.000341649	0.0013717	14.108	0.000341649	1	17.2331	17.0498	19.1532	17.9196	18.6791	17.4794	16.6218	16.4658	17.3716	16.1882	15.641	12.3026	12.3026	12.3026	18.0539	12.3026	15.0772	12.3026	16.7839	13.652	12.3026	12.3026	14.7636	15.4035	16.9291	12.3026	16.6378	17.0884	12.3026	17.7377	18.7177	12.8777	17.5341	14.4316	12.3026	16.1512	19.6872
13.819	16.3699	1	Q96FV9	THOC1	15.0945	2.55086	4.23239	6.55448e-05	0.000356112	17.9131	6.55448e-05	1	12.3026	12.3026	16.1184	12.3026	16.5296	16.7735	12.3026	13.74	12.3026	12.3026	12.3026	15.6335	12.3026	12.3026	16.3009	12.3026	16.8444	12.3026	16.5667	12.3026	18.0498	12.3026	12.3026	12.3026	12.3026	16.4257	16.7476	12.3026	12.3026	17.3754	17.4212	12.3026	12.3026	12.3026	12.3026	12.3026	18.6473
13.1593	16.2565	1	Q5T1C6	THEM4	14.7079	3.0972	4.06985	0.000116534	0.00057253	16.5637	0.000116534	1	12.3026	12.3026	12.3026	12.3026	12.3026	12.3026	12.3026	12.3026	12.3026	12.3026	12.3026	12.3026	19.4287	12.3026	12.3026	18.1175	12.3026	12.3026	12.3026	12.3026	12.3026	12.3026	12.3026	12.3026	12.3026	12.3026	12.3026	12.3026	12.3026	12.3026	17.9104	12.3026	18.7191	12.3026	18.1789	12.3026	12.3026
14.0429	17.3128	1	P35442	THBS2	15.6779	3.26985	3.38004	0.00115974	0.00383974	11.4247	0.00115974	1	12.3026	12.3026	18.4642	18.7618	12.3026	12.3026	12.3026	12.3026	12.3026	12.3026	12.3026	12.3026	12.3026	12.3026	12.3026	12.3026	19.7755	12.3026	12.3026	19.3874	17.2303	18.6277	12.3026	12.3026	12.3026	12.3026	12.3026	12.3026	12.3026	12.3026	18.8811	18.4377	23.8107	12.3026	12.3026	12.3026	12.3026
19.1972	21.1493	1	P07996	THBS1	20.1733	1.95208	4.28117	5.50208e-05	0.000306664	18.3284	5.50208e-05	1	18.4567	17.2704	17.4753	19.3861	20.6586	19.7595	20.8877	20.5188	19.9521	16.0688	16.634	18.8587	15.8027	23.6107	17.4602	18.5764	18.8161	20.4542	17.5975	19.3185	18.674	19.8811	19.189	19.9115	19.4266	20.329	19.7451	19.6195	20.6383	20.465	21.6746	18.9849	20.046	19.5502	19.1907	16.2112	19.4163
19.1007	21.8879	1	P02786	TFRC	20.4943	2.78723	6.73889	3.00511e-09	1.25658e-07	45.4127	3.00511e-09	1	18.8334	22.0542	18.1825	17.813	19.5637	21.1375	17.9273	16.8406	18.0706	19.0312	18.8731	22.5897	19.5509	18.1006	12.3026	20.1379	21.1811	19.9112	21.1464	17.6171	21.7091	19.9505	20.6364	18.7183	19.1297	20.3361	20.1161	17.4558	21.0406	20.0782	19.9021	17.3508	18.5506	17.5237	16.9935	17.2678	22.5083
16.0016	20.1914	1	P10646	TFPI	18.0965	4.18977	5.4658	5.94397e-07	8.1582e-06	29.875	5.94397e-07	1	12.3026	12.3026	12.3026	19.1168	17.9184	12.3026	19.1908	12.3026	19.3489	12.3026	17.8592	12.3026	12.3026	18.5184	12.3026	22.2445	12.3026	12.3026	12.3026	17.9078	17.3696	20.0995	17.5922	17.5371	12.3026	20.7843	12.3026	17.085	17.5962	19.9456	19.8381	18.7829	12.3026	12.3026	20.8898	19.5921	20.8647
14.3463	17.3572	1	Q9UBB9	TFIP11	15.8517	3.01095	5.66244	2.686e-07	4.43347e-06	32.0633	2.686e-07	1	16.3383	16.1869	15.9639	12.3026	16.4242	18.8805	12.3026	12.3026	12.3026	13.8695	15.2711	14.8223	12.3026	12.3026	12.3026	16.0096	12.3026	12.3026	12.3026	12.3026	12.3026	12.3026	15.9045	16.1878	16.8528	17.6563	12.3026	15.0233	12.3026	17.0516	16.3299	15.6291	12.3026	17.9233	14.9967	12.3026	19.0386
19.7582	21.2649	1	Q9H5Q4	TFB2M	20.5115	1.50665	3.51613	0.00075179	0.00268769	12.3632	0.00075179	1	19.5394	12.3026	19.0026	21.0646	17.2293	18.6586	20.2669	20.5964	20.5168	20.5393	21.2021	20.7272	19.349	19.5579	20.0276	22.0273	21.1771	21.8021	21.0051	22.3916	21.0319	20.3777	21.1125	21.3414	19.5141	17.5128	20.9314	19.9962	19.1762	20.7653	20.4017	19.1284	20.7356	12.3026	19.7816	18.203	20.3628
13.4389	15.2818	1	Q8WVM0	TFB1M	14.3603	1.84293	2.97659	0.00393699	0.0106591	8.86009	0.00393699	1	12.3026	12.3026	12.3026	12.3026	12.3026	12.3026	12.3026	12.3026	12.3026	12.3026	12.3026	12.3026	12.3026	12.3026	12.3026	16.3949	12.3026	16.7883	17.9961	12.3026	17.3636	12.3026	12.3026	12.3026	12.3026	12.3026	19.3055	17.4749	12.3026	12.3026	15.9884	12.3026	12.3026	12.3026	12.3026	18.0152	12.3026
20.2495	21.5079	1	Q9Y6I9	TEX264	20.8787	1.25838	2.99687	0.00371105	0.0101515	8.98123	0.00371105	1	19.904	19.4424	20.861	18.4482	20.6976	19.6963	20.4442	21.1448	20.8723	20.0177	20.5033	20.2917	21.4979	20.2681	20.3663	22.0817	20.8532	21.3383	20.3522	24.3026	20.1706	20.2743	21.4476	21.7184	21.9182	21.3013	21.4296	21.8932	12.3026	20.1931	12.3026	20.1449	17.9807	21.8789	20.7784	19.8641	19.7281
18.6358	20.4895	1	Q9UGI8	TES	19.5627	1.85372	3.28186	0.00157531	0.00495411	10.7706	0.00157531	1	20.969	12.3026	19.7076	20.0154	21.836	18.9022	12.3026	18.5196	12.3026	15.9252	12.3026	20.4145	20.4109	18.0577	19.4635	18.7924	19.6763	19.0782	18.228	20.8121	20.0058	21.6062	17.0165	20.2546	18.8887	19.95	17.7217	21.9633	20.6906	21.0002	23.3204	17.3997	19.7624	20.4838	12.3026	18.504	21.4498
15.8055	17.4375	1	Q96QE5	TEFM	16.6215	1.63203	2.33486	0.0222662	0.0458565	5.45156	0.0222662	1	17.9685	18.0298	18.3239	19.0245	18.6383	18.4501	18.5465	18.2037	20.042	12.3026	18.6956	17.6985	17.9671	12.3026	19.6085	19.4708	12.3026	19.5285	12.3026	12.3026	17.6156	12.3026	17.6484	19.4544	12.3026	12.3026	12.3026	12.3026	12.3026	18.1557	12.3026	19.0851	12.3026	12.3026	12.3026	12.3026	17.8697
12.6739	14.6215	1	Q7Z6L1	TECPR1	13.6477	1.94761	4.32807	4.64549e-05	0.000266773	18.7322	4.64549e-05	1	12.3026	12.3026	12.3026	12.3026	12.3026	12.3026	12.3026	12.3026	12.3026	12.3026	12.3026	12.3026	12.3026	12.3026	12.3026	15.5704	12.3026	12.3026	12.3026	12.3026	12.3026	12.3026	12.3026	16.2805	12.3026	12.3026	12.3026	12.3026	15.6723	12.3026	12.3026	12.3026	12.3026	12.3026	15.0561	12.3026	12.3026
17.9314	19.649	1	Q9Y2W6	TDRKH	18.7902	1.71763	3.629	0.000520741	0.00195581	13.1696	0.000520741	1	17.8791	20.0332	18.5035	18.9327	17.9949	20.1822	18.4537	19.9633	16.2788	18.1164	17.5925	18.9252	19.3052	12.3026	19.2562	21.4156	17.9499	19.5431	17.7796	18.418	17.4313	17.8417	16.3997	17.5595	12.3026	19.654	17.7189	17.9723	17.9816	19.5606	16.6412	19.1347	12.3026	19.4352	17.6371	17.1305	20.178
13.3307	14.6381	1	Q8NHU6	TDRD7	13.9844	1.30737	2.62509	0.0105191	0.0242965	6.89111	0.0105191	1	12.3026	12.3026	17.0261	12.3026	15.349	12.3026	12.3026	12.3026	12.3026	12.3026	12.3026	15.7878	18.6676	17.0578	12.3026	17.3682	12.3026	18.7501	12.3026	12.3026	12.3026	13.691	12.3026	12.3026	12.3026	14.0379	12.3026	12.3026	12.3026	12.3026	12.3026	12.3026	12.3026	12.3026	12.3026	12.3026	15.6529
18.414	19.7041	1	Q13428	TCOF1	19.0591	1.29007	4.04603	0.000126658	0.000611622	16.3704	0.000126658	1	18.2535	17.877	19.1472	18.5054	20.3676	20.221	19.0729	17.2021	17.7585	16.9163	17.0145	19.1834	17.197	15.518	18.2866	18.2057	18.6866	17.8069	18.6225	18.7697	19.1177	18.9995	16.7036	19.5008	17.5807	18.3261	18.6623	18.7952	18.3426	19.5251	20.1501	18.0475	19.1134	18.3768	19.0783	17.9735	18.8399
14.4378	16.4982	1	Q9BQ70	TCF25	15.468	2.06042	2.66794	0.00937166	0.0220063	7.1179	0.00937166	1	12.3026	12.3026	17.45	12.3026	17.6674	12.3026	12.3026	12.3026	12.3026	12.3026	16.8215	18.1391	17.4254	12.3026	12.3026	12.3026	12.3026	12.3026	12.3026	12.3026	12.3026	17.6942	22.269	16.4342	12.3026	17.434	12.3026	12.3026	12.3026	12.3026	23.2597	22.5221	12.3026	12.3026	12.3026	17.3831	12.3026
19.9996	21.7018	1	O14776	TCERG1	20.8507	1.70218	4.23001	6.61047e-05	0.000357852	17.893	6.61047e-05	1	16.3988	24.1292	22.4371	22.8099	19.6095	19.8748	19.3277	18.9982	21.7197	21.9195	12.3026	20.0106	19.6126	17.8303	19.6746	20.8536	20.1864	21.1026	20.9228	19.5345	21.1255	20.0549	19.995	20.7367	20.4779	19.8602	17.5195	21.8553	20.4718	21.2376	21.4257	16.2826	20.8955	18.8732	20.1932	19.7265	20.93
16.2065	17.7505	1	Q9Y4C2	TCAF1	16.9785	1.54403	2.41582	0.0181681	0.0384116	5.8362	0.0181681	1	12.3026	17.9169	12.3026	19.0762	18.3086	14.747	12.3026	12.3026	17.541	12.3026	12.3026	17.235	12.3026	12.3026	19.067	20.5354	17.2029	18.2285	18.517	18.0537	17.8514	18.4671	16.3589	17.7515	15.8513	15.4911	17.4548	16.3262	16.4423	16.8558	19.0108	18.7432	18.2195	19.1546	12.3026	12.3026	19.2732
19.4324	21.1729	1	Q9BZK7	TBL1XR1	20.3026	1.74048	4.47815	2.68608e-05	0.000170754	20.0538	2.68608e-05	1	18.5951	20.6351	16.9303	20.6822	21.2947	20.3338	18.7036	12.3026	18.3378	12.3026	19.5691	20.4701	20.5701	19.3485	19.8061	19.0611	18.921	19.8799	19.965	19.8334	19.4425	20.1113	19.7213	20.6694	20.9067	21.6296	19.2479	19.2595	21.293	20.905	20.955	19.202	19.2707	20.3798	21.0463	17.985	21.4958
17.85	21.339	1	Q15813	TBCE	19.5945	3.48909	5.82157	1.40258e-07	2.63041e-06	33.8906	1.40258e-07	1	17.6239	12.3026	19.7445	20.4049	12.3026	17.0709	19.5259	12.3026	16.7042	19.027	18.4967	12.3026	20.1865	12.3026	20.6663	22.5279	17.8051	19.31	19.5243	18.7362	20.413	20.3371	19.2718	18.4056	16.8491	19.5135	18.3179	12.3026	19.1217	18.2972	21.266	19.6785	12.3026	18.8138	21.3444	17.4966	18.9835
18.4491	20.3368	1	Q9BTW9	TBCD	19.3929	1.88776	5.95199	8.19921e-08	1.71577e-06	35.4262	8.19921e-08	1	15.3395	19.0917	19.5059	18.0964	19.8556	19.0686	19.6172	18.8137	17.18	18.4941	18.8099	17.2841	19.474	16.6962	16.6845	20.7391	19.7957	19.5723	19.1711	18.7738	20.3597	20.5348	18.1036	16.1503	18.334	18.6168	18.6337	19.0609	12.3026	19.4501	20.0378	17.9543	17.8857	18.7779	17.7285	18.172	19.4222
14.3189	16.9415	1	Q15814	TBCC	15.6302	2.62259	3.69972	0.00041228	0.00160505	13.6879	0.00041228	1	17.434	12.3026	12.3026	12.3026	16.651	12.3026	12.3026	12.3026	16.1764	12.3026	12.3026	12.3026	17.1313	12.3026	12.3026	17.7094	12.3026	12.3026	12.3026	12.3026	18.7662	17.8417	12.3026	12.3026	22.6602	16.0112	17.5224	12.3026	18.385	12.3026	18.9242	12.3026	12.3026	12.3026	17.3101	12.3026	17.0495
16.1214	17.7797	1	Q0IIM8	TBC1D8B	16.9505	1.6583	2.99518	0.00372947	0.0101951	8.97108	0.00372947	1	18.0781	20.3363	17.2518	17.01	12.3026	12.3026	17.8365	20.0693	17.2205	18.8334	16.8457	17.4179	17.9899	12.3026	16.8278	17.6938	12.3026	16.6573	19.0082	19.7183	12.3026	12.3026	17.6589	17.7867	12.3026	18.5347	16.8993	16.9736	12.3026	16.7703	12.3026	12.3026	17.1015	17.3333	12.3026	17.1883	18.3762
19.0441	20.3813	1	Q92609	TBC1D5	19.7127	1.33722	3.98438	0.000156943	0.000732183	15.8753	0.000156943	1	19.6416	19.0584	19.8872	19.8289	19.8226	19.546	19.2479	15.0754	19.1248	17.8433	12.3026	19.6048	17.1119	18.2231	19.5847	20.2048	19.3117	17.9646	19.3776	19.8583	19.4347	20.1851	20.1929	18.0373	22.7222	19.0565	19.7193	20.2508	18.9684	20.4924	20.0427	19.8839	20.0547	18.5137	17.4453	17.9682	20.5788
13.5531	15.9912	1	Q9UPU7	TBC1D2B	14.7722	2.43811	4.44842	2.99617e-05	0.000186066	19.7885	2.99617e-05	1	12.3026	12.3026	12.3026	16.742	16.9865	15.7703	12.3026	12.3026	12.3026	12.3026	12.3026	17.9826	16.2438	12.3026	12.3026	12.3026	12.3026	12.3026	12.3026	16.8189	12.3026	16.6172	12.3026	15.5677	12.3026	12.3026	12.3026	12.3026	15.7946	12.3026	15.8527	12.3026	12.3026	12.3026	12.3026	15.9727	12.3026
19.4846	20.5219	1	Q9NUY8	TBC1D23	20.0033	1.03722	3.1666	0.00224087	0.00669296	10.0273	0.00224087	1	19.4823	19.3065	20.168	20.1541	19.8372	20.3994	18.8718	19.1093	18.4196	17.5483	19.3499	20.3974	19.47	17.8058	20.4504	20.0594	19.7977	21.1972	19.2948	20.9373	19.9931	21.0218	19.7232	20.9229	20.4003	20.0489	20.2751	18.1469	16.6518	12.3026	19.2177	20.638	19.9326	20.4914	20.4888	19.1356	20.8092
15.7263	17.5546	1	Q8WUA7	TBC1D22A	16.6404	1.82835	2.97601	0.00394367	0.010667	8.85661	0.00394367	1	17.3264	17.4319	18.5374	17.6908	16.3551	17.8117	12.3026	17.3973	16.5474	17.3511	18.2719	12.3026	12.3026	12.3026	12.3026	17.1095	12.3026	12.3026	18.0721	12.3026	18.5459	12.3026	12.3026	17.2316	18.7078	17.4738	12.3026	17.7126	18.937	19.4913	12.3026	16.8465	18.6406	12.3026	16.5047	16.2174	17.7273
13.2228	14.7843	1	Q9BYX2	TBC1D2	14.0036	1.56151	2.64951	0.00985038	0.0229869	7.01992	0.00985038	1	12.3026	12.3026	12.3026	15.6493	12.3026	16.0391	12.3026	16.1317	12.3026	12.3026	19.9889	12.3026	12.3026	12.3026	12.3026	16.9009	12.3026	12.3026	12.3026	12.3026	12.3026	12.3026	12.3026	12.3026	12.3026	12.3026	12.3026	12.3026	12.3026	12.3026	12.3026	12.3026	22.2353	12.3026	12.3026	12.3026	15.6064
18.3503	19.7468	1	Q9NVG8	TBC1D13	19.0485	1.39644	3.01118	0.00355891	0.00982399	9.06723	0.00355891	1	17.1705	19.298	20.7447	18.1238	19.0337	18.0778	12.3026	20.3474	17.281	12.3026	12.3026	16.6598	17.8365	12.3026	18.2084	19.8995	20.2895	19.2538	20.4169	18.4804	20.6087	18.9755	16.9569	20.7967	19.192	20.345	20.3396	19.1131	18.2101	19.1868	20.5404	19.9991	18.4662	18.5048	19.7287	19.3163	20.4624
17.8844	19.9649	1	O14907	TAX1BP3	18.9246	2.08049	2.37383	0.0202011	0.0420019	5.63506	0.0202011	1	12.3026	12.3026	20.6861	21.2387	21.7401	20.8336	20.1395	20.7131	20.1147	12.3026	12.3026	21.1439	21.1217	19.7983	12.3026	12.3026	20.9584	12.3026	20.4068	21.137	20.6639	21.7667	12.3026	12.3026	12.3026	20.9287	21.1258	12.3026	22.19	21.8862	22.478	12.3026	12.3026	20.6884	20.9667	21.1787	12.3026
20.7036	22.1521	1	Q6P1N9	TATDN1	21.4278	1.44845	4.07571	0.000114167	0.000561876	16.6114	0.000114167	1	18.3113	21.5777	20.4951	21.5303	20.8831	23.0436	20.3514	12.3026	20.4771	20.1262	17.3674	21.5653	20.4204	21.0867	20.6858	22.3089	21.2991	20.3231	20.6862	21.2363	20.3356	21.1279	20.1273	20.1594	21.6524	20.8002	21.2456	22.0558	22.1289	21.4698	21.1053	21.8038	22.1153	21.4921	21.2373	20.3962	19.7838
21.3488	22.4304	1	Q9BW92	TARS2	21.8896	1.08154	5.06846	2.86295e-06	2.81557e-05	25.6893	2.86295e-06	1	20.8239	22.1979	21.9548	21.452	21.0834	21.757	20.8205	21.7013	21.0184	22.019	21.7391	22.1406	20.9766	21.0193	21.5737	20.3661	20.8571	21.7061	21.388	21.8832	20.5216	21.3722	22.6722	22.5415	22.2506	20.5401	22.2336	19.4759	20.7993	20.9666	20.6159	21.3092	20.6573	21.1592	21.1357	21.8287	22.2178
12.9767	16.3354	1	Q96BW9	TAMM41	14.6561	3.35866	5.46933	5.86036e-07	8.11224e-06	29.9136	5.86036e-07	1	12.3026	12.3026	12.3026	12.3026	12.3026	12.3026	12.3026	12.3026	12.3026	12.3026	12.3026	12.3026	12.3026	12.3026	12.3026	19.4059	12.3026	12.3026	17.8051	12.3026	12.3026	12.3026	12.3026	12.3026	12.3026	12.3026	12.3026	12.3026	12.3026	12.3026	12.3026	17.6863	12.3026	12.3026	18.5827	12.3026	12.3026
27.1441	28.3252	1	P37802	TAGLN2	27.7347	1.18104	7.09646	6.49835e-10	4.03112e-08	50.3598	6.49835e-10	1	27.8275	26.4773	26.9281	27.4395	28.0735	26.39	27.054	26.7162	26.7811	26.5605	26.3219	27.3175	27.4234	27.0671	27.1381	27.1588	27.0405	26.9226	26.9594	26.9086	26.7313	27.7683	26.3538	26.1017	26.4875	27.2962	26.7109	28.1028	28.171	28.0103	28.5872	26.9795	27.7159	27.4024	28.0244	26.2403	28.1155
21.5256	22.529	1	Q92804	TAF15	22.0273	1.00337	5.42313	7.05258e-07	9.4087e-06	29.4103	7.05258e-07	1	22.4231	20.0772	21.6916	21.6105	21.9668	21.7139	22.0704	21.5682	21.538	21.3835	18.1683	21.7637	21.9156	21.9105	21.8506	22.0443	21.3553	21.1514	20.5722	21.3117	21.9246	22.504	20.8202	21.6799	20.689	22.4468	21.21	21.153	22.6782	22.343	22.7533	20.5303	21.3462	21.5675	21.8971	21.2931	23.6386
15.2835	18.96	1	Q12962	TAF10	17.1217	3.6765	5.20554	1.67337e-06	1.87424e-05	27.0976	1.67337e-06	1	12.3026	12.3026	20.2117	19.2905	12.3026	19.7239	12.3026	18.715	18.5282	12.3026	12.3026	18.2574	12.3026	12.3026	18.7045	18.1907	12.3026	12.3026	12.3026	18.945	18.2919	19.2358	12.3026	12.3026	12.3026	18.6704	12.3026	19.3276	19.6484	12.3026	19.5159	12.3026	18.8973	12.3026	12.3026	12.3026	20.2679
14.3969	16.7481	1	O95359	TACC2	15.5725	2.35118	5.48386	5.528e-07	7.77922e-06	30.0728	5.528e-07	1	15.4087	12.3026	14.8922	15.6721	16.1395	15.1521	15.5258	15.0554	16.1227	12.3026	15.0836	12.3026	15.3799	14.9587	13.0425	19.414	14.9744	15.4191	12.3026	12.3026	14.959	15.7886	12.3026	12.3026	13.8031	13.575	12.3026	15.882	15.3584	12.3026	16.0977	12.3026	13.541	14.8646	16.8503	12.3026	12.3026
15.2716	18.0858	1	O75410	TACC1	16.6787	2.81418	4.08056	0.000112239	0.000553838	16.651	0.000112239	1	17.4158	12.3026	15.5045	18.0008	17.904	12.3026	12.3026	16.5715	12.3026	15.9798	12.3026	12.3026	12.3026	12.3026	22.0082	12.3026	12.3026	12.3026	16.6516	15.8583	12.3026	17.4106	16.8988	15.9675	17.4778	12.3026	12.3026	17.9366	17.7129	12.3026	19.4068	16.9816	17.5231	21.4252	18.3003	12.3026	12.3026
16.3762	17.9502	1	Q96C24	SYTL4	17.1632	1.57394	2.4268	0.0176678	0.0375932	5.88936	0.0176678	1	16.7157	12.3026	19.0886	18.1841	17.3184	12.3026	17.5418	18.6059	12.3026	12.3026	18.0304	16.9401	18.7733	17.68	18.6757	12.3026	12.3026	17.1313	12.3026	17.7959	18.1985	17.4957	15.6981	17.9223	19.6902	20.2282	18.7625	15.9126	12.3026	17.9834	17.7306	18.7784	12.3026	18.1189	12.3026	17.5185	18.5113
22.5297	23.926	1	Q16563	SYPL1	23.2278	1.39632	4.1189	9.80822e-05	0.000496027	16.9653	9.80822e-05	1	23.3234	22.627	23.0279	23.1635	23.6413	23.6608	22.825	22.8755	22.7979	22.9793	22.0871	22.4148	23.4449	22.4185	22.6762	22.7964	22.8851	22.9302	23.5156	23.1371	22.6321	23.4251	22.4987	22.8559	23.8299	22.7798	12.3026	20.6502	22.0684	22.9671	23.6102	22.2097	21.0336	22.925	23.3145	22.7378	22.859
13.6344	14.802	1	Q9UMZ2	SYNRG	14.2182	1.16762	2.48007	0.0154106	0.0334623	6.15075	0.0154106	1	17.5417	12.3026	15.8697	15.767	16.1342	12.3026	16.231	12.3026	12.3026	12.3026	12.3026	12.3026	12.3026	12.3026	14.535	12.3026	12.3026	12.3026	15.7985	12.3026	12.3026	12.3026	12.3026	12.3026	12.3026	16.2752	12.3026	15.7111	16.9024	16.2567	12.3026	12.3026	15.2773	15.5797	12.3026	12.3026	17.1218
16.9013	18.8541	1	Q8N3V7	SYNPO	17.8777	1.95283	3.64945	0.000486869	0.00184703	13.3185	0.000486869	1	19.6837	18.8005	18.6058	18.8472	19.4958	19.9596	15.0169	17.9568	12.3026	16.5359	12.3026	14.4708	12.3026	15.0416	17.3168	19.3253	12.3026	12.3026	14.6586	12.3026	15.4501	16.9413	19.156	16.7306	18.1745	16.6556	17.859	23.0497	19.2567	18.3633	19.8434	17.7346	18.7278	18.2516	18.4244	14.2969	20.238
13.1353	14.6786	1	O15056	SYNJ2	13.907	1.54324	3.19726	0.00204192	0.0062038	10.2224	0.00204192	1	12.3026	14.4809	15.0841	17.2217	12.3026	14.4231	12.3026	12.3026	12.3026	12.3026	12.3026	12.3026	12.3026	12.3026	12.3026	12.3026	12.3026	12.3026	12.3026	17.1334	12.3026	12.3026	12.3026	12.3026	12.3026	17.5943	14.7678	12.3026	12.3026	12.3026	17.6949	12.3026	12.3026	12.3026	12.3026	12.3026	12.3026
16.8931	18.7433	1	Q92797	SYMPK	17.8182	1.85024	4.19654	7.44904e-05	0.000395577	17.6109	7.44904e-05	1	18.6663	17.7822	18.1061	17.0197	19.714	18.7528	18.3069	15.8815	15.8302	18.6343	13.7087	18.153	18.2353	16.212	17.615	17.5848	15.6009	16.1524	16.6296	18.2677	16.8463	18.0034	17.4988	18.2542	18.2577	19.1697	17.5252	17.9342	16.5375	12.3026	18.2812	12.3026	15.321	16.541	14.2198	12.3026	19.5084
19.2075	20.6003	1	Q9UH65	SWAP70	19.9039	1.39287	4.554	2.02934e-05	0.000138375	20.7389	2.02934e-05	1	19.6396	19.0184	19.7058	20.4195	20.1973	19.0389	16.8726	18.3246	18.6269	17.8374	19.7885	18.015	19.6645	17.1532	19.4216	20.7171	19.1367	18.084	17.3028	20.0614	18.227	20.6786	18.7888	18.2991	20.3546	20.5814	18.3062	19.4611	20.2885	20.419	21.726	19.0059	19.6948	20.3954	19.8389	16.3779	21.1874
15.1308	16.4708	1	O95425	SVIL	15.8008	1.33998	2.5314	0.0134841	0.029944	6.40801	0.0134841	1	15.2752	15.4827	14.6003	15.7805	13.8742	17.1137	14.2313	12.3026	14.7073	12.3026	12.3026	12.3026	12.6443	12.7215	14.8897	18.0692	17.1795	17.353	16.8163	12.3026	18.5243	15.5282	12.3026	16.6963	15.1215	16.4479	14.7152	17.4018	17.4488	16.1327	18.5817	12.3026	16.891	12.3026	17.6402	14.4195	17.128
13.9482	15.8034	1	O75683	SURF6	14.8758	1.85518	2.79087	0.00668317	0.0163957	7.78896	0.00668317	1	12.3026	12.3026	12.3026	12.3026	12.3026	12.3026	12.3026	18.2621	18.197	18.8401	12.3026	17.858	17.5767	12.3026	17.9184	17.356	12.3026	12.3026	12.3026	12.3026	12.3026	12.3026	12.3026	17.8294	17.936	18.4164	12.3026	14.38	12.3026	12.3026	12.3026	12.3026	12.3026	12.3026	12.3026	12.3026	16.0157
17.4491	18.6438	1	Q7KZ85	SUPT6H	18.0465	1.19466	3.07268	0.00296883	0.00845988	9.44135	0.00296883	1	17.0201	17.3751	17.4614	17.765	18.3675	20.396	17.7386	17.1583	17.365	18.0222	18.9017	16.5191	12.3026	16.8108	12.3026	18.7216	15.815	17.7579	19.1975	17.5834	17.3844	18.0181	18.5945	14.7905	18.5432	18.6448	18.2865	16.1501	17.7976	18.7862	19.2576	17.1221	17.3724	17.2786	18.6497	16.9113	18.9687
18.73	20.4113	1	O00267	SUPT5H	19.5707	1.68125	7.28188	2.92264e-10	2.29143e-08	53.0258	2.92264e-10	1	19.0948	19.0244	19.8479	20.1915	19.351	20.3196	18.3991	18.7573	18.1071	18.4065	19.3218	18.4038	17.27	16.9698	17.6931	18.9022	17.4521	17.9281	18.6423	19.0862	17.9728	18.7165	19.0709	19.0379	19.9088	19.926	18.5515	18.0665	18.5038	19.5479	19.7532	19.0749	18.6365	18.78	18.4562	17.1093	20.5196
16.7703	19.2346	1	Q9Y5B9	SUPT16H	18.0024	2.4643	4.55026	2.05768e-05	0.000139443	20.7049	2.05768e-05	1	19.1575	16.7022	17.5531	17.1642	12.3026	15.9797	18.5863	17.8726	16.1286	18.048	18.5389	17.5628	18.296	12.3026	18.0762	20.4722	12.3026	18.9976	17.822	17.7386	12.3026	16.405	15.8221	18.9267	19.9051	19.643	18.5811	16.1761	18.7434	17.4093	12.3026	12.3026	12.3026	18.0546	20.9462	12.3026	18.403
12.5643	17.1366	1	O00338	SULT1C2	14.8505	4.57234	5.51974	4.78498e-07	6.96166e-06	30.4675	4.78498e-07	1	21.7245	12.3026	12.3026	12.3026	12.3026	12.3026	12.3026	12.3026	12.3026	12.3026	12.3026	12.3026	12.3026	12.3026	12.3026	12.3026	12.3026	12.3026	12.3026	12.3026	12.3026	12.3026	12.3026	12.3026	12.3026	12.3026	12.3026	12.3026	12.3026	12.3026	12.3026	12.3026	12.3026	12.3026	12.3026	12.3026	12.3026
25.7769	27.2421	1	P53999	SUB1	26.5095	1.46522	7.22151	3.7923e-10	2.67594e-08	52.1502	3.7923e-10	1	25.8324	24.6845	26.2987	26.3636	26.5777	25.0458	26.2125	26.034	25.6351	25.8008	25.5724	26.2289	26.0773	24.2814	26.1335	26.8646	23.9877	25.2314	24.2922	25.7009	25.1416	25.8137	24.9429	25.7022	25.6749	26.5728	25.353	25.6895	27.7331	26.3926	26.0308	25.4248	26.2761	26.1622	26.8761	25.3262	26.6667
15.304	17.1527	1	O43752	STX6	16.2284	1.84868	2.48662	0.0151519	0.0330495	6.18327	0.0151519	1	19.9348	12.3026	16.9469	18.1172	18.954	19.1853	12.3026	12.3026	12.3026	18.5811	19.3281	12.3026	12.3026	12.3026	12.3026	12.3026	18.3374	17.3589	12.3026	17.1256	17.8741	12.3026	12.3026	16.4071	17.2925	19.1428	12.3026	17.6651	12.3026	19.9727	19.4896	12.3026	12.3026	17.785	12.3026	12.3026	18.5869
17.587	19.1023	1	O14662	STX16	18.3447	1.51533	2.63371	0.0102787	0.0238287	6.93642	0.0102787	1	22.5314	18.7632	19.1394	20.3977	19.492	18.9638	18.9241	17.5981	16.896	17.9004	17.2373	18.6676	16.5406	12.3026	17.7452	12.3026	12.3026	18.1216	17.2403	17.1712	19.0105	19.3529	17.8641	12.3026	18.8215	17.3602	19.1177	19.7555	12.3026	20.0153	19.1613	19.6667	18.8408	18.8671	18.1535	12.3026	22.6285
16.7254	18.9986	1	O60499	STX10	17.862	2.27323	3.08592	0.00285434	0.00818321	9.52288	0.00285434	1	20.0792	12.3026	19.097	19.7717	20.3743	12.3026	12.3026	12.3026	12.3026	18.7657	18.7396	20.2321	19.7294	12.3026	18.9844	12.3026	19.6681	19.6705	12.3026	12.3026	18.7256	12.3026	18.2094	12.3026	19.694	12.3026	12.3026	18.1604	19.9626	18.5281	18.6867	18.3808	18.7409	20.0677	19.2997	18.6124	19.2027
14.2364	16.3602	1	Q9NRL3	STRN4	15.2983	2.12374	2.89363	0.00500027	0.0128947	8.3731	0.00500027	1	12.3026	12.3026	18.8342	12.3026	19.028	16.9468	17.0417	12.3026	12.3026	12.3026	12.3026	12.3026	16.7486	12.3026	12.3026	12.3026	12.3026	12.3026	12.3026	12.3026	12.3026	18.4415	12.3026	12.3026	12.3026	18.5032	12.3026	18.2029	12.3026	12.3026	19.8121	12.3026	24.8746	12.3026	12.3026	16.5145	15.1152
15.3037	21.1191	1	P16949	STMN1	18.2114	5.81541	6.92302	1.36824e-09	6.71911e-08	47.9282	1.36824e-09	1	19.5042	12.3026	20.0694	21.4538	12.3026	12.3026	19.6631	20.149	12.3026	12.3026	12.3026	12.3026	12.3026	12.3026	12.3026	12.3026	12.3026	12.3026	18.2926	12.3026	12.3026	20.4206	12.3026	12.3026	12.3026	21.8687	12.3026	22.4132	21.8714	12.3026	12.3026	20.2059	22.031	12.3026	20.0312	12.3026	24.1217
13.7325	17.9607	1	Q9NUL3	STAU2	15.8466	4.22819	8.01536	1.21255e-11	2.44458e-09	64.246	1.21255e-11	1	12.3026	15.9847	12.3026	12.3026	12.3026	12.3026	12.3026	12.3026	12.3026	12.3026	16.7037	12.3026	12.3026	12.3026	17.2861	17.9273	12.3026	17.9204	12.3026	12.3026	12.3026	12.3026	12.3026	18.3927	16.7906	16.4649	12.3026	15.8034	16.2798	12.3026	12.3026	12.3026	17.2539	12.3026	12.3026	12.3026	12.3026
14.1727	15.7465	1	Q9NQZ5	STARD7	14.9596	1.57381	2.34096	0.0219309	0.045232	5.4801	0.0219309	1	12.3026	16.6733	12.3026	18.0684	18.9041	18.4191	12.3026	12.3026	12.3026	12.3026	12.3026	17.1906	17.4051	12.3026	12.3026	12.3026	12.3026	12.3026	12.3026	17.5774	12.3026	12.3026	12.3026	19.0602	17.8447	17.9673	18.2892	12.3026	12.3026	17.5563	12.3026	12.3026	12.3026	12.3026	12.3026	12.3026	12.3026
14.2789	16.16	1	Q8N3U4	STAG2	15.2195	1.88109	4.1109	0.000100885	0.00050712	16.8995	0.000100885	1	12.3026	12.3026	14.6203	16.9616	18.0668	15.9494	14.972	12.3026	16.2684	12.3026	12.3026	15.109	15.5592	13.7641	12.3026	13.9366	14.525	15.2732	14.3061	14.1865	14.8215	14.7559	15.0989	12.3026	17.6321	18.4903	12.3026	12.3026	12.3026	16.6077	12.3026	14.9178	12.3026	12.3026	13.647	14.639	16.7213
14.9738	16.8746	1	Q11201	ST3GAL1	15.9242	1.90086	2.48698	0.0151377	0.0330315	6.18506	0.0151377	1	16.5262	12.3026	17.2305	12.3026	12.3026	18.8257	12.3026	15.234	12.3026	12.3026	15.2476	18.3058	16.6853	12.3026	17.8055	19.4524	12.3026	14.863	12.3026	17.6195	12.3026	12.3026	17.4042	18.3813	19.505	12.3026	12.3026	17.3682	12.3026	18.1513	16.5452	16.3438	12.3026	12.3026	12.3026	18.4171	16.6543
16.8372	18.617	1	Q9NP77	SSU72	17.7271	1.77982	2.32016	0.0230928	0.0473343	5.38312	0.0230928	1	18.9745	12.3026	18.7042	19.0134	19.6687	17.3182	18.2795	12.3026	12.3026	12.3026	18.7875	19.5081	12.3026	12.3026	20.0256	19.5934	19.5243	12.3026	20.2545	19.6801	20.5322	19.6286	12.3026	19.8985	19.7237	18.8992	20.1527	12.3026	19.7203	19.0004	19.2503	20.0678	12.3026	12.3026	12.3026	12.3026	21.176
19.9931	21.7959	1	Q08945	SSRP1	20.8945	1.80281	5.32038	1.0624e-06	1.27873e-05	28.3064	1.0624e-06	1	20.9108	20.1334	21.1371	19.9632	21.5922	19.3646	20.5323	20.4031	12.3026	19.2238	20.3802	20.9221	20.6034	19.1711	19.1714	22.3932	20.7277	21.4845	20.9809	19.6332	18.5928	20.6834	17.8849	19.6632	20.9529	19.711	20.2402	20.1195	19.7445	19.878	20.3545	19.5776	17.8502	19.8601	22.5234	21.0836	20.0153
24.3294	25.6722	1	Q04837	SSBP1	25.0008	1.34271	5.85081	1.24392e-07	2.39656e-06	34.232	1.24392e-07	1	24.3134	23.8693	24.3536	24.419	24.7723	24.5606	23.7737	24.3259	23.8814	24.5043	24.4729	24.2038	24.5314	23.5753	24.429	26.0285	24.2055	23.5239	22.3581	24.136	23.269	23.4675	24.6469	23.7486	23.3317	24.351	23.6646	25.9884	25.9058	24.7385	24.6799	24.051	25.6055	24.8003	25.2519	24.1216	25.7545
15.1466	19.5715	1	Q9BYN0	SRXN1	17.359	4.4249	4.92294	5.02942e-06	4.44858e-05	24.2353	5.02942e-06	1	12.3026	12.3026	17.0215	12.3026	12.3026	20.1168	12.3026	12.3026	12.3026	12.3026	12.3026	12.3026	12.3026	18.6864	12.3026	24.4735	12.3026	12.3026	12.3026	12.3026	12.3026	12.3026	12.3026	18.0571	19.6863	12.3026	12.3026	21.8287	21.5499	17.0675	17.5169	17.4808	22.0366	19.0873	20.0119	12.3026	20.4096
24.874	25.9408	1	Q01130	SRSF2	25.4074	1.06677	7.30338	2.66352e-10	2.17907e-08	53.3394	2.66352e-10	1	25.1457	25.3191	25.3828	25.4055	25.6181	24.917	24.6489	25.4256	24.8039	24.6664	24.9285	25.073	24.6615	23.9494	24.4994	25.7267	24.4044	24.7033	23.729	24.4277	24.2499	24.3892	24.4946	25.3432	23.7782	24.263	23.9709	25.6039	26.2902	24.6046	25.1257	24.2299	26.267	25.5747	24.902	24.9407	26.162
20.2152	21.9211	1	Q05519	SRSF11	21.0682	1.7059	3.59287	0.000586127	0.0021555	12.9087	0.000586127	1	12.3026	20.0601	22.318	20.7831	22.2466	21.6357	17.5895	22.075	19.5541	18.2025	20.9407	20.8661	19.3187	20.3471	12.3026	22.5437	20.4834	19.4703	21.3937	21.4227	21.9003	22.6049	21.325	21.4678	22.4323	20.6638	21.6437	20.1817	12.3026	22.6812	20.5343	21.5167	19.6732	20.9497	21.6154	20.4002	21.6069
18.38	19.9223	1	Q8IYB3	SRRM1	19.1512	1.54229	3.17401	0.00219118	0.00656193	10.0743	0.00219118	1	20.0557	18.9665	18.1576	20.2493	18.4559	18.1938	12.3026	18.9395	12.3026	20.5411	19.8045	19.5511	19.7069	12.3026	17.7141	20.41	17.1505	18.7013	17.5142	19.3855	18.9841	19.0243	17.8562	20.3924	19.2803	17.909	12.3026	21.2983	17.919	19.5515	19.2256	18.1726	20.9675	18.5575	20.4582	19.3778	19.443
16.7525	18.752	1	P78362	SRPK2	17.7522	1.99947	3.90007	0.000209795	0.000930315	15.2106	0.000209795	1	12.3026	18.5353	17.9992	19.3561	17.7303	18.2446	19.5665	18.2554	15.5816	18.1745	16.1222	19.422	16.8039	15.265	17.114	12.3026	12.3026	19.127	12.3026	12.3026	15.9168	19.7725	18.6098	16.8765	17.8291	18.1189	16.0867	16.3846	12.3026	17.8273	18.0721	18.4676	16.6461	17.7556	16.9309	16.6826	16.9127
14.601	17.6508	1	Q96SB4	SRPK1	16.1259	3.04983	4.98605	3.94245e-06	3.67246e-05	24.8607	3.94245e-06	1	17.3476	17.8822	16.9195	18.4839	19.4108	16.4995	17.3425	17.0656	12.3026	12.3026	12.3026	12.3026	12.3026	16.7373	12.3026	17.2268	12.3026	12.3026	12.3026	12.3026	16.7703	12.3026	17.2734	17.7699	18.5602	16.9052	12.3026	12.3026	12.3026	12.3026	12.3026	12.3026	12.3026	17.3905	12.3026	12.3026	19.1108
23.0908	24.2021	1	P49458	SRP9	23.6465	1.11133	5.68848	2.4161e-07	4.08924e-06	32.3588	2.4161e-07	1	23.7283	23.3012	22.9597	22.9964	22.9296	23.0793	22.8313	22.8813	22.2819	22.9614	22.3891	23.0087	23.4056	23.0637	22.7189	23.6268	23.9162	23.5086	22.6237	22.8625	21.9179	22.2428	22.1075	22.7437	23.2625	23.4699	22.5076	25.229	25.0106	22.2908	22.994	23.0143	24.7984	22.2264	23.4678	22.9116	24.8223
22.0888	23.1594	1	P09132	SRP19	22.6241	1.07061	2.42213	0.0178794	0.037929	5.86669	0.0178794	1	22.4197	21.6774	22.9202	22.6033	22.3858	23.1141	22.7965	21.7944	12.3026	20.8837	22.844	23.4574	23.1676	21.8487	22.9497	23.1272	22.4863	23.0201	21.8444	23.6336	22.6731	23.6913	23.2383	22.7737	23.9825	22.9848	22.1507	22.5289	21.837	22.9577	23.1255	22.4353	21.5133	22.8683	12.3026	22.8558	23.2013
25.1331	26.4289	1	P37108	SRP14	25.781	1.29589	7.28213	2.91952e-10	2.29143e-08	53.0294	2.91952e-10	1	24.7109	24.75	25.2235	24.5657	24.5752	24.9721	25.1066	24.1698	23.9788	24.9124	24.3734	25.4209	24.9133	25.1258	24.9148	26.1925	25.6132	25.5503	24.757	25.6442	27.3842	25.3224	23.194	25.346	25.7309	26.1967	25.6304	24.7222	24.3034	25.6428	25.6629	25.3633	24.6799	24.9683	26.3281	24.8443	25.928
21.7685	23.0029	1	P19623	SRM	22.3857	1.23442	4.26585	5.81366e-05	0.000321049	18.1975	5.81366e-05	1	22.6405	20.7876	22.2804	22.3095	23.1259	22.4704	22.25	20.7667	21.5264	21.5231	20.9594	22.4011	22.4018	18.3922	22.2749	21.914	21.8841	20.527	21.8001	22.3311	20.8288	23.1339	20.4116	22.9625	22.6737	22.0814	20.6945	22.0264	22.5123	23.7798	23.9409	19.9664	20.5371	22.5818	19.6531	21.3167	22.3153
13.2989	15.6568	1	O75044	SRGAP2	14.4778	2.35782	3.91355	0.00020033	0.000898222	15.3159	0.00020033	1	17.0432	12.3026	12.3026	15.8359	12.3026	12.3026	12.3026	12.3026	12.3026	12.3026	12.3026	12.3026	17.6619	12.3026	12.3026	12.3026	12.3026	12.3026	12.3026	12.3026	12.3026	18.9975	12.3026	16.416	12.3026	14.2535	15.2161	12.3026	16.3862	12.3026	12.3026	12.3026	12.3026	12.3026	14.782	12.3026	17.6936
13.3953	15.5008	1	Q8NEF9	SRFBP1	14.4481	2.10552	3.11608	0.00260867	0.00757898	9.70994	0.00260867	1	12.3026	12.3026	16.6448	12.3026	12.3026	12.3026	16.7946	19.3867	18.5707	12.3026	12.3026	12.3026	12.3026	12.3026	12.3026	20.6044	12.3026	12.3026	12.3026	16.0902	12.3026	12.3026	12.3026	12.3026	12.3026	17.3659	12.3026	12.3026	12.3026	12.3026	12.3026	12.3026	12.3026	12.3026	12.3026	12.3026	12.3026
14.7	16.6233	1	Q8WXA9	SREK1	15.6617	1.92329	2.39306	0.0192463	0.0404323	5.72673	0.0192463	1	12.3026	19.2224	12.3026	17.8592	18.243	12.3026	12.3026	12.3026	17.1369	19.4098	18.9516	19.9962	20.3849	12.3026	12.3026	19.8756	12.3026	12.3026	12.3026	12.3026	19.352	12.3026	12.3026	12.3026	18.8132	12.3026	12.3026	12.3026	12.3026	12.3026	12.3026	12.3026	12.3026	19.4451	12.3026	17.5524	18.8967
21.926	24.4591	1	Q13501	SQSTM1	23.1925	2.5331	6.25663	2.30836e-08	6.33198e-07	39.1455	2.30836e-08	1	22.4612	21.093	21.5222	22.5259	21.9176	25.4408	21.5578	21.5991	20.9782	20.7633	21.8935	21.7525	20.9641	20.1787	21.6956	24.7412	21.9049	20.7894	21.8209	22.1383	21.6858	22.6766	21.3617	21.4622	22.604	22.3257	21.7078	22.8804	20.6847	21.9137	22.4449	21.1528	25.1142	21.523	21.5553	20.5039	23.6057
16.2356	17.9357	1	Q96JI7	SPG11	17.0856	1.70014	2.51982	0.0138989	0.0307563	6.34948	0.0138989	1	12.3026	12.6622	12.3026	13.8325	14.184	17.8037	12.3026	17.1893	19.6964	19.0576	18.1038	17.7112	14.1341	18.2341	17.6766	19.3314	19.1647	19.074	12.3026	18.5351	18.579	16.7725	19.0064	18.995	16.5977	12.3026	18.7572	12.3026	12.3026	12.3026	12.3026	18.7653	22.1894	17.1868	18.2149	12.3026	16.8885
13.8474	16.6513	1	Q69YQ0	SPECC1L	15.2493	2.80394	4.6746	1.29341e-05	9.56525e-05	21.8519	1.29341e-05	1	14.4991	15.6525	12.3026	16.3346	12.3026	12.3026	12.3026	12.3026	12.3026	12.3026	12.3026	14.8554	12.3026	12.3026	12.3026	12.3026	15.719	12.3026	21.1373	12.3026	12.3026	12.3026	12.3026	17.2064	12.3026	12.3026	12.3026	17.0089	15.6554	15.1287	18.461	12.3026	17.3452	12.3026	16.5423	12.3026	16.6135
16.5295	20.1068	1	P09486	SPARC	18.3181	3.57726	4.41065	3.44056e-05	0.000210651	19.4538	3.44056e-05	1	21.4339	12.3026	19.7293	20.1039	18.5418	19.0429	19.6729	20.4369	18.928	12.3026	12.3026	12.3026	12.3026	20.1828	12.3026	12.3026	18.7095	18.2359	17.7852	18.2238	12.3026	18.5538	18.2934	12.3026	12.3026	12.3026	18.1944	12.3026	21.0771	19.2935	19.8606	12.3026	18.8807	12.3026	19.0455	18.6004	20.8942
13.5487	15.465	1	Q8WV41	SNX33	14.5069	1.91627	3.26935	0.00163738	0.00513214	10.6886	0.00163738	1	12.3026	12.3026	17.6726	12.3026	17.1283	17.7115	15.8386	12.3026	12.3026	12.3026	12.3026	17.1574	12.3026	16.8194	12.3026	12.3026	12.3026	16.2356	12.3026	12.3026	12.3026	12.3026	12.3026	17.2652	12.3026	12.3026	12.3026	12.3026	12.3026	12.3026	12.3026	15.7964	16.2622	12.3026	12.3026	12.3026	17.4595
14.076	15.6938	1	Q5VWJ9	SNX30	14.8849	1.61776	2.4906	0.0149962	0.0327481	6.20311	0.0149962	1	12.3026	12.3026	12.3026	12.3026	12.3026	12.3026	18.744	16.619	12.3026	12.3026	12.3026	17.2782	17.5856	12.3026	17.2922	12.3026	12.3026	12.3026	12.3026	12.3026	16.5051	18.9735	16.3483	17.3595	12.3026	15.4283	12.3026	16.694	12.3026	17.7405	17.209	12.3026	12.3026	12.3026	12.3026	12.3026	12.3026
20.3683	21.5178	1	Q96L92	SNX27	20.943	1.14948	4.7511	9.69194e-06	7.63054e-05	22.5729	9.69194e-06	1	20.5733	20.7298	19.9553	20.5896	20.1486	22.0718	20.473	22.1164	19.516	20.1454	18.7806	20.2807	19.6586	17.2472	19.6766	21.9969	20.3792	20.0993	20.7635	20.7257	20.0749	20.3741	20.7429	18.8349	20.5507	21.1365	20.3864	20.0063	20.6642	21.1978	20.9862	20.0194	21.457	20.2857	21.5703	19.0443	21.5521
14.1044	17.7915	1	Q9NRS6	SNX15	15.9479	3.68703	5.76764	1.7492e-07	3.13468e-06	33.2657	1.7492e-07	1	12.3026	18.8093	19.2493	18.8984	16.054	18.6374	12.3026	17.0214	12.3026	12.3026	12.3026	12.3026	12.3026	12.3026	12.3026	17.0396	12.3026	12.3026	12.3026	12.3026	12.3026	12.3026	18.4222	12.3026	12.3026	12.3026	18.1558	12.3026	12.3026	12.3026	12.3026	18.774	12.3026	12.3026	19.1338	12.3026	18.4543
17.9011	19.344	1	Q13573	SNW1	18.6226	1.44296	2.81262	0.00628879	0.0155908	7.91081	0.00628879	1	19.4724	18.4868	19.5716	19.5639	18.2383	20.1788	19.2989	17.4212	16.7298	12.3026	17.0983	17.1936	16.375	18.6838	20.1279	19.495	16.9577	17.0837	12.3026	19.2398	19.5884	18.1734	17.9612	20.1002	19.5178	19.8621	17.4781	12.3026	17.772	19.5791	19.2399	18.4232	19.6348	19.3876	17.2939	12.3026	21.1454
22.7298	23.8569	1	P08621	SNRNP70	23.2933	1.12718	3.47067	0.000869936	0.00303323	12.0456	0.000869936	1	22.7434	22.903	22.5937	23.2301	23.2187	23.7231	23.0977	21.8957	22.6127	23.6591	22.9904	23.7186	22.7412	22.6401	23.2079	24.0387	21.9304	22.8076	12.3026	22.6672	23.2412	22.322	22.8131	23.6836	23.6784	23.2694	23.105	23.5147	22.3503	23.2265	23.5406	22.4672	23.8555	22.8604	22.586	23.0353	24.3735
13.9091	16.062	1	Q9NRG4	SMYD2	14.9855	2.15291	2.8637	0.00544488	0.0138452	8.20079	0.00544488	1	12.3026	12.3026	17.0984	17.1027	12.3026	16.8921	12.3026	12.3026	12.3026	12.3026	12.3026	12.3026	12.3026	12.3026	12.3026	21.9446	12.3026	12.3026	18.2606	18.5244	12.3026	12.3026	17.2302	16.4609	12.3026	12.3026	12.3026	17.5135	12.3026	12.3026	12.3026	12.3026	12.3026	12.3026	19.8323	12.3026	12.3026
14.0559	16.2678	1	Q9NXE4	SMPD4	15.1618	2.21189	4.33002	4.61284e-05	0.000265168	18.7491	4.61284e-05	1	12.3026	12.3026	12.3026	12.3026	12.3026	15.5804	12.3026	12.3026	12.3026	12.3026	16.1162	12.3026	12.3026	12.3026	15.3339	12.3026	12.3026	16.1353	17.0478	16.9044	12.3026	16.4664	12.3026	15.6	16.6627	12.3026	12.3026	17.0058	15.738	17.0807	17.2821	12.3026	16.7269	12.3026	17.9777	12.3026	17.8573
17.1091	19.476	1	O75940	SMNDC1	18.2926	2.36691	3.13826	0.00244076	0.00718277	9.84865	0.00244076	1	20.2577	20.9152	20.1071	20.4148	19.9546	20.8988	20.0565	19.8627	12.3026	18.7452	12.3026	19.0448	12.3026	12.3026	12.3026	18.9265	19.3367	12.3026	20.0725	12.3026	20.0112	12.3026	12.3026	20.448	19.2346	18.8669	12.3026	12.3026	18.9525	12.3026	19.4668	20.2118	12.3026	19.9171	20.4178	19.8745	21.9399
13.0263	15.2422	1	Q9H0W8	SMG9	14.1343	2.21594	3.74521	0.000354287	0.00140842	14.0266	0.000354287	1	19.167	12.3026	12.3026	12.3026	17.3639	12.3026	12.3026	12.3026	12.3026	12.3026	12.3026	12.3026	12.3026	12.3026	12.3026	12.3026	12.3026	17.8914	12.3026	12.3026	12.3026	12.3026	12.3026	12.3026	12.3026	12.3026	12.3026	17.8131	12.3026	12.3026	12.3026	12.3026	15.3315	12.3026	12.3026	12.3026	17.281
14.1841	15.9445	1	A6NHR9	SMCHD1	15.0643	1.76047	3.88422	0.000221472	0.00096616	15.0872	0.000221472	1	12.3026	13.6272	14.3178	12.3026	15.6843	12.3026	13.7482	13.5567	12.3026	13.4211	12.3026	12.3026	15.2196	12.3026	14.1455	12.3026	15.4967	14.6874	12.8954	15.0592	13.7692	17.4621	12.3026	13.8083	16.4959	16.5204	13.5449	15.1886	15.4302	16.2114	18.1165	12.3026	18.8195	13.7772	13.5088	13.0886	15.8713
19.4792	20.6448	1	Q9UQE7	SMC3	20.062	1.16562	5.0918	2.61389e-06	2.63489e-05	25.9264	2.61389e-06	1	19.4783	19.3768	20.375	20.0994	20.9872	20.3177	19.0326	19.4355	19.1996	18.8422	18.9993	18.535	18.9226	19.121	19.9528	20.2188	18.5854	20.1733	19.5884	18.9116	19.2619	18.6628	19.0171	20.8244	20.5433	20.6722	19.7274	19.9888	18.3777	19.6286	19.7222	17.36	21.0694	17.864	20.5681	17.8114	21.1787
17.7231	19.3714	1	Q969G3	SMARCE1	18.5473	1.64823	2.87467	0.00527794	0.0134875	8.26371	0.00527794	1	19.3593	19.514	20.0245	20.621	20.6258	18.8585	20.5171	18.49	19.7519	19.4318	17.8673	18.4441	16.0669	19.2682	12.3026	12.3026	12.3026	18.5678	18.6818	19.057	18.533	20.2515	12.3026	12.3026	12.3026	19.3912	12.3026	19.3221	19.6555	20.0495	19.1701	18.3586	19.181	17.6927	18.5352	16.6281	18.9666
17.0286	18.4237	1	Q92925	SMARCD2	17.7261	1.3951	2.81197	0.00630009	0.0156119	7.90721	0.00630009	1	18.051	18.2853	18.0495	17.2636	18.097	18.0753	18.1446	12.3026	18.2047	12.3026	12.3026	18.7958	18.6475	12.3026	17.2329	17.1707	16.06	18.0383	18.2408	17.4535	15.4684	19.3391	19.1325	18.2872	17.637	16.6677	17.7634	12.3026	12.3026	18.4187	19.8852	18.9827	16.4303	18.6389	18.5684	18.1833	19.5935
14.7022	16.2448	1	Q92922	SMARCC1	15.4735	1.54259	3.04686	0.00320456	0.00899325	9.28333	0.00320456	1	15.3074	12.3026	16.0253	17.292	16.2119	12.3026	12.3026	15.6938	12.3026	16.3299	14.8172	17.2411	16.3494	12.3026	12.3026	15.976	15.977	16.3219	16.868	16.8485	16.3704	12.3026	12.3026	15.0795	16.6948	12.3026	14.5725	12.3026	12.3026	15.1402	17.3847	12.3026	12.362	16.0133	18.4682	12.3026	17.7573
15.8404	17.8249	1	O60264	SMARCA5	16.8326	1.98444	3.93802	0.000184181	0.000839524	15.508	0.000184181	1	17.7084	16.8127	16.5957	18.3987	19.2713	16.6167	17.482	17.9648	17.0876	18.098	17.4211	14.603	14.6293	15.6274	18.8772	12.3026	12.3026	12.3026	12.3026	13.4539	12.3026	16.5345	12.3026	16.1061	17.2141	16.4823	18.0778	16.8937	16.4807	17.0291	19.0798	12.3026	12.3026	18.0943	12.3026	16.8919	17.299
13.4542	16.0949	1	P28370	SMARCA1	14.7745	2.6407	5.21743	1.59674e-06	1.80996e-05	27.2216	1.59674e-06	1	14.2312	15.3937	12.3026	12.3026	12.3026	12.3026	16.1517	12.3026	17.4484	12.3026	12.3026	12.3026	12.3026	12.3026	16.6804	15.6125	12.3026	16.2683	16.2707	12.3026	12.3026	16.2568	12.3026	16.557	12.3026	12.3026	12.3026	12.3026	12.3026	12.3026	12.3026	12.3026	12.3026	12.3026	15.9159	12.3026	17.5966
16.9566	18.8568	1	Q99717	SMAD5	17.9067	1.90022	3.47557	0.000856402	0.00299764	12.0796	0.000856402	1	17.1369	12.3026	19.1629	18.2291	19.1107	18.4393	12.3026	18.7923	17.2975	17.6236	18.6074	18.7916	18.6522	12.3026	18.8107	19.215	18.2129	19.1354	18.3226	18.6935	18.9459	18.4216	18.1484	19.1606	12.3026	18.7094	12.3026	18.8229	12.3026	18.024	18.7792	12.3026	12.3026	12.3026	18.3255	18.1435	19.0842
16.9497	18.6003	1	Q15796	SMAD2	17.775	1.65055	2.42523	0.0177386	0.0377107	5.88174	0.0177386	1	17.5699	17.8345	19.6406	18.7738	18.2625	18.5341	12.3026	12.3026	12.3026	19.7003	12.3026	19.3843	18.2912	19.1525	18.4816	19.6314	12.3026	12.3026	17.6788	18.5308	19.059	18.6712	19.2139	12.3026	17.711	18.97	12.3026	20.4568	17.4037	18.1241	21.1407	12.3026	19.0542	17.618	18.2762	12.3026	16.9874
17.661	19.4032	1	Q9NWH9	SLTM	18.5321	1.74221	2.70465	0.00848051	0.0201568	7.31511	0.00848051	1	19.0395	18.6178	18.9766	20.0035	19.529	18.5002	18.0324	18.0722	12.3026	18.1518	16.6829	16.3462	15.5929	12.3026	22.6906	12.3026	16.8602	19.4825	19.904	17.7156	18.7129	17.9796	21.9917	17.5789	18.4525	18.7812	17.27	17.6254	19.1044	19.5085	20.218	18.4255	12.3026	22.1321	12.3026	12.3026	16.8206
13.5738	16.2451	1	Q92959	SLCO2A1	14.9095	2.6713	4.26979	5.73193e-05	0.000317223	18.2311	5.73193e-05	1	12.3026	12.3026	12.3026	12.3026	17.2817	17.0544	12.3026	12.3026	12.3026	16.7402	12.3026	15.9112	12.3026	12.3026	12.3026	12.3026	12.3026	16.2876	12.3026	12.3026	17.7673	16.7985	12.3026	12.3026	12.3026	12.3026	12.3026	12.3026	15.9674	12.3026	18.9813	12.3026	12.3026	16.0017	12.3026	12.3026	12.3026
12.8284	16.3405	1	P04920	SLC4A2	14.5845	3.51211	7.2563	3.26384e-10	2.45411e-08	52.6539	3.26384e-10	1	16.8483	12.3026	12.3026	12.3026	16.3453	12.3026	12.3026	12.3026	12.3026	12.3026	12.3026	12.3026	12.3026	12.3026	13.5492	12.3026	15.7421	12.3026	12.3026	12.3026	12.3026	12.3026	12.3026	12.3026	12.3026	12.3026	14.8026	12.3026	12.3026	12.3026	12.3026	12.3026	13.7229	14.0382	12.3026	12.3026	17.9716
16.0563	18.1542	1	Q9BWU0	SLC4A1AP	17.1053	2.09795	4.87735	5.99155e-06	5.03308e-05	23.7886	5.99155e-06	1	16.1116	16.0052	16.3718	12.3026	17.1193	12.3026	17.0841	16.0386	15.6764	12.3026	16.4312	16.8551	16.9137	16.1084	17.0865	18.2202	16.5145	16.9804	16.6157	16.3002	18.2778	16.8274	17.7023	16.8661	16.5773	16.8115	18.4348	17.9607	12.3026	17.7064	18.18	18.0602	12.3026	16.0707	12.3026	12.3026	21.8163
18.8779	20.4385	1	Q9HBR0	SLC38A10	19.6582	1.56055	3.07595	0.00294016	0.00839515	9.46145	0.00294016	1	19.6303	19.2661	18.7993	18.4819	23.7566	19.8395	17.1943	18.5719	18.4269	12.3026	23.3587	18.1126	22.7219	12.3026	19.5234	22.2784	18.0012	17.4382	19.4638	22.0029	17.4251	19.0013	21.9013	19.0087	20.4315	19.0346	17.1301	16.1128	16.4124	16.7511	22.6088	17.3786	17.1902	18.6522	19.7646	19.3293	19.5581
17.3962	20.0207	1	Q8TB61	SLC35B2	18.7084	2.62448	4.01403	0.0001416	0.000670017	16.1124	0.0001416	1	12.3026	17.6616	19.9756	18.3086	20.5388	18.7149	12.3026	18.8463	18.1045	18.7679	18.8974	18.1933	16.339	12.3026	18.1138	21.5235	20.1152	19.8737	19.3034	19.6877	19.0167	18.3687	12.3026	12.3026	22.7617	12.3026	12.3026	12.3026	18.5178	19.9216	18.3525	18.1106	12.3026	20.016	19.325	18.1833	19.1207
14.0111	17.2519	1	P78381	SLC35A2	15.6315	3.24076	5.04244	3.16807e-06	3.06229e-05	25.4262	3.16807e-06	1	12.3026	12.3026	18.2195	12.3026	17.6725	18.9082	12.3026	17.8031	12.3026	18.5546	17.0077	12.3026	12.3026	15.9634	12.3026	18.5578	12.3026	12.3026	12.3026	12.3026	12.3026	12.3026	12.3026	12.3026	18.9005	12.3026	18.4184	12.3026	12.3026	12.3026	16.8295	12.3026	12.3026	12.3026	12.3026	12.3026	18.3374
14.0805	15.9507	1	Q96H78	SLC25A44	15.0156	1.8702	2.58773	0.0116222	0.0263908	6.69636	0.0116222	1	12.3026	12.3026	12.3026	12.3026	12.3026	17.6531	12.3026	17.7949	18.3055	12.3026	18.0938	12.3026	12.3026	12.3026	18.1236	12.3026	12.3026	18.8981	12.3026	12.3026	12.3026	18.0156	12.3026	17.5183	12.3026	18.0884	12.3026	12.3026	12.3026	12.3026	12.3026	17.9571	18.8871	12.3026	12.3026	12.3026	17.4152
18.0386	20.3763	1	O43808	SLC25A17	19.2075	2.3377	4.13813	9.16438e-05	0.000468542	17.1241	9.16438e-05	1	18.9913	19.6091	20.6371	19.4491	19.4294	19.4623	19.4337	20.7556	20.3082	18.8824	19.8835	18.9359	19.8054	19.3692	20.822	23.121	12.3026	19.2819	12.3026	18.8362	12.3026	12.3026	20.0024	18.0786	18.7601	12.3026	12.3026	19.8227	19.0107	21.2773	17.9332	12.3026	12.3026	20.7751	19.7108	18.5864	19.3227
17.1424	20.3355	1	Q9Y666	SLC12A7	18.7389	3.19306	7.62134	6.72344e-11	7.34235e-09	58.0848	6.72344e-11	1	16.668	16.8165	18.7768	18.5303	20.0289	17.3794	17.2376	18.0443	18.1994	12.3026	17.1469	16.3566	18.0643	16.5275	16.6507	19.7728	17.1026	18.6367	18.9369	18.7042	17.8588	16.9207	17.6668	18.1404	12.3026	18.3706	18.7104	18.1801	12.3026	12.3026	19.4121	18.3488	15.6585	18.1666	18.5991	12.3026	21.1897
20.0944	21.1339	1	Q15477	SKIC2	20.6142	1.03952	3.12804	0.00251682	0.00735375	9.78463	0.00251682	1	19.9002	20.1296	20.7306	20.6971	19.9025	19.9323	20.155	19.6402	18.8086	19.2491	19.9712	20.0282	20.5221	18.1318	19.8906	21.6406	19.5944	19.8936	20.4046	21.0696	21.1468	20.3211	20.3308	20.8574	20.5415	20.2663	20.8908	20.8883	16.8803	19.9902	20.7633	20.9453	20.3651	20.09	19.9965	18.8328	20.3446
17.0831	18.4278	1	Q96ST3	SIN3A	17.7554	1.34471	3.12139	0.00256748	0.00747377	9.74309	0.00256748	1	18.3768	12.3026	18.299	18.2624	19.4474	19.004	17.4079	17.3328	19.6755	17.1898	17.5987	17.2898	17.5884	17.29	17.9908	17.7857	15.0633	12.3026	15.4482	17.5111	17.9933	18.2166	15.6487	17.9346	15.8901	17.5665	15.6249	19.1036	12.3026	18.5363	19.1596	12.3026	17.5316	17.5775	18.0653	18.3695	18.9585
17.0047	19.163	1	Q9H173	SIL1	18.0838	2.15823	2.5392	0.0132113	0.0293844	6.44754	0.0132113	1	19.0417	12.3026	18.3125	20.8377	18.6264	21.4473	18.0916	19.3987	12.3026	12.3026	18.4719	12.3026	18.1662	12.3026	12.3026	20.7354	12.3026	19.4037	12.3026	24.8961	18.4257	24.0081	12.3026	18.3579	12.3026	12.3026	19.6541	19.8631	17.8147	20.0178	19.1502	19.5693	19.0945	18.852	12.3026	12.3026	19.2939
15.628	17.9936	1	Q2M3G4	SHROOM1	16.8108	2.36562	3.33138	0.0013508	0.00436228	11.0981	0.0013508	1	18.9102	12.3026	17.7621	19.2425	18.4943	17.9602	12.3026	17.2087	12.3026	12.3026	16.4063	17.7797	12.3026	12.3026	12.3026	16.6248	19.5078	19.4643	18.309	12.3026	15.269	17.6533	12.3026	12.3026	12.3026	18.5662	12.3026	17.5427	12.3026	17.9786	17.1835	12.3026	20.2619	12.3026	16.7168	19.2264	20.4418
19.8756	21.701	1	P29353	SHC1	20.7883	1.8254	4.93577	4.78712e-06	4.28941e-05	24.3618	4.78712e-06	1	21.0323	20.7821	20.8849	20.8459	20.1108	21.4111	17.3582	19.8388	18.1309	19.8667	19.2293	20.7394	20.4614	12.3026	20.9142	22.5418	19.0834	18.69	16.4618	20.2822	19.8757	21.0609	19.9371	20.9574	20.6311	20.7086	20.5285	19.5883	19.7222	19.471	21.3601	20.2343	19.7766	20.0417	21.6503	19.0114	21.7403
12.7277	14.7327	1	A1X283	SH3PXD2B	13.7302	2.00504	4.48991	2.57225e-05	0.000165757	20.1593	2.57225e-05	1	12.3026	12.3026	12.3026	12.3026	16.4946	16.7116	12.3026	12.3026	12.3026	12.3026	12.3026	14.6633	12.3026	12.3026	12.3026	12.3026	12.3026	12.3026	12.3026	12.3026	12.3026	12.3026	12.3026	12.3026	12.3026	12.3026	12.3026	12.3026	12.3026	12.3026	16.6449	12.3026	12.3026	12.3026	12.3026	12.3026	12.3026
16.7435	18.894	1	Q587I9	SFT2D3	17.8188	2.1505	2.64699	0.0099178	0.0231156	7.00653	0.0099178	1	18.6791	19.893	20.1053	19.8167	12.3026	12.3026	12.3026	20.9337	19.1178	12.3026	19.3861	12.3026	18.8767	12.3026	20.7344	21.814	12.3026	12.3026	20.3341	12.3026	18.6247	20.0404	20.6272	19.8322	20.6294	12.3026	12.3026	21.0148	12.3026	12.3026	19.045	19.3437	12.3026	12.3026	19.9746	19.4061	18.8478
24.7281	25.7797	1	P23246	SFPQ	25.2539	1.0516	8.58064	1.03321e-12	3.61363e-10	73.6274	1.03321e-12	1	25.166	24.1754	24.8974	25.0272	25.2303	24.2971	25.0666	24.8297	24.4897	24.7282	24.4045	24.8868	24.8085	24.4492	25.1785	25.4352	23.7796	24.0938	23.4348	24.6058	25.3378	25.1449	24.4273	24.5269	24.5216	25.2054	24.3132	24.6396	24.9349	25.3949	25.7037	23.7831	24.8968	24.5106	25.2249	24.6618	25.9549
18.3636	20.5006	1	Q15427	SF3B4	19.4321	2.13703	3.07318	0.00296437	0.00845385	9.44446	0.00296437	1	17.685	20.3804	20.8306	21.8689	16.5797	20.5948	20.8339	17.0247	20.7765	17.8403	12.3026	20.0412	12.3026	20.5756	12.3026	20.0991	20.268	21.804	19.5965	20.7185	21.6552	20.82	20.4451	12.3026	18.6955	21.3734	19.4894	20.0737	20.5858	19.8651	21.4003	12.3026	20.7464	12.3026	12.3026	12.3026	22.7632
22.8719	23.9869	1	P36955	SERPINF1	23.4294	1.11502	4.30258	5.09358e-05	0.000287982	18.5122	5.09358e-05	1	23.4218	22.9897	22.7664	23.5342	22.7948	22.461	22.8271	21.7851	22.7918	23.7233	22.5634	23.4203	21.8271	21.3231	23.1632	23.6334	23.1174	21.8185	21.4771	22.2374	23.2248	23.4543	22.1705	22.7002	23.7278	22.6969	22.9599	23.4708	23.6002	23.2147	24.7592	21.9733	23.1391	23.2431	22.96	22.416	23.0426
22.8811	24.5396	1	P30740	SERPINB1	23.7103	1.65856	4.88623	5.791e-06	4.90108e-05	23.8753	5.791e-06	1	24.6507	21.3859	22.1205	23.405	24.1399	24.2421	21.1009	21.4662	20.2053	21.4406	24.1611	24.0203	23.328	22.46	21.1241	24.3548	20.6752	20.1303	21.025	24.0166	21.9353	22.9799	22.3615	22.3934	22.2914	23.083	20.3209	25.7076	23.2993	24.7164	25.2377	23.2268	23.3105	23.9194	25.4635	24.019	24.5577
17.2427	19.2073	1	P05154	SERPINA5	18.225	1.96461	2.3514	0.0213677	0.044297	5.52908	0.0213677	1	12.3026	20.3765	17.4586	20.0002	19.0131	20.3017	12.3026	18.2931	20.4526	20.047	18.0723	12.3026	17.7017	12.3026	19.3239	22.8067	12.3026	19.4942	12.3026	12.3026	12.3026	12.3026	12.3026	20.6164	20.6788	20.4011	12.3026	19.7852	19.8543	20.2609	22.0129	12.3026	19.5462	18.7459	19.7026	18.1616	12.3026
24.7637	25.9562	1	P01011	SERPINA3	25.3599	1.19251	3.76664	0.000329739	0.00133241	14.1876	0.000329739	1	26.2039	25.4796	24.7402	25.768	24.3242	25.3548	24.0687	24.6503	23.9165	24.879	25.6488	25.8976	24.3669	25.1556	23.8134	25.0771	24.4825	24.8194	17.4927	24.7015	25.8224	24.7435	24.8854	25.1728	25.2765	24.1858	25.0832	25.1607	24.9063	23.8518	25.1866	25.2849	25.7477	25.4451	25.3764	24.5224	26.3771
16.3062	19.2703	1	Q9UK55	SERPINA10	17.7882	2.96404	4.18735	7.69678e-05	0.000406439	17.5339	7.69678e-05	1	12.3026	19.0729	18.958	18.9184	12.3026	15.2411	12.3026	12.3026	18.736	18.3002	19.4856	12.3026	12.3026	18.5263	12.3026	12.3026	19.1607	19.9092	19.1931	19.7775	19.3179	18.7882	12.3026	18.3768	17.406	16.6401	12.3026	19.4703	18.134	12.3026	16.7493	17.5505	20.448	18.9304	12.3026	12.3026	19.5562
13.9098	15.3663	1	Q9NTN9	SEMA4G	14.6381	1.45647	2.37598	0.0200922	0.0418327	5.64528	0.0200922	1	12.3026	12.3026	12.3026	12.3026	12.3026	16.7696	12.3026	12.3026	12.3026	12.3026	17.3095	12.3026	12.3026	12.3026	12.3026	12.3026	12.3026	12.3026	16.8203	17.4034	17.3367	16.8022	17.5079	17.6604	12.3026	12.3026	17.5593	16.6994	12.3026	12.3026	12.3026	12.3026	12.3026	16.9403	16.6834	12.3026	18.0905
21.4228	22.6574	1	Q15437	SEC23B	22.0401	1.23459	5.34349	9.69128e-07	1.1935e-05	28.5529	9.69128e-07	1	21.1303	20.9483	21.4042	20.6447	20.5913	21.7206	19.7368	20.9245	21.1468	20.7274	21.4165	21.6397	22.0752	18.7941	21.6109	22.8166	20.921	21.5764	22.5129	22.052	21.5979	21.9616	21.5693	20.8975	21.6191	21.4569	21.7024	20.8983	20.7777	22.7695	21.6943	22.2288	22.5093	21.6267	22.0563	21.4651	22.5684
20.2695	22.4866	1	O00560	SDCBP	21.378	2.21713	4.16103	8.45067e-05	0.000438456	17.3142	8.45067e-05	1	22.3055	21.0986	22.6383	22.3217	21.9297	22.8425	21.2293	21.0233	20.7746	20.0572	21.3345	21.2963	21.4011	12.3026	20.916	22.5169	12.3026	12.3026	12.3026	19.2035	20.7069	20.9791	18.942	20.853	21.0164	19.9412	21.3549	21.7415	21.4133	21.9383	22.1812	20.7561	20.4151	21.4089	22.3447	21.6096	22.4335
15.6431	19.178	1	P31431	SDC4	17.4106	3.53491	4.3585	4.16031e-05	0.000245502	18.9965	4.16031e-05	1	12.3026	12.3026	12.3026	18.4544	20.7352	19.4011	18.6355	12.3026	12.3026	18.6138	18.9882	18.8631	12.3026	17.7237	19.2194	21.2959	12.3026	18.7123	12.3026	12.3026	12.3026	12.3026	12.3026	20.4618	12.3026	12.3026	12.3026	12.3026	19.827	12.3026	20.0444	19.428	12.3026	12.3026	19.907	19.0932	12.3026
14.9081	18.0945	1	Q8IZE3	SCYL3	16.5013	3.18641	5.52519	4.68108e-07	6.84578e-06	30.5277	4.68108e-07	1	17.2567	12.3026	19.0539	18.0752	17.9468	17.6656	17.5568	12.3026	12.3026	16.0269	16.4211	17.5401	17.5457	12.3026	18.5137	20.0104	12.3026	12.3026	12.3026	12.3026	12.3026	17.0739	12.3026	12.3026	12.3026	12.3026	12.3026	17.4327	17.097	12.3026	12.3026	12.3026	12.3026	17.2711	16.2397	16.5191	17.0006
17.8817	19.6563	1	Q9HB40	SCPEP1	18.769	1.77466	2.47637	0.0155587	0.0337156	6.13239	0.0155587	1	19.9117	20.4695	19.6186	20.323	20.109	20.0289	19.7842	19.8108	12.3026	19.2684	19.4183	19.6808	20.3124	19.1829	12.3026	21.3445	12.3026	18.9717	12.3026	17.1163	19.7275	18.6297	12.3026	18.1612	18.6283	12.3026	20.4986	12.3026	20.1772	20.2819	15.0402	20.2868	12.3026	19.7204	19.5747	19.2415	19.4947
17.9199	19.0079	1	Q8WU76	SCFD2	18.4639	1.08808	2.31445	0.0234206	0.0479192	5.35669	0.0234206	1	18.1199	18.037	12.3026	18.142	16.2317	19.8172	18.1197	17.0486	16.7895	17.7953	18.8395	19.576	18.6632	17.7561	19.4855	20.2226	17.3473	17.9696	17.2063	18.9889	17.4282	20.5212	19.1868	15.2185	16.5813	12.3026	18.8542	20.7905	12.3026	20.378	20.2768	16.9281	19.4353	19.4651	19.6243	17.3634	18.2119
18.8466	20.9581	1	O00767	SCD	19.9024	2.11143	2.31845	0.0231906	0.0475003	5.37519	0.0231906	1	20.3122	21.9639	19.8141	21.8621	21.5189	19.2408	12.3026	22.8635	20.5208	20.1342	21.8032	12.3026	22.528	12.3026	21.5626	12.3026	12.3026	20.9652	21.421	22.677	20.766	20.1957	12.3026	12.3026	21.5576	23.3555	19.8039	21.6976	20.0706	21.9618	21.3787	22.2232	12.3026	23.2552	12.3026	12.3026	22.6027
21.2246	23.8518	1	O14828	SCAMP3	22.5382	2.62711	7.82451	2.78181e-11	4.40538e-09	61.2229	2.78181e-11	1	22.8806	20.4547	20.8456	19.6496	19.4775	22.9634	21.7089	21.3137	20.3838	21.7798	12.3026	22.2136	21.1417	19.9591	21.4654	23.3339	21.2842	20.4096	20.576	21.935	21.6173	21.4955	21.5963	21.3566	22.462	22.6439	21.2747	21.9686	22.1824	21.8828	23.3512	20.5375	21.0532	21.2203	21.7764	21.59	23.5573
21.8475	23.3704	1	O15127	SCAMP2	22.609	1.52283	3.5534	0.000666447	0.0024178	12.6267	0.000666447	1	24.1339	20.1695	20.6762	22.2143	22.4548	23.6374	21.04	20.5853	22.5757	17.8895	19.9692	21.6561	21.6136	12.3026	22.8761	20.885	22.6017	21.4265	22.2168	22.7835	21.6283	23.4756	22.7311	22.5895	22.275	22.7309	22.7876	22.8043	24.0396	23.3274	24.3259	21.068	23.8465	22.9644	21.0862	21.1237	24.1466
16.5757	18.2571	1	O95104	SCAF4	17.4164	1.68138	2.86566	0.00541466	0.0137875	8.21203	0.00541466	1	18.4701	18.667	12.3026	17.9773	12.3026	12.3026	18.683	18.3029	12.3026	12.3026	17.4413	18.8501	17.8132	17.3954	18.6801	18.9964	15.901	16.6407	14.1809	18.0199	18.7083	17.7796	17.3431	16.2502	12.3026	18.9599	12.3026	18.6858	12.3026	19.603	19.3085	16.7633	12.3026	18.8266	19.2789	18.4767	18.5671
12.8111	14.5215	1	A3KN83	SBNO1	13.6663	1.71032	3.83365	0.000263044	0.00110895	14.6969	0.000263044	1	12.3026	12.3026	12.3026	12.3026	12.3026	12.3026	12.3026	12.3026	12.3026	12.3026	12.3026	15.6496	12.3026	12.3026	12.3026	12.3026	12.3026	12.3026	12.3026	12.3026	12.3026	12.3026	12.3026	15.0542	16.054	16.9296	13.7272	12.3026	12.3026	12.3026	12.3026	12.3026	14.7099	12.3026	12.3026	12.3026	12.3026
20.2535	21.3013	1	Q15020	SART3	20.7774	1.04786	5.28241	1.23511e-06	1.45557e-05	27.9039	1.23511e-06	1	20.7898	20.3844	20.3393	20.8538	21.1973	20.5879	20.0067	19.8408	19.6305	20.6338	19.563	20.6095	20.1938	16.4006	19.3466	20.0286	19.8881	20.5252	19.8259	19.7962	19.6135	20.8936	19.3856	20.1613	21.0798	20.8903	20.2769	21.8425	20.1373	20.6966	21.6796	19.2847	20.8368	20.834	21.3405	19.7305	20.5032
18.3213	20.2183	1	O43290	SART1	19.2698	1.89701	4.58036	1.83996e-05	0.000128071	20.9797	1.83996e-05	1	18.5521	19.2289	15.7217	19.6439	18.0277	18.256	20.0178	18.1101	19.325	18.5222	15.9376	17.1507	18.3428	17.1192	12.3026	16.0796	16.9397	20.6767	17.5233	20.058	19.0789	17.8867	20.5293	19.4503	18.4124	19.984	18.5699	18.9323	18.6833	19.303	21.0021	17.8701	19.2369	16.6278	18.6205	17.8428	20.9229
13.1003	15.3977	1	Q5PRF9	SAMD4B	14.249	2.29739	4.0912	0.000108124	0.000536818	16.7379	0.000108124	1	12.3026	12.3026	12.3026	12.3026	12.3026	18.4758	12.3026	12.3026	12.3026	12.3026	12.3026	12.3026	12.3026	12.3026	12.3026	12.3026	12.3026	12.3026	12.3026	12.3026	12.3026	12.3026	16.5802	16.6481	12.3026	12.3026	12.3026	18.158	12.3026	12.3026	17.6069	12.3026	15.0653	12.3026	12.3026	12.3026	15.1733
24.7784	26.0947	1	P60903	S100A10	25.4365	1.31632	5.78377	1.63752e-07	3.011e-06	33.452	1.63752e-07	1	25.5921	23.7792	24.2896	25.1819	26.3739	25.6016	23.3863	24.2976	23.6611	24.114	23.3199	24.8765	25.4336	23.0312	23.5687	26.7062	24.7405	24.4792	23.8414	23.1587	25.3116	25.826	23.9128	25.1144	25.0797	24.3953	24.0559	26.4425	26.0485	25.5744	27.0967	23.7477	25.1227	25.1967	25.3006	24.3621	25.6401
17.6201	20.4482	1	Q9H446	RWDD1	19.0342	2.82817	3.32359	0.00138398	0.00445922	11.0463	0.00138398	1	22.511	21.6963	21.3277	21.6615	22.4821	12.3026	12.3026	19.9478	12.3026	20.3367	19.9858	12.3026	12.3026	12.3026	12.3026	12.3026	12.3026	21.9699	12.3026	20.0866	12.3026	22.5704	18.9158	20.5583	22.3868	22.0983	18.5231	22.2844	12.3026	12.3026	21.1595	20.8671	21.6417	21.7814	12.3026	17.2942	22.5228
22.8859	23.9739	1	Q9Y265	RUVBL1	23.4299	1.08793	6.94649	1.2373e-09	6.2924e-08	48.2538	1.2373e-09	1	23.6508	22.216	23.3278	23.1596	23.9405	23.4015	22.8149	22.4514	22.6589	21.2621	22.5091	23.0544	22.7825	21.9474	23.3385	23.3511	22.8749	23.0968	20.8443	22.6574	23.0382	22.9227	22.5964	23.2861	22.8453	22.5773	21.2174	24.2904	22.3785	23.2423	24.041	23.3179	23.4666	22.6208	23.9302	22.7828	24.665
13.0874	15.2097	1	Q8WXA3	RUFY2	14.1485	2.12227	3.90809	0.000204116	0.000911015	15.2731	0.000204116	1	12.3026	12.3026	12.3026	12.3026	12.3026	12.3026	12.3026	12.3026	12.3026	17.6465	12.3026	12.3026	12.3026	12.3026	12.3026	12.3026	12.3026	12.3026	12.3026	20.6185	16.1761	12.3026	12.3026	12.3026	12.3026	16.066	12.3026	12.3026	14.7601	12.3026	16.8025	12.3026	12.3026	12.3026	12.3026	12.3026	12.3026
20.9301	22.2659	1	Q96T51	RUFY1	21.598	1.3358	5.49479	5.29039e-07	7.54147e-06	30.1928	5.29039e-07	1	21.4178	20.9381	21.461	21.4915	23.624	22.1063	20.7475	21.4594	20.1084	20.9476	20.1821	21.8229	21.3039	16.8064	20.9588	20.3623	18.5804	20.0814	20.6538	21.5686	21.2902	21.5592	20.8132	20.8406	19.9142	20.7808	20.0765	21.7999	20.4082	22.1846	22.3227	20.8304	21.2425	21.1216	21.4107	20.2659	21.5345
16.3393	18.011	1	Q92541	RTF1	17.1752	1.67168	3.25022	0.00173669	0.00537773	10.5639	0.00173669	1	17.0944	12.3026	17.4925	12.3026	19.284	18.2077	18.314	18.4505	17.5963	12.3026	16.892	12.3026	17.1876	17.5125	15.4143	12.3026	12.3026	17.1247	12.3026	16.3652	17.1396	18.1002	17.5952	17.2095	17.9226	19.0078	17.3309	18.4638	12.3026	17.2275	18.1357	16.8804	18.1788	15.8897	18.0892	15.689	12.3026
14.0882	17.9757	1	Q15050	RRS1	16.0319	3.88756	5.03861	3.21554e-06	3.10286e-05	25.3876	3.21554e-06	1	19.397	12.3026	12.3026	12.3026	17.712	20.7049	12.3026	12.3026	12.3026	12.3026	12.3026	12.3026	12.3026	20.8252	12.3026	12.3026	12.3026	12.3026	12.3026	12.3026	12.3026	12.3026	12.3026	12.3026	12.3026	18.4034	18.7299	18.4187	17.1916	12.3026	18.6924	12.3026	17.2317	12.3026	12.3026	12.3026	18.161
14.2196	15.9657	1	O43159	RRP8	15.0926	1.74614	2.68381	0.00897628	0.0212546	7.20286	0.00897628	1	16.9689	17.4875	17.0001	12.3026	12.3026	18.4608	17.6684	12.3026	12.3026	12.3026	12.3026	12.3026	12.3026	12.3026	12.3026	12.3026	17.1092	16.6992	12.3026	16.6268	17.1892	12.3026	12.3026	17.3944	12.3026	17.572	12.3026	16.6454	17.1385	12.3026	12.3026	12.3026	17.2873	12.3026	12.3026	12.3026	17.2388
13.989	15.6698	1	Q14684	RRP1B	14.8294	1.68074	3.14959	0.00235888	0.00698996	9.91994	0.00235888	1	15.8917	17.5914	15.8366	16.2403	16.5719	16.1852	12.3026	12.3026	12.3026	15.7447	12.3026	12.3026	12.3026	15.4194	18.4359	12.3026	12.3026	16.1062	12.3026	12.3026	15.5768	15.7677	12.3026	12.3026	18.0739	12.3026	12.3026	12.3026	12.3026	12.3026	12.3026	12.3026	12.3026	15.7698	12.3026	16.0402	16.7329
15.0369	17.2591	1	Q5JTH9	RRP12	16.148	2.22225	3.75819	0.000339224	0.00136326	14.124	0.000339224	1	18.115	12.3026	16.5632	15.6877	16.8401	18.925	16.4902	16.5209	12.3026	12.3026	15.6162	15.9509	15.4092	16.3419	12.3026	19.9914	16.7073	15.069	12.3026	12.3026	12.3026	12.3026	17.6997	14.8384	15.3081	17.2015	12.3026	16.8741	12.3026	16.1381	16.1878	12.3026	16.3464	12.3026	16.571	12.3026	12.3026
13.7912	16.4805	1	P56182	RRP1	15.1359	2.68923	3.40021	0.00108829	0.00365027	11.5614	0.00108829	1	12.3026	12.3026	12.3026	12.3026	17.5776	12.3026	12.3026	12.3026	12.3026	12.3026	12.3026	12.3026	12.3026	12.3026	17.4541	17.603	19.2323	12.3026	12.3026	12.3026	12.3026	12.3026	12.3026	12.3026	18.6577	20.1559	17.8382	12.3026	17.9598	12.3026	12.3026	12.3026	17.837	12.3026	12.3026	12.3026	16.8643
13.531	15.7909	1	P31350	RRM2	14.6609	2.25986	3.0555	0.00312376	0.00879921	9.33609	0.00312376	1	19.0316	12.3026	18.2719	12.3026	12.3026	12.3026	12.3026	12.3026	12.3026	12.3026	12.3026	12.3026	17.3934	12.3026	12.3026	12.3026	12.3026	12.3026	20.8796	18.1702	12.3026	12.3026	12.3026	18.5655	12.3026	12.3026	12.3026	12.3026	12.3026	12.3026	12.3026	18.0299	12.3026	12.3026	12.3026	12.3026	12.3026
13.338	16.2476	1	P23921	RRM1	14.7928	2.90955	5.02494	3.39089e-06	3.21982e-05	25.2501	3.39089e-06	1	12.3026	12.3026	12.3026	12.3026	12.3026	12.3026	12.3026	19.1662	12.3026	12.3026	12.3026	12.3026	17.6064	12.3026	12.3026	17.5437	12.3026	12.3026	16.8404	15.7884	16.8407	16.6338	12.3026	12.3026	12.3026	12.3026	12.3026	12.3026	12.3026	12.3026	12.3026	12.3026	12.3026	12.3026	12.3026	15.278	12.3026
15.1316	18.4194	1	Q8N122	RPTOR	16.7755	3.28775	5.98589	7.12698e-08	1.52973e-06	35.8309	7.12698e-08	1	12.3026	16.7516	15.8496	12.3026	12.3026	17.8651	16.5867	12.3026	12.3026	12.3026	12.3026	12.3026	12.3026	12.3026	12.3026	17.9089	16.6602	17.7238	12.3026	12.3026	19.7992	17.2843	12.3026	19.0027	18.2046	18.4075	17.5508	18.3778	16.8052	12.3026	18.452	12.3026	19.0968	16.5683	16.7002	12.3026	19.4565
20.4715	21.5837	1	P51812	RPS6KA3	21.0276	1.1122	4.55265	2.03955e-05	0.000138657	20.7266	2.03955e-05	1	20.6539	17.618	20.7971	20.1384	21.887	20.7103	20.7306	20.477	20.4053	19.3461	19.0923	20.9364	21.3091	19.1115	20.4628	20.7742	19.6742	20.0002	20.5996	20.6094	20.9343	21.4146	20.6668	21.2095	20.6454	19.5567	19.4516	20.9395	20.0784	22.3582	23.0188	21.1678	19.9951	21.2184	19.8367	19.148	21.356
14.1373	17.1252	1	Q5VT52	RPRD2	15.6313	2.98794	6.39203	1.30705e-08	3.98827e-07	40.858	1.30705e-08	1	14.3749	15.0831	14.235	12.3026	14.1199	14.4472	14.0949	14.2814	14.9811	12.3851	12.8995	12.3026	12.3026	14.0611	15.2339	13.8467	12.3026	16.1579	12.3026	17.6792	14.3113	15.7095	12.3026	16.5259	12.3026	12.3026	12.3026	17.2688	15.3366	12.3026	16.1978	13.8933	13.918	12.3026	18.3378	14.2347	12.3026
15.4568	17.4281	1	O75818	RPP40	16.4424	1.97132	2.7245	0.00803134	0.0192513	7.42291	0.00803134	1	12.3026	12.3026	19.1965	21.3225	12.3026	12.3026	16.4856	17.2737	15.7673	12.3026	12.3026	12.3026	12.3026	12.3026	12.3026	16.3747	17.2925	16.9554	16.4428	17.5581	17.0332	17.1665	16.1454	17.1848	17.6755	17.2046	17.0796	12.3026	12.3026	16.6196	17.9421	16.6474	17.2632	12.3026	21.5765	12.3026	12.3026
16.4105	18.34	1	P78346	RPP30	17.3752	1.92958	2.77208	0.00704215	0.0171867	7.68442	0.00704215	1	18.3346	18.5486	19.9409	18.3476	18.9822	19.1285	17.762	19.2605	12.3026	12.3026	12.3026	18.2217	17.8392	12.3026	18.0577	17.1908	12.3026	12.3026	18.9479	17.8503	17.1797	17.1763	12.3026	12.3026	19.4131	19.1309	12.3026	17.4692	19.2112	12.3026	18.8018	12.3026	20.1495	17.5632	12.3026	18.638	18.4499
15.9989	17.9689	1	P49247	RPIA	16.9839	1.97002	2.47436	0.0156394	0.0338774	6.12247	0.0156394	1	21.0655	12.3026	19.2284	12.3026	12.3026	19.0841	12.3026	18.8052	12.3026	19.3265	18.1528	20.2208	20.7018	12.3026	17.8714	18.4123	12.3026	18.1945	12.3026	12.3026	22.4497	19.4684	12.3026	12.3026	12.3026	12.3026	12.3026	17.9029	19.6851	12.3026	19.9435	12.3026	12.3026	18.2516	18.6403	19.4125	21.4818
14.0322	17.087	1	Q9H7B2	RPF2	15.5596	3.05475	3.83597	0.000260984	0.00110191	14.7147	0.000260984	1	19.2917	18.0038	17.7595	12.3026	18.7962	21.0713	12.3026	12.3026	12.3026	17.7811	18.219	12.3026	12.3026	12.3026	18.1432	12.3026	12.3026	12.3026	12.3026	12.3026	12.3026	12.3026	12.3026	12.3026	12.3026	12.3026	12.3026	18.3443	12.3026	12.3026	12.3026	12.3026	17.883	12.3026	12.3026	12.3026	12.3026
17.5206	19.3264	1	Q9H6T3	RPAP3	18.4235	1.80574	4.63077	1.52445e-05	0.000109765	21.444	1.52445e-05	1	19.2724	16.8205	17.8637	17.6435	18.8556	18.3838	17.9883	18.9698	17.5321	18.0424	18.8505	18.076	18.2234	18.2066	16.9519	20.0364	16.6157	18.0689	12.3026	17.5137	17.5445	17.2034	17.2367	12.3026	19.8042	19.2067	17.5734	17.5217	18.598	19.7377	19.2613	12.3026	16.7548	18.3597	18.8153	12.3026	18.2987
14.0394	15.3601	1	Q9BWH6	RPAP1	14.6997	1.32065	2.40247	0.0187939	0.0395864	5.77185	0.0187939	1	15.4273	15.1712	16.825	17.3604	17.0585	12.3026	12.3026	12.3026	12.3026	16.7105	15.6075	14.4229	12.3026	12.3026	12.3026	16.9878	12.3026	12.3026	12.3026	12.3026	12.3026	14.6876	16.011	12.3026	12.3026	17.0367	15.6817	16.3892	12.3026	16.7664	12.3026	12.3026	12.3026	12.3026	17.224	12.3026	12.3026
12.8128	16.7212	1	Q9Y6N7	ROBO1	14.767	3.9083	6.11178	4.22676e-08	9.90044e-07	37.3539	4.22676e-08	1	12.3026	12.3026	12.3026	12.3026	12.3026	12.3026	12.3026	12.3026	12.3026	12.3026	12.3026	12.3026	12.3026	12.3026	12.3026	20.3961	12.3026	12.3026	12.3026	12.3026	12.3026	12.3026	12.3026	19.2041	12.3026	12.3026	12.3026	13.8335	12.3026	12.3026	14.1468	12.3026	12.3026	12.3026	12.3026	12.3026	21.7243
16.1777	18.6787	1	O43148	RNMT	17.4282	2.50108	3.62711	0.000523984	0.00196668	13.1559	0.000523984	1	12.3026	12.3026	16.9021	17.5915	12.3026	18.6499	17.8981	17.844	17.7926	17.9276	12.3026	17.8832	17.7262	19.042	12.3026	18.5883	12.3026	12.3026	17.5503	12.3026	19.7626	19.1967	12.3026	12.3026	19.421	20.7826	18.6143	17.7495	12.3026	19.5659	20.0726	12.3026	21.6275	17.9716	12.3026	12.3026	17.891
15.6083	18.0992	1	O75150	RNF40	16.8537	2.49092	3.3989	0.00109282	0.00365895	11.5525	0.00109282	1	21.4466	16.7969	12.3026	16.8515	17.3582	12.3026	12.3026	12.3026	12.3026	12.3026	19.8523	21.4528	12.3026	12.3026	17.5451	17.7968	12.3026	20.3394	12.3026	16.5423	12.3026	16.9244	12.3026	17.3624	17.9781	17.9161	17.3246	12.3026	12.3026	15.4969	22.483	12.3026	16.4489	21.3569	15.7827	12.3026	17.0104
20.0359	21.655	1	Q63HN8	RNF213	20.8455	1.61916	6.82254	2.10304e-09	9.65176e-08	46.547	2.10304e-09	1	20.2744	18.4043	19.9774	20.2562	20.9363	20.3874	19.3673	21.1359	19.0569	21.4576	19.6108	21.8392	21.0439	17.0637	19.5153	21.4286	19.4907	18.4331	20.102	20.375	20.0164	21.1926	19.6363	18.9678	19.0889	20.646	19.6658	20.0929	21.6234	20.7265	20.4931	19.0329	19.4373	21.364	20.4335	18.7186	19.7472
16.9016	18.4929	1	Q5VTR2	RNF20	17.6973	1.59121	4.26262	5.88147e-05	0.000323911	18.1699	5.88147e-05	1	18.1222	16.7186	18.0995	18.1818	17.9539	16.6854	17.5039	17.1314	19.4677	17.8702	16.3188	17.4832	17.8234	16.6089	15.5285	19.9565	16.2597	17.1511	16.4811	16.9432	16.3554	18.0648	20.9802	12.3026	12.3026	16.882	12.3026	15.8177	16.5424	18.1896	18.09	16.1563	16.3151	14.1034	18.4585	17.3075	18.5348
15.1381	18.1344	1	Q9H920	RNF121	16.6362	2.99627	5.16954	1.92792e-06	2.0929e-05	26.7241	1.92792e-06	1	12.3026	17.4482	17.2025	17.411	17.0088	17.0809	12.3026	16.7038	16.0794	12.3026	17.1363	16.6848	17.2545	12.3026	17.8741	19.1097	12.3026	17.8783	17.8246	12.3026	17.6046	17.2003	18.7009	17.45	12.3026	12.3026	12.3026	12.3026	12.3026	12.3026	12.3026	16.8767	12.3026	17.6012	12.3026	12.3026	18.2446
14.8307	16.0809	1	Q05823	RNASEL	15.4558	1.25019	2.42599	0.0177045	0.0376571	5.8854	0.0177045	1	12.3026	12.3026	14.4002	16.3445	14.7908	15.7191	14.957	15.475	14.5069	12.3026	15.1106	12.3026	16.8416	12.3026	16.7405	19.059	16.8976	14.4689	16.3438	15.8722	12.3026	16.5691	14.6699	12.3026	12.3026	12.3026	15.5928	16.7553	12.3026	16.818	18.1591	14.3118	16.1311	17.026	12.3026	15.0147	15.412
14.5701	16.2298	1	Q9H871	RMND5A	15.4	1.65975	2.47416	0.0156477	0.0338824	6.12145	0.0156477	1	17.9914	18.32	19.0045	18.2883	17.2646	18.2237	17.6329	17.7361	12.3026	12.3026	18.2268	12.3026	12.3026	12.3026	12.3026	17.2903	12.3026	12.3026	12.3026	12.3026	12.3026	17.55	12.3026	17.5675	12.3026	12.3026	12.3026	12.3026	16.8533	12.3026	12.3026	12.3026	16.5699	12.3026	17.6501	12.3026	12.3026
18.6257	20.3114	1	Q13546	RIPK1	19.4686	1.6857	3.2725	0.00162156	0.0050882	10.7092	0.00162156	1	19.3951	19.3601	20.3466	19.1037	19.3336	19.0141	20.9042	17.9962	18.8447	19.7578	19.104	19.6106	19.8035	17.1266	19.9683	19.981	12.3026	12.3026	21.475	20.3983	18.8207	15.8375	18.0787	19.588	19.7429	20.812	20.1142	19.8905	19.7723	12.3026	19.6857	19.633	19.5557	17.5008	20.7611	12.3026	20.6169
13.0902	15.0984	1	Q9H6W3	RIOX1	14.0943	2.00824	3.24672	0.00175545	0.00543284	10.5412	0.00175545	1	12.3026	12.3026	12.3026	12.3026	12.3026	15.4581	12.3026	12.3026	12.3026	12.3026	12.3026	18.3381	12.3026	12.3026	12.3026	22.6504	12.3026	12.3026	12.3026	16.7538	16.667	12.3026	12.3026	12.3026	12.3026	12.3026	12.3026	12.3026	12.3026	12.3026	12.3026	12.3026	12.3026	12.3026	12.3026	12.3026	12.3026
16.848	19.4299	1	Q06587	RING1	18.1389	2.58183	3.2882	0.00154474	0.00487155	10.8123	0.00154474	1	12.3026	19.6705	12.3026	19.1565	12.3026	12.3026	20.0426	12.3026	19.0589	12.3026	12.3026	12.3026	12.3026	18.7718	19.2008	19.6352	12.3026	12.3026	12.3026	18.3409	18.1159	19.8515	19.6542	18.6593	19.0204	20.2354	19.1861	20.5777	20.6811	19.8394	18.785	17.2327	19.5791	12.3026	22.5375	18.7633	19.8263
18.3061	20.3229	1	A6NDU8	RIMOC1	19.3145	2.01679	2.8175	0.00620325	0.0154126	7.93829	0.00620325	1	12.3026	19.1375	19.9935	19.3238	20.224	19.9119	16.8688	12.3026	19.1029	12.3026	20.394	20.8729	19.7108	12.3026	12.3026	22.5726	12.3026	21.2007	20.3929	19.1051	19.9652	19.4889	19.3629	17.9541	19.4093	19.3261	21.0024	19.9869	20.0825	22.3295	21.7602	12.3026	19.3577	19.7982	21.9633	12.3026	20.3645
15.3287	17.0871	1	Q8IUC4	RHPN2	16.2079	1.75841	2.91792	0.00466425	0.0122066	8.51428	0.00466425	1	12.3026	12.3026	12.3026	18.7011	12.3026	16.0606	12.3026	17.9806	12.3026	17.3318	17.2867	18.0872	18.0025	12.3026	17.6419	12.3026	16.2425	18.1015	16.0174	19.2917	17.1731	12.3026	17.8718	18.0593	17.3974	18.5096	18.2183	12.3026	12.3026	12.3026	15.9306	12.3026	12.3026	15.9682	17.4217	12.3026	16.4462
23.8477	25.003	1	P84095	RHOG	24.4253	1.15523	5.62623	3.11146e-07	4.93377e-06	31.6544	3.11146e-07	1	24.2084	23.2781	23.631	24.2855	25.8513	23.4869	23.0792	24.0512	23.4428	23.4782	23.538	23.7841	23.5542	22.3616	23.3637	24.5289	23.6211	23.7291	23.6123	23.702	22.9927	23.8632	22.9224	23.4422	24.5263	24.2607	25.2228	24.2243	23.3679	25.5073	25.8925	23.1292	24.1221	23.8882	23.4095	23.1594	25.9176
21.0593	23.0712	1	Q15382	RHEB	22.0652	2.01185	3.9888	0.000154561	0.000722863	15.9105	0.000154561	1	21.1086	21.9914	22.6101	22.4761	21.9054	21.724	22.0607	20.739	12.3026	22.1321	21.4661	20.0393	12.3026	18.0085	19.3298	23.5966	22.0139	21.6376	22.7309	21.6438	21.5578	21.6079	21.6019	20.5675	21.4062	21.6899	22.0356	21.4929	22.2853	20.3521	22.6227	21.4407	22.4306	22.1445	21.8073	21.2731	22.2528
14.0872	17.0976	1	O15211	RGL2	15.5924	3.01045	3.54096	0.000693864	0.00250119	12.5384	0.000693864	1	12.3026	12.3026	15.6145	15.8487	17.3442	15.9045	16.3358	12.3026	12.3026	18.3425	12.3026	12.3026	15.197	12.3026	12.3026	12.3026	12.3026	12.3026	12.3026	12.3026	12.3026	15.1996	12.3026	16.9758	12.3026	12.3026	16.3901	12.3026	16.7208	23.6692	16.7099	12.3026	12.3026	12.3026	16.2287	12.3026	12.3026
14.4892	16.694	1	P22670	RFX1	15.5916	2.20478	3.79777	0.000296962	0.00122262	14.4231	0.000296962	1	12.3026	16.1527	16.446	17.1453	19.9332	17.2139	12.3026	12.3026	12.3026	12.3026	12.3026	19.2931	18.7261	12.3026	12.3026	12.3026	12.3026	12.3026	12.3026	12.3026	12.3026	12.3026	12.3026	16.7421	16.5853	16.7515	17.0586	16.8215	12.3026	12.3026	17.0489	15.588	16.4256	17.6284	12.3026	12.3026	12.3026
14.221	16.6091	1	Q8WZ73	RFFL	15.4151	2.38816	3.36177	0.00122829	0.00403356	11.3015	0.00122829	1	12.3026	12.3026	17.3863	12.3026	19.0298	19.8491	12.3026	16.5167	12.3026	12.3026	12.3026	12.3026	12.3026	12.3026	12.3026	19.3093	12.3026	12.3026	16.2597	17.2088	12.3026	17.7847	12.3026	12.3026	18.0909	12.3026	12.3026	12.3026	12.3026	19.2414	17.9766	18.0406	12.3026	12.3026	12.3026	12.3026	12.3026
15.1357	18.35	1	P40937	RFC5	16.7429	3.21429	5.3764	8.50014e-07	1.08559e-05	28.9057	8.50014e-07	1	18.2848	12.3026	17.5391	16.5995	18.9285	16.7349	12.3026	17.6697	12.3026	12.3026	12.3026	17.8245	17.2447	15.7984	12.3026	17.6963	17.2538	12.3026	16.5621	16.3704	16.9901	12.3026	12.3026	17.4782	17.6398	17.9357	15.9939	18.468	12.3026	12.3026	12.3026	12.3026	12.3026	12.3026	19.0325	12.3026	12.3026
15.3969	19.152	1	P35249	RFC4	17.2745	3.75514	5.77952	1.66626e-07	3.0539e-06	33.4028	1.66626e-07	1	19.5782	12.3026	12.3026	17.2249	12.3026	18.7463	18.319	12.3026	17.9473	12.3026	12.3026	12.3026	12.3026	16.5793	17.4356	20.105	12.3026	12.3026	16.6114	19.7219	17.692	12.3026	12.3026	18.042	18.842	17.1896	12.3026	17.9459	12.3026	18.9074	18.0195	12.3026	12.3026	18.2167	12.3026	18.0207	20.5067
15.5178	19.0374	1	P40938	RFC3	17.2776	3.51966	5.71214	2.19412e-07	3.77616e-06	32.6285	2.19412e-07	1	12.3026	16.4573	12.3026	19.2687	17.9303	17.809	12.3026	12.3026	12.3026	12.3026	18.2317	17.2569	17.712	12.3026	18.036	18.9547	12.3026	12.3026	16.754	17.9953	17.3185	18.8944	12.3026	19.4161	12.3026	12.3026	12.3026	18.5943	17.3142	12.3026	12.3026	18.1309	17.8962	18.3721	19.4571	12.3026	19.7607
14.9464	18.1951	1	P35250	RFC2	16.5707	3.24875	4.9296	4.9022e-06	4.36481e-05	24.3009	4.9022e-06	1	12.3026	12.3026	17.423	12.3026	12.3026	20.514	12.3026	12.3026	12.3026	12.3026	12.3026	12.3026	19.8226	12.3026	18.6402	12.3026	12.3026	12.3026	17.4461	18.5698	12.3026	12.3026	12.3026	18.5921	19.3031	20.1179	16.5068	17.4916	12.3026	18.0216	18.0742	12.3026	17.5799	16.9506	16.9641	12.3026	19.3891
13.643	15.8425	1	P35251	RFC1	14.7428	2.19949	3.84793	0.000250611	0.00106931	14.8065	0.000250611	1	18.751	12.3026	12.3026	14.9417	15.5626	12.3026	12.3026	12.3026	12.3026	12.3026	12.3026	18.9844	12.3026	12.3026	19.0571	14.5673	12.3026	12.3026	12.3026	12.3026	12.3026	12.3026	12.3026	14.5871	15.2225	17.2879	12.3026	12.3026	14.5968	16.7742	15.5554	12.3026	12.3026	12.3026	12.3026	12.3026	16.5162
19.1563	20.8744	1	Q9Y3B8	REXO2	20.0153	1.7181	2.4821	0.01533	0.0333737	6.16081	0.01533	1	21.9708	12.3026	21.4557	12.3026	21.4833	21.6078	20.6414	20.9301	18.7546	19.9948	19.4937	12.3026	19.4839	18.3867	12.3026	19.945	19.0749	19.0537	12.3026	19.0588	22.3976	12.3026	18.7867	18.8637	21.2986	21.9228	19.8529	20.9065	21.2348	22.3542	19.3975	20.7156	22.2652	21.4679	21.9427	21.0685	21.8899
16.6567	18.7149	1	Q9BWE0	REPIN1	17.6858	2.05819	5.02955	3.33076e-06	3.20309e-05	25.2964	3.33076e-06	1	18.139	15.9989	15.575	20.7258	12.3026	17.4135	16.7365	15.3132	17.0912	16.8235	14.8345	16.6888	17.4854	12.3026	17.2227	18.0383	16.5621	16.3902	15.3221	17.033	12.3026	16.281	17.505	16.1987	16.7171	17.8156	17.3672	17.7601	17.6484	18.5343	18.3175	16.6599	17.873	15.5631	19.2707	15.8285	20.6305
16.9994	18.4803	1	Q9P260	RELCH	17.7398	1.48087	3.62101	0.000534579	0.00199451	13.1117	0.000534579	1	14.6081	15.9033	18.0781	17.8929	16.5138	21.6218	12.3026	16.1658	16.7168	17.0264	17.4948	15.682	17.9621	18.8335	18.3483	20.1783	17.1231	18.3003	17.6338	16.5851	18.0693	17.9719	15.9778	15.8042	16.4345	12.3026	16.6712	17.9881	16.7504	12.3026	16.4532	15.9166	20.6423	16.8091	20.5249	16.3886	18.3441
21.3389	22.6176	1	P46063	RECQL	21.9783	1.27866	7.10984	6.13489e-10	3.89117e-08	50.5498	6.13489e-10	1	21.6797	20.1061	22.0517	21.7689	22.528	22.6242	20.172	21.5151	20.3621	20.3625	20.6705	21.7011	21.1829	19.334	21.179	21.4505	21.5825	21.6671	21.2012	21.9387	21.1773	21.3843	20.8973	21.3814	21.0054	21.9765	21.2913	21.5065	21.3638	22.2418	22.6333	21.3819	19.7386	22.1193	22.0873	20.9377	23.9528
21.4358	22.8237	1	Q14257	RCN2	22.1297	1.38795	4.408	3.47403e-05	0.00021201	19.4304	3.47403e-05	1	22.6703	21.9153	22.1725	22.7879	22.8112	22.3391	20.8762	22.5785	21.0544	21.3932	21.7468	22.1481	21.8554	21.103	21.7208	21.7973	21.9767	21.9011	21.6079	21.6191	21.4772	21.9275	20.9062	21.0819	20.0695	12.3026	21.3638	21.2758	20.9859	21.4859	22.4763	22.1322	21.0102	22.0697	23.0015	20.0469	22.1723
18.7644	19.9189	1	Q96I51	RCC1L	19.3416	1.15451	2.7638	0.00720586	0.0175484	7.63858	0.00720586	1	20.153	19.294	19.2706	20.8152	16.16	21.7753	18.9752	18.4851	16.4317	12.3026	12.3026	19.4081	18.0445	17.8811	17.3447	21.2565	19.1587	20.0814	18.1085	19.5952	20.6344	17.1254	16.8129	19.5634	20.7144	20.6219	20.0355	20.2414	18.0137	20.2855	19.4721	19.3542	19.6579	19.0573	17.47	19.6135	21.1991
21.507	23.1316	1	P62877	RBX1	22.3193	1.62462	2.4233	0.0178259	0.0378583	5.87239	0.0178259	1	22.5129	22.3555	23.3961	23.3207	22.7237	22.4225	22.2214	22.1489	21.9212	22.3355	22.0208	22.3789	22.7844	12.3026	22.7665	24.0458	12.3026	20.8698	21.8916	22.1418	23.6124	22.0092	12.3026	22.1813	22.0657	23.046	21.6349	24.6631	24.9261	12.3026	22.3778	21.7722	25.0698	22.3482	22.8424	22.2333	24.9631
22.219	23.2441	1	P38159	RBMX	22.7316	1.02506	4.37282	3.94929e-05	0.000235166	19.1215	3.94929e-05	1	22.6782	21.6117	22.7704	22.5845	22.749	23.3486	22.8647	21.7643	22.5534	20.2452	20.982	21.8285	21.6084	22.202	23.1994	21.3199	22.4576	22.5773	21.1133	21.3509	22.1244	22.7049	21.5015	21.8104	22.3237	20.9235	21.3409	24.2565	23.7726	23.1345	23.0693	21.9037	24.0488	22.8663	20.3082	21.9873	24.5379
15.6733	18.4844	1	Q9BTD8	RBM42	17.0789	2.81109	4.57902	1.84919e-05	0.000128397	20.9674	1.84919e-05	1	17.8094	18.0528	17.3777	12.3026	17.1785	17.5404	17.0246	12.3026	12.3026	17.4654	12.3026	17.38	17.5428	12.3026	18.4745	18.0641	17.3087	17.9021	12.3026	17.0694	16.8013	12.3026	12.3026	12.3026	19.5197	20.5883	12.3026	12.3026	16.3915	12.3026	12.3026	18.2791	12.3026	17.4535	18.3473	18.4324	19.9111
13.8386	15.2339	1	Q96EV2	RBM33	14.5362	1.3953	2.45477	0.0164484	0.0353314	6.02588	0.0164484	1	12.3026	16.9335	16.1561	12.3026	17.5273	16.3232	12.3026	16.8057	12.3026	16.2397	16.7547	12.3026	12.3026	12.3026	16.8089	17.0465	12.3026	12.3026	12.3026	12.3026	12.3026	12.3026	19.991	16.1607	12.3026	12.3026	12.3026	12.3026	12.3026	12.3026	12.3026	16.1793	12.3026	12.3026	12.3026	12.3026	17.3458
14.1673	19.8809	1	P98179	RBM3	17.0241	5.71356	6.44343	1.05236e-08	3.43385e-07	41.5178	1.05236e-08	1	12.3026	12.3026	12.3026	21.3398	12.3026	12.3026	21.5614	12.3026	21.5744	12.3026	12.3026	12.3026	12.3026	12.3026	12.3026	12.3026	12.3026	12.3026	12.3026	19.8944	12.3026	12.3026	12.3026	19.8967	12.3026	12.3026	12.3026	12.3026	20.1224	19.1307	22.0311	12.3026	12.3026	12.3026	12.3026	12.3026	22.6152
14.0055	17.3375	1	Q9NW13	RBM28	15.6715	3.33202	4.36101	4.12254e-05	0.000244195	19.0184	4.12254e-05	1	12.3026	12.3026	12.3026	12.3026	12.3026	15.8272	16.1572	12.3026	12.3026	12.3026	12.3026	14.9015	22.1452	12.3026	16.1004	21.3049	16.2809	17.0147	12.3026	12.3026	12.3026	12.3026	12.3026	12.3026	12.3026	12.3026	12.3026	16.7629	12.3026	16.4738	12.3026	15.7496	16.6835	12.3026	15.8377	12.3026	18.8626
14.0581	16.3379	1	Q9P2N5	RBM27	15.198	2.27971	3.8424	0.000255353	0.00108463	14.7641	0.000255353	1	12.3026	12.3026	12.3026	16.6669	16.6116	17.859	12.3026	16.1601	15.6591	12.3026	16.2882	12.3026	15.5221	12.3026	16.4648	17.1777	12.3026	12.3026	12.3026	12.3026	12.3026	16.3522	12.3026	12.3026	12.3026	18.3392	16.4793	15.9867	16.2847	12.3026	12.3026	12.3026	15.8875	12.3026	12.3026	12.3026	18.7322
16.5685	18.3406	1	Q5T8P6	RBM26	17.4546	1.77215	3.3976	0.00109731	0.00366904	11.5437	0.00109731	1	19.0806	17.8985	17.8562	17.3149	18.519	18.4914	12.3026	17.6535	12.3026	15.3677	12.3026	18.4886	16.7768	16.6724	12.3026	18.8705	16.9052	17.022	18.6445	18.9182	18.4508	12.3026	18.6297	17.2377	15.9597	17.4878	17.1869	12.3026	18.2583	12.3026	19.7102	16.3492	19.2957	17.6817	12.3026	17.3171	19.9762
17.6887	19.2577	1	Q96I25	RBM17	18.4732	1.56899	2.62344	0.0105658	0.0243843	6.88245	0.0105658	1	19.4408	20.2264	19.9237	20.7373	20.2804	20.2706	19.1863	18.9436	20.0041	12.3026	19.2203	12.3026	15.7949	18.5082	12.3026	18.7307	16.5003	12.3026	12.3026	12.3026	17.4905	17.8599	18.7031	12.3026	19.1153	20.4452	17.9597	21.51	19.1919	18.5615	18.3567	17.6724	18.0504	19.5654	19.0674	19.3581	19.023
19.4909	20.5817	1	Q9NTZ6	RBM12	20.0363	1.09087	4.86047	6.39158e-06	5.3216e-05	23.6242	6.39158e-06	1	20.111	18.9544	19.845	20.0446	20.076	19.3513	19.287	18.8662	18.2977	19.5504	19.3344	18.8753	19.4423	18.6032	19.7329	20.6628	17.5622	19.2211	16.5889	18.2949	19.6743	19.7056	19.6247	18.9225	19.8156	19.7645	18.719	20.5932	21.0994	20.8305	20.5079	19.2707	21.1163	19.8506	20.045	19.4298	20.9762
17.7295	19.2025	1	P98175	RBM10	18.466	1.47299	3.31545	0.0014195	0.00455493	10.9922	0.0014195	1	17.19	17.2887	12.3026	12.3026	19.0052	17.3154	18.6876	16.9439	18.2149	14.5027	17.0832	18.5702	17.6033	17.7329	18.3228	19.1481	16.6994	18.2408	17.4428	19.3696	19.2242	19.8253	19.5375	18.0111	19.5839	18.0319	16.4	19.1328	18.818	19.929	20.2669	17.4616	19.9746	17.6603	18.136	12.3026	17.3953
12.9558	14.4722	1	Q7Z6E9	RBBP6	13.714	1.51649	3.6424	0.000498301	0.00188659	13.2671	0.000498301	1	12.3026	12.3026	12.3026	12.3026	12.3026	12.3026	12.3026	12.3026	12.3026	12.3026	14.9963	12.3026	12.3026	12.3026	12.3026	14.7673	12.3026	12.3026	12.3026	12.3026	12.3026	12.3026	14.9878	12.3026	12.3026	16.2607	12.3026	14.8859	12.3026	12.3026	15.7689	12.3026	16.3822	12.3026	12.3026	13.8861	12.3026
15.0424	16.8735	1	Q8IY67	RAVER1	15.958	1.83106	2.56644	0.0122969	0.0276447	6.5866	0.0122969	1	16.1841	17.1468	12.3026	19.2331	19.6811	18.5616	17.9008	12.3026	12.3026	12.3026	12.3026	17.2995	18.8973	12.3026	17.5974	17.6473	15.4583	12.3026	12.3026	12.3026	17.408	18.863	12.3026	12.3026	12.3026	12.3026	12.3026	12.3026	12.3026	19.8577	19.7424	17.3446	12.3026	18.9555	12.3026	12.3026	19.4505
13.697	15.305	1	Q86YV0	RASAL3	14.501	1.60797	2.82933	0.00600023	0.0149807	8.00513	0.00600023	1	12.3026	12.3026	15.046	16.0684	16.9737	12.3026	12.3026	12.3026	12.3026	12.3026	12.3026	12.3026	12.3026	12.3026	12.3026	12.3026	15.3654	12.3026	12.3026	15.8452	15.1904	17.4758	12.3026	12.3026	15.267	16.1733	15.0026	12.3026	12.3026	15.7979	19.4212	12.3026	16.5077	12.3026	12.3026	12.3026	12.3026
14.584	16.1926	1	P20936	RASA1	15.3883	1.6087	2.57193	0.0121196	0.0273223	6.61482	0.0121196	1	12.3026	12.3026	15.9401	16.8789	18.8908	15.8134	12.3026	12.3026	12.3026	12.3026	12.3026	17.843	15.8388	12.3026	12.3026	12.3026	12.3026	16.2924	17.3246	12.3026	17.6284	18.0837	16.9993	17.4899	12.3026	17.0272	12.3026	16.0486	12.3026	18.4747	18.903	12.3026	15.7968	12.3026	12.3026	12.3026	12.3026
15.6705	18.1431	1	Q5T160	RARS2	16.9068	2.47265	4.1187	9.81509e-05	0.000496027	16.9637	9.81509e-05	1	12.3026	16.2533	19.1705	18.6236	12.3026	17.2017	18.4153	12.3026	18.5827	12.3026	12.3026	12.3026	12.3026	12.3026	17.9725	18.3385	17.0298	17.6365	17.7967	12.3026	16.4959	17.7405	12.3026	12.3026	18.2183	17.5237	17.9853	17.9989	12.3026	17.9419	17.3741	17.2175	18.3958	12.3026	12.3026	17.9876	16.3516
20.7417	23.093	1	Q99969	RARRES2	21.9173	2.35133	5.34922	9.47266e-07	1.18042e-05	28.6141	9.47266e-07	1	19.2607	21.3988	22.9255	19.981	22.0365	21.9235	22.1411	19.0372	19.6263	23.1686	22.4214	22.5799	22.0145	20.1681	21.3788	23.7051	21.0292	20.5468	12.3026	21.3063	20.9013	21.2601	21.2036	20.6388	22.3618	21.7986	21.2491	20.5635	20.4682	19.0231	21.5957	20.156	21.3999	21.6173	21.2094	12.3026	22.6572
15.0866	18.1019	1	Q96S59	RANBP9	16.5942	3.01534	4.57687	1.86398e-05	0.000128948	20.9478	1.86398e-05	1	17.4186	17.8428	16.2201	18.4067	12.3026	12.3026	17.0071	12.3026	12.3026	12.3026	12.3026	17.1058	19.379	12.3026	12.3026	12.3026	12.3026	12.3026	17.5772	18.0995	17.2708	16.8096	18.7295	12.3026	20.2285	17.0753	17.1739	12.3026	12.3026	17.4035	19.1223	12.3026	12.3026	12.3026	18.7996	12.3026	17.5937
18.9473	20.0067	1	P49792	RANBP2	19.477	1.05939	4.48529	2.61642e-05	0.000167822	20.1178	2.61642e-05	1	19.5589	18.3151	18.8628	19.4681	18.9801	19.3916	18.413	18.9918	17.6681	18.8955	18.3667	19.2876	18.8492	15.6091	19.393	19.929	17.7388	17.4415	19.7071	18.5049	18.8186	19.9723	18.6213	19.9207	19.5561	19.4514	18.8455	19.9587	19.4132	19.4168	19.9973	18.0274	19.3393	20.2912	19.0217	18.0797	20.3263
22.1189	23.4232	1	Q9UKM9	RALY	22.771	1.3043	5.11123	2.42282e-06	2.49167e-05	26.1247	2.42282e-06	1	22.7162	21.261	21.1204	21.3801	20.9973	22.9717	23.1312	21.1723	20.8955	22.134	21.5842	22.4807	22.1894	21.3465	22.7425	21.4175	20.2581	20.456	21.7458	22.1529	22.6017	22.4714	22.6217	21.9368	22.8869	23.3837	21.671	23.6938	24.0468	22.7301	23.599	20.7058	24.4892	22.0532	20.5477	22.6883	24.2525
17.4324	18.9625	1	Q86X10	RALGAPB	18.1974	1.5301	4.57754	1.85938e-05	0.000128788	20.9539	1.85938e-05	1	18.4226	15.6113	19.2571	18.9099	18.8772	19.1936	17.3489	17.7785	17.5839	17.683	18.1327	17.1712	18.133	15.3744	17.5594	17.6881	16.6868	17.0801	18.3053	16.8737	17.8241	19.6304	12.3026	18.435	17.2267	18.1255	16.9028	17.8931	15.5304	17.9275	18.3195	18.6072	12.3026	17.9511	16.2736	18.6424	18.8705
16.5789	17.6706	1	Q2PPJ7	RALGAPA2	17.1247	1.09168	2.73003	0.00791028	0.0189934	7.45305	0.00791028	1	14.6686	15.8832	17.8112	17.5375	17.7409	17.091	17.5653	16.438	17.3779	15.0933	16.7677	16.4341	16.8078	15.8874	15.5996	15.0763	12.3026	16.0012	17.5533	17.9805	18.5003	16.8769	17.3211	17.6604	17.9481	18.3728	17.2543	16.8001	16.4855	16.4613	17.0699	18.1945	15.9137	16.5364	12.3026	15.525	17.305
18.2982	20.3715	1	P78406	RAE1	19.3349	2.07332	2.94284	0.00434146	0.0115059	8.66028	0.00434146	1	19.4464	21.2925	19.9352	21.8944	19.5425	12.3026	12.3026	19.3559	12.3026	18.902	12.3026	12.3026	12.3026	19.2069	12.3026	20.8943	19.5843	20.1414	18.9547	19.932	12.3026	12.3026	20.8901	21.509	20.2408	20.6169	20.7954	22.2497	21.5382	20.4278	20.4207	19.0791	22.4955	18.9855	20.1458	19.5351	22.2151
19.8288	21.0767	1	Q92878	RAD50	20.4527	1.24788	4.14835	8.83882e-05	0.000454833	17.2089	8.83882e-05	1	19.7336	19.9526	20.767	20.3354	21.1569	21.1874	19.978	20.307	18.5585	19.0334	19.2378	20.1862	19.9134	18.575	20.0004	20.347	12.3026	17.1017	19.9449	20.3405	19.9044	21.0487	20.2623	19.9096	20.6363	20.5709	19.7125	20.4465	19.1805	20.5572	22.018	20.1485	20.5632	20.1702	20.8516	18.8965	20.8557
15.7871	18.6603	1	O60216	RAD21	17.2237	2.87314	4.15041	8.77486e-05	0.000451953	17.2259	8.77486e-05	1	17.9229	16.1353	18.6228	16.8339	19.5253	12.3026	19.4499	16.2085	12.3026	18.1896	17.4478	15.3338	12.3026	12.3026	17.3752	12.3026	16.9873	12.3026	12.3026	12.3026	17.5473	12.3026	19.1132	20.5115	19.7556	21.094	19.5473	12.3026	12.3026	18.6674	19.6359	12.3026	17.8936	12.3026	12.3026	12.3026	19.8172
17.9826	20.1855	1	P47224	RABIF	19.084	2.20286	2.54975	0.0128502	0.0286831	6.5012	0.0128502	1	19.7206	12.3026	21.1371	21.5321	21.0013	20.4683	12.3026	21.2817	12.3026	19.6775	19.3365	20.6979	12.3026	12.3026	12.3026	21.6499	20.3501	12.3026	12.3026	20.7004	20.8214	12.3026	21.1616	20.5365	21.3104	21.5986	12.3026	21.9051	20.406	20.5977	21.5046	20.418	21.4968	20.4322	12.3026	12.3026	21.5309
29.5364	29.8101	0	Q04828	AKR1C1	29.6732	0.27365	1.68014	0.097148	0.157315	2.82287	0.097148	0	29.3621	28.9425	29.1893	28.9128	29.7614	29.8485	29.8189	29.4308	29.4777	29.7214	29.4781	29.4319	29.2692	29.2693	29.7471	31.0124	29.7999	29.5268	29.6098	29.8817	29.6584	29.8106	29.523	29.519	30.8072	29.7904	29.8517	30.1753	28.5849	29.8382	29.0558	30.0918	27.8103	28.9063	29.126	29.27	29.0101
19.3882	21.1099	1	Q7Z6M1	RABEPK	20.249	1.72168	3.69505	0.000418727	0.00162678	13.6534	0.000418727	1	19.9913	18.9578	21.1777	19.1114	18.2604	18.7729	19.745	19.3927	19.4403	18.8379	18.1553	19.0067	19.997	18.165	19.2821	21.873	20.9154	12.3026	20.1435	21.5374	18.2197	20.5193	20.5101	20.4308	21.4145	19.6374	21.695	20.1852	17.3237	20.102	19.5231	20.1264	12.3026	19.004	22.1529	19.7628	20.4224
17.098	21.1362	1	Q9UI14	RABAC1	19.1171	4.03819	4.73604	1.02603e-05	7.97787e-05	22.43	1.02603e-05	1	20.2398	21.0734	22.2018	21.0628	21.1551	21.2359	12.3026	12.3026	12.3026	20.0083	20.6238	21.8639	20.2961	12.3026	12.3026	21.1139	20.5858	12.3026	21.5348	12.3026	20.4492	20.8253	12.3026	12.3026	12.3026	12.3026	12.3026	12.3026	12.3026	12.3026	20.4999	12.3026	21.1933	21.1476	21.7159	19.8598	20.9933
19.9352	21.5933	1	P20338	RAB4A	20.7643	1.65817	2.94659	0.0042946	0.0114031	8.68241	0.0042946	1	20.266	21.1962	20.8126	22.2436	22.2244	20.8762	12.3026	21.8199	12.3026	20.9419	20.6389	22.1221	21.9379	12.3026	22.0938	22.3875	21.7591	21.19	18.9232	19.269	21.57	20.3336	19.836	20.3638	20.4977	22.1872	21.2065	23.1033	12.3026	18.8684	22.0898	12.3026	23.5738	20.7081	20.6544	20.4583	22.8686
20.1534	21.2003	1	Q9H2M9	RAB3GAP2	20.6769	1.04696	5.65786	2.73656e-07	4.49066e-06	32.0113	2.73656e-07	1	20.4452	20.8288	20.2827	20.7762	19.8029	20.2001	19.7658	20.1437	19.4656	20.2882	20.3328	20.4452	21.2749	18.5414	19.9779	21.626	19.65	19.913	19.7011	20.787	20.606	20.4169	20.1568	20.0785	20.3128	20.5952	20.0876	20.4366	17.6314	20.6994	20.0054	20.3699	19.5124	19.6564	20.7495	19.9581	20.2004
19.5734	20.7652	1	Q15042	RAB3GAP1	20.1693	1.19188	5.05336	3.03629e-06	2.97052e-05	25.5365	3.03629e-06	1	18.9233	19.815	19.7483	20.1591	19.4513	19.7691	18.1594	19.6796	20.1187	19.1862	19.3051	20.8712	19.0009	16.1151	17.5765	21.3462	19.058	19.5959	19.2167	20.1588	20.3281	20.7208	19.5555	20.1727	18.8907	20.6268	19.872	20.6362	18.6581	19.6523	20.5743	19.3828	19.4037	20.0143	19.4887	19.4093	19.3303
16.7325	18.9382	1	O14966	RAB29	17.8354	2.20567	2.48178	0.0153427	0.0333755	6.15923	0.0153427	1	12.3026	12.3026	19.6167	12.3026	18.315	18.8565	12.3026	18.7966	19.0739	12.3026	18.594	19.7323	12.3026	12.3026	12.3026	22.5009	12.3026	19.3954	12.3026	21.0547	18.6699	19.1519	19.0523	20.0054	18.8362	12.3026	12.3026	12.3026	23.3267	22.3066	23.8423	18.5873	12.3026	19.6161	12.3026	18.5016	18.6606
17.5919	19.4478	1	Q9ULC3	RAB23	18.5198	1.85589	2.91578	0.00469301	0.0122489	8.50179	0.00469301	1	12.3026	18.6265	20.8661	12.3026	20.5828	20.5836	17.4358	18.7682	18.6247	19.2664	18.001	22.2335	12.3026	21.8101	17.5649	17.8717	18.5053	18.7409	12.3026	17.6712	19.1079	18.0933	17.8297	19.573	18.112	12.3026	12.3026	19.8674	12.3026	19.3974	21.1611	16.9459	18.1601	20.1995	19.2874	12.3026	21.5709
21.552	22.7642	1	P51153	RAB13	22.1581	1.21224	3.34536	0.00129306	0.00420227	11.1914	0.00129306	1	21.1979	20.8049	20.6252	20.593	12.3026	22.4043	21.8607	20.8298	21.9817	19.029	20.9144	21.9611	20.5567	19.6074	22.5462	22.5029	21.452	22.7076	22.9247	22.0768	22.968	22.583	21.7128	22.8675	23.2291	22.6589	22.9723	21.5795	22.3824	21.2632	22.9642	21.1145	22.5846	21.9995	21.8185	22.2955	20.2165
13.6645	19.1223	1	Q96C36	PYCR2	16.3934	5.4578	7.04797	8.00472e-10	4.56431e-08	49.6738	8.00472e-10	1	12.3026	12.3026	12.3026	17.83	12.3026	18.4937	12.3026	12.3026	19.0347	12.3026	12.3026	12.3026	12.3026	12.3026	12.3026	23.8264	12.3026	12.3026	12.3026	12.3026	12.3026	12.3026	12.3026	12.3026	12.3026	12.3026	12.3026	18.1266	12.3026	18.3658	12.3026	12.3026	12.3026	12.3026	19.472	12.3026	17.4494
15.7428	18.9178	1	Q92626	PXDN	17.3303	3.17498	5.69282	2.37376e-07	4.04831e-06	32.4082	2.37376e-07	1	17.7033	12.3026	18.7483	12.8276	20.8229	17.0228	16.2205	13.846	12.3026	13.6439	12.3026	18.9461	16.6729	12.3026	16.0826	18.4969	17.7479	20.3071	12.3026	14.7275	16.075	18.7042	16.0051	17.1393	17.077	16.4607	16.248	12.3026	15.5406	17.6815	18.9432	12.3026	12.3026	12.3628	16.1584	16.108	19.9815
18.0809	19.7524	1	Q13610	PWP1	18.9167	1.67153	2.84164	0.00579567	0.0145601	8.07491	0.00579567	1	18.9212	17.0998	20.1089	20.3179	12.3026	12.3026	19.7763	17.5389	12.3026	19.5566	19.8065	20.8782	17.9353	20.4118	20.103	20.5168	20.8703	20.0938	12.3026	18.1654	18.8165	20.4328	16.3111	19.8479	19.4471	20.361	18.0054	19.912	12.3026	12.3026	19.6804	20.1284	17.5091	19.7411	17.0876	17.7162	19.6108
15.5186	17.6167	1	Q96PZ0	PUS7	16.5676	2.09811	3.26345	0.00166742	0.00519899	10.6501	0.00166742	1	12.3026	12.3026	16.1777	12.3026	15.8126	18.2712	19.8622	15.7947	19.723	12.3026	12.3026	15.7579	16.2333	12.3026	20.1165	18.8621	12.3026	12.3026	12.3026	12.3026	15.9499	16.7875	21.5791	21.5546	15.6936	18.182	12.3026	17.4888	12.3026	12.3026	19.6773	12.3026	16.2864	15.9028	18.4169	12.3026	15.5491
19.8816	21.2999	1	Q9Y606	PUS1	20.5908	1.41832	5.63532	2.99876e-07	4.8228e-06	31.7569	2.99876e-07	1	20.4738	19.5907	19.4921	20.2803	18.5233	22.5558	19.0643	18.6347	18.9757	18.0611	19.2923	20.3904	20.2874	19.8883	19.7139	21.7991	19.4868	19.7934	19.9368	20.6429	17.5985	21.2145	20.516	19.8818	20.6871	20.3942	19.3758	20.1938	17.9161	20.5699	21.2597	19.6035	19.8439	19.9104	20.5498	19.3403	21.6154
21.2269	22.2642	1	Q96QR8	PURB	21.7455	1.03726	3.36033	0.00123383	0.00404237	11.2918	0.00123383	1	22.5032	21.8547	22.5546	21.1639	23.2109	22.1747	18.7147	21.8868	19.9805	22.4413	22.5571	21.0842	21.6733	18.1179	22.4079	22.7341	20.6421	20.9204	18.7006	20.807	19.7223	20.6959	20.3791	21.5663	21.1136	22.2797	20.9794	19.8246	18.6533	21.4771	23.052	20.3794	21.5078	22.9386	22.4256	21.0445	22.2637
13.6115	15.556	1	Q14671	PUM1	14.5838	1.94449	3.13818	0.00244129	0.00718277	9.8482	0.00244129	1	12.3026	16.2849	15.9521	12.3026	16.4069	12.3026	12.3026	12.3026	12.3026	12.3026	12.3026	16.6808	12.3026	12.3026	12.3026	16.5044	12.3026	12.3026	12.3026	16.5936	12.3026	16.2898	16.9923	12.3026	16.4164	12.3026	16.4567	12.3026	17.8724	12.3026	12.3026	12.3026	12.3026	12.3026	12.3026	12.3026	12.3026
22.2091	23.5744	1	Q9UHX1	PUF60	22.8917	1.36531	7.81487	2.9009e-11	4.40538e-09	61.0721	2.9009e-11	1	22.2889	22.619	23.1416	22.9543	23.2964	23.1949	21.3033	22.2186	21.4936	21.6907	21.1299	22.1108	21.1898	20.3792	22.3129	23.3098	21.5806	21.8259	21.5965	21.2832	22.7188	21.7012	22.0943	22.8303	21.8415	22.9668	21.9722	22.9507	21.6889	22.7319	23.249	22.0606	22.9386	21.5977	22.9888	22.2749	23.0843
13.7608	18.0676	1	Q86Y79	PTRH1	15.9142	4.30681	5.18521	1.81274e-06	1.99084e-05	26.8864	1.81274e-06	1	12.3026	12.3026	12.3026	12.3026	12.3026	20.0788	12.3026	12.3026	12.3026	12.3026	12.3026	12.3026	19.6031	12.3026	19.577	21.6817	12.3026	12.3026	12.3026	12.3026	12.3026	12.3026	12.3026	12.3026	12.3026	18.623	12.3026	12.3026	12.3026	12.3026	19.9191	12.3026	12.3026	12.3026	19.1317	12.3026	12.3026
15.2107	16.7364	1	Q12913	PTPRJ	15.9736	1.52577	2.5588	0.0125475	0.028085	6.54744	0.0125475	1	18.6485	16.4757	15.0713	17.7788	19.9986	15.8205	12.3026	17.5567	12.3026	12.3026	17.2438	17.518	20.6921	15.363	17.7918	12.3026	12.3026	12.3026	18.2104	12.3026	17.467	15.7241	12.3026	12.3026	16.9991	16.9856	16.8261	15.9003	12.3026	15.8054	12.3026	12.3026	15.2986	16.1727	12.3026	12.3026	12.3026
16.9263	19.0961	1	Q05209	PTPN12	18.0112	2.1698	4.54329	2.11155e-05	0.00014241	20.6415	2.11155e-05	1	19.3574	15.4042	17.2699	19.3543	19.1381	15.4928	16.3627	18.6749	17.9527	16.5408	16.877	16.7396	18.2208	14.9256	19.2625	18.6432	12.3026	12.3026	16.6738	16.0175	17.1142	18.1822	15.7443	12.3026	21.1981	19.0868	14.3243	21.7966	18.9256	19.4353	19.6947	12.3026	12.3026	16.9644	17.2036	15.2548	18.0711
20.1267	21.213	1	P18031	PTPN1	20.6699	1.08625	4.31202	4.9229e-05	0.000279294	18.5936	4.9229e-05	1	20.8634	19.5313	20.4738	20.8944	19.9313	19.1697	18.4324	20.2924	19.721	19.4412	19.2943	20.859	20.8583	18.4712	19.5095	21.6459	19.6886	18.3839	20.5934	20.6804	20.5482	19.9668	19.5261	19.5176	20.032	20.897	21.0248	21.8032	20.6078	20.6393	21.1824	17.9965	20.9959	20.6069	20.3545	20.1282	16.8132
13.5743	16.5763	1	Q93096	PTP4A1	15.0753	3.00196	3.61916	0.000537831	0.00200432	13.0983	0.000537831	1	12.3026	12.3026	12.3026	12.3026	12.3026	12.3026	12.3026	12.3026	12.3026	12.3026	12.3026	12.3026	12.3026	12.3026	12.3026	19.812	12.3026	12.3026	12.3026	12.3026	12.3026	12.3026	12.3026	19.9226	19.7691	20.9959	19.9033	12.3026	12.3026	19.1949	12.3026	12.3026	12.3026	12.3026	12.3026	12.3026	20.2785
25.0408	26.0693	1	P06454	PTMA	25.5551	1.02849	4.09474	0.000106787	0.000531583	16.7669	0.000106787	1	26.4691	25.6117	25.1929	25.2703	26.5634	26.0476	24.4777	24.5731	24.9105	24.3236	24.2889	24.2985	24.0452	25.0328	24.954	23.6995	23.6232	23.018	24.1565	25.05	25.2886	25.0861	24.3331	26.0821	26.1752	27.8779	25.471	23.2631	24.8868	25.186	26.4447	24.4304	23.3146	25.6221	26.7472	25.6545	25.3437
20.8811	22.3412	1	Q96EY7	PTCD3	21.6111	1.46008	6.24788	2.39455e-08	6.46757e-07	39.036	2.39455e-08	1	21.0724	20.6015	21.9097	20.4717	21.3096	22.4957	20.906	20.8394	21.1835	20.354	18.8996	17.6091	20.0978	20.3601	20.8529	22.5149	20.6096	20.504	21.6789	20.8663	20.7969	20.3724	21.1177	20.4291	21.755	20.8202	21.3004	23.552	19.9217	20.2354	21.8993	21.6251	19.5577	21.2145	20.5878	21.3973	22.1217
20.6454	22.9069	1	P78330	PSPH	21.7761	2.2615	4.30243	5.09644e-05	0.000287982	18.5109	5.09644e-05	1	12.3026	20.6916	21.897	12.3026	22.4283	20.8476	21.5863	21.8507	21.8033	18.6116	20.869	21.01	20.908	18.5236	20.141	22.5399	21.6848	19.4016	22.1192	21.1861	19.9464	22.157	12.3026	21.4247	23.0583	21.3992	22.3338	22.206	22.859	22.1139	20.7779	21.6396	23.9517	21.3731	21.8033	21.1826	19.7299
20.0441	21.1101	1	Q8WXF1	PSPC1	20.5771	1.06605	3.26369	0.00166618	0.00519899	10.6517	0.00166618	1	20.0969	21.2566	20.871	21.5638	22.0775	21.2812	18.3525	19.5571	19.351	18.6668	19.4896	19.6409	20.4145	16.7139	20.7652	20.5406	18.9347	18.5068	20.1711	21.4862	20.0969	20.8779	18.3989	19.6613	18.9456	20.8071	19.0722	20.6213	18.6072	19.5844	22.24	21.0203	20.5211	21.1234	19.9561	20.3155	22.2676
14.0077	16.2133	1	Q5JS54	PSMG4	15.1105	2.20554	2.73744	0.00775037	0.0187049	7.4936	0.00775037	1	18.7889	12.3026	12.3026	20.1409	12.3026	18.6856	12.3026	12.3026	12.3026	12.3026	12.3026	18.3539	12.3026	12.3026	12.3026	19.2711	12.3026	12.3026	12.3026	12.3026	12.3026	12.3026	12.3026	18.8859	12.3026	12.3026	12.3026	19.6464	19.4995	12.3026	12.3026	12.3026	18.8368	12.3026	12.3026	12.3026	12.3026
17.679	20.5523	1	Q9BT73	PSMG3	19.1156	2.87331	3.52576	0.000728817	0.00261716	12.431	0.000728817	1	20.7879	19.607	20.2301	20.7408	12.3026	21.5869	12.3026	12.3026	20.8151	12.3026	12.3026	12.3026	12.3026	12.3026	12.3026	22.6771	20.6249	20.1806	21.3918	12.3026	20.4421	20.6281	21.5733	21.5528	20.9407	12.3026	19.9052	21.8641	12.3026	21.2668	19.8642	19.2765	18.927	20.4445	21.1817	12.3026	18.93
21.2568	23.2301	1	P61289	PSME3	22.2435	1.97331	9.30514	4.42784e-14	3.06542e-11	86.5857	4.42784e-14	1	22.1515	19.0203	21.8122	20.3961	21.9089	20.1365	21.2614	20.793	21.4317	21.0649	20.0852	21.4836	22.1562	19.3646	20.8497	24.39	21.3445	20.7398	21.3073	21.019	22.1703	21.9452	21.6038	21.354	20.9919	21.3959	20.2436	21.4081	21.0545	21.7534	22.9662	21.561	19.9246	21.386	22.2388	20.5321	23.3253
19.2297	20.5589	1	O75475	PSIP1	19.8943	1.32921	2.61435	0.0108262	0.0249037	6.83483	0.0108262	1	20.3918	20.0465	20.0677	20.4416	20.6738	20.1983	17.254	20.0827	20.0984	19.3014	20.5014	20.3576	19.741	19.6051	20.4054	20.9376	18.6038	18.7453	20.5602	12.3026	20.0418	19.9917	17.4506	12.3026	20.4172	16.7023	12.3026	20.2543	20.8089	21.8493	22.4249	20.2099	17.5571	20.4018	19.9685	19.2697	20.0349
15.5106	17.4053	1	P49768	PSEN1	16.4579	1.89465	3.12312	0.00255419	0.00744753	9.7539	0.00255419	1	15.265	16.7889	16.4851	16.8055	16.6232	16.731	12.3026	16.544	12.3026	12.3026	12.3026	16.5681	16.2122	12.3026	17.8164	18.4898	18.0567	18.2333	18.046	17.7776	12.3026	12.3026	12.3026	18.0187	12.3026	12.3026	17.2353	19.3712	12.3026	12.3026	12.3026	17.8755	18.1459	17.235	17.5473	16.577	17.2723
19.0407	20.4409	1	Q86TP1	PRUNE1	19.7408	1.40026	2.58437	0.0117267	0.0266065	6.67894	0.0117267	1	19.5492	19.4445	20.0963	19.871	19.5054	19.7	19.4297	19.5068	19.514	18.8174	18.1858	20.8145	20.6664	19.2495	19.3606	21.7615	19.4553	12.3026	20.6499	20.677	19.8145	19.9899	19.3669	19.8627	20.4589	21.308	20.9564	12.3026	12.3026	20.6691	20.1689	18.4768	12.3026	20.5723	20.2188	18.1356	19.6668
17.0227	18.94	1	Q9Y520	PRRC2C	17.9814	1.91729	5.3717	8.66117e-07	1.10118e-05	28.8551	8.66117e-07	1	18.5567	15.7657	18.5696	18.5505	18.0185	17.8342	17.9326	16.3735	18.378	16.6589	16.7078	17.028	17.3516	17.7965	18.2228	18.7967	12.3026	15.8025	15.0772	17.5383	12.3026	17.0673	16.8012	15.9434	18.2909	18.5597	17.2821	18.803	17.6677	17.0103	17.8758	16.6556	18.2948	12.3026	18.3153	16.3833	19.3966
13.9439	16.2036	1	P48634	PRRC2A	15.0737	2.25977	4.97019	4.19181e-06	3.85387e-05	24.7028	4.19181e-06	1	12.3026	12.3026	14.3737	15.3979	13.9542	12.3026	12.3026	12.3026	15.1989	15.2781	12.3026	12.3026	15.6967	12.3026	12.3026	16.4197	12.3026	12.3026	12.3026	15.1907	16.0698	14.7229	12.3026	16.483	17.7023	17.6312	12.3026	17.3458	15.7063	12.3026	13.3111	13.6837	16.3668	12.3026	12.3026	12.3026	15.8574
18.8571	20.5784	1	O94906	PRPF6	19.7177	1.72132	4.98335	3.98389e-06	3.70292e-05	24.8338	3.98389e-06	1	19.0216	20.2226	17.9575	18.8185	19.1304	18.3726	18.9061	19.7117	17.3329	18.9563	17.9114	18.5218	18.2139	17.084	19.308	20.1466	17.4461	18.6945	19.1455	19.9598	19.6058	19.5044	19.6997	18.544	19.7861	20.7177	18.1418	24.4608	19.1463	18.0543	18.5125	17.2327	19.0803	18.0594	17.2714	16.1754	20.2995
16.1985	18.2724	1	Q13523	PRPF4B	17.2355	2.07385	3.68555	0.000432123	0.00166735	13.5833	0.000432123	1	18.1246	16.2265	18.7271	12.3026	18.2337	18.1711	12.3026	18.6928	12.3026	17.2865	16.2449	16.6968	16.652	12.3026	17.9237	12.3026	20.0803	12.3026	18.0854	16.5976	18.9356	12.3026	16.6878	17.6539	19.3296	18.579	12.3026	18.9457	12.3026	18.1627	19.6257	12.3026	17.7892	12.3026	16.63	17.7371	18.2303
19.3802	20.8573	1	O43172	PRPF4	20.1188	1.47715	5.25755	1.36284e-06	1.58297e-05	27.6418	1.36284e-06	1	19.1136	18.8985	20.0301	19.5552	20.6243	20.2845	20.0048	20.0408	19.9359	19.26	19.1551	18.4956	18.3756	20.3252	18.2108	16.799	18.6659	19.8485	18.5804	18.1746	18.7766	19.0376	19.332	19.6368	19.4435	18.6125	23.7499	20.8795	17.8831	20.2989	21.1084	16.2189	20.5874	19.622	18.9663	19.1549	20.7952
19.4564	21.2542	1	Q8WWY3	PRPF31	20.3553	1.79777	3.64985	0.000486228	0.00184583	13.3214	0.000486228	1	20.9321	19.6725	21.3489	21.4286	21.0371	20.9445	20.7642	20.4587	20.4117	20.443	20.3467	20.4684	18.967	19.661	21.1026	19.412	18.0148	16.7314	19.5823	19.4359	20.4187	20.5853	12.3026	19.8673	20.4402	21.2683	20.5713	19.9624	17.7072	18.0589	20.5216	12.3026	12.3026	21.0361	21.2194	20.7034	21.658
15.0587	18.555	1	O43395	PRPF3	16.8069	3.49634	4.81039	7.73791e-06	6.25795e-05	23.1399	7.73791e-06	1	17.2536	18.0554	12.3026	12.3026	12.3026	17.126	12.3026	12.3026	12.3026	12.3026	17.1054	12.3026	12.3026	12.3026	18.8065	12.3026	12.3026	12.3026	12.3026	12.3026	12.3026	12.3026	12.3026	19.3398	18.435	18.0578	18.7988	18.8311	17.8752	17.344	18.5163	17.1883	25.697	17.6313	12.3026	12.3026	20.1986
13.8616	15.8937	1	Q99633	PRPF18	14.8777	2.03215	3.31129	0.001438	0.00460437	10.9646	0.001438	1	12.3026	12.3026	12.3026	12.3026	12.3026	12.3026	12.3026	17.8183	12.3026	12.3026	12.3026	17.4631	18.0942	12.3026	12.3026	18.5673	12.3026	16.7393	12.3026	12.3026	16.621	16.9279	17.6075	17.703	16.5174	12.3026	12.3026	12.3026	12.3026	12.3026	12.3026	12.3026	12.3026	12.3026	17.3938	12.3026	12.3026
20.6239	21.9	1	P07225	PROS1	21.262	1.27611	3.79201	0.00030279	0.00124129	14.3793	0.00030279	1	20.0387	20.6073	20.788	21.9099	20.8682	21.3429	20.2388	21.9185	20.9424	19.8335	20.6997	20.1603	19.7592	23.3971	18.9823	19.5461	20.241	21.2492	21.7439	21.1123	21.4988	21.4726	20.9259	21.5018	21.6804	20.4842	20.8443	21.425	20.8677	20.1536	21.5417	21.5645	21.5258	20.0435	19.2493	12.3026	22.4176
20.0897	21.3593	1	P04070	PROC	20.7245	1.26959	2.64598	0.00994462	0.0231685	7.00123	0.00994462	1	18.814	21.4724	20.844	21.7042	20.7114	21.0576	12.3026	21.36	20.8631	17.8757	12.3026	19.6487	21.5394	20.8108	20.8201	22.6566	18.7257	21.8279	20.5034	19.6221	20.2989	20.4463	18.6652	20.9969	21.8764	21.1809	20.7227	21.0898	17.2456	19.4054	20.5382	22.8243	20.5096	21.1916	20.0081	20.7673	22.4636
22.3223	23.5317	1	P78527	PRKDC	22.927	1.20946	8.91484	2.41172e-13	1.19617e-10	79.4743	2.41172e-13	1	21.9881	21.4706	22.2306	22.2991	22.6919	23.2752	22.0399	22.3337	21.8283	22.2436	21.5724	22.133	22.4781	21.3668	22.4595	23.5338	22.2829	22.5371	22.5932	22.0319	22.2319	22.3445	21.8528	22.5302	22.2168	22.4021	22.4653	22.9815	21.5843	22.9481	22.7885	22.3849	22.1527	22.3352	22.8781	22.1149	22.8893
13.6286	15.3713	1	O94806	PRKD3	14.4999	1.74272	3.03183	0.00334962	0.00931457	9.192	0.00334962	1	12.3026	12.3026	12.3026	12.3026	12.3026	12.3026	12.3026	12.3026	12.3026	12.3026	12.3026	16.957	17.5145	12.3026	17.835	12.3026	12.3026	16.8542	16.5189	17.1382	16.9423	17.3794	16.8666	12.3026	12.3026	12.3026	12.3026	12.3026	12.3026	12.3026	12.3026	16.755	12.3026	12.3026	12.3026	12.3026	16.4637
16.1262	18.3149	1	Q9BZL6	PRKD2	17.2205	2.18869	4.26085	5.91887e-05	0.000325653	18.1549	5.91887e-05	1	18.1744	18.0144	17.9625	17.8451	18.6245	18.2351	17.3801	17.2446	12.3026	12.3026	17.8538	17.4862	17.9826	12.3026	12.3026	17.3184	12.3026	16.959	17.6562	18.3565	12.3026	16.3472	12.3026	17.9517	17.464	17.8625	18.5766	17.1927	12.3026	18.0918	19	12.3026	12.3026	12.3026	17.8545	17.7791	18.9627
15.4538	17.7973	1	P41743	PRKCI	16.6256	2.34353	3.90751	0.000204522	0.000911015	15.2686	0.000204522	1	12.3026	12.3026	16.0907	16.0522	17.6929	12.3026	17.3362	16.6326	12.3026	12.3026	12.3026	15.8105	16.0775	12.3026	17.536	16.2069	12.3026	15.4958	12.3026	18.5876	18.0841	17.3306	16.619	18.6129	18.7725	12.3026	12.3026	15.9618	12.3026	18.8181	19.1561	16.1276	19.07	18.0368	12.3026	16.2949	12.3026
16.1643	18.1058	1	P54646	PRKAA2	17.135	1.94144	2.58844	0.0116003	0.0263517	6.70004	0.0116003	1	12.3026	12.3026	15.2958	12.3026	19.5875	16.7483	12.3026	18.4875	17.0726	18.5271	17.3256	18.2686	19.8888	16.0953	12.3026	22.0763	12.3026	16.6103	17.3979	12.3026	20.6187	20.4295	12.3026	17.3972	15.5427	16.3604	12.3026	15.2932	15.8483	17.8523	20.3888	19.0186	12.3026	18.7547	15.7017	12.3026	19.9978
16.8639	18.6657	1	Q92954	PRG4	17.7648	1.80185	2.92897	0.00451845	0.0118937	8.57888	0.00451845	1	17.3084	17.2244	16.8648	18.5219	16.5876	18.0086	15.4489	18.2853	15.4843	17.5093	18.6701	12.3026	17.939	16.1217	19.3626	12.3026	18.6014	17.5886	12.3026	16.8595	18.4552	17.4813	17.309	14.9299	17.4031	12.3026	16.616	17.4267	16.4273	16.0081	18.0611	18.0639	19.4849	18.2896	18.0311	17.5153	21.2436
13.9585	15.5758	1	Q4J6C6	PREPL	14.7671	1.6173	2.52106	0.0138538	0.0306804	6.35576	0.0138538	1	12.3026	12.3026	12.3026	12.3026	17.9159	12.3026	12.3026	17.5189	12.3026	12.3026	12.3026	19.3185	16.9697	12.3026	12.3026	12.3026	12.3026	12.3026	17.3313	12.3026	12.3026	17.9625	16.2562	12.3026	15.2453	12.3026	12.3026	17.4502	12.3026	12.3026	12.3026	12.3026	12.3026	17.5577	17.0578	16.6596	20.7035
16.5573	19.7125	1	Q92733	PRCC	18.1349	3.15514	5.06533	2.89812e-06	2.84519e-05	25.6576	2.89812e-06	1	18.5637	18.4774	17.9132	18.4928	17.3836	18.5682	17.9221	17.4357	18.007	18.6599	18.109	18.3731	17.7356	12.3026	18.6671	19.3376	12.3026	12.3026	12.3026	21.8867	12.3026	19.4589	16.5082	19.0855	12.3026	12.3026	12.3026	12.3026	21.4594	21.2615	12.3026	12.3026	12.3026	17.8382	19.1094	18.1794	18.4413
14.5814	16.724	1	O60828	PQBP1	15.6527	2.1426	2.66875	0.00935106	0.0219761	7.12223	0.00935106	1	12.3026	12.3026	20.0801	12.3026	12.3026	19.0784	12.3026	19.0939	12.3026	19.7492	12.3026	18.6412	12.3026	12.3026	12.3026	19.2262	18.0801	12.3026	12.3026	12.3026	12.3026	12.3026	19.0984	19.0778	12.3026	12.3026	12.3026	12.3026	12.3026	18.6243	19.2857	12.3026	12.3026	12.3026	19.6324	12.3026	12.3026
15.4652	18.2514	1	Q96BP3	PPWD1	16.8583	2.78626	4.31705	4.83429e-05	0.000275826	18.6369	4.83429e-05	1	12.3026	12.3026	12.3026	17.7308	18.7583	18.1481	12.3026	15.2221	16.4998	12.3026	12.3026	12.3026	17.649	12.3026	18.4475	18.2902	12.3026	17.4252	18.5288	12.3026	17.7859	17.8916	12.3026	18.2449	17.4144	12.3026	17.5565	16.8707	12.3026	16.2012	19.5792	18.1652	17.4412	12.3026	18.3574	12.3026	20.2588
18.2198	19.7449	1	Q9UPN7	PPP6R1	18.9823	1.52517	3.40747	0.0010636	0.00358441	11.6109	0.0010636	1	19.2743	16.6945	18.51	20.5652	20.6819	12.3026	18.8191	19.6917	12.3026	17.829	17.102	20.2789	17.8776	17.8152	19.6552	12.3026	18.3592	20.4324	17.0877	19.2671	17.07	18.9836	17.1466	18.1682	19.97	19.6831	19.1777	20.2591	19.398	19.8079	21.432	19.7885	12.3026	19.8447	18.068	17.9628	17.223
16.6989	18.1356	1	Q8TF05	PPP4R1	17.4173	1.4367	3.96845	0.000165838	0.000771767	15.7486	0.000165838	1	12.3026	17.0634	16.4145	16.25	17.6107	16.3488	17.095	17.062	12.3026	17.9793	16.2282	18.6847	17.2668	16.306	18.2917	17.4228	16.3056	16.6531	16.8325	17.6871	17.0564	12.3026	16.151	17.7622	17.788	18.4858	16.7195	16.8808	16.5143	16.9387	18.1568	16.1101	17.3931	16.4468	17.5564	16.7909	17.5217
20.0658	21.5898	1	P60510	PPP4C	20.8278	1.52398	3.89133	0.000216162	0.000952113	15.1424	0.000216162	1	20.1976	21.23	20.1127	21.5938	19.8973	21.4128	12.3026	20.4661	19.9432	19.9408	18.9814	21.5014	21.5033	18.8579	20.6164	21.405	20.8951	21.708	21.5648	20.7516	19.5541	12.3026	19.8977	20.3057	20.8346	22.2094	20.9864	20.5457	17.4672	18.0308	20.8151	21.4389	20.0244	20.5485	21.6386	20.8888	20.5661
20.8898	22.2574	1	Q15172	PPP2R5A	21.5736	1.36752	4.68561	1.24093e-05	9.26592e-05	21.955	1.24093e-05	1	19.971	21.1591	19.8232	20.4615	20.2131	17.1927	21.0828	20.6773	21.1258	20.6877	19.4287	21.6363	20.7847	20.007	20.4359	23.2604	21.6154	21.0743	21.1867	21.8036	21.7125	21.6163	20.9027	20.7949	21.8273	21.4059	21.0382	21.8963	21.1412	21.4601	19.9518	19.1112	21.9318	21.2259	22.3018	20.0892	19.9905
14.3499	17.5072	1	Q96QC0	PPP1R10	15.9286	3.15724	6.73248	3.08832e-09	1.28188e-07	45.3263	3.08832e-09	1	12.3026	12.3026	12.3026	13.9168	12.3026	16.542	16.5555	12.3026	16.0983	12.3026	12.3026	12.3026	12.3026	15.9419	15.0776	14.9768	12.3026	12.3026	12.3026	15.0974	12.3026	13.8423	16.7075	15.9237	12.3026	12.3026	12.3026	16.3213	15.8554	16.0949	17.7084	17.9886	15.0524	16.1668	17.4955	16.3939	16.791
21.0323	22.2135	1	P50336	PPOX	21.6229	1.18113	4.4711	2.75663e-05	0.000173902	19.9908	2.75663e-05	1	21.3842	19.9488	21.8768	21.544	20.3292	21.8526	20.1755	21.1244	21.3824	20.4119	21.0308	19.7479	21.4836	21.1544	21.2036	23.2033	20.8024	18.6388	20.8118	21.2363	20.8179	20.7965	20.9314	21.1892	19.8117	21.3874	20.4332	22.5152	20.2668	21.7365	21.25	20.8401	21.9059	21.224	22.6317	20.0832	21.2894
19.5665	21.4539	1	Q9Y570	PPME1	20.5102	1.88748	5.25037	1.40205e-06	1.61853e-05	27.5664	1.40205e-06	1	18.0931	19.8512	20.6078	20.3161	21.3825	20.7347	20.5998	20.3339	18.2629	18.3494	19.815	21.2162	19.3207	18.8528	19.8572	20.8676	20.9323	20.9008	19.6132	20.4191	20.5962	20.3655	19.6855	19.4756	12.3026	18.3993	12.3026	20.6041	18.7318	19.9527	21.9308	19.6904	18.7623	20.9019	20.3718	19.9932	21.1298
20.8262	22.578	1	O15355	PPM1G	21.7021	1.75184	5.31656	1.07864e-06	1.29276e-05	28.2658	1.07864e-06	1	21.5725	21.7883	21.4339	22.0973	21.4259	22.1635	20.8523	18.586	19.9644	20.4258	21.0585	20.9275	21.4721	12.3026	21.6002	21.982	21.2882	20.859	20.9619	21.4541	20.8762	22.1637	19.483	18.4215	20.8419	22.3614	20.6002	21.442	21.4441	22.0602	22.5899	20.4806	18.337	21.9941	22.3427	20.0872	21.9274
15.3558	16.8438	1	O43314	PPIP5K2	16.0998	1.48807	3.02286	0.00343909	0.0095352	9.13769	0.00343909	1	17.0235	14.4573	12.3026	16.5425	12.3026	16.9161	15.4965	16.0086	16.3803	12.3026	12.3026	16.4656	16.2542	12.3026	18.8237	12.3026	17.4411	18.1038	14.8116	12.3026	12.3026	16.8598	19.0587	12.3026	14.8008	16.3017	17.276	17.4775	15.2444	17.0609	19.5962	14.3715	17.2411	15.8963	13.8728	12.3026	17.8624
19.8669	21.1221	1	Q08752	PPID	20.4945	1.25514	3.04292	0.00324197	0.00907785	9.25937	0.00324197	1	17.9023	20.9134	21.3989	19.9613	20.7671	20.7434	20.9241	20.189	18.955	22.2905	12.3026	17.6407	20.4722	17.9796	21.3108	20.8554	20.72	21.1953	20.908	19.4825	20.1867	20.6264	20.7076	19.8778	20.5299	20.8185	20.6285	19.1149	12.3026	19.9017	20.3592	20.8382	21.6855	19.6277	20.6029	20.4896	23.0512
14.2497	16.8424	1	P14859	POU2F1	15.546	2.59273	3.70337	0.000407308	0.00158679	13.715	0.000407308	1	17.5083	20.2529	12.3026	18.597	17.9831	12.3026	12.3026	12.3026	12.3026	12.3026	12.3026	12.3026	12.3026	12.3026	12.3026	12.3026	12.3026	12.3026	12.3026	18.4317	12.3026	18.2855	12.3026	12.3026	17.6625	12.3026	18.3502	16.9173	17.6822	18.4493	12.3026	12.3026	17.6065	12.3026	12.3026	12.3026	17.6724
15.8599	18.9375	1	Q15063	POSTN	17.3987	3.07761	3.51283	0.000759836	0.00271473	12.34	0.000759836	1	17.3143	20.4473	18.8544	12.3026	17.6649	20.1131	12.3026	19.3619	17.307	19.655	18.8952	17.4207	12.3026	12.3026	19.0483	12.3026	12.3026	12.3026	19.654	18.2473	12.3026	20.4582	17.6724	17.3332	12.3026	18.0228	12.3026	17.8569	15.891	18.0144	17.1863	12.3026	12.3026	12.3026	12.3026	12.3026	17.8399
13.9715	16.4239	1	Q99575	POP1	15.1977	2.45238	4.3404	4.44255e-05	0.000258006	18.8391	4.44255e-05	1	14.4527	12.3026	17.3976	12.3026	17.2676	16.5511	12.3026	12.3026	12.3026	12.3026	12.3026	12.3026	12.3026	12.3026	12.3026	17.6308	16.2957	12.3026	12.3026	12.3026	16.786	16.5055	12.3026	17.493	15.6699	16.9791	12.3026	17.4105	12.3026	12.3026	16.4449	12.3026	12.3026	12.3026	15.434	12.3026	19.3637
13.7187	15.6515	1	Q8WZA1	POMGNT1	14.6851	1.93276	2.95255	0.0042213	0.0112508	8.71754	0.0042213	1	12.3026	12.3026	12.3026	12.3026	12.3026	16.902	12.3026	12.3026	12.3026	12.3026	12.3026	14.9888	20.945	12.3026	12.3026	16.9123	21.3611	20.1521	12.3026	12.3026	12.3026	12.3026	12.3026	12.3026	12.3026	12.3026	12.3026	12.3026	12.3026	12.3026	12.3026	19.7747	12.3026	18.3671	12.3026	12.3026	15.9222
14.1382	18.3814	1	O00411	POLRMT	16.2598	4.24318	6.98022	1.07071e-09	5.64875e-08	48.7234	1.07071e-09	1	12.3026	12.3026	14.8305	15.7307	14.6913	19.5717	12.3026	15.5951	12.3026	12.3026	12.3026	12.3026	12.3026	19.6363	16.337	20.484	12.3026	12.3026	12.3026	16.3401	12.3026	14.2545	12.3026	16.8186	12.3026	13.7926	12.3026	12.3026	12.3026	12.3026	12.3026	18.3686	15.9277	12.3026	18.2432	12.3026	20.5224
18.4218	19.5261	1	P30876	POLR2B	18.9739	1.10428	3.19287	0.00206935	0.00625683	10.1944	0.00206935	1	20.0114	19.29	19.437	19.3805	20.002	19.4412	18.9681	18.7173	18.5991	18.9517	18.046	18.5307	18.4009	18.0489	18.9392	19.1588	12.3026	12.3026	18.1397	18.6087	19.2421	19.3333	18.6469	18.7481	19.1255	19.2268	18.1728	18.8845	18.5156	18.3907	18.838	18.7321	19.2	16.778	19.5351	16.5383	20.542
17.9419	19.3531	1	O15160	POLR1C	18.6475	1.4112	2.36798	0.0204995	0.0425909	5.60735	0.0204995	1	20.0098	18.5264	18.6623	20.4783	18.4769	21.0505	18.8146	12.3026	17.019	18.5153	17.8977	17.8531	24.7068	17.157	23.8986	18.1446	12.3026	17.9046	18.2704	12.3026	17.4049	17.473	17.7533	19.1526	18.8521	19.6008	16.4745	12.3026	12.3026	16.5876	19.3637	19.7982	17.2122	18.5735	19.5622	19.2014	21.0489
13.887	16.0032	1	P49005	POLD2	14.9451	2.11617	2.99098	0.0037754	0.0102969	8.94596	0.0037754	1	12.3026	12.3026	12.3026	18.5624	12.3026	16.232	12.3026	12.3026	12.3026	12.3026	12.3026	12.3026	12.3026	12.3026	18.1165	23.8678	12.3026	16.7681	12.3026	17.7185	17.0134	12.3026	12.3026	18.5396	12.3026	12.3026	12.3026	12.3026	12.3026	12.3026	12.3026	12.3026	15.8608	12.3026	17.3874	12.3026	12.3026
13.4733	14.8139	1	P28340	POLD1	14.1436	1.34057	2.64811	0.00988788	0.0230649	7.01246	0.00988788	1	16.874	12.3026	12.3026	12.3026	12.3026	12.3026	12.3026	12.3026	12.3026	12.3026	16.1876	12.3026	12.3026	12.3026	12.3026	12.3026	17.7796	12.3026	12.3026	12.3026	12.3026	12.3026	12.3026	15.4412	16.0435	15.8814	16.1553	14.7128	12.3026	12.3026	16.6998	19.3969	12.3026	12.3026	12.3026	12.3026	12.3026
16.7449	18.5091	1	P06746	POLB	17.627	1.76422	2.52737	0.0136273	0.0302323	6.38758	0.0136273	1	12.3026	20.3265	18.2522	17.4644	16.794	17.5859	18.8977	19.0523	12.3026	19.9789	12.3026	17.6118	17.6248	16.7048	12.3026	18.896	19.5263	19.6862	16.2906	17.4122	19.581	17.0303	17.2102	17.6255	12.3026	19.9356	17.2155	12.3026	12.3026	17.0773	12.3026	17.6369	12.3026	18.3041	19.6644	18.7067	17.7379
13.1817	15.1775	1	Q7Z3K3	POGZ	14.1796	1.99579	3.48286	0.000836633	0.00294072	12.1303	0.000836633	1	12.3026	12.3026	12.3026	12.3026	12.3026	12.3026	12.3026	12.3026	12.3026	12.3026	12.3026	12.3026	12.3026	12.3026	12.3026	12.3026	12.3026	16.0713	19.2037	12.3026	12.3026	12.3026	12.3026	18.3378	15.752	12.3026	20.7495	12.3026	12.3026	12.3026	12.3026	12.3026	12.3026	12.3026	15.3511	12.3026	12.3026
13.1408	15.2588	1	Q6UW63	POGLUT2	14.1998	2.11792	3.62911	0.000520557	0.00195581	13.1704	0.000520557	1	12.3026	12.3026	12.3026	12.3026	12.3026	15.9612	15.9755	12.3026	12.3026	12.3026	12.3026	12.3026	17.5064	12.3026	12.3026	12.3026	12.3026	12.3026	18.5829	17.5608	12.3026	12.3026	12.3026	12.3026	12.3026	12.3026	18.4066	12.3026	12.3026	12.3026	12.3026	12.3026	12.3026	12.3026	12.3026	12.3026	17.9147
14.2788	17.2242	1	O00592	PODXL	15.7515	2.9454	4.33177	4.58366e-05	0.000263759	18.7642	4.58366e-05	1	17.6796	17.1434	12.3026	18.0031	17.9135	12.3026	12.3026	12.3026	12.3026	12.3026	12.3026	12.3026	16.7287	12.3026	12.3026	18.853	12.3026	16.5442	17.0582	12.3026	19.122	12.3026	12.3026	12.3026	12.3026	12.3026	12.3026	18.8766	12.3026	12.3026	18.3383	17.4149	12.3026	17.4022	12.3026	12.3026	18.6329
20.9674	22.4638	1	Q8TCS8	PNPT1	21.7156	1.49638	5.77686	1.68446e-07	3.07727e-06	33.3722	1.68446e-07	1	19.9329	20.9299	21.9983	20.9174	21.8752	21.9089	19.4707	20.4256	20.4564	19.9428	20.0456	21.692	22.0127	19.69	19.881	21.877	22.8808	21.9068	18.5854	22.5459	21.6515	18.0483	20.4833	21.958	22.3218	20.3732	22.3962	20.7749	20.875	21.503	21.1901	21.2025	20.2731	20.0622	22.1806	20.5582	21.8542
14.3682	16.5036	1	Q9NP80	PNPLA8	15.4359	2.13539	3.12875	0.00251144	0.00734563	9.78909	0.00251144	1	12.3026	12.3026	18.2405	12.3026	17.8043	19.5097	12.3026	12.3026	12.3026	12.3026	12.3026	12.3026	15.825	12.3026	15.8198	12.3026	17.7122	16.9942	12.3026	12.3026	12.3026	15.5716	12.3026	19.0186	16.43	12.3026	12.3026	16.3167	12.3026	12.3026	17.0306	16.3545	12.3026	17.4113	18.8609	12.3026	17.8094
14.3553	16.3695	1	Q9NRX1	PNO1	15.3624	2.01422	2.82014	0.00615733	0.0153052	7.9532	0.00615733	1	16.6349	12.3026	12.3026	17.8663	12.3026	17.7438	12.3026	17.8117	12.3026	18.3278	12.3026	18.3081	12.3026	12.3026	12.3026	17.5263	16.476	18.0713	18.4715	12.3026	12.3026	17.0772	17.4315	16.8934	12.3026	12.3026	12.3026	12.3026	12.3026	12.3026	12.3026	12.3026	12.3026	17.4949	12.3026	12.3026	18.0137
14.766	21.4349	1	Q9BX97	PLVAP	18.1005	6.66888	10.0224	2.00471e-15	2.82914e-12	100.449	2.00471e-15	1	12.3026	17.1133	12.3026	18.6452	19.4793	12.3026	17.8255	12.3026	12.3026	17.3092	12.3026	12.3026	19.037	12.3026	17.4989	22.288	12.3026	12.3026	12.3026	12.3026	12.3026	12.3026	12.3026	19.4563	12.3026	12.3026	12.3026	20.4833	12.3026	19.0482	22.2172	12.3026	12.3026	12.3026	18.2173	12.3026	20.9574
16.0458	19.0082	1	O14494	PLPP1	17.527	2.96236	3.29263	0.0015237	0.00482136	10.8414	0.0015237	1	16.6886	19.0035	20.724	12.3026	20.1662	19.3475	18.8102	12.3026	20.496	12.3026	12.3026	19.5273	12.3026	19.059	20.7363	12.3026	20.5877	12.3026	12.3026	19.8053	12.3026	18.8568	18.9355	20.7893	12.3026	12.3026	12.3026	12.3026	12.3026	20.424	22.1262	20.1188	12.3026	12.3026	12.3026	12.3026	19.569
20.6522	22.1277	1	O60568	PLOD3	21.3899	1.47545	6.58361	5.81555e-09	2.20327e-07	43.344	5.81555e-09	1	20.7991	20.3863	20.9532	20.929	20.715	21.1839	20.6319	20.8611	20.0629	20.7197	20.3863	19.8324	21.3543	20.3211	20.9465	20.763	20.9695	20.8413	20.859	20.4562	19.8373	21.596	18.7451	21.0345	20.7612	20.2437	20.0153	21.2775	19.8913	22.2312	22.3928	19.8976	19.163	20.9796	21.3687	20.0731	21.09
16.5553	18.5449	1	O00469	PLOD2	17.5501	1.98958	3.4542	0.000916922	0.00316383	11.9315	0.000916922	1	12.3026	12.3026	16.9055	17.8425	16.5255	12.3026	20.0213	16.9296	16.8019	16.7954	12.3026	16.2822	17.0604	16.6822	12.3026	12.3026	18.4135	19.6472	18.9706	19.1295	17.5752	19.0942	17.5803	16.4652	18.6598	18.1279	17.251	18.2319	12.3026	18.1356	19.0034	16.2729	18.6672	18.0643	12.3026	16.4356	16.6582
19.9889	21.2135	1	Q02809	PLOD1	20.6012	1.22468	4.89485	5.60271e-06	4.81389e-05	23.9595	5.60271e-06	1	20.2689	19.0164	20.2562	20.6971	20.5963	20.3539	19.816	20.6214	20.061	19.7083	18.5843	21.1721	19.879	18.2826	18.733	19.4608	19.3076	20.6524	20.5479	20.6003	20.5873	21.0576	20.2232	18.9036	21.16	20.6152	20.3936	19.1926	17.4989	20.9114	20.5015	18.8522	20.5537	18.8354	20.7439	20.9533	21.1053
15.3664	18.8674	1	Q9H8W4	PLEKHF2	17.1169	3.50098	4.85638	6.49244e-06	5.39762e-05	23.5844	6.49244e-06	1	12.3026	19.6824	12.3026	19.2257	18.1402	20.4392	12.3026	12.3026	19.7433	12.3026	12.3026	12.3026	12.3026	12.3026	12.3026	18.3074	12.3026	12.3026	16.7033	17.8902	12.3026	20.3585	12.3026	18.6974	19.1317	19.9206	19.3435	19.8834	12.3026	12.3026	12.3026	12.3026	12.3026	12.3026	20.254	19.4193	12.3026
15.8989	17.3142	1	Q9HAU0	PLEKHA5	16.6066	1.41529	2.43511	0.0172975	0.0369166	5.92974	0.0172975	1	16.409	12.3026	15.5409	14.7607	15.5542	17.796	17.0989	12.3026	12.3026	16.1767	12.3026	15.3125	14.7434	17.9465	15.6809	19.0528	12.3026	12.3026	18.7302	17.8952	12.3026	17.1407	16.6369	19.3927	12.3026	19.4553	16.5778	18.3379	17.305	20.9283	19.1059	16.784	17.7974	12.3026	17.1766	12.3026	16.932
15.533	17.2438	1	P19174	PLCG1	16.3884	1.71082	2.79575	0.00659282	0.0162446	7.8162	0.00659282	1	15.7195	12.3026	18.8034	14.928	17.4276	15.6893	12.3026	18.1205	12.3026	12.3026	16.1638	16.3006	16.2014	12.3026	12.3026	16.4295	16.1797	17.2788	12.3026	17.5745	18.3085	17.0003	15.4131	12.3026	12.3026	18.5285	17.7743	12.3026	15.4905	17.4121	18.5975	16.796	14.7448	18.138	12.3026	18.8397	16.4857
18.0549	20.0073	1	Q8NHP8	PLBD2	19.0311	1.95236	2.62867	0.0104186	0.0240938	6.90993	0.0104186	1	12.3026	19.4161	17.5975	19.5694	19.638	12.3026	19.8867	19.1415	19.8783	18.7196	12.3026	12.3026	19.1361	19.2001	21.3567	17.4292	20.7331	22.8233	18.9682	18.7613	21.9227	19.3072	12.3026	18.9056	20.3738	12.3026	12.3026	22.4986	18.5791	19.1847	20.3511	17.4673	18.6585	22.3823	19.6713	12.3026	19.9924
13.1373	16.7393	1	Q9UP65	PLA2G4C	14.9383	3.60197	5.42931	6.88029e-07	9.24743e-06	29.4774	6.88029e-07	1	12.3026	12.3026	12.3026	12.3026	12.3026	12.3026	12.3026	12.3026	12.3026	12.3026	12.3026	12.3026	12.3026	12.3026	12.3026	19.8736	12.3026	12.3026	12.3026	16.2866	12.3026	18.4691	12.3026	12.3026	17.9114	12.3026	12.3026	12.3026	12.3026	12.3026	12.3026	12.3026	12.3026	12.3026	19.0238	12.3026	12.3026
18.0077	19.2519	1	Q16513	PKN2	18.6298	1.24422	3.33473	0.00133675	0.00432681	11.1204	0.00133675	1	18.8651	19.5947	19.4809	19.6099	18.8889	18.5171	16.5225	18.5971	17.2002	19.2261	18.4086	18.8878	21.2913	12.3026	18.7218	19.2406	16.0241	16.916	12.3026	18.1862	15.8444	18.6608	18.3249	19.3462	17.3543	19.6759	17.3524	18.9017	16.8413	18.5134	18.3651	18.1285	18.4322	16.6822	18.793	18.2773	21.2273
14.2401	16.7768	1	Q9UKF7	PITPNC1	15.5084	2.53676	3.94783	0.000178065	0.000817218	15.5853	0.000178065	1	16.7678	17.1606	17.7646	12.3026	12.3026	12.3026	12.3026	17.456	12.3026	12.3026	12.3026	17.9598	17.6274	17.0444	18.4168	18.2594	12.3026	18.187	12.3026	12.3026	12.3026	12.3026	12.3026	12.3026	12.3026	12.3026	12.3026	12.3026	12.3026	12.3026	18.0397	12.3026	12.3026	12.3026	17.5348	17.4644	18.2422
20.5259	21.6705	1	Q8TBX8	PIP4K2C	21.0982	1.14461	3.03281	0.00333993	0.00930139	9.19797	0.00333993	1	19.3369	20.6485	20.9206	21.1021	21.7341	19.5939	21.3878	21.056	19.8345	20.7097	20.9182	21.5445	21.507	12.3026	21.193	21.2435	21.1012	20.1635	20.2392	21.809	21.7228	21.6978	20.5514	20.9622	20.77	20.9941	21.2083	21.6599	20.4263	21.279	21.9596	20.9072	12.3026	20.5062	22.2879	21.3503	19.6295
14.2597	16.1111	1	O00443	PIK3C2A	15.1854	1.85139	3.39485	0.00110686	0.00369718	11.525	0.00110686	1	16.2535	12.3026	15.4319	15.9048	12.3026	15.3352	12.3026	12.3026	18.026	12.3026	12.3026	13.6005	12.3026	12.3026	12.3026	12.3026	12.3026	12.3026	17.5836	13.7088	16.2142	18.8244	16.9323	12.3026	16.1367	17.6817	14.6155	12.3026	12.3026	15.9902	17.1329	13.623	16.0569	15.1539	12.3026	12.3026	18.4253
16.9886	18.6222	1	Q9NWS0	PIH1D1	17.8054	1.63365	2.45191	0.0165692	0.0355775	6.01188	0.0165692	1	18.5153	20.1845	18.8134	18.8493	12.3026	20.2546	12.3026	18.9129	12.3026	12.3026	12.3026	12.3026	19.0636	19.6798	12.3026	20.8702	17.9205	18.4002	12.3026	17.8675	12.3026	18.6007	20.1119	12.3026	19.1709	19.8915	18.4277	18.8527	19.5629	19.3049	19.2558	18.2214	18.4229	18.1499	18.955	12.3026	21.3085
14.3713	19.6939	1	P01833	PIGR	17.0326	5.32264	7.00117	9.78631e-10	5.31189e-08	49.0164	9.78631e-10	1	19.0926	12.3026	12.3026	16.3494	18.0948	12.3026	12.3026	12.3026	12.3026	12.3026	12.3026	20.5037	16.6973	12.3026	12.3026	12.3026	12.3026	13.0458	12.3026	13.8606	12.3026	12.3026	12.3026	12.3026	20.3951	18.1889	12.3026	18.0757	17.0458	12.3026	18.8323	12.3026	12.3026	18.1521	18.3754	12.3026	21.7799
14.1999	15.9561	1	Q8TEQ8	PIGO	15.078	1.75625	2.85931	0.00551316	0.0139435	8.17564	0.00551316	1	14.9511	12.3026	15.6222	12.3026	12.3026	16.3783	12.3026	12.3026	12.3026	15.2894	12.3026	15.5945	15.7274	12.3026	12.3026	18.4196	12.3026	16.0371	17.1231	12.3026	12.3026	12.3026	12.3026	16.8834	16.4121	12.3026	12.3026	18.5858	12.3026	16.5918	15.2457	12.3026	20.7011	12.3026	15.5816	12.3026	12.3026
13.8859	16.0776	1	Q8IWS0	PHF6	14.9818	2.19165	3.44708	0.000937977	0.00322269	11.8823	0.000937977	1	19.2139	12.3026	16.8505	17.3719	12.3026	16.8035	12.3026	12.3026	12.3026	12.3026	12.3026	15.4783	16.2488	12.3026	12.3026	17.1229	12.3026	12.3026	12.3026	12.3026	16.5493	16.8238	16.4619	17.623	12.3026	12.3026	12.3026	12.3026	12.3026	18.0846	12.3026	12.3026	12.3026	12.3026	12.3026	12.3026	18.2001
13.3367	15.3895	1	Q92576	PHF3	14.3631	2.05281	4.192	7.57048e-05	0.000400894	17.5728	7.57048e-05	1	12.3026	12.3026	13.8936	14.4517	12.3026	12.3026	18.2486	12.3026	12.3026	12.3026	13.8217	12.3026	12.3026	13.2657	12.3026	12.3026	12.3026	14.8289	12.3026	14.6126	12.3026	12.3026	14.0841	15.5756	12.3026	15.2199	12.3026	14.9971	12.3026	12.3026	14.5571	14.6119	15.5427	12.3026	12.3026	14.0567	14.5006
14.639	17.0956	1	Q8IXK0	PHC2	15.8673	2.45657	3.26699	0.00164932	0.00515527	10.6732	0.00164932	1	12.3026	12.3026	12.3026	12.3026	12.3026	17.8392	12.3026	12.3026	12.3026	12.3026	12.3026	23.1513	12.3026	16.8589	12.3026	22.3243	12.3026	12.3026	16.5099	12.3026	16.1093	17.9744	12.3026	12.3026	12.3026	17.556	20.8296	12.3026	12.3026	12.3026	17.2432	17.0298	17.6331	12.3026	22.9866	12.3026	16.5887
15.3565	17.718	1	Q9H814	PHAX	16.5372	2.36142	3.31531	0.00142014	0.00455493	10.9913	0.00142014	1	12.3026	12.3026	17.9329	17.9528	18.198	19.5442	12.3026	12.3026	12.3026	16.3951	12.3026	12.3026	12.3026	12.3026	16.945	18.4481	12.3026	12.3026	12.3026	19.0171	17.8071	18.3065	12.3026	19.1345	19.5086	12.3026	12.3026	18.807	12.3026	16.0359	18.764	16.8544	18.3816	18.1715	17.4875	12.3026	12.3026
15.3703	17.2784	1	Q9BSU1	PHAF1	16.3244	1.90809	2.65983	0.00957965	0.022448	7.0747	0.00957965	1	12.3026	12.3026	19.4902	12.3026	12.3026	18.1524	12.3026	17.314	12.3026	12.3026	18.0037	17.5829	19.1191	12.3026	12.3026	20.6491	12.3026	20.5926	12.3026	18.8341	18.2712	17.1973	17.8692	17.8524	12.3026	17.636	12.3026	12.3026	12.3026	12.3026	18.332	17.9755	18.4416	12.3026	18.573	12.3026	12.3026
18.1599	20.7311	1	O15212	PFDN6	19.4455	2.57116	2.88191	0.00517022	0.0132603	8.30541	0.00517022	1	22.2429	20.5994	21.423	22.2161	21.5708	19.9427	12.3026	12.3026	19.8868	20.3447	12.3026	22.4477	22.3254	12.3026	22.4418	22.5069	21.4238	19.2166	12.3026	20.2822	20.3234	12.3026	12.3026	12.3026	12.3026	12.3026	12.3026	23.1167	23.0279	12.3026	19.5498	12.3026	22.8445	21.7351	22.229	22.1271	21.3103
21.131	22.1725	1	Q99471	PFDN5	21.6517	1.04142	2.68322	0.00899077	0.02128	7.19967	0.00899077	1	21.6779	20.0486	22.6195	22.3438	21.1923	19.1976	20.7587	20.4697	21.4107	21.7777	19.4391	21.8675	20.6726	20.5906	20.6325	21.488	18.9954	12.3026	19.8899	22.9526	21.159	21.1244	21.6497	21.4122	23.1275	22.4927	22.8886	23.2325	22.7732	20.9408	23.2702	21.354	23.5174	20.376	19.8282	21.2436	22.6996
18.5041	20.3897	1	Q13608	PEX6	19.4469	1.88565	4.56573	1.94283e-05	0.000133422	20.8459	1.94283e-05	1	18.5285	16.0999	19.6966	19.3486	18.1624	20.3765	22.0282	21.8546	19.063	18.1646	17.6877	12.3026	19.0878	17.9051	17.5677	23.0659	15.7344	17.8178	17.5896	19.2593	17.6312	19.3126	19.4992	18.5312	19.359	18.9277	19.5664	19.2614	12.3026	20.0677	18.8849	19.0728	17.9421	17.3546	19.4995	17.5931	17.9371
17.9102	20.2671	1	Q9Y5Y5	PEX16	19.0886	2.35696	4.88648	5.78561e-06	4.90108e-05	23.8776	5.78561e-06	1	19.1035	12.3026	20.0556	20.2137	16.7231	17.6329	19.8258	19.1218	18.6546	17.3735	12.3026	18.2335	19.6205	18.2852	17.8269	21.9284	19.4679	18.4837	19.0793	19.8315	18.4573	18.406	19.1997	19.9966	17.4924	17.0113	17.1634	12.3026	12.3026	19.8316	18.9982	18.8569	12.3026	19.2703	17.9555	19.1525	21.5363
22.0259	23.2956	1	O96011	PEX11B	22.6607	1.26966	5.18411	1.82064e-06	1.99563e-05	26.875	1.82064e-06	1	21.0827	20.9975	22.7962	22.1555	21.9028	22.9222	22.9377	22.4989	23.3981	20.3467	20.6332	21.4871	21.489	22.3328	21.9993	24.5962	22.1488	21.75	21.504	20.7945	20.5855	20.9337	21.9704	22.082	22.3273	21.3031	20.6105	23.55	22.5821	22.7752	22.8431	21.6902	22.7005	22.0947	24.3458	20.7652	22.6229
16.6579	18.8579	1	O43933	PEX1	17.7579	2.19996	4.51926	2.30804e-05	0.000153281	20.4237	2.30804e-05	1	17.4523	16.5596	18.0925	17.5643	17.2169	17.61	19.814	12.3026	12.3026	12.3026	15.2225	17.1679	17.8473	16.5225	17.2486	21.1877	12.3026	16.8156	12.3026	17.1543	17.447	17.4159	18.0402	14.2699	14.5808	18.5857	16.7678	19.7994	14.2171	18.1265	17.3714	18.3831	17.5368	16.9471	19.6057	15.6014	18.9855
16.1732	17.8416	1	O00541	PES1	17.0074	1.66844	2.56812	0.0122422	0.0275548	6.59525	0.0122422	1	18.8119	16.973	18.306	18.7232	19.6578	17.4162	17.1024	18.9479	16.806	18.9181	17.6936	12.3026	12.3026	12.3026	18.5201	17.0922	16.4711	12.3026	15.9919	12.3026	12.3026	16.9809	12.3026	17.532	18.6262	18.8338	12.3026	16.3655	12.3026	17.5509	17.6876	15.7114	12.3026	17.8768	17.1092	17.5031	19.8531
19.247	20.3677	1	Q9BRX2	PELO	19.8074	1.12069	2.79723	0.00656547	0.0161985	7.82452	0.00656547	1	18.8899	18.5603	20.5424	19.3219	20.477	18.6627	21.0936	18.7262	16.3639	18.3448	18.828	19.4297	20.2854	19.6698	20.5712	16.668	17.7358	17.9306	16.8283	20.5892	20.3705	19.8937	19.7115	19.5066	21.4252	21.4757	19.228	18.3529	19.9817	20.503	20.6093	20.0103	16.9961	18.7694	17.2514	19.2887	21.0867
20.1801	21.7689	1	P16284	PECAM1	20.9745	1.58885	7.20548	4.06373e-10	2.82189e-08	51.9189	4.06373e-10	1	20.2908	19.4505	20.3448	20.7609	21.4307	20.8045	17.3079	20.6045	20.6465	20.6554	19.4559	20.8571	20.7865	19.8587	18.5249	19.5636	20.2931	20.3491	19.7734	20.2796	21.0411	20.6802	19.2859	21.1664	19.1437	20.3008	20.2951	20.0549	19.6789	20.7671	22.4535	19.6946	18.5223	21.559	19.812	19.9889	21.4782
24.1826	25.3376	1	Q15121	PEA15	24.7601	1.15496	5.11119	2.42325e-06	2.49166e-05	26.1242	2.42325e-06	1	24.7893	23.3836	24.1408	25.0967	25.4869	23.7507	23.6692	24.042	24.0524	24.8116	23.778	24.8602	24.5213	22.8853	23.5293	25.6228	24.0535	24.5121	25.0323	24.9597	23.992	25.7978	23.4586	23.1225	22.541	22.7064	20.7387	24.6271	23.5471	26.3076	24.175	23.8995	24.1338	25.1513	25.0975	24.3018	24.201
22.3698	23.3916	1	Q6P996	PDXDC1	22.8807	1.02177	5.05062	3.06892e-06	2.9869e-05	25.5087	3.06892e-06	1	23.2888	21.7976	23.3673	23.5136	22.6971	23.0495	22.0646	22.4093	21.8073	21.683	22.4137	23.3155	22.8533	21.2616	22.4715	23.8449	19.4618	20.8501	21.6479	21.8901	22.1557	23.1473	22.3652	22.8342	22.9573	23.33	21.8117	22.1987	22.0547	22.2367	22.5286	22.642	22.0604	22.7655	22.6782	21.8575	23.4569
17.5961	18.8447	1	Q9NTI5	PDS5B	18.2204	1.24863	3.18016	0.00215073	0.00647169	10.1134	0.00215073	1	16.0663	16.5729	19.4521	19.2195	19.3847	21.6616	17.5479	17.6401	16.7683	19.0419	15.7669	16.5721	18.0073	12.3026	16.208	17.4846	14.3369	18.6173	18.3201	17.2798	18.9882	18.45	18.3554	18.8428	18.9951	19.1467	19.9631	19.3807	17.0247	12.3026	19.4828	17.3132	18.4135	14.2044	17.9883	16.3557	17.5406
17.4537	18.9253	1	Q29RF7	PDS5A	18.1895	1.47161	3.13305	0.00247928	0.00728175	9.81597	0.00247928	1	18.468	16.3248	17.3487	17.7752	17.0463	14.7637	18.6651	12.3026	18.174	12.3026	14.5306	17.9064	17.526	17.2977	18.1408	17.3004	15.2165	18.3547	17.0951	18.1399	18.7366	17.1345	17.9271	18.8937	19.2186	18.7053	18.0353	19.6716	16.0756	19.2642	19.8019	17.3476	18.9865	16.6982	18.6663	18.4918	12.3026
18.4366	19.5982	1	O15530	PDPK1	19.0174	1.16156	3.12899	0.00250967	0.00734427	9.79056	0.00250967	1	17.6982	18.8879	19.2687	19.3448	18.73	19.26	19.2183	17.2119	17.2312	17.566	18.7048	18.059	18.6848	17.5618	18.5988	20.7705	12.3026	19.7575	17.6481	17.5305	17.707	19.1581	18.9984	18.9534	19.6771	17.5613	12.3026	19.8431	18.1315	18.7569	20.7977	18.9432	19.7899	19.7068	20.8287	18.5282	17.3662
14.3763	16.0542	1	Q15118	PDK1	15.2152	1.6779	2.29517	0.02456	0.0498889	5.26779	0.02456	1	12.3026	12.3026	12.3026	12.3026	12.3026	19.0666	12.3026	12.3026	17.6798	12.3026	12.3026	12.3026	17.7597	17.5026	12.3026	12.3026	17.822	17.6689	17.5473	12.3026	17.2737	12.3026	12.3026	18.6173	15.3779	12.3026	12.3026	17.0784	12.3026	12.3026	18.8304	12.3026	15.8267	12.3026	12.3026	18.8375	18.1214
16.187	17.2938	1	Q5VU43	PDE4DIP	16.7404	1.10686	3.07954	0.00290898	0.00831874	9.48355	0.00290898	1	15.5837	15.0272	15.8628	17.3263	15.839	16.9436	16.4999	17.128	12.3026	17.1863	16.4511	16.0262	15.3299	15.4959	12.8697	16.3161	15.2408	16.9697	16.4572	17.705	16.7187	16.6255	16.5256	17.3041	18.3386	18.0555	17.0691	16.2021	15.1956	14.9223	16.465	16.202	16.6203	16.0076	16.8302	15.0881	16.8573
22.8285	23.8817	1	Q13442	PDAP1	23.3551	1.05316	5.95173	8.20802e-08	1.71577e-06	35.4231	8.20802e-08	1	19.7714	22.2208	23.4508	23.2983	22.9684	22.909	22.5761	22.3781	22.4624	22.1817	22.9772	23.207	22.3702	22.2814	23.536	23.8564	23.0181	22.2757	21.2163	23.2793	22.835	23.0803	22.8521	22.2584	22.5755	23.013	23.1516	23.2462	23.6917	23.3013	24.15	22.9753	23.0986	23.2875	23.3595	22.7166	22.7225
15.8912	17.9364	1	Q15113	PCOLCE	16.9138	2.04527	2.57519	0.0120156	0.027142	6.63158	0.0120156	1	12.3026	12.3026	12.3026	17.3293	12.3026	18.3906	12.3026	12.3026	12.3026	17.3766	12.3026	17.4981	17.6172	12.3026	17.7256	12.3026	18.2104	18.7757	17.5263	18.9806	20.8024	20.2027	16.874	12.3026	17.4666	17.3774	12.3026	20.8077	18.1237	12.3026	22.0146	17.5009	18.0926	18.8499	12.3026	12.3026	19.0508
22.8845	24.0165	1	P12004	PCNA	23.4505	1.13199	5.71717	2.14956e-07	3.72216e-06	32.6861	2.14956e-07	1	24.1577	22.4946	23.5564	22.8993	23.317	23.4196	22.584	23.5908	22.0662	23.1171	22.6458	23.8363	23.2624	21.0668	23.0638	23.2353	22.995	22.564	23.2	22.5513	22.513	23.5391	22.5377	23.1806	22.3922	23.0626	22.2172	23.2211	21.406	23.5786	23.2868	22.9221	21.2462	22.8506	23.2994	22.9647	24.2456
15.4562	16.9982	1	Q15154	PCM1	16.2272	1.54197	3.1162	0.00260773	0.00757898	9.71068	0.00260773	1	17.9405	15.8768	16.4101	16.5136	14.2946	18.6022	14.5995	15.4656	12.3026	12.3026	16.6603	15.8028	15.1149	12.3026	16.9553	16.5685	12.3026	12.3026	12.3026	12.3026	17.05	15.0858	15.1237	16.0779	17.6576	16.7933	17.3704	16.507	17.4925	14.3597	16.6029	14.6951	19.5827	15.2689	17.5321	12.3026	16.0991
17.0432	18.3197	1	Q5JVF3	PCID2	17.6815	1.27649	2.34718	0.0215939	0.0446547	5.50925	0.0215939	1	18.2693	18.6647	18.6852	16.4922	18.1243	18.3606	17.8035	17.3109	17.095	12.3026	12.3026	18.4348	17.9976	17.6213	17.4141	19.5799	18.0305	18.1727	18.0604	18.4066	18.5906	19.009	12.3026	12.3026	12.3026	18.4665	12.3026	18.7184	17.7222	12.3026	19.1078	17.4059	18.1093	18.7619	19.5119	17.5109	18.6164
20.8776	22.1736	1	Q96AQ6	PBXIP1	21.5255	1.29599	4.66489	1.34148e-05	9.85004e-05	21.7612	1.34148e-05	1	19.5293	20.613	20.8884	21.3748	19.8716	21.1295	21.1694	21.8993	19.6079	20.3149	18.354	20.3093	20.8993	20.9347	20.7672	22.9022	20.2702	21.2805	22.1151	21.5303	21.2015	22.5777	20.6695	22.6118	21.0382	21.4229	20.6322	20.5742	19.3235	21.2288	22.0213	20.6532	20.8184	19.5464	22.7458	18.7657	18.2515
16.5467	18.9478	1	Q9UKK3	PARP4	17.7473	2.40105	4.68527	1.24257e-05	9.26592e-05	21.9517	1.24257e-05	1	17.6293	12.3026	17.9083	18.5263	18.4259	20.6104	12.3026	17.5739	12.3026	16.9008	16.211	18.0441	18.8239	12.3026	15.5743	12.3026	15.4372	18.3936	17.1092	18.0224	17.7569	18.2442	15.453	18.2122	14.6416	17.8279	16.9323	19.4013	15.578	18.4231	19.0617	16.0223	14.8294	16.7338	13.766	16.0957	18.9958
15.2883	16.96	1	Q9H0J9	PARP12	16.1242	1.67169	2.66669	0.00940341	0.0220716	7.11124	0.00940341	1	12.3026	15.8414	12.3026	16.9748	17.2705	18.428	12.3026	12.3026	12.3026	17.6155	12.3026	17.3055	17.826	12.3026	12.3026	12.3026	12.3026	18.7207	12.3026	15.9615	17.3126	16.7646	12.3026	12.3026	18.2404	19.2629	17.3278	17.0025	17.2526	17.0202	17.8025	16.835	12.3026	12.3026	16.8661	18.2097	18.1861
17.1165	18.5471	1	Q53GL7	PARP10	17.8318	1.43056	2.99133	0.00377155	0.0102952	8.94806	0.00377155	1	17.7252	17.8904	18.0327	17.941	19.9861	18.2053	16.8575	18.08	18.7862	18.7384	15.4746	19.6144	18.0276	14.7557	17.5279	16.7912	12.3026	12.3026	12.3026	18.7445	17.9098	18.1395	16.2453	17.2885	16.0488	19.4873	12.3026	18.7611	18.2535	18.042	19.9089	17.7051	12.3026	19.4432	18.6154	15.6535	17.8845
22.517	23.9653	1	P09874	PARP1	23.2412	1.44839	6.79891	2.32633e-09	1.01016e-07	46.2252	2.32633e-09	1	22.0172	21.9364	22.5657	22.7844	22.8891	22.2805	22.4759	21.8331	21.0345	20.7255	21.7684	22.8903	22.5818	21.9807	22.8859	25.4293	22.7208	23.4013	21.7944	22.3185	22.6416	23.0616	22.3191	22.0085	22.938	22.3824	22.2545	23.0024	22.2814	22.9595	23.4337	22.2837	22.1057	22.7477	23.7374	22.1394	23.4965
16.1548	17.7572	1	O95453	PARN	16.956	1.60241	3.16257	0.00226831	0.00676062	10.0019	0.00226831	1	17.2841	15.374	18.0212	17.2428	17.0431	18.1641	15.7621	15.0198	12.3026	15.671	14.6436	18.3682	15.4758	15.571	16.6122	16.9272	12.3026	16.118	18.1194	16.1514	16.8927	17.4648	15.7688	16.6111	18.2022	19.0502	12.3026	12.3026	16.3373	20.4632	19.4597	15.8964	17.5288	12.3026	16.5141	12.3026	19.2328
18.6341	20.0095	1	O43252	PAPSS1	19.3218	1.37538	4.34929	4.30174e-05	0.000251901	18.9163	4.30174e-05	1	17.7878	17.647	19.1743	18.1731	20.8281	18.9985	18.3383	18.5153	17.3811	18.453	17.418	21.1796	20.2432	18.6663	18.5158	20.1397	15.4068	16.6057	14.3369	19.0785	18.631	19.2699	18.272	18.9969	18.8868	19.0991	18.3909	16.5814	17.5867	19.7642	21.315	19.2521	18.267	19.9218	20.0707	19.6364	18.3124
18.7092	20.3865	1	Q9NZW5	PALS2	19.5478	1.6773	2.85451	0.00558855	0.0140836	8.14824	0.00558855	1	25.66	19.0544	21.4819	18.1508	19.9916	19.6535	17.6442	19.027	12.3026	12.3026	17.7456	19.2445	19.1548	12.3026	18.8472	21.0599	12.3026	18.2978	12.3026	19.2842	19.3778	20.7737	20.0928	19.7592	21.6487	18.6105	18.971	20.18	19.4742	20.2319	21.0452	20.2922	20.3334	20.0806	18.2507	18.5981	16.7719
18.9706	20.6898	1	Q8WX93	PALLD	19.8302	1.71918	3.51972	0.000743146	0.00266184	12.3884	0.000743146	1	21.1211	18.732	19.1053	19.4402	21.4444	20.3839	18.9312	18.327	18.7679	19.4559	19.5212	20.6603	18.0203	19.3903	18.5024	12.3026	12.3026	15.8872	15.9535	18.1535	21.5024	20.4188	17.3276	19.33	19.9754	19.917	19.5531	20.2559	21.1105	21.188	22.2946	16.7426	18.7234	19.9812	19.3355	18.8831	19.8299
13.1061	15.5079	1	O96013	PAK4	14.307	2.4018	4.11632	9.89752e-05	0.000499299	16.9441	9.89752e-05	1	12.3026	12.3026	12.3026	12.3026	12.3026	12.3026	12.3026	12.3026	12.3026	12.3026	12.3026	16.0198	12.3026	12.3026	12.3026	12.3026	12.3026	12.3026	12.3026	12.3026	12.3026	12.3026	12.3026	12.3026	17.5586	17.9308	18.4022	16.5112	16.3203	12.3026	12.3026	12.3026	12.3026	12.3026	12.3026	12.3026	17.2045
13.4312	15.8564	1	Q9NWT1	PAK1IP1	14.6438	2.42512	3.44849	0.000933764	0.00321017	11.8921	0.000933764	1	12.3026	12.3026	16.0523	12.3026	16.5055	12.3026	12.3026	12.3026	12.3026	18.9296	12.3026	19.1161	12.3026	12.3026	12.3026	18.7083	12.3026	12.3026	12.3026	12.3026	12.3026	12.3026	12.3026	12.3026	12.3026	12.3026	12.3026	12.3026	12.3026	12.3026	12.3026	12.3026	12.3026	18.3088	19.1295	12.3026	17.322
18.0156	19.8541	1	Q13153	PAK1	18.9348	1.83852	2.98567	0.00383431	0.0104312	8.91422	0.00383431	1	12.3026	19.0286	19.6315	20.0394	20.7603	20.8954	18.6762	12.3026	16.5799	20.2045	18.4744	20.5799	20.1243	16.6037	18.2635	21.147	12.3026	12.3026	18.613	19.6521	18.5746	19.7854	12.3026	19.4277	18.2441	19.5896	17.7553	22.0732	12.3026	17.4494	19.4544	18.0091	18.2972	18.6982	19.3271	18.7866	19.8794
13.4921	15.9322	1	Q9NWQ8	PAG1	14.7121	2.44008	3.50848	0.000770563	0.0027461	12.3094	0.000770563	1	15.5496	12.3026	18.1485	18.2494	19.676	12.3026	16.834	12.3026	16.4118	12.3026	12.3026	12.3026	12.3026	12.3026	12.3026	12.3026	12.3026	12.3026	12.3026	12.3026	12.3026	12.3026	12.3026	15.7236	12.3026	12.3026	12.3026	12.3026	12.3026	12.3026	20.6497	12.3026	12.3026	12.3026	12.3026	12.3026	16.9091
13.4899	17.1415	1	Q8N7H5	PAF1	15.3157	3.65162	5.772	1.71835e-07	3.10051e-06	33.3159	1.71835e-07	1	12.3026	12.3026	12.3026	12.3026	12.3026	12.3026	17.9645	12.3026	12.3026	12.3026	12.3026	12.3026	17.9926	12.3026	18.337	20.464	12.3026	16.4196	12.3026	12.3026	12.3026	12.3026	12.3026	16.837	12.3026	12.3026	12.3026	12.3026	12.3026	16.9216	12.3026	12.3026	12.3026	12.3026	12.3026	16.2287	16.0662
13.5985	17.3908	1	O15460	P4HA2	15.4946	3.79232	5.38415	8.24148e-07	1.05975e-05	28.989	8.24148e-07	1	12.3026	12.3026	12.3026	12.3026	16.6586	16.2907	17.5304	12.3026	12.3026	12.3026	12.3026	18.2266	18.5982	12.3026	12.3026	12.3026	12.3026	12.3026	18.4669	12.3026	12.3026	12.3026	12.3026	12.3026	15.929	12.3026	12.3026	12.3026	12.3026	12.3026	19.4049	12.3026	12.3026	16.2698	12.3026	12.3026	12.3026
20.1844	21.3069	1	Q32P28	P3H1	20.7457	1.12245	4.69463	1.19952e-05	9.04042e-05	22.0396	1.19952e-05	1	20.2415	18.7677	19.9826	20.0053	19.0111	19.7933	20.5151	20.1986	20.558	20.5471	19.9016	20.1682	19.9555	20.0154	20.3644	19.5974	20.4627	20.6836	20.7521	20.7092	18.9056	20.4768	20.2401	19.6386	21.9413	20.4029	19.6077	20.6101	20.3113	20.0396	20.7085	20.5357	20.1903	19.4789	21.5246	19.7969	20.9264
19.9018	21.4259	1	Q15070	OXA1L	20.6638	1.52405	2.65299	0.00975829	0.0227815	7.03838	0.00975829	1	19.8484	19.9975	21.2223	20.8305	24.9229	21.1698	21.324	19.7895	20.3025	18.997	24.9031	12.3026	19.765	20.2895	19.5293	21.0825	19.7478	20.9633	20.391	19.6145	19.141	17.4018	20.0241	12.3026	20.6964	20.6442	19.9384	21.4349	19.5539	18.8201	17.7966	24.7156	22.0894	17.6953	18.6617	18.5565	21.0108
18.3078	20.0435	1	Q96BN8	OTULIN	19.1757	1.73567	3.69729	0.000415619	0.00161582	13.67	0.000415619	1	17.4584	17.4419	18.137	18.9079	19.2695	19.7576	19.8886	19.366	17.6027	19.5357	19.4096	20.4992	20.5848	12.3026	20.1589	20.0211	12.3026	12.3026	12.3026	20.6683	19.3816	18.6771	20.0643	19.9507	19.0909	12.3026	17.542	20.3994	16.9627	18.443	19.1413	20.2994	20.6806	19.6509	19.769	18.8094	19.8549
14.627	17.9388	1	Q6GQQ9	OTUD7B	16.2829	3.31189	6.48348	8.88624e-09	2.96044e-07	42.0355	8.88624e-09	1	12.3026	16.6819	12.3026	16.7609	12.3026	17.5244	12.3026	12.3026	15.1617	16.3796	12.3026	12.3026	12.3026	12.3026	12.3026	17.2721	16.0538	16.3328	12.3026	16.9081	12.3026	16.458	13.8437	17.596	16.8876	17.9137	16.9741	17.6482	12.3026	12.3026	16.8159	16.6432	12.3026	12.3026	17.5712	12.3026	17.465
13.225	16.7532	1	Q8N6M0	OTUD6B	14.9891	3.52818	4.50142	2.46531e-05	0.000160701	20.2628	2.46531e-05	1	12.3026	12.3026	12.3026	12.3026	12.3026	12.3026	12.3026	12.3026	12.3026	12.3026	12.3026	12.3026	12.3026	12.3026	12.3026	18.9985	12.3026	19.2918	12.3026	12.3026	19.4367	12.3026	12.3026	18.8058	12.3026	12.3026	12.3026	12.3026	12.3026	18.1873	12.3026	12.3026	12.3026	12.3026	12.3026	12.3026	12.3026
22.1686	23.2379	1	Q13438	OS9	22.7032	1.06929	3.49448	0.000806039	0.00285035	12.2114	0.000806039	1	22.1882	23.299	22.048	22.3077	21.7856	21.7054	21.6409	22.1063	20.8481	20.9829	21.5149	24.475	22.0087	21.5717	21.9062	21.6856	21.4122	22.4434	23.0116	22.1564	21.7532	21.3293	22.336	21.7047	25.2791	24.4773	24.3741	21.4453	21.5766	22.0826	21.4886	22.0645	22.0273	21.8807	22.7798	20.3723	25.7294
17.4127	18.9005	1	O15294	OGT	18.1566	1.48781	3.03087	0.00335913	0.00933183	9.18615	0.00335913	1	16.8705	12.3026	18.0613	18.9883	18.4392	17.1169	17.1564	14.7665	15.5639	17.4808	16.0185	17.1122	18.0521	12.3026	17.5508	16.8186	12.3026	12.3026	17.5379	18.1087	18.7558	18.5123	16.6666	18.1748	18.3563	22.2029	21.1149	18.2631	16.7336	21.7026	22.4626	18.0959	19.0029	17.4448	17.1833	17.3306	19.127
13.0871	16.7299	1	Q6PK18	OGFOD3	14.9085	3.64276	5.53825	4.44095e-07	6.56261e-06	30.6723	4.44095e-07	1	12.3026	12.3026	18.2545	12.3026	18.4238	12.3026	12.3026	12.3026	12.3026	12.3026	12.3026	12.3026	16.9282	12.3026	12.3026	12.3026	12.3026	12.3026	12.3026	12.3026	12.3026	12.3026	12.3026	12.3026	12.3026	12.3026	18.3436	12.3026	12.3026	12.3026	17.8061	12.3026	12.3026	12.3026	12.3026	12.3026	12.3026
13.5362	15.9591	1	Q01968	OCRL	14.7476	2.42288	3.65109	0.000484241	0.00183953	13.3305	0.000484241	1	12.3026	12.3026	12.3026	12.3026	12.3026	12.3026	12.3026	12.3026	12.3026	12.3026	12.3026	12.3026	12.3026	19.4825	12.3026	16.6295	12.3026	12.3026	12.3026	12.3026	15.4595	12.3026	14.25	12.3026	16.82	12.3026	12.3026	17.1443	12.3026	15.9471	12.3026	12.3026	12.3026	19.2664	12.3026	20.1343	18.9875
19.6956	20.9655	1	Q16625	OCLN	20.3306	1.26989	2.72688	0.00797902	0.0191422	7.43588	0.00797902	1	20.8276	21.5499	20.2492	20.56	20.1304	21.5154	12.3026	21.5317	20.6851	19.6081	20.773	18.9717	19.0986	19.1044	20.0336	20.8574	20.6538	20.7055	21.5194	19.9951	20.7465	20.2362	20.5081	20.7331	12.3026	19.4666	19.1716	19.0892	18.5085	17.9491	18.8727	19.2935	21.3585	20.0733	21.0564	19.0046	21.6646
13.5966	15.5695	1	Q15646	OASL	14.5831	1.97287	2.75146	0.00745637	0.0180494	7.57051	0.00745637	1	17.5818	12.3026	12.3026	12.3026	17.3528	16.3438	12.3026	12.3026	16.4013	17.4049	12.3026	21.325	12.3026	12.3026	16.1121	12.3026	12.3026	12.3026	12.3026	12.3026	17.9022	12.3026	12.3026	12.3026	12.3026	12.3026	12.3026	12.3026	12.3026	12.3026	12.3026	12.3026	12.3026	12.3026	16.8851	12.3026	12.3026
15.0342	17.78	1	Q9UBU9	NXF1	16.4071	2.74585	4.73918	1.01391e-05	7.91639e-05	22.4598	1.01391e-05	1	16.5712	12.3026	17.5476	18.1688	17.4483	15.8599	12.3026	12.3026	12.3026	12.3026	12.3026	16.0025	12.3026	15.7454	17.4631	18.8444	12.3026	18.4163	15.3654	12.3026	16.7144	12.3026	12.3026	12.3026	17.8665	17.3316	12.3026	15.2832	17.295	18.7026	20.079	12.3026	16.8735	12.3026	16.8101	12.3026	19.2789
20.3358	21.9335	1	P37198	NUP62	21.1346	1.59775	3.83948	0.000257902	0.00109283	14.7416	0.000257902	1	21.5225	21.5517	21.4175	22.1293	21.5155	19.5043	22.4474	12.3026	20.6252	18.5862	18.2943	21.1369	19.297	20.6439	21.2448	21.8691	20.7885	19.2041	20.6984	19.5687	21.2379	20.7463	20.4597	20.9589	20.7285	21.3306	20.876	21.8882	18.2458	22.3774	23.0479	21.4572	20.9465	20.9301	12.3026	20.2065	21.951
18.8897	19.9041	1	Q7Z3B4	NUP54	19.3969	1.01438	2.51708	0.0139985	0.030916	6.3357	0.0139985	1	12.3026	19.3142	20.0573	19.9128	20.359	19.8244	20.1082	18.8854	18.7501	19.5707	17.6279	17.72	20.0351	16.7604	18.9584	19.5443	18.4692	18.2068	17.9176	19.5726	19.8313	20.4964	19.0043	20.0949	20.0891	20.3891	19.6578	20.4228	12.3026	18.7962	20.525	18.5005	19.4591	19.3271	18.7953	18.4427	20.0925
18.0914	19.2567	1	P49790	NUP153	18.674	1.16528	2.75149	0.00745558	0.0180494	7.57072	0.00745558	1	18.9171	19.7589	18.4512	19.7862	19.5711	19.5342	16.1165	18.4318	16.7595	18.815	17.9086	18.7107	18.7215	16.6868	18.2612	18.4594	17.0728	16.8426	12.3026	18.3431	12.3026	18.5353	18.3081	19.3204	19.1398	18.9154	17.4268	19.8922	20.2648	15.9833	16.5096	18.3712	19.2308	19.2364	18.3621	20.0408	20.4505
15.7774	19.2461	1	Q7Z417	NUFIP2	17.5118	3.4687	5.43455	6.73732e-07	9.09861e-06	29.5343	6.73732e-07	1	18.9955	18.5974	12.3026	12.3026	17.4979	18.6751	18.362	19.1051	12.3026	12.3026	18.0227	16.8364	18.7818	12.3026	12.3026	19.7418	12.3026	12.3026	12.3026	12.3026	12.3026	17.7897	18.4482	18.9639	18.5453	19.2029	17.8952	12.3026	19.225	15.1176	17.1719	16.0572	20.4172	12.3026	12.3026	12.3026	18.9391
14.3791	17.6786	1	A8MXV4	NUDT19	16.0288	3.29954	3.88188	0.00022325	0.000973162	15.069	0.00022325	1	17.4727	12.3026	19.496	17.7441	17.1961	19.061	12.3026	12.3026	16.8738	12.3026	12.3026	12.3026	12.3026	12.3026	12.3026	20.815	12.3026	12.3026	12.3026	12.3026	12.3026	12.3026	12.3026	19.949	18.4785	12.3026	18.8094	12.3026	12.3026	12.3026	12.3026	12.3026	12.3026	12.3026	19.5017	16.9876	12.3026
19.7188	21.1429	1	Q8IVD9	NUDCD3	20.4308	1.42414	4.40436	3.52054e-05	0.000214153	19.3983	3.52054e-05	1	18.9277	20.2333	19.6851	19.8326	21.1152	20.086	20.016	19.6028	20.3689	19.7063	17.7222	19.789	20.2195	18.0951	20.1204	22.7184	12.3026	19.3425	20.047	20.7728	20.1267	20.0209	19.3975	20.1867	19.0519	17.6713	19.1676	20.3633	20.4434	20.1615	20.8983	19.8656	20.0592	19.5974	22.5116	19.6492	21.8761
18.3957	20.1707	1	Q96RS6	NUDCD1	19.2832	1.77497	4.68225	1.25676e-05	9.35937e-05	21.9234	1.25676e-05	1	17.8355	17.975	18.5333	18.5739	19.444	19.1916	19.2668	20.0035	19.8847	17.099	17.3867	18.4162	19.1213	18.0519	18.8836	20.7593	17.3918	17.6911	17.9148	19.2114	19.4113	16.7229	17.2021	18.4144	16.2997	19.0735	16.0064	16.8639	17.9027	19.4225	19.9107	18.6741	16.5121	18.8311	19.8474	18.5161	12.3026
23.1203	24.2246	1	P80303	NUCB2	23.6725	1.10424	4.78858	8.40726e-06	6.74133e-05	22.9305	8.40726e-06	1	24.2925	23.2217	23.0031	23.2186	23.3039	23.5276	22.8335	22.501	22.205	21.81	24.0806	23.9061	22.5553	22.1757	22.3808	23.7783	23.4663	23.794	23.4663	23.501	22.9867	23.8247	23.0955	23.3851	23.2193	23.1406	23.8204	22.1968	22.963	23.4504	23.6893	23.6823	22.4919	23.8104	21.0105	22.5441	24.548
17.1424	18.77	1	Q9Y5A7	NUB1	17.9562	1.62756	2.75708	0.00734124	0.0178319	7.60149	0.00734124	1	18.8774	16.3042	12.3026	12.3026	18.4964	12.3026	18.9949	16.9579	15.938	18.7406	18.7693	17.238	18.1615	12.3026	17.3262	19.8181	12.3026	12.3026	15.5467	20.1463	12.3026	19.2101	18.9461	16.6401	18.7395	20.779	18.2065	18.7692	18.8046	19.1109	19.481	18.8001	19.3498	15.3541	18.8807	18.6222	21.0667
20.8729	22.5082	1	Q9BSD7	NTPCR	21.6906	1.63532	4.01659	0.000140346	0.00066688	16.133	0.000140346	1	20.6372	22.3788	22.4575	22.0379	20.9378	20.7815	21.7234	21.2522	20.0805	20.4968	20.9803	20.3756	19.7904	20.389	21.0901	25.0124	21.4067	22.2328	19.5944	22.0821	12.3026	22.7243	19.5353	21.4097	18.299	19.8048	18.1797	23.5167	20.1473	20.8558	20.2394	22.3542	22.0013	21.2333	22.4014	20.682	23.8387
18.6341	20.2966	1	Q9H0P0	NT5C3A	19.4653	1.66248	3.45707	0.00090857	0.00314077	11.9513	0.00090857	1	19.9249	16.7727	12.3026	20.3023	12.3026	18.4652	19.6828	17.8384	18.3497	18.4262	19.0079	20.5157	20.8244	18.3589	12.3026	19.8003	19.9469	19.5999	20.4248	20.3462	19.4996	20.5704	20.2888	19.0799	20.1219	19.2757	20.0727	19.3599	17.3723	20.5117	19.7238	20.6495	12.3026	19.5068	19.1407	17.8565	21.5396
20.7751	21.947	1	P49902	NT5C2	21.361	1.1719	2.89686	0.00495441	0.0127824	8.39177	0.00495441	1	20.256	20.1199	21.7845	21.1959	21.7254	22.1193	20.7967	19.942	20.584	20.7672	20.5902	21.0209	21.3993	18.069	21.5776	21.8968	18.794	20.6712	21.484	21.591	22.392	21.8735	21.0716	21.2684	19.4685	20.1707	12.3026	21.6666	20.4242	25.9404	25.7962	19.8776	19.9227	20.9037	20.3915	18.0473	20.3138
13.2574	14.9385	1	Q96P11	NSUN5	14.098	1.6811	3.0919	0.00280395	0.00807566	9.55985	0.00280395	1	12.3026	12.3026	12.3026	12.3026	12.3026	12.3026	12.3026	12.3026	12.3026	16.6416	12.3026	12.3026	12.3026	12.3026	12.3026	15.4073	14.9288	12.3026	12.3026	12.3026	12.3026	12.3026	17.4683	12.3026	12.3026	12.3026	12.3026	15.6429	12.3026	17.2483	17.56	12.3026	12.3026	12.3026	15.248	14.952	18.3351
21.3422	22.4714	1	Q08J23	NSUN2	21.9068	1.12915	6.39496	1.29101e-08	3.98243e-07	40.8955	1.29101e-08	1	21.4022	21.261	21.5517	21.527	21.6731	22.0041	21.1773	21.2467	20.1327	20.8571	20.9523	21.9419	22.4156	20.4293	21.2946	21.8101	20.8325	21.2362	20.9978	22.0176	22.4656	21.8323	22.6024	20.9658	21.3036	22.0466	21.0455	21.5354	20.9186	20.8001	21.7409	20.6009	21.3981	20.5696	21.3014	20.4332	21.538
16.4374	19.6752	1	Q86WQ0	NR2C2AP	18.0563	3.2378	4.50295	2.45144e-05	0.000160484	20.2765	2.45144e-05	1	12.3026	19.0814	19.1554	18.879	19.4493	19.9552	12.3026	12.3026	12.3026	12.3026	12.3026	12.3026	19.529	12.3026	12.3026	19.4984	18.7871	19.0016	18.1925	12.3026	12.3026	18.8224	12.3026	18.9847	12.3026	19.8845	18.313	21.1564	19.6462	19.9492	19.2292	19.035	20.9906	12.3026	19.6693	12.3026	21.9826
14.0176	17.6106	1	P15559	NQO1	15.8141	3.59302	3.02453	0.00342228	0.00949325	9.14778	0.00342228	1	12.3026	12.3026	12.3026	12.3026	12.3026	12.3026	12.3026	12.3026	12.3026	12.3026	12.3026	12.3026	12.3026	12.3026	12.3026	27.6573	19.9847	12.3026	12.3026	12.3026	12.3026	12.3026	12.3026	18.3557	27.6043	22.2592	12.3026	12.3026	12.3026	19.6963	12.3026	12.3026	12.3026	12.3026	12.3026	12.3026	12.3026
21.2442	22.284	1	Q9Y639	NPTN	21.7641	1.0398	5.34509	9.62956e-07	1.19208e-05	28.57	9.62956e-07	1	21.7123	20.8685	21.5151	21.237	21.1168	20.8971	21.8568	21.3691	21.6734	20.6475	20.4893	21.4584	19.8595	20.9961	20.6609	19.477	21.0644	21.6231	21.1672	21.2316	21.1572	21.2323	19.8484	21.3056	22.8531	21.7378	21.5252	22.0002	20.6717	22.1031	22.1498	20.4863	22.2407	20.5465	21.951	22.0612	21.3317
13.2488	16.4401	1	O75607	NPM3	14.8445	3.19132	4.02373	0.000136902	0.000652317	16.1904	0.000136902	1	12.3026	12.3026	12.3026	12.3026	12.3026	12.3026	12.3026	12.3026	12.3026	12.3026	12.3026	12.3026	12.3026	12.3026	12.3026	21.2263	12.3026	12.3026	12.3026	12.3026	12.3026	12.3026	12.3026	12.3026	12.3026	18.2969	25.8047	12.3026	12.3026	17.9467	12.3026	12.3026	12.3026	12.3026	12.3026	12.3026	12.3026
22.9906	24.0496	1	Q8TAT6	NPLOC4	23.5201	1.05907	7.8098	2.96553e-11	4.40538e-09	60.9929	2.96553e-11	1	23.2965	22.8643	23.0756	23.4281	23.0827	23.6009	22.8208	23.104	22.017	22.4985	22.1064	22.5149	23.5754	21.7318	23.3365	24.2888	23.3056	23.1031	22.6278	23.0355	22.2905	23.13	21.9803	22.7409	23.6296	23.4236	23.1618	23.3215	22.3344	23.0588	23.6506	23.283	23.6648	22.9137	23.0527	22.6105	23.09
19.9615	21.6234	1	Q9BXD5	NPL	20.7925	1.66191	3.27122	0.00162795	0.00510542	10.7009	0.00162795	1	22.2211	19.6804	22.073	20.3515	21.9349	20.4458	20.9372	21.7563	21.4568	19.5587	20.9954	21.8693	21.4457	20.358	21.0675	21.0996	20.0272	19.917	17.7936	21.858	21.5596	22.3115	20.7835	20.692	12.3026	20.5108	16.7994	19.7011	12.3026	21.6454	20.2784	19.7561	12.3026	21.6829	19.9112	19.2285	23.1312
13.4502	16.066	1	Q9Y314	NOSIP	14.7581	2.61579	3.55307	0.000667175	0.00241888	12.6243	0.000667175	1	12.3026	12.3026	19.555	12.3026	12.3026	12.3026	12.3026	12.3026	12.3026	12.3026	12.3026	12.3026	12.3026	12.3026	17.0901	12.3026	12.3026	12.3026	12.3026	12.3026	12.3026	17.8769	17.1745	12.3026	12.3026	12.3026	12.3026	18.7144	19.5948	12.3026	12.3026	17.4269	12.3026	12.3026	12.3026	12.3026	20.6594
16.9952	18.4382	1	O75052	NOS1AP	17.7167	1.44297	2.81593	0.00623063	0.0154738	7.92945	0.00623063	1	18.4546	17.1065	18.4597	19.5179	16.6033	17.5789	16.9751	16.4798	16.2058	18.534	17.9796	18.3335	16.8115	16.3835	15.3233	20.5108	14.7387	16.0886	15.8942	16.7381	15.6486	17.623	18.4731	18.2739	12.3026	19.4483	12.3026	12.3026	18.2751	17.8739	17.2958	18.3157	16.8249	16.3643	18.1071	17.6784	12.3026
13.9816	17.3075	1	Q86U38	NOP9	15.6446	3.32582	5.59335	3.55479e-07	5.47801e-06	31.2855	3.55479e-07	1	12.3026	12.3026	16.7612	12.3026	17.6903	19.3608	12.3026	12.3026	12.3026	12.3026	12.3026	15.1912	16.4559	12.3026	12.3026	17.5293	12.3026	12.3026	12.3026	16.1674	12.3026	12.3026	12.3026	16.8149	12.3026	12.3026	12.3026	18.5273	12.3026	19.1031	18.3886	12.3026	12.3026	16.0876	12.3026	12.3026	17.017
15.627	17.5662	1	P46087	NOP2	16.5966	1.93913	2.60262	0.0111708	0.0255197	6.77362	0.0111708	1	12.3026	12.3026	17.3602	16.6864	17.208	20.8833	12.3026	12.3026	12.3026	18.6781	16.6112	12.3026	12.3026	12.3026	12.3026	16.8342	17.3375	17.4744	12.3026	17.2244	16.8893	12.3026	12.3026	18.5634	19.5432	20.1724	18.1706	19.0722	18.8407	16.0413	18.3425	12.3026	18.8174	12.3026	17.2842	12.3026	21.2291
23.5557	24.9535	1	Q15233	NONO	24.2546	1.39779	7.3754	1.95113e-10	1.78231e-08	54.3965	1.95113e-10	1	23.7657	22.7007	23.9142	24.0304	24.4421	22.8269	24.0303	23.936	22.8043	23.8119	23.3632	23.5516	23.4554	22.8394	24.0312	23.8587	21.903	22.5811	22.6827	23.526	23.4133	24.3868	22.8012	24.1968	23.5754	24.752	23.1231	24.5285	23.6452	24.3104	25.0249	22.3812	24.1576	23.073	23.872	22.7076	25.7863
12.866	14.5556	1	Q9H6R4	NOL6	13.7108	1.68966	3.77148	0.000324434	0.00131743	14.224	0.000324434	1	14.8442	12.3026	12.3026	12.3026	15.8954	12.3026	12.3026	15.5514	12.3026	12.3026	12.3026	12.3026	12.3026	12.3026	15.4235	15.1028	12.3026	12.3026	12.3026	12.3026	12.3026	12.3026	12.3026	15.1277	12.3026	12.3026	12.3026	12.3026	12.3026	12.3026	14.4559	12.3026	12.3026	12.3026	12.3026	12.3026	12.3026
19.9224	21.0816	1	Q9HAN9	NMNAT1	20.502	1.1592	2.42008	0.0179724	0.0380692	5.85681	0.0179724	1	12.3026	21.4045	21.5135	21.244	20.2487	20.9343	20.4979	20.0352	19.6713	21.6254	19.9325	21.4908	20.9219	18.226	21.4328	20.8649	19.0445	18.5838	12.3026	20.7022	20.6508	18.7186	22.2057	21.1211	20.934	21.0661	19.7693	21.5697	20.2493	21.2341	21.8011	20.9779	19.9189	20.9865	20.721	12.3026	19.9413
15.2183	17.4709	1	O75414	NME6	16.3446	2.25262	2.91116	0.00475566	0.0123713	8.47485	0.00475566	1	12.3026	12.3026	12.3026	12.3026	12.3026	12.3026	12.3026	12.3026	12.3026	12.3026	12.3026	18.1908	18.4308	18.5592	18.0035	18.9747	12.3026	17.5278	16.7962	12.3026	24.5512	18.1234	17.8082	17.8671	18.4327	12.3026	12.3026	18.3401	12.3026	18.4514	18.7678	17.7346	17.5499	12.3026	12.3026	12.3026	20.0066
18.9073	21.3914	1	O60361	NME2P1	20.1494	2.48408	3.20167	0.00201471	0.0061277	10.2507	0.00201471	1	20.7235	21.182	20.8192	20.3816	19.8811	20.7693	21.7499	12.3026	22.3332	12.3026	20.645	21.126	19.8924	22.7827	12.3026	22.5261	22.5996	20.0711	22.3537	20.6854	12.3026	21.6339	19.1194	19.9472	19.6379	19.8259	12.3026	12.3026	22.2211	12.3026	21.4854	12.3026	23.0787	20.9902	21.4801	12.3026	20.7276
14.6121	16.39	1	Q9NVX2	NLE1	15.501	1.77791	2.49334	0.0148904	0.0325536	6.21673	0.0148904	1	17.8945	12.3026	16.7652	12.3026	12.3026	17.1044	16.2419	17.3079	15.9858	12.3026	12.3026	12.3026	12.3026	12.3026	12.3026	19.947	16.3973	12.3026	16.4525	16.4812	12.3026	12.3026	12.3026	17.0983	12.3026	12.3026	21.3371	18.8372	12.3026	17.5482	18.1738	16.4111	12.3026	12.3026	12.3026	12.3026	12.3026
15.3981	18.4156	1	Q14112	NID2	16.9068	3.01748	4.17563	8.02402e-05	0.000420182	17.4359	8.02402e-05	1	17.9203	15.9578	12.3026	18.0176	18.7239	15.5019	12.3026	15.8326	21.8626	12.3026	12.3026	12.3026	12.3026	12.3026	12.3026	18.0489	19.2662	19.2663	18.1674	12.3026	15.1553	12.3026	12.3026	17.4	16.6308	16.4033	12.3026	18.5043	17.6429	19.3635	19.705	12.3026	18.1196	12.3026	12.3026	12.3026	20.0568
18.2769	21.5396	1	P14543	NID1	19.9083	3.26266	7.59124	7.66113e-11	8.00871e-09	57.627	7.66113e-11	1	19.147	18.8486	18.344	19.9594	21.1053	19.4545	18.0531	17.8622	18.0522	19.3692	12.3026	19.1855	17.6146	17.1116	16.6033	17.0018	20.326	20.8118	19.6436	17.983	19.2382	18.8887	17.0714	20.0355	19.948	19.8566	17.8667	19.6824	19.6001	18.8665	18.5796	12.3026	19.1011	17.7222	18.1284	12.3026	23.4284
17.6927	20.2432	1	Q9BZQ8	NIBAN1	18.9679	2.5505	4.38407	3.79083e-05	0.000227652	19.2201	3.79083e-05	1	19.4271	18.1686	18.4133	18.3174	20.5372	18.3432	12.3026	12.3026	19.4107	19.5525	12.3026	20.2662	19.3286	16.4865	16.8767	16.4486	12.3026	17.6989	19.184	18.0363	20.8835	20.9573	12.3026	17.5154	12.3026	12.3026	17.0655	19.0092	20.2996	21.4807	22.0867	18.3632	17.2663	20.1737	21.7806	17.4419	18.2234
16.9782	19.823	1	Q9NX24	NHP2	18.4006	2.84474	2.89926	0.00492043	0.0127237	8.40573	0.00492043	1	22.4361	21.4502	21.4485	21.7059	22.3365	21.803	20.6096	12.3026	20.6664	12.3026	12.3026	12.3026	12.3026	19.5188	12.3026	12.3026	21.1464	22.0549	12.3026	12.3026	21.5475	19.7963	21.2784	20.7402	12.3026	12.3026	20.5824	12.3026	19.6219	21.9227	21.4066	12.3026	12.3026	12.3026	12.3026	12.3026	23.4195
15.9824	17.8547	1	Q8N5V2	NGEF	16.9185	1.87226	3.45551	0.000913087	0.00315252	11.9406	0.000913087	1	17.3777	17.7574	17.775	19.0955	12.3026	16.0935	12.3026	12.3026	12.3026	17.5543	17.8344	17.4151	18.7753	12.3026	12.3026	17.3154	16.5935	16.3698	17.6672	17.0659	17.6232	17.7248	16.4895	17.7162	12.3026	12.3026	12.3026	17.6933	16.9703	19.3826	17.0729	12.3026	19.0475	16.7497	18.8786	12.3026	12.3026
15.9484	17.9939	1	Q15653	NFKBIB	16.9711	2.04544	2.96254	0.00410088	0.0109921	8.77666	0.00410088	1	18.5726	18.7655	12.3026	12.3026	12.3026	17.9549	19.4237	18.3148	18.8492	19.5146	18.5769	19.0832	17.6119	12.3026	12.3026	15.5787	12.3026	17.4865	16.0837	18.861	19.2341	12.3026	16.9394	17.6906	12.3026	18.549	19.4619	12.3026	12.3026	17.8324	18.7138	18.8088	12.3026	12.3026	12.3026	12.3026	12.3026
15.5466	19.5869	1	Q00653	NFKB2	17.5667	4.04032	6.98794	1.0358e-09	5.51613e-08	48.8313	1.0358e-09	1	18.4723	12.3026	16.9231	19.1368	18.9998	17.7302	12.3026	17.8912	12.3026	12.3026	12.3026	15.9694	12.3026	12.3026	17.3415	12.3026	12.3026	12.3026	12.3026	18.0777	16.8314	19.3964	12.3026	16.6298	12.3026	18.8515	16.6247	18.8352	12.3026	18.0705	19.7514	16.2295	16.1922	18.348	18.8361	12.3026	20.1498
13.8978	15.7506	1	P21359	NF1	14.8242	1.85282	3.81614	0.000279112	0.00116023	14.5629	0.000279112	1	12.3026	12.3026	12.3026	14.7444	14.6722	13.2617	13.492	14.0863	12.3026	12.3026	12.3026	14.2266	16.1517	12.3026	18.47	14.6737	12.3026	12.3026	12.3026	12.3026	14.3964	16.9034	12.3705	14.6866	12.3492	12.3026	15.1578	15.7533	14.7043	14.6643	16.2987	14.2826	17.5259	15.2122	12.3026	12.3026	16.4101
18.0341	20.4841	1	Q99519	NEU1	19.2591	2.45003	3.87052	0.00023207	0.0010054	14.9809	0.00023207	1	12.3026	18.0012	16.937	21.2864	16.8084	21.2846	17.7416	16.3	17.8012	12.3026	18.8212	18.7599	17.7675	16.6915	12.3026	21.3408	20.2315	20.0335	17.6454	17.5689	17.5385	18.1891	18.9571	18.3267	19.5913	18.1866	19.1286	17.399	20.5289	18.7659	19.3853	18.0908	20.7535	19.968	20.1874	12.3026	18.9938
17.0362	20.0455	1	P48681	NES	18.5408	3.00933	7.19778	4.20086e-10	2.82574e-08	51.808	4.20086e-10	1	16.9164	16.6984	16.6848	18.6113	20.3557	18.8925	16.0282	12.3026	16.7853	16.2734	15.5635	17.8732	16.8853	16.7652	15.9551	16.5454	16.7712	15.9006	16.6341	12.3026	18.1106	18.8747	12.3026	18.8408	17.5337	17.0588	16.8567	18.5602	19.4362	19.943	22.2897	17.0267	15.0785	17.73	17.6257	15.2897	19.3266
14.4892	17.3292	1	P18615	NELFE	15.9092	2.83999	4.01459	0.000141325	0.000669278	16.1169	0.000141325	1	12.3026	17.3361	12.3026	12.3026	12.3026	17.1897	18.6899	12.3026	12.3026	12.3026	12.3026	12.3026	12.3026	12.3026	12.3026	19.1077	12.3026	12.3026	12.3026	18.9724	18.385	18.4887	17.2624	19.0148	18.5733	18.5705	12.3026	17.4973	12.3026	12.3026	12.3026	12.3026	12.3026	12.3026	19.5662	12.3026	12.3026
19.0221	20.6356	1	Q8WX92	NELFB	19.8289	1.61359	2.74907	0.0075057	0.0181533	7.55738	0.0075057	1	14.4279	19.1668	17.5776	18.7171	20.4803	19.409	17.7535	17.2286	18.9256	17.4937	17.4634	25.1388	24.4894	24.6174	24.7203	20.2735	17.1632	17.7715	18.6683	18.6246	18.3967	18.9448	17.922	17.3388	19.3647	19.0716	18.3793	19.0452	19.124	19.8355	17.8897	19.5312	12.3026	18.8012	19.6815	19.055	18.7515
15.0358	16.8257	1	Q9H3P2	NELFA	15.9308	1.78982	2.96268	0.00409925	0.0109921	8.77747	0.00409925	1	12.3026	16.2479	16.7497	16.1485	19.4222	12.3026	16.5736	12.3026	17.5473	12.3026	12.3026	12.3026	17.0372	17.2866	15.7351	18.626	12.3026	12.3026	12.3026	12.3026	16.0528	18.3711	12.3026	12.3026	12.3026	17.5886	12.3026	17.7209	16.0461	16.3613	18.3866	12.3026	17.2506	16.3332	18.9642	12.3026	16.839
18.1199	19.9816	1	Q8TDX7	NEK7	19.0508	1.86169	2.89122	0.00503479	0.0129485	8.35916	0.00503479	1	12.3026	12.3026	17.9601	20.1357	19.5037	16.0549	20.2213	18.8916	18.9982	19.3801	12.3026	17.9672	19.6835	16.3719	20.6146	22.0006	12.3026	18.8189	21.1198	20.5169	20.908	21.7928	17.9924	19.2993	19.388	18.7239	12.3026	12.3026	20.47	19.8098	20.8855	12.3026	19.8087	20.2364	19.4698	19.1764	12.3026
16.2166	18.7326	1	Q96PU5	NEDD4L	17.4746	2.51593	4.46164	2.8542e-05	0.000178625	19.9063	2.8542e-05	1	15.8516	12.3026	16.4591	18.2752	16.938	15.6042	12.3026	17.1248	12.3026	12.3026	16.6018	16.8588	18.3135	12.3026	17.751	19.2046	15.807	18.0006	17.9774	17.8219	16.4423	16.8632	18.005	12.3026	18.5819	18.6369	12.3026	17.3371	12.3026	16.1854	18.2379	19.3601	12.3026	18.2992	18.0235	18.5137	21.2024
13.7556	16.1029	1	Q8NC96	NECAP1	14.9293	2.34725	3.09062	0.00281469	0.00809833	9.55191	0.00281469	1	19.3535	12.3026	12.3026	19.6675	12.3026	12.3026	12.3026	12.3026	12.3026	12.3026	12.3026	12.3026	12.3026	12.3026	12.3026	18.3	12.3026	12.3026	12.3026	12.3026	12.3026	12.3026	12.3026	12.3026	20.5956	20.8615	12.3026	12.3026	12.3026	12.3026	12.3026	12.3026	20.3687	19.2818	12.3026	12.3026	18.4435
15.225	18.7775	1	Q330K2	NDUFAF6	17.0013	3.55248	4.44962	2.98307e-05	0.000185661	19.7991	2.98307e-05	1	12.3026	12.3026	12.3026	19.1805	12.3026	20.9515	19.9365	12.3026	12.3026	12.3026	12.3026	12.3026	17.1541	12.3026	16.4181	20.5052	19.2511	19.8917	17.0803	20.3644	12.3026	16.9841	12.3026	12.3026	12.3026	12.3026	12.3026	19.8139	12.3026	12.3026	12.3026	19.8617	17.9603	17.9771	18.7194	12.3026	18.6036
20.4012	22.5455	1	Q9P032	NDUFAF4	21.4734	2.14427	5.01772	3.48729e-06	3.28995e-05	25.1775	3.48729e-06	1	19.8925	20.2642	21.0682	21.5954	21.3425	21.1401	19.3073	21.714	20.9141	19.8647	21.0653	21.2798	21.6119	18.4844	21.6918	22.6142	19.6478	22.3709	19.9608	20.4612	20.4437	20.3901	19.7154	21.1423	12.3026	20.6838	12.3026	22.2897	20.9108	21.1535	21.3616	21.0321	21.7961	20.4376	21.7178	20.4739	23.1214
15.1051	20.1481	1	Q9BU61	NDUFAF3	17.6266	5.04298	5.74461	1.92184e-07	3.39025e-06	33.0006	1.92184e-07	1	12.3026	12.3026	20.7291	20.992	19.976	12.3026	12.3026	12.3026	12.3026	12.3026	20.4569	12.3026	12.3026	12.3026	12.3026	12.3026	19.884	20.3017	12.3026	12.3026	12.3026	12.3026	12.3026	19.2304	19.4454	18.1573	12.3026	12.3026	19.7466	19.6668	21.0486	12.3026	21.1891	12.3026	12.3026	12.3026	21.735
20.4114	21.9051	1	Q8N183	NDUFAF2	21.1583	1.49373	3.30823	0.00145172	0.00463923	10.9444	0.00145172	1	21.8065	19.903	20.5499	20.6385	20.8883	22.8328	19.8038	20.0675	19.5972	15.022	19.596	18.6957	21.2171	19.9036	22.3678	22.5948	21.9646	21.2229	22.4733	20.2937	20.0346	21.8699	19.7813	27.6102	20.234	21.8123	18.1072	12.3026	21.1066	20.128	20.7052	20.3472	19.7545	19.6737	19.7733	20.1304	21.3017
19.7526	21.5228	1	Q9UGV2	NDRG3	20.6377	1.77022	4.6499	1.41907e-05	0.000103631	21.6215	1.41907e-05	1	21.1266	18.7854	20.9427	21.191	22.0521	21.2448	20.9502	19.6641	20.045	19.0821	19.3766	20.4841	19.8691	19.8478	19.4953	21.0904	18.8229	12.3026	20.7885	21.4471	19.4975	21.3895	19.2897	17.2125	19.2105	20.1689	19.2719	20.1015	12.3026	20.6675	22.349	20.6703	19.2486	21.1795	20.4564	19.4685	20.0013
20.0963	21.9045	1	Q92542	NCSTN	21.0004	1.8082	4.48488	2.62031e-05	0.000167822	20.1142	2.62031e-05	1	19.7981	21.3318	20.4128	21.7309	21.9401	20.7311	20.71	20.9048	12.3026	20.1102	19.827	19.9924	20.683	18.7791	23.1548	22.1329	20.9115	12.3026	19.8711	21.0338	21.2921	19.7609	20.5992	18.8468	20.0501	20.0561	20.2419	19.5936	20.014	20.2699	22.0197	21.1458	19.2079	20.8486	21.2391	19.6199	20.3541
13.0421	15.4987	1	Q9HCD5	NCOA5	14.2704	2.45661	4.02616	0.000135747	0.000647752	16.21	0.000135747	1	12.3026	12.3026	12.3026	12.3026	12.3026	12.3026	12.3026	12.3026	12.3026	12.3026	12.3026	12.3026	12.3026	12.3026	12.3026	12.3026	12.3026	12.3026	16.6558	12.3026	18.5394	17.2815	12.3026	12.3026	12.3026	12.3026	12.3026	12.3026	12.3026	12.3026	17.9696	12.3026	17.689	12.3026	12.3026	12.3026	18.1261
13.3853	15.8272	1	Q15596	NCOA2	14.6063	2.44192	2.99681	0.00371173	0.0101515	8.98086	0.00371173	1	12.3026	12.3026	12.3026	12.3026	12.3026	12.3026	12.3026	12.3026	12.3026	17.1438	12.3026	12.3026	12.3026	12.3026	12.3026	15.7958	12.3026	12.3026	12.3026	12.3026	12.3026	14.8362	12.3026	24.5153	12.3026	12.3026	12.3026	12.3026	12.3026	12.3026	15.7074	12.3026	12.3026	12.3026	24.7957	12.3026	18.0305
19.6789	20.7193	1	Q09161	NCBP1	20.1991	1.04038	3.89701	0.000212006	0.000937909	15.1867	0.000212006	1	19.3833	15.9316	17.8612	17.6856	20.3345	20.1113	19.8905	19.4782	19.8638	18.8128	19.6477	20.8553	20.7434	19.2839	19.563	19.3274	21.1124	19.83	20.0746	20.7129	18.8896	18.8043	19.2777	20.4403	20.6104	20.795	20.1348	21.1299	20.3351	20.7757	20.4191	18.5616	20.7159	20.3146	17.6652	19.0689	19.6461
15.4903	17.3183	1	O60934	NBN	16.4043	1.82803	3.10952	0.00266035	0.00770533	9.66911	0.00266035	1	12.3026	12.3026	12.3026	12.3026	17.4366	17.1986	18.0396	12.3026	12.3026	12.3026	16.6871	17.061	17.8339	12.3026	12.3026	17.5146	12.3026	17.435	16.4953	18.6828	12.3026	16.0561	12.3026	17.0314	17.205	18.0407	17.934	19.3955	17.2184	16.4309	19.1485	12.3026	18.6778	16.3386	17.5533	12.3026	16.597
16.7626	18.383	1	Q9H0A0	NAT10	17.5728	1.62049	2.9591	0.00414197	0.0110813	8.75628	0.00414197	1	18.5064	18.0938	17.3356	17.755	17.6305	19.5228	20.1946	17.3265	15.0415	16.0506	15.6849	17.7849	18.0178	16.1416	19.3891	20.341	12.3026	16.7765	18.0329	12.3026	17.3815	15.6404	17.6972	17.6359	18.0023	18.6492	12.3026	19.0016	16.7887	17.886	18.5901	16.6899	12.3026	16.0482	12.3026	12.3026	19.163
24.2554	25.3736	1	O43776	NARS1	24.8145	1.11817	9.04536	1.36737e-13	7.71881e-11	81.8185	1.36737e-13	1	24.2448	23.6201	24.6546	24.1343	24.9278	24.2951	24.0736	24.4031	23.7678	23.8261	23.7554	24.7052	24.9186	23.3291	24.2777	24.9647	24.5641	23.7585	24.7939	24.4517	24.1145	24.1043	23.8496	24.3108	24.2702	24.0993	24.2002	24.8879	23.5631	24.3724	25.1563	24.2103	24.0512	23.9214	24.7446	23.8727	24.3494
23.7139	24.7907	1	P55209	NAP1L1	24.2523	1.0768	6.99712	9.95813e-10	5.35368e-08	48.9596	9.95813e-10	1	24.9018	23.0287	24.0013	23.973	24.015	24.2228	23.187	24.1336	22.9516	24.108	23.467	24.2773	24.2454	23.4238	23.8494	24.1763	23.8104	23.3578	22.8368	23.5539	23.4234	23.6668	22.9817	22.4428	22.8665	23.56	23.6846	23.7837	23.8293	24.0068	24.9289	23.712	22.8545	24.2305	24.5887	23.6197	23.8941
16.5134	18.0829	1	O95544	NADK	17.2981	1.56951	2.39608	0.0190999	0.0401709	5.74121	0.0190999	1	12.3026	19.7108	12.3026	19.7639	18.573	18.2889	12.3026	19.2866	18.5093	12.3026	12.3026	18.7938	12.3026	12.3026	18.8688	18.0336	18.9006	18.6037	19.9161	19.3444	12.3026	18.8906	18.4436	18.1958	18.4568	19.0602	12.3026	12.3026	17.6622	17.8764	17.1214	12.3026	18.6888	18.2755	17.5854	12.3026	18.2647
13.1508	15.8481	1	Q96RE7	NACC1	14.4994	2.69737	4.73388	1.03444e-05	8.0212e-05	22.4096	1.03444e-05	1	12.3026	12.3026	12.3026	12.3026	12.3026	16.0164	12.3026	12.3026	12.3026	12.3026	12.3026	12.3026	12.3026	12.3026	16.7734	18.6502	12.3026	12.3026	12.3026	17.8699	16.949	12.3026	12.3026	12.3026	12.3026	12.3026	12.3026	12.3026	12.3026	12.3026	12.3026	12.3026	12.3026	12.3026	18.0919	12.3026	12.3026
15.6503	17.4226	1	Q14CX7	NAA25	16.5364	1.7723	3.11513	0.00261604	0.00759269	9.70406	0.00261604	1	17.3747	12.3026	15.3376	17.289	18.4601	16.3538	14.9116	12.3026	21.7391	12.3026	12.3026	16.341	17.7888	12.3026	14.7738	17.9247	14.8637	12.3026	17.8192	15.4474	19.3258	12.3026	12.3026	20.5134	17.6034	15.9503	20.4422	15.8698	12.3026	18.4034	15.215	15.7193	16.325	12.3026	16.2886	12.3026	17.2447
13.5225	15.1037	1	Q6N069	NAA16	14.3131	1.5812	3.40448	0.00107372	0.00360781	11.5905	0.00107372	1	12.3026	16.2317	12.3026	12.3026	15.6538	12.3026	15.1985	12.3026	14.2198	12.3026	12.3026	12.3026	12.3026	14.9078	16.905	15.3464	12.3026	12.3026	15.8806	16.2468	12.3026	15.7814	16.5301	15.241	15.7086	12.3026	12.3026	12.3026	12.3026	12.3026	12.3026	12.3026	12.3026	12.3026	12.3026	12.3026	12.3026
20.198	21.5604	1	P41227	NAA10	20.8792	1.36243	3.76095	0.000336098	0.00135373	14.1447	0.000336098	1	19.3211	21.3054	20.9129	20.4123	21.4027	21.3462	18.0173	20.0845	18.7907	18.804	19.3688	19.7099	20.4961	22.4419	21.0283	21.5086	18.9706	19.144	18.4309	20.2334	20.7035	19.4532	19.9851	20.2707	21.6909	21.8241	21.1166	21.9489	19.9884	21.5494	19.9887	19.3662	22.2979	21.463	21.4488	12.3026	22.5795
15.4976	18.3874	1	Q9NZM1	MYOF	16.9425	2.88976	4.47531	2.71431e-05	0.00017216	20.0284	2.71431e-05	1	17.1566	12.3026	14.8627	15.022	19.0908	16.9566	14.2619	12.3026	15.1871	15.5948	12.3026	12.3026	13.7217	16.9516	12.3026	12.3026	12.3026	15.3284	16.9837	17.1287	20.0129	19.4178	12.3026	12.3026	16.9658	17.1577	14.3533	19.5431	17.282	18.2283	21.8655	15.0212	12.3026	18.219	14.9811	13.5935	12.3026
17.0929	18.1149	1	Q9ULV0	MYO5B	17.6039	1.02194	2.71586	0.00822397	0.019638	7.37592	0.00822397	1	18.1415	16.8854	18.1623	17.7028	18.1129	18.5086	17.2008	17.9148	15.7418	14.3389	17.0432	18.5437	17.9239	12.3026	16.8977	16.1898	18.0721	17.7877	16.6911	16.0063	17.9906	16.887	15.1728	17.7829	18.4504	18.2876	19.1413	18.3573	17.6117	12.3026	19.4968	15.8272	18.0107	17.1367	17.0509	15.6708	17.2296
23.4963	24.9361	1	Q14764	MVP	24.2162	1.43979	5.08976	2.63484e-06	2.64656e-05	25.9056	2.63484e-06	1	24.3324	21.9818	24.3866	24.5517	24.4775	24.6523	22.0379	23.9292	22.9822	22.6138	23.1373	24.625	24.5639	21.9191	22.9102	20.0538	23.5551	24.3789	23.6535	23.8644	24.3085	24.4781	22.4514	22.9209	23.233	24.425	23.6738	23.8068	23.8743	24.4553	25.3438	23.144	23.3529	23.9148	21.5515	22.3258	24.6802
14.224	16.4412	1	Q5HYI7	MTX3	15.3326	2.21716	2.84518	0.00573804	0.0144346	8.09504	0.00573804	1	19.1939	12.3026	12.3026	12.3026	12.3026	17.0096	12.3026	12.3026	12.3026	12.3026	12.3026	12.3026	12.3026	12.3026	12.3026	12.3026	17.9743	12.3026	20.1417	12.3026	12.3026	18.1984	12.3026	18.0038	12.3026	12.3026	18.0828	12.3026	18.7295	12.3026	21.8899	12.3026	17.3842	17.8923	12.3026	12.3026	12.3026
17.6393	18.9841	1	O43312	MTSS1	18.3117	1.34472	2.52652	0.0136575	0.0302815	6.38331	0.0136575	1	19.0096	19.4527	18.554	18.324	12.3026	20.0218	12.3026	16.7653	12.3026	17.095	12.3026	16.9367	17.2478	18.1484	16.3936	19.921	19.4949	19.0512	17.565	19.2898	19.3121	17.7139	12.3026	17.0091	19.034	19.3185	19.2139	18.936	18.4652	18.9846	18.0833	20.0631	18.9609	17.9078	19.2646	17.9655	19.1291
13.6031	15.555	1	Q9UBK8	MTRR	14.5791	1.9519	3.32134	0.00139373	0.00448552	11.0313	0.00139373	1	12.3026	12.3026	12.3026	12.3026	12.3026	12.3026	15.665	12.3026	12.3026	12.3026	17.0184	12.3026	16.7144	12.3026	12.3026	12.3026	17.2337	16.1237	12.3026	17.2149	12.3026	12.3026	12.3026	12.3026	15.8449	15.2421	12.3026	18.296	12.3026	16.2895	16.5056	12.3026	12.3026	12.3026	12.3026	12.3026	18.3717
15.1112	17.0724	1	Q9P0P8	MTRES1	16.0918	1.96117	2.35057	0.0214123	0.0443568	5.52516	0.0214123	1	12.3026	12.3026	12.3026	12.3026	12.3026	18.9884	18.2994	12.3026	19.8077	12.3026	12.3026	19.2683	18.3645	18.267	12.3026	12.3026	12.3026	18.8343	18.1624	12.3026	18.4008	19.3567	12.3026	12.3026	21.0469	12.3026	18.033	19.7977	12.3026	19.4578	12.3026	19.5653	12.3026	12.3026	12.3026	12.3026	12.3026
17.1243	19.0943	1	Q9NVV4	MTPAP	18.1093	1.96998	2.94693	0.00429039	0.0114004	8.68441	0.00429039	1	12.3026	19.3436	17.2147	19.8948	12.3026	19.4188	12.3026	12.3026	12.3026	12.3026	12.3026	19.6866	19.8521	17.8242	20.2379	19.4362	19.2532	17.2756	21.897	12.3026	20.5539	16.3422	12.3026	20.1576	18.0764	17.9649	18.9796	18.4274	18.894	21.2551	19.8174	12.3026	18.647	19.1683	16.818	17.0132	19.5824
14.1413	15.7285	1	Q9Y2Z2	MTO1	14.9349	1.58715	2.47911	0.015449	0.0335164	6.14597	0.015449	1	12.3026	12.3026	12.3026	15.8091	12.3026	12.3026	17.458	12.3026	12.3026	12.3026	12.3026	12.3026	15.6645	12.3026	16.4603	12.3026	17.8959	12.3026	16.1325	18.4247	15.1438	17.7458	12.3026	12.3026	16.8909	18.0978	12.3026	12.3026	12.3026	12.3026	12.3026	16.9131	12.3026	16.2887	19.5059	12.3026	14.8372
18.2819	19.3054	1	Q9NXD2	MTMR10	18.7937	1.02354	2.30681	0.0238667	0.0486909	5.32135	0.0238667	1	17.212	18.7298	17.2669	18.2405	17.0303	19.0627	18.8391	17.9986	20.0322	19.0375	17.6251	19.8981	19.1995	12.3026	17.9572	19.4545	17.4227	12.3026	18.6591	19.9544	19.9837	19.6028	20.1388	17.8371	19.6882	20.6585	19.9874	19.0954	18.37	12.3026	17.2548	18.1795	19.7465	19.3035	18.8314	18.9428	12.3026
15.0177	16.6432	1	Q9H2K0	MTIF3	15.8304	1.6255	2.33239	0.022403	0.0461047	5.44005	0.022403	1	18.5131	18.5554	20.0767	20.5274	12.3026	19.746	12.3026	12.3026	12.3026	12.3026	12.3026	12.3026	12.3026	12.3026	12.3026	17.4018	17.1367	12.3026	12.3026	16.9838	12.3026	12.3026	12.3026	16.0293	18.3749	16.759	15.8681	12.3026	18.8341	12.3026	12.3026	12.3026	18.622	17.0392	19.3894	17.0313	19.4016
17.1402	18.7871	1	P46199	MTIF2	17.9637	1.64685	2.43683	0.0172216	0.0367963	5.93813	0.0172216	1	18.0192	17.4999	19.2224	17.1299	20.447	20.6192	19.7533	12.3026	18.2432	12.3026	18.446	12.3026	17.5092	20.1319	16.7608	19.8161	12.3026	12.3026	12.3026	18.5653	12.3026	12.3026	19.0004	18.1427	18.601	19.8952	19.5007	21.1096	17.1709	17.0041	12.3026	19.1496	17.9678	20.3257	18.1717	18.1225	19.0034
15.5619	18.0447	1	Q6UB35	MTHFD1L	16.8033	2.48274	3.64302	0.000497282	0.001884	13.2716	0.000497282	1	17.5904	12.3026	17.0321	12.3026	18.2137	18.0542	18.0039	12.3026	18.3003	17.4234	16.8013	12.3026	17.4504	12.3026	12.3026	12.3026	18.8788	17.607	17.5349	12.3026	21.0559	12.3026	19.7988	12.3026	15.2121	18.2851	12.3026	14.272	12.3026	12.3026	18.0304	19.6966	13.4674	17.2217	18.0626	12.3026	12.3026
13.987	18.4522	1	Q9BUK6	MSTO1	16.2196	4.46527	6.3235	1.74373e-08	5.07389e-07	39.9867	1.74373e-08	1	12.3026	12.3026	12.3026	12.3026	12.3026	12.3026	16.6568	12.3026	12.3026	16.9834	16.5225	12.3026	12.3026	12.3026	12.3026	20.3567	12.3026	12.3026	12.3026	12.3026	22.2466	17.6558	12.3026	12.3026	12.3026	12.3026	12.3026	17.1473	12.3026	12.3026	18.454	12.3026	18.9141	12.3026	18.7265	12.3026	12.3026
16.5034	18.7899	1	Q96DH6	MSI2	17.6467	2.28651	2.64307	0.010023	0.023309	6.98582	0.010023	1	19.7052	12.3026	12.3026	19.1673	20.8023	19.6073	12.3026	18.881	12.3026	12.3026	12.3026	12.3026	12.3026	12.3026	18.6823	21.3977	18.0827	12.3026	12.3026	19.6484	19.5149	17.8104	18.8536	22.9811	19.4171	19.9447	12.3026	23.1375	18.4868	12.3026	12.3026	19.2421	22.5619	12.3026	19.3574	12.3026	18.6268
15.0436	17.7244	1	P52701	MSH6	16.384	2.68074	5.10811	2.45257e-06	2.50811e-05	26.0928	2.45257e-06	1	12.3026	12.3026	16.1238	13.4277	15.7979	15.197	12.3026	16.1201	12.3026	15.9729	12.3026	15.9896	17.2356	16.9377	12.3026	16.8723	12.3026	12.3026	12.3026	16.5603	15.8783	19.1303	14.9728	12.3026	14.7169	17.0334	13.7802	17.8179	16.7805	17.5749	18.3803	14.9331	12.3026	17.094	17.1165	14.7991	12.3026
14.0785	16.0873	1	P20585	MSH3	15.0829	2.00886	3.29412	0.00151668	0.00480451	10.8512	0.00151668	1	12.3026	12.3026	16.0192	12.3026	16.5957	13.4426	14.0269	12.3026	12.3026	14.3081	12.3026	12.3026	12.3026	12.3026	17.8083	18.6126	12.3026	12.3026	12.3026	12.3026	12.3026	15.5955	12.3026	17.9595	15.5334	12.3026	12.3026	16.782	12.3026	18.4704	12.3026	12.3026	15.4109	12.3026	18.6448	19.2611	12.3026
17.7651	20.4893	1	P43246	MSH2	19.1272	2.72421	5.4821	5.56742e-07	7.77922e-06	30.0534	5.56742e-07	1	18.6273	12.3026	18.2381	16.7947	16.2565	18.0517	18.519	17.5596	18.1335	20.9944	12.3026	17.1841	19.2757	16.7839	18.8751	19.9332	12.3026	17.3679	15.8516	17.6951	17.5694	20.5248	16.1278	19.6798	16.915	20.368	16.7394	19.2097	17.1948	18.2748	19.9905	12.3026	19.4905	20.683	20.499	20.9251	20.5121
14.4853	17.0822	1	Q9UKD2	MRTO4	15.7838	2.59687	3.15686	0.00230777	0.00685855	9.96575	0.00230777	1	12.3026	12.3026	19.7735	18.4048	12.3026	17.8738	12.3026	12.3026	12.3026	12.3026	12.3026	12.3026	16.2231	12.3026	18.5381	12.3026	12.3026	12.3026	12.3026	12.3026	18.9317	12.3026	12.3026	19.936	20.358	21.0398	12.3026	19.4033	12.3026	12.3026	12.3026	12.3026	17.7265	12.3026	18.0017	12.3026	21.4416
19.9963	21.7777	1	P82933	MRPS9	20.887	1.78142	7.04866	7.98106e-10	4.56431e-08	49.6836	7.98106e-10	1	19.329	19.3001	20.9548	19.3899	19.7315	21.3823	19.4112	20.3223	19.4928	19.651	19.5404	18.9928	19.4385	17.1379	20.923	22.0837	20.459	20.8973	18.8116	20.2316	19.4444	19.7744	19.6641	19.8739	21.3705	21.5969	20.3882	20.1699	18.8517	18.8722	21.3294	21.2062	19.5846	20.4767	19.7668	20.0169	21.0382
21.06	22.4228	1	Q9Y2R9	MRPS7	21.7414	1.36279	4.73442	1.0323e-05	8.01556e-05	22.4148	1.0323e-05	1	21.3642	23.3723	21.4006	24.2267	19.8119	22.0222	21.287	21.0812	19.9212	21.264	20.6649	17.3323	21.5411	19.7127	21.3331	23.1501	21.3268	21.1299	19.2723	21.4172	20.8643	21.4407	21.6296	20.3656	21.4047	21.5052	17.0222	21.1808	20.6463	21.2756	21.5547	21.2701	21.2127	21.2389	21.6078	21.3106	19.7764
17.4841	19.5468	1	P82932	MRPS6	18.5155	2.06267	2.37443	0.0201703	0.0419533	5.63794	0.0201703	1	12.3026	12.3026	20.5618	19.4755	19.7296	12.3026	20.1202	19.8887	12.3026	12.3026	19.9119	12.3026	19.6701	12.3026	20.5538	21.1048	19.4764	20.1483	12.3026	20.5765	19.6705	19.9417	20.5495	19.4872	21.9432	18.3839	12.3026	20.9859	12.3026	19.2825	20.6632	21.2985	18.3647	12.3026	12.3026	20.0093	21.0935
18.3167	20.3815	1	P82675	MRPS5	19.3491	2.06478	3.96352	0.00016868	0.000782416	15.7095	0.00016868	1	17.8766	17.4661	20.0607	18.4397	18.9203	20.6051	17.4167	15.3562	20.6098	14.4268	16.3083	12.3026	18.4967	12.3026	19.5535	21.3569	20.324	19.8383	16.9505	20.2119	19.0995	18.228	17.7274	18.6296	19.5068	19.8303	20.4726	19.5129	19.8332	18.9965	20.233	20.1504	18.3505	18.6567	12.3026	19.0488	20.2911
21.1493	22.7277	1	P82673	MRPS35	21.9385	1.57843	4.61873	1.59467e-05	0.000113374	21.3326	1.59467e-05	1	20.6741	19.3348	22.0303	20.3583	21.186	22.3613	22.2289	12.3026	20.0965	20.2577	20.1643	19.0732	21.7237	21.4189	20.5934	23.0961	21.7514	21.9144	20.863	22.4904	22.019	21.4854	21.4793	21.6836	21.9963	23.0773	21.981	20.8579	19.7058	21.8547	22.1009	22.5507	21.3095	21.4056	22.0505	21.8968	20.2149
20.983	23.0478	1	P82930	MRPS34	22.0154	2.06477	4.91386	5.20815e-06	4.56522e-05	24.146	5.20815e-06	1	19.0683	21.4355	22.9127	21.6906	21.1671	22.494	21.5514	21.6154	21.9775	20.8425	21.4244	21.0136	21.6845	20.3038	21.8486	23.2459	21.8153	22.0771	22.4962	21.2047	20.428	20.7857	21.8076	22.1507	21.6001	22.7181	21.04	19.3731	12.3026	22.7265	22.2929	21.7965	12.3026	19.823	21.2595	21.1121	22.3532
16.9454	20.4738	1	Q9Y291	MRPS33	18.7096	3.52846	4.12116	9.73024e-05	0.000493506	16.984	9.73024e-05	1	19.5953	12.3026	12.3026	12.3026	18.2519	12.3026	20.299	19.3369	19.1538	19.9668	19.6332	18.7811	12.3026	18.4025	12.3026	21.3624	20.0609	19.9926	12.3026	20.8926	20.0327	19.623	20.3752	19.5824	19.5932	12.3026	12.3026	12.3026	20.1869	20.8934	21.8639	19.9171	12.3026	12.3026	12.3026	12.3026	20.9743
19.7082	21.8853	1	Q92665	MRPS31	20.7967	2.17705	7.02234	8.93625e-10	4.9456e-08	49.3132	8.93625e-10	1	19.3813	20.4453	21.268	17.77	19.6704	21.6028	20.0984	20.494	20.3954	20.4035	19.225	19.6278	19.041	19.9484	21.0302	22.0425	21.0663	20.0372	18.6494	19.8774	17.93	19.8696	20.2251	19.0399	20.131	20.7984	12.3026	19.5203	19.2155	17.7745	19.2451	20.7709	21.2954	19.2779	20.4753	19.5503	21.4624
18.6961	21.368	1	Q9NP92	MRPS30	20.0321	2.67198	5.64751	2.85397e-07	4.64284e-06	31.8944	2.85397e-07	1	19.1832	17.6343	20.3997	19.7219	19.3921	19.6553	20.3046	19.9807	19.4949	12.3026	17.3158	17.1475	20.5034	18.8797	19.8099	22.1731	20.9844	20.3167	21.15	19.9113	19.1038	19.1066	12.3026	17.8897	20.1109	20.6943	20.1719	17.9436	16.1896	12.3026	20.7521	19.3068	18.3113	19.895	20.4136	12.3026	20.0102
17.7924	20.694	1	Q9Y2Q9	MRPS28	19.2432	2.90159	5.16525	1.96064e-06	2.11217e-05	26.6798	1.96064e-06	1	19.5333	18.9318	19.7312	18.9482	18.5581	21.1233	12.3026	18.4596	19.5562	17.2066	12.3026	19.2758	19.3247	12.3026	20.8983	19.2547	18.613	18.57	19.6315	19.0506	12.3026	12.3026	12.3026	12.3026	20.1183	19.8075	19.3567	20.0423	20.4803	19.4993	20.2126	21.0379	18.9118	16.3847	19.589	12.3026	21.4689
21.1667	22.44	1	Q92552	MRPS27	21.8034	1.27333	5.68051	2.49575e-07	4.15591e-06	32.2682	2.49575e-07	1	21.2304	20.7857	22.1241	20.797	21.434	22.2039	20.6549	20.7	20.6575	21.4516	20.2838	20.241	21.3632	20.0028	21.6182	21.9256	22.1701	20.63	22.8479	22.0284	21.7935	20.7912	21.3456	20.7786	20.2636	20.7498	21.2029	20.4851	17.7193	22.0358	22.2963	21.7626	20.8028	21.6848	21.2918	21.847	20.9864
16.8029	20.6801	1	P82663	MRPS25	18.7415	3.87718	4.84903	6.67746e-06	5.51892e-05	23.5131	6.67746e-06	1	12.3026	18.5531	21.0128	19.2997	19.3473	22.7497	17.4488	12.3026	12.3026	12.3026	12.3026	12.3026	12.3026	12.3026	12.3026	21.5326	19.0538	20.092	12.3026	19.3264	19.1241	20.2551	20.2923	19.5599	21.1723	21.742	21.604	19.4666	12.3026	12.3026	12.3026	19.7602	12.3026	12.3026	19.69	19.2845	21.1939
19.5125	21.4066	1	Q96EL2	MRPS24	20.4596	1.8941	4.37976	3.85075e-05	0.00023027	19.1823	3.85075e-05	1	12.3026	19.5366	20.2438	19.5986	19.7835	21.5242	20.6154	19.8189	19.4762	20.4137	19.1634	18.4463	19.0838	19.5033	21.5669	22.6897	21.0881	20.5944	20.8532	21.041	19.6956	20.3794	20.1667	18.5418	21.3086	20.8323	18.8921	12.3026	19.6978	20.7467	20.9879	19.9269	12.3026	19.5302	20.0865	19.7101	20.7215
18.0086	20.8576	1	Q9Y3D9	MRPS23	19.4331	2.849	4.15761	8.55388e-05	0.000442185	17.2857	8.55388e-05	1	20.7788	20.3092	20.4146	18.5655	19.3714	20.7229	20.519	18.4805	18.2457	18.0716	18.2863	12.3026	12.3026	17.3395	18.8194	21.7168	19.8117	12.3026	12.3026	19.9768	18.9501	20.1868	18.5692	12.3026	12.3026	12.3026	16.7034	20.8778	19.8171	12.3026	18.6322	21.6154	20.571	20.2214	20.1893	22.1251	22.4748
20.8158	22.3633	1	P82650	MRPS22	21.5896	1.54755	5.71446	2.17345e-07	3.75203e-06	32.6551	2.17345e-07	1	21.2083	20.3325	22.0356	20.4332	19.9778	22.1263	20.486	19.4883	19.4443	20.7749	20.6686	19.0692	20.8069	19.2045	21.011	22.971	21.631	21.7786	20.7829	21.7395	18.9965	20.6987	20.9079	21.1611	20.2971	20.9203	22.243	21.5885	19.7906	21.1928	19.0017	21.6433	21.1347	21.8188	21.3959	20.6071	21.7192
19.8025	22.9786	1	P82921	MRPS21	21.3905	3.17612	4.4357	3.13929e-05	0.000194526	19.6754	3.13929e-05	1	12.3026	22.237	22.7907	21.6549	22.4164	24.1781	21.7471	21.7661	21.8525	22.2845	12.3026	12.3026	19.525	12.3026	20.8061	23.6466	22.8138	22.7557	12.3026	20.4209	21.1452	22.808	20.4213	21.9321	12.3026	21.8223	12.3026	21.4483	12.3026	21.2094	23.225	22.7119	21.3025	21.6592	21.7562	22.1312	20.5947
18.6885	21.0841	1	Q9Y399	MRPS2	19.8863	2.39562	4.15798	8.54274e-05	0.000442014	17.2888	8.54274e-05	1	22.9027	19.512	19.0847	19.1466	22.6231	20.4216	20.6665	18.9633	19.9461	18.8724	19.2757	17.6327	18.3873	12.3026	18.9865	21.3532	12.3026	19.328	19.4658	18.3891	12.3026	19.3108	12.3026	22.3297	22.0693	21.8277	21.3711	19.0664	12.3026	22.5413	19.0089	20.1398	19.0881	18.4461	12.3026	18.814	22.7711
21.4165	22.6771	1	Q9Y676	MRPS18B	22.0468	1.26063	6.12697	3.96767e-08	9.45042e-07	37.5398	3.96767e-08	1	21.7157	21.5199	22.4909	21.9186	21.6208	23.1216	21.4133	21.7435	21.0064	20.4056	20.9785	20.3075	21.7949	20.8147	22.5331	22.6067	21.4791	21.3101	19.5222	21.8523	21.3651	20.9473	21.5569	21.3322	22.7295	22.9202	21.9664	20.4383	18.9503	21.0685	20.5809	22.4963	19.7405	21.395	21.6234	21.7275	21.9183
16.2424	19.0435	1	Q9NVS2	MRPS18A	17.6429	2.80107	3.56809	0.000635417	0.00232615	12.7312	0.000635417	1	12.3026	12.3026	18.4815	17.3121	16.2619	17.3591	18.8257	16.7899	19.2058	12.3026	12.3026	12.3026	19.4461	12.3026	19.1151	22.052	19.2804	19.5547	12.3026	19.7068	12.3026	18.4606	19.5732	16.3876	12.3026	17.3547	12.3026	16.8841	12.3026	19.7053	19.3764	17.4028	12.3026	19.006	12.3026	17.2507	12.3026
21.2215	22.73	1	Q9Y2R5	MRPS17	21.9757	1.5085	4.34676	4.34135e-05	0.000253695	18.8943	4.34135e-05	1	20.7105	21.2963	22.0746	21.1943	21.2037	21.5502	21.4728	20.5169	20.9914	21.5346	21.8262	20.6727	22.7036	12.3026	22.4399	20.8007	21.8507	21.2841	19.9081	20.8872	20.4528	20.6886	22.1957	21.8843	23.3185	23.1956	22.0907	21.3966	19.8894	22.1915	22.2707	21.5427	20.2455	20.9919	21.5227	22.875	21.3973
18.3801	20.5043	1	Q9Y3D3	MRPS16	19.4422	2.12412	2.7303	0.00790423	0.0189934	7.45456	0.00790423	1	18.8015	20.752	21.3118	19.9533	18.1221	22.2077	20.0087	20.6628	20.3342	12.3026	17.1295	12.3026	12.3026	12.3026	12.3026	21.674	20.4976	18.9912	20.7181	20.0525	20.5102	19.5475	20.1988	12.3026	24.5383	21.7106	21.0641	19.7834	12.3026	20.9732	20.9263	19.3229	12.3026	20.2765	12.3026	20.8928	20.6186
15.1955	19.2085	1	P82914	MRPS15	17.202	4.01298	5.34315	9.70446e-07	1.1935e-05	28.5492	9.70446e-07	1	12.3026	19.0833	12.3026	12.3026	12.3026	18.2601	12.3026	12.3026	12.3026	12.3026	12.3026	12.3026	12.3026	12.3026	18.565	12.3026	19.4386	19.4359	12.3026	18.9776	12.3026	18.3822	18.7162	12.3026	20.0444	19.062	12.3026	12.3026	19.8151	17.8399	17.7432	19.3459	18.0998	12.3026	18.1764	12.3026	19.9539
18.2003	20.338	1	O60783	MRPS14	19.2691	2.13764	2.46841	0.0158813	0.0343223	6.09305	0.0158813	1	12.3026	12.3026	20.5753	12.3026	19.7942	19.1124	19.9344	18.7488	19.2954	21.4443	12.3026	12.3026	19.6606	19.1929	20.18	22.5631	23.3202	20.1432	12.3026	20.1863	19.3696	19.6851	20.0434	12.3026	20.5247	22.2779	21.47	23.8804	19.3813	19.4243	22.0591	12.3026	12.3026	12.3026	20.0805	19.8387	19.5543
13.6177	17.0289	1	O15235	MRPS12	15.3233	3.41121	3.75367	0.000344396	0.00137758	14.09	0.000344396	1	12.3026	12.3026	12.3026	19.4255	12.3026	23.3101	12.3026	12.3026	12.3026	12.3026	12.3026	12.3026	12.3026	12.3026	12.3026	12.3026	12.3026	12.3026	12.3026	21.1504	12.3026	12.3026	12.3026	12.3026	20.1515	18.3436	12.3026	12.3026	18.7798	12.3026	12.3026	12.3026	12.3026	12.3026	12.3026	12.3026	12.3026
19.7432	21.3961	1	P82912	MRPS11	20.5697	1.65297	3.15948	0.00228955	0.00681672	9.98234	0.00228955	1	21.0912	18.7699	20.9972	20.2218	21.507	22.4403	20.7401	20.0903	20.903	20.7406	17.5342	12.3026	21.1967	19.4089	21.0451	22.1137	21.0994	20.4669	17.8794	20.5244	20.5926	19.7981	20.8149	17.5989	21.0021	21.1225	20.2933	20.3977	18.1378	12.3026	21.057	21.2327	12.3026	20.2819	21.4144	21.3325	19.7339
14.8686	17.8598	1	P82664	MRPS10	16.3642	2.99119	3.45166	0.000924364	0.00318367	11.914	0.000924364	1	12.3026	12.3026	12.3026	12.3026	12.3026	21.018	12.3026	12.3026	12.3026	12.3026	12.3026	12.3026	12.3026	12.3026	19.4053	20.4821	19.019	18.8253	19.857	12.3026	12.3026	17.9259	12.3026	12.3026	19.7382	20.1374	12.3026	19.4905	12.3026	12.3026	12.3026	17.4555	20.4056	18.5507	12.3026	12.3026	12.3026
18.2503	20.7216	1	Q9BYD2	MRPL9	19.486	2.4713	3.99184	0.000152938	0.00071646	15.9348	0.000152938	1	20.289	18.2153	19.9534	20.22	18.1777	20.6868	20.271	17.5332	12.3026	18.4461	19.1191	18.5044	20.1721	12.3026	17.9416	22.0874	20.576	20.2334	12.3026	21.0731	17.7647	20.3935	19.9391	19.2081	12.3026	20.9672	19.8309	12.3026	12.3026	20.6121	19.0832	19.1194	12.3026	19.0123	21.2353	20.2283	20.3716
20.3307	21.955	1	Q9BQC6	MRPL57	21.1429	1.62426	2.5048	0.0144534	0.0317717	6.27404	0.0144534	1	21.7647	19.0853	20.2405	21.6803	20.0308	22.4006	22.5118	20.7171	12.3026	12.3026	20.3031	12.3026	22.2241	19.9373	21.7393	23.5179	22.166	20.2705	12.3026	21.7754	20.9919	21.791	21.8718	19.9399	22.7331	21.8669	21.4039	21.4234	20.9879	20.1147	21.4838	20.6865	20.8081	21.7258	22.5196	21.9831	21.6985
13.5052	17.9123	1	Q7Z7F7	MRPL55	15.7087	4.40713	5.60788	3.35171e-07	5.25567e-06	31.4483	3.35171e-07	1	12.3026	19.8893	12.3026	20.1191	12.3026	12.3026	18.3019	12.3026	12.3026	12.3026	12.3026	12.3026	18.0693	12.3026	12.3026	21.1156	12.3026	12.3026	12.3026	12.3026	12.3026	12.3026	12.3026	12.3026	12.3026	12.3026	12.3026	12.3026	12.3026	12.3026	19.6137	12.3026	12.3026	12.3026	12.3026	12.3026	12.3026
14.7184	16.9448	1	Q6P161	MRPL54	15.8316	2.22635	2.37827	0.0199767	0.0416274	5.65618	0.0199767	1	12.3026	19.5728	12.3026	12.3026	12.3026	19.8317	19.7555	12.3026	19.2535	12.3026	12.3026	12.3026	19.3471	12.3026	20.2248	23.1993	12.3026	12.3026	12.3026	12.3026	12.3026	12.3026	19.3424	12.3026	12.3026	20.6064	12.3026	12.3026	12.3026	12.3026	12.3026	12.3026	12.3026	12.3026	21.8283	19.338	12.3026
19.118	20.8641	1	Q96EL3	MRPL53	19.9911	1.74609	2.86326	0.0054518	0.0138566	8.19823	0.0054518	1	17.9303	20.116	20.5443	20.8609	20.2471	20.948	21.4416	20.2775	18.9026	20.7787	18.0431	19.7966	20.4367	12.3026	21.0565	22.6122	12.3026	18.5993	18.0175	18.1559	17.4876	18.0556	19.5831	20.1672	21.5483	21.5345	20.3971	12.3026	19.428	12.3026	18.4966	18.9213	21.3043	21.0209	21.4859	20.8434	21.8338
14.7196	17.2546	1	Q8N5N7	MRPL50	15.9871	2.53507	2.64759	0.00990163	0.0230874	7.00973	0.00990163	1	24.2969	12.3026	12.3026	19.664	17.6953	12.3026	12.3026	12.3026	12.3026	12.3026	12.3026	12.3026	12.3026	18.8012	12.3026	12.3026	12.3026	12.3026	12.3026	12.3026	12.3026	12.3026	12.3026	12.3026	20.6087	20.1809	12.3026	19.9012	20.5231	21.1656	12.3026	18.7609	20.7427	12.3026	12.3026	12.3026	19.5372
19.2629	21.1262	1	Q13405	MRPL49	20.1946	1.86334	3.39904	0.00109234	0.00365895	11.5534	0.00109234	1	20.9409	12.3026	18.9171	12.3026	18.4217	19.744	19.5343	19.1959	18.6226	12.3026	17.9577	18.5499	20.2399	19.7895	20.6089	22.3353	20.9809	21.168	12.3026	21.0502	18.5636	21.1828	19.8899	12.3026	22.3724	21.9856	19.5704	21.0998	20.8926	21.118	19.9638	21.7645	21.8529	21.5248	20.9386	21.1747	20.6042
19.0378	21.3267	1	Q9HD33	MRPL47	20.1822	2.28884	5.04267	3.16521e-06	3.06228e-05	25.4285	3.16521e-06	1	19.6569	18.1059	18.8237	20.3702	18.8179	21.216	21.4469	18.5423	20.7381	17.998	19.5361	17.6145	18.4031	19.9125	19.3219	21.6575	20.1538	20.0618	19.5139	20.8259	19.3238	19.4797	20.347	18.9351	20.9593	12.3026	17.2123	20.4105	18.2704	12.3026	20.4387	19.9954	20.9657	12.3026	20.4032	18.996	20.868
19.1348	21.1149	1	Q9BRJ2	MRPL45	20.1249	1.98013	4.46205	2.84991e-05	0.000178554	19.9099	2.84991e-05	1	20.6328	19.7893	19.8268	21.1691	19.0869	20.7849	21.0792	20.7073	20.1594	18.5409	19.2314	12.3026	12.3026	20.2344	20.2414	22.3628	19.914	19.3935	18.8658	18.1608	19.6976	18.3503	19.9268	19.6743	19.4569	18.9844	12.3026	17.5469	19.362	19.2139	19.9349	21.274	19.8261	19.3614	20.865	18.2902	18.2561
20.9259	22.1776	1	Q9H9J2	MRPL44	21.5518	1.25173	4.58218	1.82756e-05	0.000127365	20.9963	1.82756e-05	1	20.9427	20.5646	21.6477	21.3172	21.7974	22.3861	21.1267	20.8167	18.9305	21.5844	20.1273	20.9433	21.874	20.4314	21.397	23.2704	19.1123	19.0078	20.5974	22.4793	20.0199	19.4062	21.209	19.6855	21.2057	19.8674	19.2216	21.1937	20.9562	21.6421	22.3827	21.4735	20.389	21.8026	21.834	20.6899	21.2966
15.9483	18.6661	1	Q8N983	MRPL43	17.3072	2.7178	2.76173	0.00724727	0.017634	7.62716	0.00724727	1	21.4357	12.3026	12.3026	12.3026	12.3026	19.1161	12.3026	12.3026	12.3026	12.3026	12.3026	22.0017	12.3026	12.3026	12.3026	20.8243	21.0547	12.3026	12.3026	12.3026	12.3026	19.6946	16.9748	12.3026	12.3026	21.1512	19.9111	21.6857	22.2624	19.9798	20.0858	20.7452	20.9341	12.3026	20.2309	12.3026	12.3026
13.9058	17.1925	1	Q9Y6G3	MRPL42	15.5491	3.28664	3.94799	0.000177963	0.000817218	15.5866	0.000177963	1	12.3026	20.1555	19.6073	12.3026	12.3026	19.3763	12.3026	19.3268	12.3026	12.3026	12.3026	12.3026	12.3026	12.3026	12.3026	19.0066	12.3026	12.3026	12.3026	19.7126	12.3026	12.3026	12.3026	12.3026	19.5159	19.4364	12.3026	12.3026	12.3026	12.3026	12.3026	12.3026	12.3026	12.3026	12.3026	12.3026	19.0666
18.1545	22.2799	1	Q8IXM3	MRPL41	20.2172	4.12535	5.48301	5.5471e-07	7.77922e-06	30.0634	5.5471e-07	1	20.2708	19.5666	21.7349	21.1306	21.6293	21.709	12.3026	12.3026	20.8974	20.179	12.3026	12.3026	19.5133	12.3026	12.3026	22.7057	12.3026	12.3026	12.3026	20.1499	19.8567	12.3026	21.8606	20.4516	21.4897	22.1073	22.0209	18.5084	12.3026	18.9324	22.3357	19.3849	20.8239	19.4314	20.3679	21.1767	20.6357
17.9243	21.4068	1	Q9NQ50	MRPL40	19.6656	3.48244	4.46943	2.77361e-05	0.000174744	19.9758	2.77361e-05	1	20.2924	21.0549	20.7532	20.9191	12.3026	12.3026	20.4997	22.4776	19.7498	20.4526	12.3026	19.6985	12.3026	18.9655	20.4962	22.8477	12.3026	12.3026	12.3026	21.8143	12.3026	12.3026	20.6515	20.0858	23.1434	16.0166	17.1995	20.9147	18.9304	21.265	12.3026	20.8724	19.7804	20.228	20.8387	12.3026	19.4525
16.3827	19.4567	1	Q96DV4	MRPL38	17.9197	3.07405	4.2912	5.30703e-05	0.000298013	18.4144	5.30703e-05	1	19.3713	19.0874	18.0731	18.8945	17.2961	18.8686	18.8303	16.32	17.606	19.4812	12.3026	15.9448	17.3991	16.7328	12.3026	21.0728	12.3026	12.3026	12.3026	17.9052	12.3026	12.3026	16.162	12.3026	12.3026	18.7425	17.5023	20.2158	12.3026	19.2661	12.3026	19.9583	19.457	19.1252	18.8338	12.3026	20.2858
20.2589	21.9013	1	Q9BZE1	MRPL37	21.0801	1.64237	5.5468	4.29048e-07	6.37362e-06	30.767	4.29048e-07	1	20.463	18.8858	20.0435	20.0138	20.0707	19.8954	20.4028	20.0293	20.3462	20.9099	19.416	17.5545	21.3649	18.6536	21.8296	22.6854	21.0604	19.5067	21.2822	20.4134	19.2753	19.7112	21.3671	18.8306	21.0748	20.4807	20.7173	19.424	18.439	21.9208	21.7868	21.0303	19.7824	20.1792	20.027	20.4467	21.9382
14.0991	18.9143	1	O75394	MRPL33	16.5067	4.8152	5.15476	2.04309e-06	2.18019e-05	26.5715	2.04309e-06	1	12.3026	12.3026	12.3026	12.3026	12.3026	21.1062	20.2292	12.3026	12.3026	12.3026	12.3026	20.4221	12.3026	12.3026	12.3026	21.2995	12.3026	12.3026	12.3026	12.3026	12.3026	12.3026	12.3026	21.2756	12.3026	12.3026	12.3026	12.3026	12.3026	12.3026	12.3026	19.2318	12.3026	12.3026	19.5418	19.9911	12.3026
15.7684	19.0301	1	Q9BYC8	MRPL32	17.3992	3.26173	3.87209	0.000230831	0.0010008	14.9931	0.000230831	1	12.3026	12.3026	12.3026	12.3026	21.5972	12.3026	20.7179	12.3026	12.3026	12.3026	12.3026	12.3026	20.0236	19.4454	19.6183	20.2697	19.2683	12.3026	12.3026	12.3026	12.3026	12.3026	12.3026	17.8063	20.3073	19.738	19.1474	19.1618	12.3026	19.6195	18.7582	19.4542	12.3026	12.3026	19.4677	19.5115	12.3026
15.2586	18.0665	1	Q8TCC3	MRPL30	16.6626	2.80792	2.91076	0.00476115	0.0123799	8.47251	0.00476115	1	12.3026	12.3026	12.3026	12.3026	12.3026	12.3026	19.9103	12.3026	12.3026	12.3026	12.3026	12.3026	12.3026	19.295	19.0277	22.078	20.4364	20.1226	12.3026	21.0207	19.1509	12.3026	12.3026	12.3026	12.3026	12.3026	12.3026	19.2814	19.4239	18.115	20.5609	12.3026	19.8632	20.3669	12.3026	12.3026	12.3026
18.4171	20.7448	1	P09001	MRPL3	19.5809	2.3277	4.32513	4.69509e-05	0.000269074	18.7068	4.69509e-05	1	12.3026	20.2622	18.6277	20.127	17.7217	18.3139	19.7287	19.3348	17.9147	20.3425	20.4586	18.1028	20.8621	17.9289	19.787	21.5654	20.756	19.4662	18.2154	20.5225	17.6784	17.9161	20.6741	18.598	19.8792	12.3026	20.1621	19.4722	12.3026	18.7206	19.2085	19.6705	12.3026	12.3026	20.2717	19.2122	20.3592
14.4122	18.4118	1	Q13084	MRPL28	16.412	3.99964	4.90235	5.44369e-06	4.73492e-05	24.033	5.44369e-06	1	18.3528	19.0143	18.1895	18.699	18.8576	20.3678	12.3026	12.3026	12.3026	12.3026	12.3026	12.3026	12.3026	12.3026	12.3026	20.6569	12.3026	12.3026	12.3026	12.3026	12.3026	12.3026	12.3026	12.3026	12.3026	12.3026	12.3026	20.0245	12.3026	12.3026	12.3026	19.6548	12.3026	18.6654	12.3026	18.7912	20.0852
18.2318	21.2159	1	Q9P0M9	MRPL27	19.7238	2.98418	4.18283	7.82152e-05	0.000411486	17.496	7.82152e-05	1	19.8134	18.1512	19.2669	12.3026	18.5537	19.2677	12.3026	19.0667	12.3026	20.2665	19.1461	12.3026	20.4912	20.6614	18.9908	22.6029	17.3663	20.1976	12.3026	21.1646	19.1531	17.689	21.6203	19.1387	20.4829	19.5851	12.3026	20.3944	12.3026	21.2271	22.0657	21.3649	12.3026	19.7831	20.5559	19.8557	20.2606
14.9169	17.9109	1	Q16540	MRPL23	16.4139	2.99401	3.25962	0.00168722	0.00524468	10.6251	0.00168722	1	18.8586	12.3026	12.3026	12.3026	12.3026	20.0185	20.8559	12.3026	19.5768	12.3026	12.3026	12.3026	12.3026	12.3026	12.3026	20.9591	12.3026	12.3026	12.3026	20.1481	12.3026	12.3026	20.4762	12.3026	20.7832	12.3026	12.3026	20.2268	19.4594	20.2939	12.3026	12.3026	20.0886	12.3026	12.3026	12.3026	20.042
17.0534	19.672	1	Q9NWU5	MRPL22	18.3627	2.61855	2.80216	0.00647566	0.0160049	7.8521	0.00647566	1	19.9463	20.5035	20.6149	20.5492	19.604	12.3026	18.2726	20.0072	12.3026	18.5837	20.4739	12.3026	20.8298	12.3026	18.9063	22.0689	12.3026	20.4759	12.3026	12.3026	12.3026	12.3026	12.3026	12.3026	12.3026	18.8093	20.6985	20.0684	19.7019	19.6777	21.1529	12.3026	20.7498	12.3026	21.0807	18.9124	20.6664
18.6978	21.2703	1	Q7Z2W9	MRPL21	19.9841	2.57256	4.31296	4.90635e-05	0.000278916	18.6016	4.90635e-05	1	12.3026	20.196	20.1326	20.6907	20.0638	20.958	20.0369	18.7083	18.6663	19.6427	20.1446	18.9823	19.8321	19.0613	12.3026	21.1363	19.5457	19.4498	12.3026	20.5656	20.1043	20.593	20.9205	12.3026	18.9064	20.0857	18.7819	12.3026	12.3026	20.6149	21.8976	18.3997	20.8847	21.1719	21.3168	17.8142	20.2097
20.0611	22.0154	1	Q9BYC9	MRPL20	21.0382	1.95438	3.69028	0.000425403	0.00164818	13.6182	0.000425403	1	17.6137	19.4385	20.8371	20.7357	19.9743	12.3026	22.7256	20.3589	21.4738	12.3026	19.7905	19.8942	20.6883	20.6481	21.5929	23.7204	21.9727	22.0268	21.8228	22.3328	20.983	21.5799	21.9587	20.304	22.2433	21.4364	20.9191	19.5719	18.628	21.6004	21.1659	21.8351	21.6489	12.3026	21.466	12.3026	21.159
19.5513	21.239	1	P49406	MRPL19	20.3951	1.68769	4.8457	6.76295e-06	5.56514e-05	23.4808	6.76295e-06	1	19.6936	19.6845	19.0156	20.7542	19.7158	21.8341	20.9921	20.1967	18.7194	19.1817	17.234	12.3026	20.4942	19.2139	19.2958	22.2584	20.4722	19.8106	20.2141	18.5415	17.9579	20.1566	18.9963	18.0616	20.2919	20.0821	20.8259	19.8393	20.5721	20.7602	19.4195	20.2452	19.8746	19.0959	18.4705	19.5711	20.1624
14.4647	17.6391	1	Q9H0U6	MRPL18	16.0519	3.17442	3.42878	0.000994176	0.00337673	11.7565	0.000994176	1	12.3026	12.3026	12.3026	20.7814	12.3026	21.1753	12.3026	12.3026	12.3026	12.3026	12.3026	12.3026	12.3026	12.3026	12.3026	20.7836	20.108	12.3026	12.3026	19.2553	12.3026	12.3026	12.3026	12.3026	20.0022	20.3327	12.3026	19.8795	12.3026	12.3026	12.3026	18.8415	12.3026	19.7031	12.3026	12.3026	12.3026
17.2802	19.3789	1	Q9NRX2	MRPL17	18.3296	2.09867	3.20534	0.00199229	0.00607261	10.2742	0.00199229	1	12.3026	16.4287	19.7541	19.7754	19.6001	19.6367	12.3026	17.1514	12.3026	18.7746	12.3026	12.3026	18.5853	18.4792	19.1322	20.7482	19.904	18.8898	18.7983	19.6426	17.2677	18.9528	18.806	17.336	18.4851	12.3026	12.3026	17.5345	12.3026	19.0857	18.8362	19.5459	16.8626	17.6523	19.6985	18.3033	12.3026
16.7665	20.8887	1	Q9NX20	MRPL16	18.8276	4.12214	5.07763	2.76242e-06	2.73701e-05	25.7824	2.76242e-06	1	12.3026	20.0251	20.2319	19.6728	20.2658	22.0575	20.2574	12.3026	16.923	12.3026	12.3026	12.3026	20.5661	12.3026	20.1127	23.169	19.4179	12.3026	12.3026	18.8089	18.1962	12.3026	12.3026	12.3026	20.4623	18.8757	19.1818	19.1946	12.3026	20.3903	12.3026	12.3026	12.3026	20.4732	21.8421	18.9316	19.1745
18.528	20.3211	1	Q9P015	MRPL15	19.4245	1.7931	3.06398	0.00304641	0.0086287	9.38794	0.00304641	1	17.2869	12.3026	19.0652	17.4136	20.0621	22.3898	19.601	18.4483	17.623	19.1605	18.8644	16.8513	20.3718	19.6275	19.5334	22.0139	19.2167	18.3454	19.1543	18.1211	17.5415	19.2994	20.0359	18.5942	20.8452	19.5789	12.3026	19.3751	12.3026	19.3845	20.4864	19.3249	12.3026	20.2383	20.6308	19.3122	21.346
15.9944	19.5985	1	Q6P1L8	MRPL14	17.7964	3.60405	4.20255	7.29121e-05	0.000389112	17.6614	7.29121e-05	1	12.3026	12.3026	19.2455	12.3026	12.3026	18.6898	19.581	12.3026	18.6472	12.3026	12.3026	12.3026	12.3026	18.4265	20.1609	22.1711	19.8319	18.5272	12.3026	20.4867	18.3129	12.3026	19.587	12.3026	12.3026	12.3026	12.3026	21.085	12.3026	20.568	18.4337	19.9818	12.3026	12.3026	21.1522	19.4642	21.2523
20.5344	21.9655	1	Q9BYD1	MRPL13	21.2499	1.43113	3.71306	0.0003944	0.00154503	13.7868	0.0003944	1	20.19	20.7245	21.3921	21.1005	21.4156	22.9696	20.9556	20.6756	20.7707	21.3893	21.0028	18.4979	20.409	20.5199	20.1836	22.8795	21.6459	19.7758	20.8249	22.5607	19.9709	22.5419	21.3268	19.5253	20.8809	21.1957	19.4876	17.7727	12.3026	21.5874	21.7359	21.2947	20.2896	19.5087	21.2549	18.6783	20.8664
23.362	25.0693	1	P52815	MRPL12	24.2157	1.70733	6.72993	3.12209e-09	1.28644e-07	45.292	3.12209e-09	1	25.0186	23.9236	22.736	23.7887	23.5819	23.9745	24.8012	22.5864	24.1136	22.9467	21.0699	21.5766	23.079	23.5507	22.438	25.6324	22.3737	21.9985	23.3265	23.4261	22.7228	22.2833	23.6258	22.3593	24.4122	24.2673	23.8116	23.5559	23.4011	23.146	21.8756	23.0939	24.6694	23.8599	24.4469	23.5588	25.1454
20.6799	21.9931	1	Q9Y3B7	MRPL11	21.3365	1.31312	3.89078	0.000216569	0.000952113	15.1381	0.000216569	1	20.9991	20.519	19.4427	21.3416	20.3866	21.6846	21.2996	19.0772	21.606	12.3026	19.7238	20.3922	21.0495	20.4601	19.2171	23.4547	21.3705	21.2343	19.8775	22.3241	19.8912	22.4327	21.1402	20.8679	20.6524	22.2341	21.2438	20.0566	19.558	21.7903	21.6879	20.8138	19.9802	20.9828	22.4968	20.8869	20.9454
14.2419	17.5793	1	Q7Z7H8	MRPL10	15.9106	3.33735	3.99232	0.000152687	0.000715879	15.9386	0.000152687	1	12.3026	12.3026	12.3026	12.3026	12.3026	12.3026	12.3026	12.3026	12.3026	12.3026	18.426	12.3026	12.3026	12.3026	12.3026	20.1885	19.3584	12.3026	12.3026	12.3026	19.1893	18.9041	12.3026	12.3026	12.3026	12.3026	12.3026	12.3026	19.5498	12.3026	12.3026	19.7416	18.9336	18.9491	19.6016	12.3026	12.3026
18.8999	20.8778	1	Q9BYD6	MRPL1	19.8889	1.97781	3.95101	0.000176125	0.00080963	15.6104	0.000176125	1	18.3552	18.5331	19.8065	20.7728	12.3026	21.199	18.8326	18.1228	19.4698	18.1922	12.3026	17.4773	19.9765	19.1552	21.5043	20.475	17.6904	20.6912	17.1401	21.433	19.1119	19.7382	21.2393	18.9658	20.2813	20.1392	20.0136	18.3005	19.0668	20.0128	20.0021	21.4644	18.3301	12.3026	17.7812	20.2164	20.4814
13.6388	16.0427	1	Q8NDA8	MROH1	14.8407	2.40397	4.40661	3.49163e-05	0.000212663	19.4182	3.49163e-05	1	12.3026	12.3026	12.3026	12.3026	12.3026	18.4522	12.3026	12.3026	12.3026	12.3026	12.3026	13.7699	14.1007	13.1292	18.2155	12.3026	12.3026	12.3026	12.3026	14.6524	12.3026	14.3905	12.3026	13.7573	12.3026	12.3026	16.4288	15.5827	15.314	15.5829	16.584	12.3026	14.7276	13.8294	16.4267	12.3026	12.3026
14.9815	18.0798	1	O95297	MPZL1	16.5306	3.09833	3.93759	0.000184453	0.000839524	15.5046	0.000184453	1	19.2368	12.3026	12.3026	19.5949	12.3026	18.8095	12.3026	12.3026	12.3026	12.3026	12.3026	12.3026	18.2726	12.3026	18.1937	12.3026	12.3026	12.3026	19.5804	12.3026	20.3871	18.1777	12.3026	12.3026	12.3026	17.9476	20.0373	20.0319	12.3026	12.3026	21.1809	12.3026	19.007	12.3026	12.3026	18.2186	18.5993
13.5948	15.7259	1	P29372	MPG	14.6604	2.13111	3.06227	0.00306184	0.00866804	9.3775	0.00306184	1	12.3026	12.3026	18.2847	17.9867	19.0719	17.4766	12.3026	12.3026	12.3026	12.3026	12.3026	17.3976	12.3026	12.3026	12.3026	12.3026	12.3026	12.3026	17.9028	18.3587	12.3026	18.4628	12.3026	12.3026	12.3026	12.3026	12.3026	12.3026	12.3026	12.3026	12.3026	12.3026	12.3026	12.3026	12.3026	12.3026	17.6339
14.4732	16.7873	1	Q9H8L6	MMRN2	15.6303	2.31412	4.45443	2.93079e-05	0.00018281	19.842	2.93079e-05	1	17.2408	15.3839	17.1615	16.2105	17.392	12.3026	16.1045	12.3026	15.9514	16.2785	12.3026	16.3514	12.3026	12.3026	12.3026	12.3026	14.6158	15.8323	15.2984	15.1561	17.0087	17.3538	14.118	13.8995	17.1928	12.3026	12.3026	12.3026	12.3026	16.542	19.1022	12.3026	12.3026	12.3026	12.3026	12.3026	18.5846
17.4832	20.1194	1	Q9UH92	MLX	18.8013	2.63616	3.85693	0.000243055	0.00104736	14.8759	0.000243055	1	21.5386	20.754	21.565	18.6518	12.3026	12.3026	21.1954	18.1987	18.5801	20.0411	22.0462	12.3026	18.4602	12.3026	12.3026	22.8739	12.3026	20.2101	12.3026	18.2378	12.3026	19.116	19.1965	17.9072	12.3026	20.7967	12.3026	19.7535	18.1162	19.329	19.0547	21.1054	12.3026	17.4417	21.4035	18.4944	20.0978
12.6669	15.5407	1	P40692	MLH1	14.1038	2.87371	5.33151	1.01642e-06	1.23924e-05	28.425	1.01642e-06	1	12.3026	12.3026	12.3026	12.3026	12.3026	12.3026	12.3026	12.3026	12.3026	12.3026	12.3026	12.3026	12.3026	12.3026	12.3026	19.0692	12.3026	12.3026	12.3026	12.3026	12.3026	16.0125	14.9437	12.3026	12.3026	12.3026	12.3026	12.3026	12.3026	12.3026	12.3026	12.3026	12.3026	12.3026	12.3026	12.3026	17.8974
22.7355	23.998	1	Q9BRT3	MIEN1	23.3667	1.26248	2.56018	0.0125017	0.0280048	6.55453	0.0125017	1	23.3925	23.4931	23.8906	23.8073	23.8989	22.1905	23.7118	23.8048	23.1205	23.3328	23.5355	21.3339	23.0692	23.0861	23.5666	24.2142	21.0015	24.0008	24.3247	24.704	24.6979	24.3018	23.8292	23.9883	12.3026	24.1412	21.507	22.3281	12.3026	23.7367	23.2738	23.7075	23.1705	22.6824	22.9286	22.1003	24.9578
13.1921	14.7785	1	O15344	MID1	13.9853	1.58632	2.91765	0.00466789	0.0122105	8.5127	0.00466789	1	17.1835	12.3026	12.3026	16.042	16.0915	16.4294	12.3026	12.3026	12.3026	12.3026	12.3026	12.3026	12.3026	12.3026	12.3026	12.3026	12.3026	12.3026	12.3026	16.4855	12.3026	12.3026	12.3026	12.3026	12.3026	12.3026	12.3026	12.3026	12.3026	12.3026	16.9917	12.3026	12.3026	12.3026	18.9188	12.3026	17.1312
12.7839	15.7373	1	Q8IYU8	MICU2	14.2606	2.95344	4.29742	5.18934e-05	0.000292646	18.4678	5.18934e-05	1	12.3026	12.3026	12.3026	12.3026	12.3026	18.0211	12.3026	12.3026	12.3026	12.3026	12.3026	12.3026	12.3026	12.3026	12.3026	12.3026	12.3026	12.3026	12.3026	12.3026	12.3026	23.911	12.3026	12.3026	12.3026	12.3026	12.3026	12.3026	12.3026	12.3026	12.3026	12.3026	12.3026	12.3026	12.3026	12.3026	19.575
21.7256	22.9485	1	Q5XKP0	MICOS13	22.337	1.22292	2.37471	0.0201562	0.0419395	5.63926	0.0201562	1	22.1864	22.8107	22.8113	23.6664	23.7473	23.5211	22.5663	22.922	22.0029	23.3817	23.8871	22.4202	21.7833	22.0148	23.0597	23.6538	21.3861	22.2519	12.3026	22.3023	22.2081	23.181	20.9332	23.4901	20.0838	23.5866	21.006	22.6614	12.3026	22.1158	21.8108	24.7343	12.3026	23.107	21.7976	22.1211	23.098
14.3069	16.4569	1	Q8TDZ2	MICAL1	15.3819	2.15006	2.9289	0.00451941	0.0118937	8.57845	0.00451941	1	16.7517	12.3026	12.3026	19.2941	17.8919	18.8725	12.3026	19.124	12.3026	12.3026	12.3026	18.7833	12.3026	12.3026	12.3026	12.3026	12.3026	12.3026	12.3026	16.4548	15.7413	17.7323	12.3026	12.3026	12.3026	12.3026	12.3026	15.9445	12.3026	18.264	20.0087	12.3026	12.3026	17.2251	12.3026	12.3026	15.8175
15.2112	17.7097	1	O60291	MGRN1	16.4605	2.49849	3.39048	0.00112225	0.00374153	11.4953	0.00112225	1	12.3026	12.3026	17.4258	12.3026	20.1625	20.3159	18.3408	12.3026	16.8925	12.3026	12.3026	12.3026	18.9759	12.3026	12.3026	17.3531	17.5741	18.4957	12.3026	12.3026	15.6326	12.3026	19.5261	20.4049	16.9183	12.3026	19.3818	12.3026	12.3026	12.3026	12.3026	12.3026	12.3026	17.2411	21.6406	17.5738	18.235
21.2499	22.402	1	P26572	MGAT1	21.8259	1.15212	4.13893	9.13832e-05	0.000467687	17.1308	9.13832e-05	1	21.6854	20.9381	20.8522	21.8422	19.9879	21.3073	21.7405	20.8976	20.0591	20.6937	20.8823	20.4011	21.5377	18.9211	21.5007	22.1752	21.3975	22.3879	22.0532	22.2804	22.7514	21.6908	22.3689	21.6995	21.1947	17.3002	22.4592	20.6984	18.5436	23.0001	22.0059	21.7232	21.0514	22.0012	21.9693	20.9963	20.9828
19.8299	20.9858	1	Q9GZY8	MFF	20.4078	1.15587	2.44944	0.0166747	0.0357905	5.99974	0.0166747	1	22.3403	20.8344	21.7932	20.636	21.8343	21.4646	21.294	21.5021	20.4335	21.498	21.2374	18.7387	17.3874	20.1765	20.7932	20.688	12.3026	19.0056	16.8565	20.736	20.6299	12.3026	17.7727	20.8314	20.8153	20.8937	20.3806	22.1843	12.3026	20.2057	19.2751	21.841	19.9346	21.5447	20.6215	20.789	20.6483
14.7516	17.0723	1	P55081	MFAP1	15.912	2.32077	3.09866	0.00274804	0.00793082	9.60168	0.00274804	1	12.3026	12.3026	17.7902	17.4533	12.3026	19.1426	12.3026	12.3026	12.3026	12.3026	12.3026	12.3026	17.6381	12.3026	12.3026	12.3026	12.3026	12.3026	12.3026	12.3026	19.6362	18.0532	12.3026	19.8118	19.6824	19.3681	18.0955	17.7776	19.2776	17.9204	18.7529	12.3026	12.3026	12.3026	12.3026	12.3026	19.277
17.5095	19.2111	1	Q86U44	METTL3	18.3603	1.70161	4.22245	6.79147e-05	0.000366169	17.8291	6.79147e-05	1	12.3026	17.2176	16.7573	18.7501	18.5151	17.5958	16.4667	18.1522	18.7405	16.4357	18.0645	18.1344	19.0351	18.5959	18.6561	19.1138	15.5923	17.1081	15.1807	19.5095	16.8611	18.525	18.6361	19.3109	17.9727	19.7073	12.3026	19.1965	16.6998	19.0251	19.4845	12.3026	18.3207	16.2648	19.3873	16.4201	16.2487
15.1221	17.9404	1	Q8N6R0	METTL13	16.5313	2.81837	4.93147	4.86697e-06	4.34029e-05	24.3194	4.86697e-06	1	16.8811	16.6645	16.6121	20.386	12.3026	17.3737	12.3026	16.5843	12.3026	16.8196	12.3026	12.3026	12.3026	12.3026	17.2099	19.6988	12.3026	12.3026	12.3026	16.2215	17.8997	16.8564	16.8515	15.4221	15.9154	17.1985	16.1271	16.3413	12.3026	16.4089	17.9813	12.3026	12.3026	12.3026	18.4024	12.3026	18.1448
15.197	16.5552	1	P08581	MET	15.8761	1.35818	2.30826	0.0237813	0.0485342	5.32806	0.0237813	1	12.3026	16.9033	17.3949	16.9122	12.3026	15.6655	16.4435	12.3026	12.3026	15.9396	12.3026	16.133	12.3026	12.3026	12.3026	18.8938	17.5548	17.0556	16.6954	15.4747	15.1673	12.3026	15.0859	18.2518	18.6806	16.0496	16.8676	18.2937	16.1956	15.4167	12.3026	14.5237	17.7601	12.3026	12.3026	16.1017	12.3026
14.7319	18.0168	1	Q7L2J0	MEPCE	16.3743	3.28491	4.84832	6.69547e-06	5.52572e-05	23.5062	6.69547e-06	1	12.3026	18.4474	12.3026	16.9877	20.2353	18.9905	16.5694	12.3026	12.3026	12.3026	12.3026	15.7733	12.3026	12.3026	12.3026	19.0818	18.9775	12.3026	12.3026	12.3026	12.3026	12.3026	19.1473	16.7538	21.4844	16.7785	17.0726	12.3026	18.3227	12.3026	12.3026	12.3026	12.3026	12.3026	17.3716	12.3026	19.5634
12.7691	14.1496	1	Q9ULK4	MED23	13.4594	1.38051	4.11115	0.000100797	0.00050712	16.9016	0.000100797	1	12.3026	12.3026	12.3026	15.0854	12.3026	15.0436	12.3026	12.3026	12.3026	12.3026	12.3026	12.3026	12.3026	12.3026	14.2431	12.3026	12.3026	12.3026	12.3026	13.3685	12.3026	13.0039	12.3026	15.3045	13.1534	12.3026	12.3026	12.3026	12.3026	13.7408	14.5762	12.3026	12.3026	12.3026	12.3026	12.3026	14.4775
13.91	16.8666	1	Q16626	MEA1	15.3883	2.95664	3.45959	0.000901279	0.00311939	11.9688	0.000901279	1	12.3026	12.3026	12.3026	12.3026	19.3243	18.4803	12.3026	12.3026	12.3026	12.3026	12.3026	12.3026	20.2652	12.3026	12.3026	19.283	12.3026	12.3026	19.5371	19.8734	12.3026	19.8956	12.3026	12.3026	12.3026	12.3026	12.3026	12.3026	12.3026	12.3026	12.3026	19.6293	12.3026	12.3026	12.3026	12.3026	22.9387
14.2118	16.8831	1	P21741	MDK	15.5474	2.67127	2.79743	0.00656189	0.0161967	7.82561	0.00656189	1	12.3026	12.3026	12.3026	12.3026	20.9049	19.4641	12.3026	19.2804	12.3026	12.3026	12.3026	18.8187	12.3026	12.3026	20.4865	12.3026	12.3026	12.3026	12.3026	12.3026	12.3026	12.3026	12.3026	12.3026	12.3026	12.3026	19.6271	12.3026	21.4648	12.3026	12.3026	18.8677	12.3026	20.5409	12.3026	12.3026	20.1344
17.2397	18.2894	1	Q9BTE3	MCMBP	17.7645	1.04967	2.39158	0.0193183	0.0405397	5.71965	0.0193183	1	18.234	17.785	17.0915	17.9221	17.9708	16.4603	18.109	17.4663	16.1584	16.0078	17.1433	18.2796	18.8091	16.002	16.4421	19.1439	16.1739	18.0866	12.3026	17.3152	17.7832	18.2418	17.5654	17.9271	17.3628	19.259	17.766	18.3225	12.3026	18.5506	18.0988	17.0823	17.1995	16.456	18.0126	15.7961	16.4003
13.0983	17.8766	1	P33993	MCM7	15.4875	4.7783	7.24384	3.44406e-10	2.46098e-08	52.4732	3.44406e-10	1	18.2439	12.3026	12.3026	12.3026	12.3026	18.1058	12.3026	12.3026	12.3026	12.3026	12.3026	12.3026	17.686	12.3026	12.3026	12.3026	12.3026	12.3026	12.3026	12.3026	12.3026	12.3026	12.3026	12.3026	12.3026	12.3026	12.3026	18.6551	12.3026	17.4686	12.3026	12.3026	12.3026	12.3026	12.3026	12.3026	19.2347
14.402	18.0081	1	Q14566	MCM6	16.2051	3.60606	5.02429	3.39949e-06	3.21982e-05	25.2435	3.39949e-06	1	15.8098	12.3026	12.3026	12.3026	12.3026	16.6571	12.3026	17.0075	12.3026	12.3026	12.3026	12.3026	18.5604	12.3026	12.3026	12.3026	12.3026	12.3026	12.3026	16.3504	12.3026	17.2065	12.3026	12.3026	18.8092	18.3974	14.8187	18.8249	16.8171	17.3498	19.2595	15.6453	12.3026	12.3026	18.606	12.3026	18.4652
13.9977	18.163	1	P33992	MCM5	16.0804	4.1653	6.54149	6.95218e-09	2.51571e-07	42.7911	6.95218e-09	1	14.689	12.3026	12.3026	12.3026	16.7078	17.886	12.3026	15.7479	12.3026	12.3026	12.3026	12.3026	19.1299	12.3026	15.6892	16.0509	12.3026	12.3026	12.3026	12.3026	16.567	12.3026	12.3026	12.3026	21.0181	18.3061	12.3026	12.3026	12.3026	12.3026	17.9607	12.3026	12.3026	12.3026	18.9048	12.3026	18.778
14.4658	18.3213	1	P33991	MCM4	16.3935	3.8555	5.68518	2.44878e-07	4.10188e-06	32.3213	2.44878e-07	1	17.6877	12.3026	12.3026	20.027	16.2714	15.9735	12.3026	12.3026	12.3026	12.3026	12.3026	12.3026	17.4195	12.3026	18.2495	12.3026	12.3026	17.5829	12.3026	16.2315	15.3728	16.6133	12.3026	12.3026	18.5776	17.2825	16.8713	16.033	12.3026	17.5187	12.3026	12.3026	12.3026	12.3026	17.0046	12.3026	19.1414
16.7239	20.343	1	P25205	MCM3	18.5335	3.61908	6.62724	4.83251e-09	1.84321e-07	43.9203	4.83251e-09	1	19.4073	12.3026	19.0712	18.0706	18.9921	18.719	12.3026	19.6959	12.3026	12.3026	15.9779	18.5967	19.6894	12.3026	18.3039	17.5405	17.4706	16.1004	15.1679	18.9074	12.3026	19.3472	12.3026	12.3026	19.3107	19.1389	17.4608	18.5709	18.0477	18.0519	19.1096	17.1503	12.3026	18.0176	18.8492	16.5725	21.445
15.3278	19.1673	1	P49736	MCM2	17.2476	3.83954	6.1961	2.97367e-08	7.5043e-07	38.3917	2.97367e-08	1	16.3487	12.3026	17.0746	19.9533	12.3026	20.6087	12.3026	17.6809	12.3026	12.3026	12.3026	12.3026	19.2033	12.3026	16.5908	15.7336	16.7245	14.3639	14.6378	18.0487	12.3026	16.5479	14.7816	12.3026	19.7052	15.7081	17.9158	18.9579	15.1205	12.3026	19.3067	16.0863	12.3026	12.3026	18.4659	12.3026	19.8416
17.2999	19.9161	1	Q07820	MCL1	18.608	2.61617	4.90056	5.48117e-06	4.75048e-05	24.0155	5.48117e-06	1	18.9362	16.0555	19.265	19.8056	19.5928	20.5085	19.0814	18.9197	17.6287	20.0271	19.0272	19.8729	19.1954	12.3026	19.232	19.1943	12.3026	17.8364	12.3026	12.3026	18.3223	18.607	12.3026	17.8011	18.8543	19.5342	18.9624	12.3026	12.3026	18.2685	12.3026	19.2189	19.9208	19.2915	12.3026	19.1139	18.5454
17.5128	20.4958	1	P43121	MCAM	19.0043	2.98302	6.77369	2.59075e-09	1.10843e-07	45.8828	2.59075e-09	1	12.3026	17.5558	17.2994	18.2382	20.616	17.911	17.1811	17.2384	18.0786	16.1353	18.1607	18.7684	17.8751	17.1732	12.3026	17.6579	17.4042	18.5559	17.7244	17.345	19.3064	18.8022	16.6496	19.2973	18.997	17.0989	17.0521	12.3026	18.4414	20.6149	21.3632	18.0984	18.2924	12.3026	18.7679	17.5493	19.3618
13.4327	15.7616	1	Q9NUK0	MBNL3	14.5971	2.32891	3.23306	0.00183057	0.00564059	10.4527	0.00183057	1	12.3026	12.3026	12.3026	12.3026	12.3026	12.3026	12.3026	12.3026	12.3026	12.3026	12.3026	16.4971	16.4328	12.3026	12.3026	12.3026	12.3026	12.3026	12.3026	12.3026	12.3026	12.3026	17.4834	18.3973	12.3026	12.3026	12.3026	19.57	20.4993	12.3026	12.3026	12.3026	12.3026	12.3026	17.9218	12.3026	19.9996
13.5596	16.9771	1	Q9UBB5	MBD2	15.2684	3.41747	5.12701	2.27782e-06	2.39446e-05	26.2862	2.27782e-06	1	12.3026	12.3026	12.3026	12.3026	18.6505	18.1503	12.3026	12.3026	12.3026	12.3026	12.3026	20.7289	12.3026	12.3026	12.3026	12.3026	12.3026	12.3026	12.3026	16.8226	12.3026	12.3026	12.3026	17.9917	12.3026	12.3026	12.3026	18.4097	12.3026	12.3026	20.6191	12.3026	12.3026	12.3026	12.3026	12.3026	12.3026
13.8357	15.1944	1	P56270	MAZ	14.515	1.35879	2.37948	0.019916	0.0415366	5.66194	0.019916	1	17.1993	12.3026	12.3026	12.3026	12.3026	12.3026	14.5091	12.3026	12.3026	12.3026	12.3026	12.3026	12.3026	14.9426	16.0077	16.6892	14.5481	12.3026	12.3026	12.3026	12.3026	12.3026	12.3026	12.3026	17.5692	17.4431	18.1273	16.4166	12.3026	18.0069	17.6589	12.3026	12.3026	12.3026	16.0067	12.3026	12.3026
13.5977	15.23	1	Q7KZI7	MARK2	14.4138	1.63229	2.65594	0.00968088	0.0226476	7.05403	0.00968088	1	12.3026	12.3026	12.3026	12.3026	12.3026	12.3026	12.3026	12.3026	12.3026	12.3026	12.3026	12.3026	15.4481	12.3026	12.3026	12.3026	12.3026	15.6287	15.6601	12.3026	12.3026	12.3026	12.3026	12.3026	18.474	21.6414	16.9287	17.6579	12.3026	12.3026	18.7565	12.3026	17.1517	12.3026	12.3026	12.3026	12.3026
18.4514	20.1043	1	Q9UPY8	MAPRE3	19.2779	1.65286	2.94933	0.00426075	0.0113346	8.69856	0.00426075	1	19.8636	20.9355	19.5921	21.1375	20.7892	12.3026	18.4794	19.4154	18.5141	18.6828	17.9386	20.1623	20.7559	12.3026	19.8435	20.9919	12.3026	12.3026	12.3026	20.129	19.093	18.5496	18.8028	19.3752	17.6267	20.294	12.3026	19.7798	19.7552	19.4428	20.2	20.0764	20.5302	19.5203	20.1356	20.0244	21.6772
17.3191	19.2669	1	P49137	MAPKAPK2	18.293	1.94776	3.27694	0.00159944	0.00502375	10.7384	0.00159944	1	17.2215	12.3026	19.6129	16.3244	20.0344	18.8342	16.6484	19.5307	12.3026	15.3573	16.8695	16.1826	20.1168	12.3026	18.179	20.2414	17.6197	19.7817	18.2845	16.8841	19.6554	19.9795	17.6808	19.512	19.9624	12.3026	18.398	19.8478	12.3026	18.4275	19.2139	12.3026	20.048	12.3026	19.6644	17.2577	17.0998
16.3599	17.7755	1	O95819	MAP4K4	17.0677	1.41564	2.97096	0.00400194	0.0107859	8.8266	0.00400194	1	17.7959	18.475	17.7271	15.8864	16.6861	18.3342	16.7825	17.0981	16.0497	16.0015	12.3026	16.8138	16.0095	17.6521	17.1744	12.3026	12.3026	12.3026	12.3026	15.9434	17.697	16.6572	12.3026	16.6806	16.4208	18.3862	15.0845	18.2436	18.827	17.1531	17.1012	19.2212	18.9717	16.8709	17.4156	15.9797	18.6879
17.9211	19.4385	1	Q9NYL2	MAP3K20	18.6798	1.51742	4.2734	5.65796e-05	0.000313437	18.262	5.65796e-05	1	17.5279	18.6063	17.5258	17.5165	19.0187	19.5208	17.4047	18.9218	15.8744	18.1393	19.1782	18.8732	19.0229	17.8545	18.2773	18.595	17.8359	18.4283	15.915	12.3026	17.2237	12.3026	17.4745	17.732	19.2124	18.8132	18.8519	19.1465	18.1443	17.6386	19.8674	17.6753	20.844	17.029	18.8515	18.0123	19.4739
13.3936	15.7219	1	P11137	MAP2	14.5578	2.32829	3.05988	0.00308354	0.00871636	9.36289	0.00308354	1	14.5441	12.3026	12.3026	12.3026	12.3026	18.0039	12.3026	12.3026	12.3026	19.8273	12.3026	12.3026	12.3026	12.3026	12.3026	20.236	12.3026	12.3026	12.3026	12.3026	12.3026	12.3026	12.3026	12.3026	12.3026	12.3026	12.3026	12.3026	14.8831	25.5987	12.3026	12.3026	12.3026	12.3026	12.3026	12.3026	21.4099
15.5473	18.2391	1	P46821	MAP1B	16.8932	2.69179	4.74353	9.97351e-06	7.81951e-05	22.5011	9.97351e-06	1	18.3438	16.962	12.3026	14.8847	19.7557	16.1262	15.5903	12.3026	15.5042	12.3026	13.5086	16.7041	15.4187	15.3855	12.3026	12.3026	12.3026	12.3026	12.3026	14.1196	18.4958	18.0672	18.2603	16.8984	17.9877	16.7212	14.2379	17.9556	15.6464	18.7355	21.5973	15.1525	12.3026	17.6763	16.019	13.227	17.0397
21.2894	22.4401	1	Q16706	MAN2A1	21.8648	1.15073	6.19577	2.97779e-08	7.5043e-07	38.3875	2.97779e-08	1	21.4713	22.8026	21.2367	21.2124	20.39	21.999	20.9846	21.0634	20.7824	20.8649	20.9163	21.5838	21.4854	20.3858	20.9196	22.8026	21.7497	22.1922	21.2143	21.1717	21.3922	21.4674	21.1947	21.1108	21.3212	20.6756	21.1689	21.2587	20.1103	21.4342	21.6863	21.6788	21.9924	20.8571	21.6754	20.1661	21.0953
16.9542	18.6889	1	Q9UKM7	MAN1B1	17.8215	1.73473	4.58711	1.79426e-05	0.000125199	21.0416	1.79426e-05	1	19.2667	16.2594	14.1413	17.3688	16.8011	16.1154	16.6995	17.8088	16.5374	18.3201	17.5767	18.1416	17.6222	16.9253	17.2454	19.55	12.3026	17.1546	16.4475	17.9451	17.6676	16.9642	17.419	20.7805	18.098	17.7172	16.0698	17.2542	12.3026	16.8944	18.5697	17.6207	15.7513	16.2273	15.0119	15.7722	18.1117
15.0163	17.1588	1	O60476	MAN1A2	16.0876	2.14246	3.06968	0.00299535	0.00852256	9.42293	0.00299535	1	18.6078	18.1315	12.3026	18.6009	12.3026	19.8709	17.5865	12.3026	12.3026	12.3026	17.6426	12.3026	17.8571	12.3026	17.7111	19.4322	12.3026	16.5674	16.7625	12.3026	12.3026	12.3026	12.3026	17.3464	18.6073	18.1221	12.3026	17.9678	12.3026	12.3026	12.3026	18.9453	17.0804	12.3026	12.3026	12.3026	12.3026
15.1336	19.2107	1	Q9UNF1	MAGED2	17.1721	4.07713	5.41974	7.14876e-07	9.47295e-06	29.3736	7.14876e-07	1	12.3026	12.3026	18.355	17.9844	18.7279	19.8935	12.3026	18.348	12.3026	12.3026	12.3026	19.0912	17.6197	12.3026	18.7592	17.5525	17.6364	12.3026	12.3026	12.3026	18.1771	16.6378	12.3026	12.3026	12.3026	12.3026	12.3026	17.6702	12.3026	12.3026	18.8284	18.4515	12.3026	12.3026	17.2312	20.0954	20.3426
13.9299	16.111	1	Q9Y6D9	MAD1L1	15.0205	2.18105	3.82499	0.000270874	0.00113349	14.6306	0.000270874	1	12.3026	12.3026	12.3026	12.3026	16.1912	16.6654	12.3026	12.3026	12.3026	12.3026	12.3026	18.3985	12.3026	12.3026	15.6238	17.1564	12.3026	12.3026	12.3026	12.3026	12.3026	17.813	15.3423	16.0508	12.3026	12.3026	12.3026	17.2717	17.4766	12.3026	20.3658	12.3026	17.8602	12.3026	12.3026	12.3026	16.3258
16.7187	19.9669	1	Q9NX58	LYAR	18.3428	3.24815	5.08351	2.69981e-06	2.6879e-05	25.8421	2.69981e-06	1	12.3026	20.238	12.3026	18.0334	17.4672	19.8581	18.629	12.3026	19.145	12.3026	12.3026	18.4617	12.3026	12.3026	19.4074	12.3026	19.4447	19.7697	12.3026	19.7255	19.5092	20.4328	21.0073	20.1351	18.5534	19.7146	18.986	19.0635	12.3026	17.3013	19.1521	12.3026	18.8281	12.3026	12.3026	19.0777	21.2804
20.4877	21.5437	1	O95232	LUC7L3	21.0157	1.05598	3.89071	0.000216619	0.000952113	15.1376	0.000216619	1	19.8771	18.6533	19.4006	20.2719	21.1341	20.8921	19.6869	21.4699	19.5265	19.1997	18.3946	20.1132	20.6779	21.3881	19.6415	21.1174	18.9616	21.1643	21.903	23.0179	20.3526	21.0844	20.2436	20.6075	18.7889	20.0171	22.5916	21.3693	20.9336	22.0758	21.516	18.9235	21.3206	21.1664	19.4867	20.5886	21.4168
22.3408	23.3684	1	Q9Y383	LUC7L2	22.8546	1.02768	6.25199	2.35369e-08	6.38777e-07	39.0874	2.35369e-08	1	22.6482	21.1628	22.1095	22.2229	23.0084	22.3701	22.3848	22.0184	22.3215	22.2378	21.8283	22.2246	21.5608	21.5915	21.7537	23.3572	21.6809	22.5851	22.103	22.5662	22.7264	22.921	21.6163	22.6157	22.6003	23.591	22.5626	22.9197	22.315	23.5068	22.6884	22.1362	21.9134	21.7241	22.341	22.3541	23.461
13.6239	16.0109	1	Q14767	LTBP2	14.8174	2.38698	3.17609	0.00217744	0.00653263	10.0875	0.00217744	1	12.3026	12.3026	12.3026	17.0698	18.0232	12.3026	12.3026	12.3026	12.3026	12.3026	12.3026	12.3026	12.3026	12.3026	12.3026	12.3026	12.3026	16.563	12.3026	12.3026	14.9007	15.7522	12.3026	12.3026	12.3026	12.3026	12.3026	15.1104	17.1456	17.9252	20.2571	12.3026	17.8478	12.3026	12.3026	12.3026	12.3026
17.0296	18.8858	1	Q8ND56	LSM14A	17.9577	1.85619	3.35612	0.00125023	0.0040866	11.2636	0.00125023	1	17.07	19.3809	18.3872	19.1693	18.517	18.0469	18.4374	12.3026	12.3026	18.2728	17.4539	19.7519	12.3026	17.2212	18.0241	19.5114	16.1446	12.3026	17.6144	19.5151	12.3026	19.0455	18.7801	17.9443	18.2729	19.3644	18.5076	12.3026	17.111	12.3026	12.3026	18.2723	18.4948	17.6073	20.3142	18.412	19.3423
16.1418	18.6571	1	Q3MHD2	LSM12	17.3994	2.51524	2.67169	0.00927673	0.0218379	7.13795	0.00927673	1	21.008	20.1715	12.3026	20.7694	12.3026	19.9782	21.891	12.3026	21.5438	12.3026	12.3026	12.3026	12.3026	12.3026	12.3026	12.3026	12.3026	12.3026	12.3026	12.3026	12.3026	19.3982	18.6987	12.3026	21.0292	19.7551	18.8031	19.7154	21.5286	19.3405	12.3026	12.3026	21.9697	21.6427	12.3026	20.1139	12.3026
14.9324	16.3711	1	Q9H089	LSG1	15.6518	1.43868	2.54884	0.0128809	0.0287288	6.49658	0.0128809	1	16.3173	14.8599	16.3214	17.3322	12.3026	15.2188	12.3026	15.5319	12.3026	12.3026	15.9014	15.7052	15.1505	12.3026	12.3026	15.0495	16.1205	17.6503	12.3026	15.9305	16.314	16.7456	15.6736	12.3026	17.5204	15.4742	12.3026	18.2366	15.1583	12.3026	16.113	17.1402	17.1601	17.3119	12.3026	12.3026	19.8095
13.2639	14.7674	1	Q15048	LRRC14	14.0156	1.50348	2.85609	0.00556364	0.0140334	8.15725	0.00556364	1	12.3026	12.3026	16.616	15.5402	12.3026	17.1543	12.3026	12.3026	12.3026	12.3026	12.3026	12.3026	12.3026	12.3026	12.3026	12.3026	15.2281	15.1693	12.3026	12.3026	12.3026	12.3026	12.3026	12.3026	12.3026	16.8509	12.3026	12.3026	12.3026	15.9587	12.3026	15.2235	12.3026	12.3026	13.8219	16.0707	12.3026
22.1772	23.2854	1	Q92604	LPGAT1	22.7313	1.10824	4.77283	8.92548e-06	7.1064e-05	22.7799	8.92548e-06	1	22.2155	21.4522	22.2379	22.6448	22.203	22.2615	22.3152	22.0125	21.6273	21.7023	20.5347	21.1489	22.4506	21.243	22.0811	23.3241	22.6322	23.2203	22.3242	22.3716	22.0074	23.6522	21.9429	21.6773	22.5121	21.9909	21.9645	22.0507	20.9993	23.2688	23.2973	22.1172	21.3007	22.3076	23.597	21.6887	23.0512
14.0111	16.2379	1	Q8NF37	LPCAT1	15.1245	2.22683	3.38291	0.00114934	0.00381424	11.4441	0.00114934	1	12.3026	12.3026	12.3026	18.3746	18.6164	12.3026	12.3026	12.3026	17.489	12.3026	18.0253	12.3026	16.9062	17.5988	12.3026	12.3026	12.3026	12.3026	12.3026	12.3026	12.3026	12.3026	12.3026	17.0025	18.3318	18.9399	12.3026	12.3026	12.3026	12.3026	12.3026	12.3026	12.3026	18.4021	17.1474	12.3026	12.3026
18.8479	21.459	1	Q01081	LOC102724594/U2AF1	20.1535	2.61118	3.4742	0.000860183	0.00300293	12.07	0.000860183	1	21.5513	21.2454	20.9904	20.977	19.6435	21.3357	21.596	20.6681	17.7669	17.8594	20.8348	20.3335	20.7996	20.7611	22.4248	21.071	19.1209	17.4163	12.3026	20.9715	12.3026	18.5755	20.7174	21.703	12.3026	22.3967	22.3718	22.0899	12.3026	22.4729	22.7169	12.3026	12.3026	12.3026	12.3026	19.691	19.0805
14.648	16.2271	1	Q9UIQ6	LNPEP	15.4376	1.57904	2.68053	0.00905674	0.0214093	7.18525	0.00905674	1	17.9709	15.056	15.2856	16.2881	12.3026	17.5759	12.3026	12.3026	12.3026	12.3026	12.3026	12.3026	16.3898	12.3026	16.5559	15.7806	16.2088	12.3026	16.1618	12.3026	15.6251	16.3172	12.3026	12.3026	12.3026	16.0225	16.4522	17.8908	12.3026	18.0169	19.4332	12.3026	18.4505	12.3026	16.7042	12.3026	16.3954
20.0081	21.231	1	Q9NZU5	LMCD1	20.6195	1.22286	2.637	0.010188	0.0236284	6.95378	0.010188	1	19.8655	17.5146	19.5606	20.9556	22.6786	20.5233	18.4251	17.447	19.649	20.0924	20.2582	21.8978	19.3708	19.6831	18.1286	16.6549	18.8833	19.5881	12.3026	19.009	22.3069	21.1653	18.1605	21.2825	19.8078	20.1233	19.8917	21.3238	22.572	21.6063	24.2942	19.6429	20.0442	21.8351	22.2308	21.5167	20.3663
14.0348	16.2058	1	Q68DH5	LMBRD2	15.1203	2.17097	3.51786	0.000747613	0.00267445	12.3754	0.000747613	1	18.3206	17.8482	16.7381	18.885	16.6192	12.3026	12.3026	12.3026	12.3026	12.3026	12.3026	12.3026	12.3026	12.3026	12.3026	12.3026	12.3026	12.3026	12.3026	17.7265	12.3026	18.1869	12.3026	17.1299	17.2633	16.5372	17.2636	12.3026	12.3026	12.3026	12.3026	12.3026	12.3026	17.474	12.3026	12.3026	17.773
13.6864	17.7173	1	Q9BRT6	LLPH	15.7018	4.03083	4.35045	4.28362e-05	0.000251362	18.9264	4.28362e-05	1	12.3026	12.3026	12.3026	12.3026	20.5879	12.3026	12.3026	12.3026	19.3468	21.4194	12.3026	20.5321	12.3026	12.3026	12.3026	20.4038	12.3026	12.3026	12.3026	12.3026	21.3445	12.3026	12.3026	12.3026	12.3026	12.3026	12.3026	12.3026	12.3026	12.3026	12.3026	12.3026	12.3026	12.3026	12.3026	12.3026	12.3026
14.0223	16.3924	1	P49916	LIG3	15.2073	2.37017	3.44962	0.00093041	0.00320254	11.8999	0.00093041	1	13.9998	12.3026	18.6602	12.3026	12.3026	19.3934	12.3026	14.6106	12.3026	12.3026	12.3026	19.3089	12.3026	12.3026	15.2686	19.3625	17.3823	12.3026	12.3026	12.3026	12.3026	12.3026	12.3026	12.3026	12.3026	12.3026	16.1444	16.759	12.3026	16.0835	15.1945	16.046	12.3026	12.3026	15.9309	12.3026	18.3462
19.8686	22.8794	1	P17931	LGALS3	21.374	3.01081	4.0355	0.000131401	0.000630213	16.2852	0.000131401	1	23.4832	19.4876	12.3026	21.5671	23.4218	21.4823	20.7986	21.3155	20.6701	12.3026	12.3026	21.0738	21.9909	18.8724	21.8445	12.3026	21.0846	12.3026	21.0528	20.9853	21.3027	22.8265	19.266	18.8797	22.1745	22.059	20.164	22.8768	24.3393	22.1829	24.8197	12.3026	22.25	21.4939	19.0044	18.6855	26.4547
17.392	19.1898	1	Q8NC56	LEMD2	18.2909	1.79777	3.35797	0.001243	0.0040653	11.276	0.001243	1	18.9425	12.3026	19.2761	17.0779	18.5047	19.5362	17.3268	18.3649	17.3458	12.3026	17.6084	18.4772	18.8746	18.6588	19.0853	17.7267	18.638	16.5973	12.3026	19.2881	19.6498	17.4393	17.5335	18.2718	18.3093	17.7724	18.7233	19.81	19.1399	18.2812	16.521	19.1894	12.3026	12.3026	20.326	12.3026	20.3193
13.9206	15.8101	1	P01130	LDLR	14.8653	1.88945	3.31813	0.00140771	0.00452535	11.01	0.00140771	1	12.3026	12.3026	12.3026	12.3026	12.3026	16.0223	12.3026	15.7327	12.3026	12.3026	12.3026	15.7499	16.5056	16.2677	12.3026	19.1201	15.9988	16.9519	16.4379	12.3026	12.3026	12.3026	16.2345	12.3026	12.3026	12.3026	12.3026	17.2658	12.3026	12.3026	15.7619	16.4585	12.3026	12.3026	15.9784	12.3026	17.9248
14.9529	16.7583	1	Q9UIC8	LCMT1	15.8556	1.80543	2.71113	0.00833144	0.0198359	7.35021	0.00833144	1	12.3026	12.3026	12.3026	16.488	12.3026	12.3026	16.7073	12.3026	12.3026	12.3026	12.3026	16.9043	17.3845	12.3026	12.3026	17.2494	17.8658	18.0324	12.3026	17.6659	17.7237	12.3026	12.3026	16.5985	12.3026	17.2739	12.3026	18.6654	18.4746	18.5956	20.1295	18.3182	17.1111	15.6685	12.3026	12.3026	12.3026
18.3594	20.1752	1	Q4G0J3	LARP7	19.2673	1.81582	4.39269	3.67356e-05	0.000222264	19.2958	3.67356e-05	1	20.1493	18.5444	19.5697	18.1098	17.7543	19.804	17.906	17.2955	17.7985	12.3026	15.7495	18.4395	17.8825	12.3026	18.6868	20.6415	18.367	19.4477	12.3026	18.4294	18.9228	18.4125	18.672	19.6126	20.0874	18.4685	19.1756	19.59	20.2281	20.2021	19.591	19.7026	19.0496	18.6761	20.0785	18.9868	19.6276
14.2871	16.7051	1	Q92615	LARP4B	15.4961	2.41802	3.86726	0.000234663	0.00101507	14.9557	0.000234663	1	16.6174	16.7061	12.3026	12.3026	12.3026	12.3026	12.3026	17.2353	12.3026	12.3026	12.3026	12.3026	18.784	12.3026	12.3026	17.1809	16.6114	16.649	12.3026	12.3026	12.3026	17.5581	12.3026	12.3026	17.8191	19.8826	17.8846	16.5211	16.9553	12.3026	12.3026	12.3026	17.2725	12.3026	12.3026	12.3026	16.9841
19.4787	20.6153	1	Q71RC2	LARP4	20.047	1.13651	2.92786	0.00453297	0.0119128	8.57235	0.00453297	1	20.5678	19.2493	18.9356	19.6621	17.0025	20.4408	20.8005	17.9333	18.9117	19.1299	19.0601	19.1672	19.0738	19.9614	19.4255	20.8117	15.2045	19.049	20.5439	21.9497	21.0667	20.6298	21.5256	20.8073	21.4302	21.6932	21.6365	20.8093	19.9237	12.3026	18.5419	20.2207	20.8257	16.9539	17.1266	18.8604	21.7491
20.3454	21.7263	1	Q6PKG0	LARP1	21.0358	1.38082	5.76316	1.78155e-07	3.18254e-06	33.214	1.78155e-07	1	20.7761	21.7694	20.0855	21.929	20.6497	21.363	20.0028	21.0157	18.1918	19.7255	20.5172	20.0563	20.4332	19.1853	20.684	22.0033	19.5306	19.2378	17.9285	20.3423	19.853	20.5896	19.9702	21.1055	20.8436	21.0575	20.0645	21.6907	19.4847	20.5245	20.0118	19.9684	19.5632	20.3128	21.1835	20.7851	21.9291
17.8878	21.3624	1	P11047	LAMC1	19.6251	3.47455	6.68736	3.74267e-09	1.48784e-07	44.7207	3.74267e-09	1	19.726	17.3611	15.5671	19.1965	21.6006	19.5477	15.1378	17.9018	16.6564	19.0917	16.5662	17.9317	17.0884	12.3026	18.8128	19.6551	20.5131	21.3708	20.338	15.9676	17.6362	18.3526	15.2983	19.6687	20.4117	19.4199	19.2109	20.2233	16.8574	17.3469	20.9201	14.2537	19.465	14.6525	15.6079	12.3026	22.4931
18.2279	19.3029	1	P55268	LAMB2	18.7654	1.07505	2.55634	0.0126289	0.0282338	6.53488	0.0126289	1	19.5702	16.2155	18.7872	19.0705	21.112	19.2149	18.8235	18.2479	17.3999	17.8009	17.6619	17.914	18.6169	14.7154	18.1526	15.9973	20.266	20.3338	20.2373	17.5805	18.1535	17.7821	16.3212	19.6593	18.7142	18.66	18.7712	18.8269	17.4892	20.4134	19.887	16.1509	19.9036	17.5836	16.5094	13.6597	21.1696
15.4383	19.9493	1	P07942	LAMB1	17.6938	4.51107	7.79574	3.15244e-11	4.56296e-09	60.7735	3.15244e-11	1	15.9511	12.3026	15.0965	15.8806	19.4033	17.471	12.3026	15.3958	14.782	15.3984	15.524	15.4216	12.3026	12.3026	15.3442	17.1164	18.3642	18.498	17.969	12.3026	17.1348	18.3397	12.3026	16.4916	18.2369	12.3026	18.4	18.2759	12.3026	18.7759	19.1394	12.3026	15.7362	12.3026	12.3026	12.3026	21.1956
13.6422	18.2837	1	Q16363	LAMA4	15.963	4.64152	8.43117	1.98164e-12	5.32683e-10	71.0846	1.98164e-12	1	13.0326	18.4844	12.3026	12.3026	16.6974	16.504	12.3026	12.3026	15.8377	12.3026	12.3026	12.3026	12.3026	12.3026	12.3026	13.1919	17.0692	15.3493	15.3103	12.3026	12.3026	16.1587	15.49	16.1825	12.3026	12.3026	12.3026	13.1368	12.3026	16.1435	14.1778	12.3026	12.3026	12.3026	12.3026	12.3026	20.7387
19.4068	21.7995	1	Q14657	LAGE3	20.6032	2.39269	3.90488	0.000206372	0.000918024	15.2481	0.000206372	1	20.4977	12.3026	21.0084	12.3026	22.1335	12.3026	21.2176	21.7526	21.1522	12.3026	21.5284	21.5491	21.085	21.2147	21.8525	21.9623	18.9071	17.962	21.0209	22.1986	12.3026	18.3935	21.6064	21.39	21.4772	20.7246	21.4718	21.7881	20.043	21.4105	22.0412	21.2515	12.3026	12.3026	22.4277	21.4596	22.1961
13.8712	17.0881	1	Q8N9T8	KRI1	15.4796	3.21686	5.15564	2.03606e-06	2.17681e-05	26.5806	2.03606e-06	1	12.3026	12.3026	12.3026	18.1932	12.3026	12.3026	19.0012	12.3026	17.4282	16.1707	12.3026	12.3026	12.3026	16.0814	12.3026	12.3026	12.3026	12.3026	12.3026	12.3026	12.3026	12.3026	12.3026	16.9991	17.4585	18.0433	16.2591	12.3026	12.3026	12.3026	18.5994	12.3026	12.3026	12.3026	17.5652	12.3026	18.4917
12.8879	18.6369	1	P52292	KPNA2	15.7624	5.74899	9.34534	3.72e-14	2.99992e-11	87.3353	3.72e-14	1	18.4523	12.3026	12.3026	12.3026	12.3026	12.3026	12.3026	12.3026	12.3026	12.3026	12.3026	12.3026	12.3026	12.3026	12.3026	18.0213	12.3026	12.3026	12.3026	12.3026	12.3026	12.3026	12.3026	12.3026	12.3026	12.3026	16.8185	16.9897	12.3026	12.3026	12.3026	12.3026	12.3026	12.3026	12.3026	12.3026	21.4976
19.0007	20.1069	1	Q07866	KLC1	19.5538	1.10612	3.19564	0.00205201	0.00622438	10.2121	0.00205201	1	19.7849	18.193	19.3194	20.355	19.9812	18.7441	19.0792	19.4722	18.1284	19.5335	17.9465	20.3594	19.6759	16.6138	19.4373	12.3026	16.8283	18.849	19.6395	20.157	20.7376	20.892	18.1191	19.2843	18.0334	18.8816	19.3859	19.4295	19.5119	20.5064	22.0044	16.9851	19.3292	19.7888	19.2037	17.5336	20.3227
14.3209	17.6507	1	O15066	KIF3B	15.9858	3.32986	6.43683	1.0821e-08	3.51061e-07	41.4328	1.0821e-08	1	16.6553	12.3026	12.3026	12.3026	12.3026	16.5082	12.3026	12.3026	12.3026	12.3026	14.7443	12.3026	12.3026	12.3026	20.8837	17.6798	15.0911	14.9257	12.3026	16.7697	15.9748	17.7377	16.3797	12.3026	12.3026	12.3026	12.3026	15.9189	15.208	15.3322	17.6756	15.281	12.3026	12.3026	16.2115	15.1281	18.73
13.2387	16.052	1	O00139	KIF2A	14.6453	2.81332	4.6996	1.17727e-05	8.90839e-05	22.0863	1.17727e-05	1	12.3026	12.3026	12.3026	15.5576	12.3026	18.1107	12.3026	12.3026	12.3026	12.3026	12.3026	15.6579	16.3547	12.3026	12.3026	12.3026	12.3026	12.3026	12.3026	12.3026	12.3026	12.3026	12.3026	12.3026	12.3026	12.3026	12.3026	16.7965	12.3026	18.0093	19.3312	12.3026	12.3026	12.3026	12.3026	12.3026	12.3026
19.1116	20.5288	1	Q7Z4S6	KIF21A	19.8202	1.41715	2.59597	0.0113703	0.0259125	6.73908	0.0113703	1	21.9201	16.9693	21.4058	20.669	17.4086	17.7755	12.3026	21.8586	16.5094	22.0619	15.4136	21.562	21.0253	12.3026	22.0257	21.3273	17.5443	21.183	12.3026	21.5516	20.8872	20.8395	20.3087	17.4288	17.7546	19.1973	16.7877	21.8371	17.6368	18.5851	21.7884	18.7566	22.6648	16.8505	21.2452	20.3319	20.0366
15.7945	17.4517	1	O60333	KIF1B	16.6231	1.65726	3.42747	0.000998294	0.00338868	11.7476	0.000998294	1	12.3026	17.2111	16.2935	16.655	18.8596	16.252	15.0023	12.3026	12.3026	15.4798	15.4839	12.3026	15.2863	12.3026	16.2507	16.5855	14.7012	18.4607	15.5832	16.1405	16.7306	17.1597	15.9989	17.3742	14.8484	15.7733	16.4475	18.1034	17.4643	16.1641	12.3026	17.1716	18.7322	14.0705	19.0569	15.4439	16.725
13.2856	15.5137	1	Q9P206	KIAA1522	14.3996	2.22813	4.10994	0.000101225	0.000508377	16.8916	0.000101225	1	12.3026	12.3026	12.3026	17.2039	16.7903	12.3026	12.3026	15.386	12.3026	12.3026	12.3026	12.3026	16.469	12.3026	16.3632	16.8649	12.3026	12.3026	12.3026	12.3026	12.3026	12.3026	15.9392	12.3026	12.3026	12.3026	12.3026	12.3026	15.2905	12.3026	12.3026	15.8045	12.3026	12.3026	12.3026	12.3026	12.3026
16.5215	17.9229	1	O60341	KDM1A	17.2222	1.40143	2.5816	0.011813	0.0267593	6.66467	0.011813	1	17.3895	12.3026	16.7732	16.7157	17.9565	16.4385	18.9991	17.1016	16.919	12.3026	12.3026	17.6461	17.8209	16.2426	16.7933	12.3026	18.5829	19.5409	18.1034	18.0585	18.1421	17.994	16.7691	18.8078	17.5286	18.6408	12.3026	12.3026	17.035	18.5917	19.6376	17.1103	17.8452	12.3026	17.1693	12.3026	17.5244
18.3619	21.5017	1	P24390	KDELR1	19.9318	3.13983	3.3703	0.00119581	0.00394528	11.359	0.00119581	1	20.6502	12.3026	12.3026	12.3026	21.9436	21.6476	21.4904	18.2233	20.5323	12.3026	12.3026	12.3026	22.1913	12.3026	12.3026	21.7276	21.0447	19.6334	22.1898	22.2229	23.2146	21.5764	21.6377	18.9765	12.3026	21.2107	12.3026	22.5975	22.5539	12.3026	22.6846	20.9613	19.9535	23.337	21.1964	12.3026	20.7152
13.211	15.0505	1	Q9Y597	KCTD3	14.1308	1.83953	3.6336	0.000512925	0.00192902	13.2031	0.000512925	1	12.3026	12.3026	12.3026	12.3026	12.3026	12.3026	12.3026	12.3026	15.4652	12.3026	12.3026	12.3026	12.3026	12.3026	15.7504	16.4856	12.3026	12.3026	12.3026	12.3026	12.3026	12.3026	12.3026	12.3026	16.4914	15.67	16.0121	15.6964	12.3026	15.5416	12.3026	12.3026	12.3026	12.3026	16.3141	12.3026	12.3026
16.0204	20.2066	1	Q9UK76	JPT1	18.1135	4.18618	5.03662	3.24053e-06	3.12163e-05	25.3676	3.24053e-06	1	21.7939	12.3026	12.3026	12.3026	20.4371	21.1087	12.3026	21.0865	12.3026	17.6438	19.6212	21.2832	19.921	12.3026	12.3026	20.7073	12.3026	12.3026	12.3026	19.0806	12.3026	12.3026	12.3026	12.3026	12.3026	19.5228	12.3026	20.0213	12.3026	19.8838	21.537	18.8479	12.3026	20.8176	19.6734	12.3026	21.4724
15.2434	19.0598	1	Q6NYC1	JMJD6	17.1516	3.81645	6.0962	4.50992e-08	1.0349e-06	37.1637	4.50992e-08	1	12.3026	12.3026	17.2871	17.9123	17.9516	19.9833	17.214	17.1619	12.3026	17.1763	17.8149	16.9536	17.8597	12.3026	12.3026	19.5193	12.3026	17.105	12.3026	16.3296	16.2298	12.3026	17.3001	12.3026	15.9419	12.3026	18.5906	12.3026	12.3026	12.3026	17.3794	16.9054	12.3026	12.3026	19.3041	12.3026	20.7986
14.5049	17.3978	1	Q96ST2	IWS1	15.9514	2.89284	4.84462	6.79078e-06	5.57991e-05	23.4704	6.79078e-06	1	16.9997	16.5549	12.3026	17.5485	12.3026	17.4823	12.3026	16.882	12.3026	12.3026	12.3026	17.3111	12.3026	12.3026	12.3026	12.3026	12.3026	12.3026	14.4512	18.2402	17.3097	12.3026	12.3026	12.3026	16.1091	17.4515	15.4655	15.7389	12.3026	12.3026	18.3587	17.1681	18.1576	12.3026	17.2002	12.3026	19.6313
13.8731	16.0384	1	Q9Y6Y0	IVNS1ABP	14.9557	2.16532	3.34902	0.00127834	0.00416162	11.2159	0.00127834	1	12.3026	12.3026	12.3026	17.1057	12.3026	17.2446	12.3026	12.3026	16.9347	15.4092	12.3026	12.3026	12.3026	18.7215	12.3026	12.3026	12.3026	12.3026	12.3026	12.3026	12.3026	12.3026	12.3026	17.162	17.3455	18.9537	17.446	12.3026	12.3026	12.3026	17.4324	12.3026	12.3026	18.111	12.3026	12.3026	12.3026
17.0006	18.5809	1	Q9NZM3	ITSN2	17.7908	1.58031	4.08396	0.000110908	0.000547827	16.6787	0.000110908	1	18.9384	12.3026	18.5312	17.7626	18.0321	18.0659	12.3026	17.7839	17.4156	16.2177	15.667	15.9824	18.3032	12.3026	12.3026	18.3965	17.9	18.0513	16.5978	18.1233	17.8867	18.1575	17.0129	12.3026	18.5197	18.001	17.8992	16.8969	17.6735	18.0329	17.9035	17.9388	19.0923	17.4859	17.8928	18.3462	19.0212
16.7031	18.888	1	Q13572	ITPK1	17.7956	2.18484	2.89828	0.00493434	0.0127421	8.4	0.00493434	1	19.7412	17.2828	20.5965	19.6986	18.7432	12.3026	19.043	19.9534	12.3026	12.3026	19.3029	17.2869	20.3498	12.3026	18.4656	20.625	12.3026	12.3026	12.3026	12.3026	19.1829	17.0575	12.3026	16.7737	18.7952	19.1872	12.3026	18.7472	17.514	18.9725	12.3026	18.859	18.8599	18.7823	12.3026	19.862	12.3026
19.2836	21.007	1	Q06033	ITIH3	20.1453	1.72342	3.36592	0.00121241	0.00399259	11.3294	0.00121241	1	19.5512	20.175	20.3715	21.8959	20.2745	20.8679	15.5729	19.9062	14.6649	17.6545	20.7711	20.2375	20.7504	19.917	15.9678	21.3847	19.8298	21.1795	18.3349	19.405	20.4938	20.1337	19.6091	19.3558	21.4128	12.3026	19.0701	19.4871	16.7546	19.7957	19.3347	18.7503	20.356	20.5787	20.7191	17.3438	22.6827
13.8057	17.6746	1	P20702	ITGAX	15.7401	3.86892	6.80121	2.30365e-09	1.01016e-07	46.2564	2.30365e-09	1	12.3026	12.3026	12.3026	15.7517	15.9014	12.3026	12.3026	16.5888	12.3026	12.3026	12.3026	12.3026	12.3026	12.3026	12.3026	12.3026	18.6842	12.3026	17.882	15.6134	12.3026	12.3026	12.3026	12.3026	12.3026	17.0213	12.3026	12.3026	12.3026	18.6633	18.305	12.3026	12.3026	18.9001	16.1286	12.3026	18.1092
17.7191	20.7123	1	P23229	ITGA6	19.2157	2.99328	6.3188	1.77849e-08	5.14465e-07	39.9273	1.77849e-08	1	18.69	12.3026	16.24	18.1598	20.3362	17.362	18.5603	19.5206	17.144	20.0333	12.3026	16.2572	17.5204	18.4505	18.9714	21.8789	19.1774	19.0469	18.5733	16.2958	18.8398	18.0408	16.0232	17.0608	17.8914	18.9456	17.9238	19.0338	23.3226	14.4591	19.6532	16.7346	18.026	12.3026	20.5028	12.3026	20.8227
15.1205	17.9334	1	P17301	ITGA2	16.5269	2.81284	3.10848	0.00266864	0.00772537	9.66263	0.00266864	1	20.9214	18.6374	12.3026	12.3026	21.3773	12.3026	12.3026	12.3026	12.3026	12.3026	12.3026	19.394	19.6993	12.3026	12.3026	12.3026	12.3026	12.3026	18.8072	12.3026	19.8104	20.4615	12.3026	12.3026	18.8153	19.4327	12.3026	21.75	12.3026	20.1672	22.106	12.3026	12.3026	12.3026	12.3026	12.3026	19.9336
16.4908	18.5273	1	Q86U28	ISCA2	17.5091	2.03652	2.34216	0.0218657	0.0451305	5.4857	0.0218657	1	12.3026	20.7782	21.5868	21.4149	18.6323	12.3026	18.0759	12.3026	12.3026	19.0767	20.5665	12.3026	12.3026	12.3026	12.3026	21.9006	12.3026	18.6922	17.7654	18.6509	12.3026	20.4718	12.3026	18.7894	18.8806	19.2512	12.3026	21.6444	20.2608	12.3026	12.3026	18.833	20.4227	12.3026	12.3026	21.1338	22.1561
13.7474	16.8256	1	Q9BUE6	ISCA1	15.2865	3.0782	4.04009	0.00012931	0.000621769	16.3224	0.00012931	1	12.3026	19.0055	12.3026	19.1786	12.3026	12.3026	12.3026	12.3026	18.9459	12.3026	12.3026	12.3026	12.3026	18.9581	12.3026	12.3026	12.3026	12.3026	12.3026	12.3026	12.3026	12.3026	12.3026	12.3026	19.1868	16.9558	12.3026	12.3026	12.3026	19.173	19.0323	12.3026	12.3026	12.3026	12.3026	12.3026	12.3026
13.1566	15.5883	1	Q9Y4H2	IRS2	14.3725	2.4317	4.00833	0.000144432	0.000681705	16.0667	0.000144432	1	12.3026	12.3026	12.3026	12.3026	12.3026	18.4714	12.3026	12.3026	12.3026	12.3026	12.3026	12.3026	12.3026	12.3026	12.3026	18.8064	12.3026	12.3026	12.3026	12.3026	12.3026	12.3026	12.3026	15.5319	12.3026	12.3026	12.3026	12.3026	12.3026	16.5247	12.3026	12.3026	12.3026	12.3026	18.0811	17.1465	12.3026
14.982	18.1695	1	O14896	IRF6	16.5758	3.18758	4.91122	5.26125e-06	4.60461e-05	24.1201	5.26125e-06	1	12.3026	12.3026	12.3026	12.3026	12.3026	12.3026	16.9243	12.3026	17.8438	17.2707	16.9894	19.5313	17.0538	16.1801	17.0758	12.3026	12.3026	12.3026	16.387	12.3026	15.8647	15.265	17.5626	18.7354	20.5489	18.765	17.9288	12.3026	12.3026	16.6835	12.3026	16.7998	12.3026	16.7974	12.3026	12.3026	19.0175
13.5769	15.0203	1	Q9H1B7	IRF2BPL	14.2986	1.44338	2.73099	0.00788931	0.0189834	7.45831	0.00788931	1	12.3026	16.7142	16.3521	12.3026	17.078	12.3026	12.3026	12.3026	12.3026	12.3026	12.3026	12.3026	12.3026	12.3026	12.3026	12.3026	12.3026	12.3026	15.8373	12.3026	15.3225	17.982	16.5128	16.566	15.1901	12.3026	12.3026	15.8309	12.3026	17.8175	12.3026	12.3026	12.3026	12.3026	12.3026	12.3026	17.7009
17.9273	19.8563	1	Q7Z5L9	IRF2BP2	18.8918	1.92908	3.8886	0.000218189	0.000954915	15.1212	0.000218189	1	16.9274	18.7344	18.7082	19.4919	20.1406	17.5818	18.8805	17.7731	18.7996	17.4017	12.3026	19.5492	19.6242	17.5454	19.0874	20.7	12.3026	14.5167	12.3026	19.1539	18.0903	19.4325	16.84	19.5432	18.0356	19.5914	19.9934	20.8917	19.3048	18.8862	19.7782	12.3026	18.1436	16.5188	18.1994	18.3059	19.1089
13.1026	15.3127	1	Q8IU81	IRF2BP1	14.2077	2.21007	4.19554	7.47558e-05	0.000396613	17.6026	7.47558e-05	1	12.3026	12.3026	12.3026	12.3026	16.9281	12.3026	12.3026	12.3026	12.3026	12.3026	12.3026	12.3026	12.3026	12.3026	12.3026	16.9451	12.3026	12.3026	12.3026	12.3026	12.3026	16.4227	12.3026	12.3026	12.3026	12.3026	12.3026	12.3026	12.3026	12.3026	15.5137	12.3026	16.8477	15.5716	16.692	12.3026	12.3026
20.8511	21.8597	1	Q96P70	IPO9	21.3554	1.00861	5.09207	2.61117e-06	2.63489e-05	25.9291	2.61117e-06	1	21.1711	20.4012	20.9629	20.1889	21.0124	20.8557	20.2556	19.8848	20.5917	20.5813	21.2068	20.938	22.233	19.4432	20.0879	22.0387	21.1275	21.3421	21.4179	19.0306	20.332	22.1767	20.795	21.0471	20.466	20.9688	21.348	21.5828	20.2748	21.4414	20.874	20.9364	21.3446	21.3841	20.8533	20.0428	20.6411
19.9153	21.0145	1	Q8TEX9	IPO4	20.4649	1.09916	4.92751	4.94182e-06	4.39045e-05	24.2803	4.94182e-06	1	20.0405	19.3725	20.3285	19.3729	19.6634	20.2882	19.4153	20.2211	18.6037	20.7021	20.3882	19.9017	19.9248	18.498	19.9949	21.0103	19.9731	20.718	19.8469	19.0726	19.0867	20.5331	20.2044	20.2048	19.0773	20.3219	18.8157	19.5002	18.9005	20.7483	20.7538	19.9781	19.471	20.4287	20.7804	20.8091	18.8725
14.1552	17.1501	1	Q9UI26	IPO11	15.6526	2.99493	5.62971	3.06788e-07	4.906e-06	31.6936	3.06788e-07	1	12.3026	12.3026	12.3026	17.0927	12.3026	18.0137	16.2697	12.3026	12.3026	12.3026	17.072	16.296	16.4468	12.3026	17.6523	17.043	12.3026	16.8312	17.296	12.3026	12.3026	12.3026	12.3026	12.3026	12.3026	16.7363	16.882	12.3026	12.3026	12.3026	18.2921	12.3026	12.3026	12.3026	12.3026	17.0063	12.3026
13.811	15.7691	1	Q9NVH2	INTS7	14.79	1.9581	4.23861	6.41008e-05	0.000349275	17.9658	6.41008e-05	1	12.3026	12.3026	15.9271	12.3026	15.8579	12.3026	15.6482	12.3026	12.3026	12.3026	15.5338	12.3026	12.3026	12.3026	12.3026	16.2124	14.3972	14.9406	15.4267	14.7614	14.8378	12.3026	12.3026	12.3026	17.7196	15.545	12.3026	12.3026	12.3026	15.9152	15.809	12.3026	16.1084	13.9194	12.3026	14.8868	18.7366
14.3171	16.4059	1	Q6P9B9	INTS5	15.3615	2.08879	3.68681	0.000430328	0.00166384	13.5925	0.000430328	1	12.3026	12.3026	16.4234	16.7837	12.3026	17.2806	12.3026	17.4154	12.3026	17.1578	16.9451	16.1604	17.0242	12.3026	17.0311	12.3026	12.3026	15.6696	12.3026	16.9531	16.4558	12.3026	12.3026	18.4099	16.0211	16.8294	12.3026	12.3026	12.3026	15.1742	12.3026	12.3026	12.3026	12.3026	12.3026	13.9325	17.9123
13.3549	14.8266	1	Q96HW7	INTS4	14.0907	1.47177	2.53765	0.013265	0.0294806	6.43969	0.013265	1	12.3026	14.876	12.3026	15.7169	12.3026	15.658	12.3026	12.3026	12.3026	12.3026	12.3026	12.3026	12.3026	12.3026	14.3883	12.3026	12.3026	12.3026	20.6881	12.3026	12.3026	15.2433	12.3026	12.3026	12.3026	12.3026	12.3026	16.8143	14.8995	15.7048	12.3026	12.3026	16.9193	12.3026	12.3026	12.3026	14.4314
16.4974	18.3816	1	Q68E01	INTS3	17.4395	1.88417	4.96652	4.25173e-06	3.88995e-05	24.6663	4.25173e-06	1	18.2151	16.8671	17.3632	16.3735	16.3927	16.3387	17.8202	15.8879	15.8812	15.4398	16.11	12.3026	12.3026	15.9561	16.9126	17.8078	17.2799	17.2015	17.6959	17.0464	19.0974	15.844	17.2593	17.6693	17.2171	16.2152	16.6335	18.4141	15.7868	15.9966	18.3674	17.5244	12.3026	16.5146	16.4899	15.3803	19.6611
13.7473	15.2791	1	Q8N201	INTS1	14.5132	1.53176	3.23825	0.00180165	0.00556364	10.4863	0.00180165	1	14.5869	12.3026	12.3026	14.7936	12.3026	14.8282	20.0696	12.3026	12.3026	14.6607	14.5536	12.3026	13.7745	12.3026	14.9054	12.3026	12.3026	14.6666	16.9323	14.0554	14.0631	20.0845	12.3026	12.3026	12.3026	12.3026	12.3026	13.4286	13.9163	14.7523	14.8124	12.3026	12.3026	12.3026	14.1868	12.6883	17.4451
18.6165	20.1043	1	P06213	INSR	19.3604	1.48784	4.79691	8.1452e-06	6.54049e-05	23.0104	8.1452e-06	1	18.0167	19.5408	18.6747	18.4088	18.4456	18.9782	18.533	16.6537	18.3255	18.1494	18.7279	18.6699	19.7334	17.6927	16.7327	21.577	18.8744	19.0202	18.597	18.4204	17.8944	18.1167	19.3038	19.3908	18.7705	20.4369	16.2747	19.3128	18.7367	18.6206	17.5575	18.4862	19.0174	18.9021	19.3018	18.298	20.4887
15.2702	16.6361	1	O15357	INPPL1	15.9532	1.36597	2.77127	0.00705796	0.0172179	7.67995	0.00705796	1	14.9944	14.1265	16.0636	16.8125	17.8558	12.3026	12.3026	16.315	18.7013	12.3026	12.3026	16.2867	15.8923	16.1543	15.4723	12.3026	15.7828	15.7872	16.6067	16.8152	12.3026	16.7764	12.3026	16.402	14.6016	16.9088	17.5334	15.062	15.4105	15.2276	18.1994	15.1774	17.0096	12.3026	12.3026	17.0278	19.7194
22.1539	23.5384	1	P29218	IMPA1	22.8461	1.38445	3.46272	0.000892327	0.0030979	11.9904	0.000892327	1	22.0218	21.8013	21.6218	22.9375	23.2167	23.6457	18.5997	22.3593	22.0288	20.9117	21.6753	21.3929	21.6032	22.1174	21.1417	22.0632	23.1045	22.8563	22.7621	23.1688	24.2376	22.8098	22.3918	21.4578	22.6699	22.6647	23.2039	23.7599	21.7618	23.5335	23.5151	22.58	24.4543	22.6782	12.3026	22.4904	22.696
14.6355	16.575	1	P40189	IL6ST	15.6052	1.93949	3.50746	0.00077308	0.00274987	12.3023	0.00077308	1	12.3026	17.358	16.9502	15.1651	12.3026	17.3387	12.3026	12.3026	12.3026	14.7407	16.4942	16.1658	12.3026	12.3026	12.3026	12.3026	17.6986	18.0239	12.3026	12.3026	12.3026	18.2324	17.5281	17.2407	16.2318	15.1984	12.3026	12.3026	16.0282	16.0134	17.6306	12.3026	12.3026	17.6628	16.032	12.3026	16.6867
14.3212	18.2951	1	P24001	IL32	16.3082	3.97389	4.13061	9.41106e-05	0.000479178	17.0619	9.41106e-05	1	19.5001	12.3026	12.3026	12.3026	17.7177	24.2515	12.3026	12.3026	12.3026	12.3026	12.3026	18.0542	17.9746	12.3026	12.3026	23.2808	12.3026	12.3026	12.3026	12.3026	12.3026	17.7298	12.3026	12.3026	12.3026	12.3026	12.3026	12.3026	12.3026	12.3026	20.8328	12.3026	12.3026	18.4416	17.9147	12.3026	17.2959
14.0258	16.1408	1	O14920	IKBKB	15.0833	2.11507	3.75868	0.000338662	0.00136261	14.1277	0.000338662	1	15.9901	12.3026	12.3026	16.4282	12.3026	16.0338	12.3026	12.3026	15.5544	12.3026	12.3026	12.3026	12.3026	12.3026	12.3026	12.3026	12.3026	12.3026	12.3026	12.3026	17.7622	16.2219	12.3026	12.3026	12.3026	18.1775	15.921	17.1198	12.3026	16.3853	19.0506	16.5863	17.5653	12.3026	12.3026	15.4747	16.5684
17.5063	19.8635	1	Q70UQ0	IKBIP	18.6849	2.35717	3.20487	0.00199513	0.0060747	10.2712	0.00199513	1	19.431	12.3026	20.0624	20.8394	12.3026	19.8279	19.6112	20.3815	18.813	12.3026	19.7442	21.0156	12.3026	19.9304	20.0545	12.3026	12.3026	12.3026	20.4516	12.3026	19.1611	12.3026	19.7508	20.844	17.1641	17.8079	12.3026	20.8866	18.2951	20.4667	20.7715	19.3146	21.3409	12.3026	19.9644	18.968	22.5263
16.5208	18.1539	1	Q13123	IK	17.3373	1.63314	2.38194	0.0197935	0.041383	5.67362	0.0197935	1	18.3044	12.3026	18.2288	12.3026	12.3026	19.7383	18.2969	17.5951	17.4064	20.2821	12.3026	12.3026	17.1909	17.4782	12.3026	12.3026	16.8718	17.4833	17.2907	19.0485	18.5351	18.9651	18.819	19.4483	12.3026	19.623	16.9065	18.2276	12.3026	19.8226	19.4948	17.6615	18.7082	17.9923	12.3026	12.3026	21.009
19.2226	20.5098	1	Q16270	IGFBP7	19.8662	1.28722	2.35357	0.0212525	0.0440743	5.53927	0.0212525	1	21.931	19.5529	19.9988	20.6091	22.933	21.1323	17.9909	18.9106	18.7383	19.2556	18.8552	20.7154	20.1476	18.9506	18.828	12.3026	19.371	19.2721	12.3026	17.7751	21.3333	21.0662	12.3026	19.8284	18.5028	19.5117	19.697	21.6328	21.6154	19.3672	23.868	17.5798	19.1574	19.3113	19.0477	18.6199	20.3948
14.7668	17.0111	1	P08833	IGFBP1	15.8889	2.24429	2.57839	0.0119141	0.026956	6.64807	0.0119141	1	12.3026	12.3026	21.7385	12.3026	12.3026	19.7711	12.3026	19.25	12.3026	12.3026	19.0512	12.3026	12.3026	19.1733	12.3026	19.2128	12.3026	20.5776	12.3026	12.3026	12.3026	19.8552	12.3026	18.9076	20.0373	12.3026	12.3026	12.3026	12.3026	12.3026	12.3026	12.3026	18.6086	12.3026	20.1594	12.3026	12.3026
13.4711	16.3857	1	O00425	IGF2BP3	14.9284	2.91466	3.73604	0.000365308	0.00144713	13.958	0.000365308	1	20.2144	16.0235	12.3026	12.3026	12.3026	18.557	12.3026	12.3026	12.3026	16.783	12.3026	12.3026	12.3026	12.3026	12.3026	12.3026	12.3026	12.3026	12.3026	12.3026	12.3026	12.3026	12.3026	12.3026	15.6464	12.3026	18.8073	12.3026	12.3026	12.3026	17.0009	12.3026	12.3026	12.3026	12.3026	17.4549	25.2037
23.0313	24.2613	1	Q01628	IFITM3	23.6463	1.22996	2.78174	0.00685538	0.0167817	7.7381	0.00685538	1	25.4321	23.798	23.8181	23.6037	23.8828	23.6587	21.3668	23.7792	21.9032	21.6116	23.6299	24.2084	23.9112	22.8096	21.4275	24.2982	23.4437	23.6723	12.3026	24.2154	25.9305	23.5496	22.6043	24.3272	20.9729	21.8019	23.0768	27.7689	22.6548	23.7472	24.4018	21.3039	21.09	24.3628	23.3661	21.3953	24.9049
13.771	16.8941	1	P35475	IDUA	15.3326	3.12311	4.11407	9.97641e-05	0.000502829	16.9256	9.97641e-05	1	12.3026	12.3026	12.3026	12.3026	12.3026	12.3026	12.3026	12.3026	17.3507	17.6208	12.3026	12.3026	12.3026	12.3026	12.3026	20.9015	17.9067	17.5249	12.3026	12.3026	12.3026	17.699	12.3026	12.3026	12.3026	12.3026	12.3026	12.3026	12.3026	17.4797	18.7213	12.3026	12.3026	12.3026	18.3829	12.3026	18.1956
22.9116	23.9592	1	O43837	IDH3B	23.4354	1.04765	4.61023	1.6461e-05	0.00011659	21.2542	1.6461e-05	1	23.5908	22.9854	22.4945	22.8878	23.1278	24.475	21.7143	22.8958	22.4256	22.9657	23.2474	23.6782	23.498	22.2475	23.0314	22.8877	22.0707	23.7183	22.3026	22.8136	22.4901	22.8758	23.3747	23.3381	23.309	23.9255	23.3801	23.1356	21.5965	23.1076	23.2783	23.1398	22.2922	23.0654	21.2293	22.2215	23.1915
17.9041	20.3801	1	Q9NX55	HYPK	19.1421	2.47595	2.60785	0.011016	0.025253	6.80086	0.011016	1	22.1198	22.5671	22.8876	20.4534	20.5511	21.3411	12.3026	22.2128	12.3026	12.3026	12.3026	12.3026	12.3026	12.3026	12.3026	22.5492	20.7732	12.3026	20.9921	18.0272	19.348	20.4516	18.5215	21.7167	21.3577	20.5004	21.3894	20.6329	19.7509	12.3026	21.271	12.3026	22.4787	12.3026	22.7211	12.3026	23.3568
18.1464	19.4524	1	O43719	HTATSF1	18.7994	1.30599	3.04609	0.00321184	0.00900096	9.27864	0.00321184	1	19.2019	19.6667	19.4046	20.0088	21.1586	20.4999	18.4722	16.033	16.8101	19.7683	18.92	18.9632	18.9248	12.3026	17.2423	18.0004	17.3792	17.3249	12.3026	16.856	17.8639	19.5656	19.6442	18.4236	17.2895	17.9187	17.7437	19.0995	19.7298	18.6015	16.833	17.795	18.8089	17.2185	19.7087	17.7849	20.3245
24.2703	25.4951	1	Q9BUP3	HTATIP2	24.8827	1.22487	6.80495	2.26715e-09	1.01016e-07	46.3073	2.26715e-09	1	24.3421	23.7749	23.8593	23.9407	24.5233	25.222	24.9132	23.8887	24.5398	23.565	23.6859	24.1	24.0926	23.9733	23.8632	24.3496	23.665	24.2546	24.3939	24.7163	23.6313	24.7735	24.968	24.2084	25.7654	24.4626	24.3254	25.3485	24.2042	24.1774	24.2316	24.6691	24.0076	24.173	23.919	23.2005	25.2066
22.1431	23.5473	1	Q92598	HSPH1	22.8452	1.4042	7.19756	4.20482e-10	2.82574e-08	51.8049	4.20482e-10	1	23.123	21.7502	22.2876	21.9913	22.1398	22.8561	21.7827	22.355	22.1448	20.7292	21.4899	23.1375	22.4586	20.3425	22.4637	22.1485	22.0492	22.0135	22.8097	22.6652	22.9581	22.292	22.0926	21.6128	21.8029	22.1127	21.8409	22.0229	21.7597	22.3809	23.079	22.0739	22.2053	22.1601	22.3587	21.6599	23.4084
27.9086	29.1398	1	P04792	HSPB1	28.5242	1.23112	7.6183	6.81274e-11	7.34235e-09	58.0384	6.81274e-11	1	28.1796	27.9394	28.0007	28.3186	28.3489	28.3977	27.6704	27.8535	27.185	27.8874	27.8805	28.4639	27.6875	27.2018	27.978	29.2991	26.1395	27.2102	27.949	26.444	28.3297	28.283	27.4976	27.5394	28.0945	28.5791	27.4629	27.3607	28.5052	28.251	28.2575	27.5288	27.6496	28.3135	29.3068	27.7172	29.792
16.6101	19.029	1	Q0VDF9	HSPA14	17.8195	2.41885	3.83658	0.000260451	0.00110048	14.7193	0.000260451	1	12.3026	17.9975	18.095	17.9267	18.4149	18.4057	18.0967	12.3026	12.3026	17.3447	12.3026	17.6195	17.3575	17.6464	18.4406	20.0157	12.3026	18.7974	17.8632	12.3026	18.1326	17.5633	12.3026	18.9555	17.9506	18.2829	18.5968	19.2276	18.4314	12.3026	19.5567	17.9491	12.3026	17.0123	19.258	12.3026	20.0031
17.2778	19.3291	1	Q58FF6	HSP90AB4P	18.3035	2.05133	2.5583	0.0125638	0.0281106	6.54491	0.0125638	1	21.4989	17.7138	17.504	16.7272	18.365	20.6415	12.3026	17.0141	21.3534	22.5568	12.3026	20.8644	12.3026	17.3183	12.3026	12.3026	17.3058	16.5127	22.5067	21.5128	12.3026	15.4391	12.3026	20.2689	12.3026	12.3026	20.399	22.9727	22.2443	19.5289	16.5729	18.1578	12.3026	20.1809	21.513	12.3026	17.1406
14.1158	16.7269	1	Q00613	HSF1	15.4214	2.61118	3.31737	0.00141105	0.0045335	11.005	0.00141105	1	23.3422	12.3026	17.2579	12.3026	17.0368	12.3026	12.3026	12.3026	12.3026	12.3026	12.3026	12.3026	12.3026	16.8327	16.6589	12.3026	12.3026	12.3026	12.3026	12.3026	17.0978	12.3026	12.3026	12.3026	12.3026	17.7354	12.3026	12.3026	17.5593	12.3026	12.3026	17.5416	17.2472	12.3026	22.2938	12.3026	12.3026
16.6802	18.6257	1	Q3SXM5	HSDL1	17.6529	1.94546	3.92615	0.000191849	0.00086778	15.4147	0.000191849	1	17.7139	16.3414	18.6471	16.8196	18.2647	17.7549	15.1624	16.2904	14.8863	18.7839	16.9635	18.9546	19.3729	12.3026	12.3026	18.4435	17.8605	18.6523	12.3026	18.7987	16.4645	12.3026	19.4667	17.071	12.3026	16.469	19.0517	17.117	12.3026	19.9162	18.4641	17.5918	12.3026	18.975	17.7669	16.305	12.3026
14.8236	16.5116	1	Q7LGA3	HS2ST1	15.6676	1.68798	2.47917	0.0154465	0.0335164	6.14629	0.0154465	1	16.8982	12.3026	17.7486	17.5999	17.3892	12.3026	18.2538	17.5306	12.3026	12.3026	12.3026	12.3026	12.3026	12.3026	17.8976	19.3833	12.3026	12.3026	17.808	17.3568	12.3026	18.2006	18.1313	12.3026	18.2496	19.3456	12.3026	12.3026	12.3026	12.3026	12.3026	18.2814	12.3026	12.3026	12.3026	17.5247	12.3026
15.9693	18.2867	1	Q9NWY4	HPF1	17.128	2.31736	3.08828	0.0028343	0.00814229	9.5375	0.0028343	1	12.3026	19.2577	19.7095	12.3026	19.5366	18.2514	16.9281	12.3026	17.3263	12.3026	17.9332	18.8399	20.6903	12.3026	18.5809	20.6549	12.3026	12.3026	19.0489	12.3026	16.9868	21.6822	18.1727	12.3026	12.3026	12.3026	12.3026	19.2058	12.3026	18.9362	12.3026	12.3026	19.2997	18.8477	18.1665	12.3026	12.3026
24.1948	25.2114	1	P52272	HNRNPM	24.7031	1.01663	4.92685	4.95432e-06	4.39045e-05	24.2739	4.95432e-06	1	25.0759	24.5935	24.8697	24.8345	24.7826	25.5359	24.4234	23.5082	22.8272	24.507	24.2068	23.8628	23.3946	23.8801	23.8429	24.2241	22.2401	23.4545	21.8935	23.6296	24.2593	24.1927	23.7278	24.5806	24.2724	24.8265	23.364	25.1566	25.5149	24.7508	24.8651	23.599	25.5927	24.2204	23.9325	24.5688	25.3837
19.2205	20.796	1	Q8WVV9	HNRNPLL	20.0083	1.57552	6.02518	6.05694e-08	1.3568e-06	36.3028	6.05694e-08	1	17.6609	20.0214	19.7581	20.2153	20.1072	17.5704	19.8965	17.8249	18.2353	18.9203	16.0435	20.8928	20.1224	17.385	19.8375	21.1965	18.315	18.3572	19.5537	18.6744	18.6139	19.4119	18.0234	19.3053	19.169	19.7184	18.2137	21.2868	18.2605	19.1583	21.7457	18.4561	20.3019	18.8333	21.0483	19.8029	21.2417
22.7805	23.8228	1	P55795	HNRNPH2	23.3016	1.04232	6.89794	1.52337e-09	7.28767e-08	47.5815	1.52337e-09	1	22.9979	22.1589	22.9971	23.2494	23.1916	22.9186	22.5742	21.9128	22.586	22.5486	22.3416	23.408	23.3506	22.0933	22.5003	23.3899	21.2497	22.7378	22.1509	23.3703	23.3774	23.2263	22.8502	22.959	22.8051	22.7403	22.5997	23.6783	22.2687	23.4562	23.5561	21.0185	23.2624	23.1829	22.4538	22.9346	25.0934
22.9511	24.1329	1	Q13151	HNRNPA0	23.542	1.18177	3.60157	0.000569713	0.00210336	12.9713	0.000569713	1	24.6983	22.8047	23.2955	23.5747	23.7505	24.2445	24.6385	22.9318	23.8766	20.7836	21.6675	23.1988	23.2155	23.1979	23.1569	24.2689	19.1014	20.7562	16.6868	24.4693	23.1921	23.65	21.8408	22.61	23.1952	23.7243	22.4416	23.186	23.3394	24.8957	24.2622	22.5722	23.2966	23.1395	23.4656	23.1111	24.21
20.0422	21.8881	1	P17096	HMGA1	20.9651	1.84592	3.15325	0.002333	0.00692053	9.94301	0.002333	1	21.9862	18.3997	21.2999	22.0098	21.958	22.0168	21.0756	21.0579	20.1386	22.4236	21.2683	19.8229	21.818	21.4441	21.5118	22.4852	22.7686	22.52	19.7816	20.8799	19.6439	19.41	21.6145	21.3584	20.8542	20.0292	12.3026	21.1418	20.8962	12.3026	12.3026	18.887	12.3026	20.6865	21.145	19.975	23.0748
18.0092	20.7882	1	Q2TB90	HKDC1	19.3987	2.77896	3.25265	0.00172374	0.00534058	10.5798	0.00172374	1	20.6686	18.042	18.0544	20.1066	23.1524	18.0235	12.3026	18.5951	12.3026	18.1292	12.3026	18.5612	20.9344	12.3026	17.0079	21.2091	19.5476	16.3068	18.982	20.2527	12.3026	20.7754	12.3026	12.3026	22.0478	21.2177	20.3695	22.5238	20.012	21.6181	23.5131	15.7738	18.2622	20.8416	15.3825	12.3026	21.9111
13.788	15.282	1	Q9BSE4	HERPUD2	14.535	1.49402	2.30034	0.0242499	0.04933	5.29155	0.0242499	1	18.9301	12.3026	12.3026	12.3026	17.0149	12.3026	17.0624	12.3026	12.3026	12.3026	12.3026	12.3026	17.7783	12.3026	12.3026	17.9743	12.3026	12.3026	12.3026	12.3026	17.2271	17.3231	12.3026	18.4013	12.3026	12.3026	12.3026	12.3026	12.3026	17.3952	12.3026	17.3938	12.3026	12.3026	12.3026	12.3026	12.3026
13.7915	16.6588	1	Q15011	HERPUD1	15.2252	2.86729	4.16805	8.24306e-05	0.000430056	17.3726	8.24306e-05	1	12.3026	17.3021	12.3026	12.3026	12.3026	12.3026	12.3026	16.7447	12.3026	18.0347	12.3026	12.3026	12.3026	12.3026	12.3026	12.3026	12.3026	17.3713	17.099	20.8295	12.3026	12.3026	20.9459	12.3026	12.3026	12.3026	12.3026	18.496	12.3026	12.3026	12.3026	12.3026	12.3026	12.3026	17.5019	12.3026	12.3026
13.9625	16.3627	1	O95714	HERC2	15.1626	2.40022	2.44123	0.0170287	0.0364808	5.95962	0.0170287	1	16.5049	12.3026	12.3026	12.3026	12.3026	12.3026	12.3026	12.3026	15.7587	12.8968	23.9104	17.6063	12.3026	16.0225	12.3026	12.3026	12.3026	12.3026	15.0198	12.3026	23.7215	12.3026	12.3026	16.8223	12.3026	12.3438	12.3026	12.3026	12.3026	12.3026	12.3026	12.3026	12.3026	24.4783	12.3026	12.3026	15.0126
13.2831	14.9984	1	Q9BYK8	HELZ2	14.1408	1.71523	3.01389	0.00353082	0.00975691	9.08352	0.00353082	1	15.2964	12.3026	16.4549	14.7282	12.3026	12.3026	12.3026	12.3026	12.3026	16.6857	12.3026	17.8808	12.3026	12.3026	12.3026	12.3026	14.8116	12.3026	12.3026	20.1755	12.3026	12.3026	12.3026	12.3026	12.3026	12.3026	12.3644	12.3026	12.3026	12.3026	12.3026	12.3026	12.3026	15.4222	14.5069	12.3026	17.1566
14.7152	16.3458	1	Q9P2D3	HEATR5B	15.5305	1.63059	3.29028	0.00153485	0.00484847	10.8259	0.00153485	1	12.3026	15.1217	16.8032	15.9173	12.3026	15.6197	12.3026	12.3026	12.3026	14.915	12.3026	16.1498	15.9052	12.3026	15.2113	16.509	14.5937	12.3026	12.3026	12.3026	16.115	16.4967	17.1234	16.2664	16.7132	15.8014	14.0734	14.8253	12.3026	17.0167	16.449	13.937	15.1762	19.2994	14.2516	14.1283	15.4942
13.0444	15.3078	1	Q86XA9	HEATR5A	14.1761	2.26344	4.56653	1.93711e-05	0.000133191	20.8532	1.93711e-05	1	12.3026	12.3026	12.3026	12.3026	12.3026	12.3026	12.3026	14.7485	12.3026	12.3026	12.3026	12.3026	15.1861	12.3026	12.3026	12.3026	12.3026	12.3026	17.4195	12.3026	12.3026	17.0418	12.3026	12.3026	12.3026	15.9939	12.3026	12.8284	12.3026	13.7905	15.8945	12.3026	12.3026	14.5258	12.3026	12.3026	12.3026
18.4826	19.9701	1	Q7Z4V5	HDGFL2	19.2264	1.48749	2.31268	0.0235236	0.0480777	5.34847	0.0235236	1	18.9657	20.5528	20.166	20.2647	19.1477	18.219	20.2591	20.6267	16.0619	20.4014	19.565	20.2086	20.4278	12.3026	20.4015	20.2323	12.3026	20.3849	21.9565	20.2726	20.341	20.4701	20.7096	20.6127	20.8294	22.4204	19.8003	17.71	19.9926	12.3026	19.5042	18.7525	12.3026	12.3026	12.3026	12.3026	19.1186
12.9277	14.804	1	O15379	HDAC3	13.8659	1.87626	3.94388	0.000180504	0.000827738	15.5542	0.000180504	1	12.3026	12.3026	12.3026	12.3026	12.3026	12.3026	12.3026	12.3026	12.3026	12.3026	12.3026	12.3026	12.3026	12.3026	12.3026	12.3026	12.3026	12.3026	12.3026	14.7786	16.4826	15.6483	12.3026	12.3026	16.9426	16.0711	12.3026	12.3026	12.3026	12.3026	16.3982	12.3026	12.3026	12.3026	12.3026	12.3026	16.0103
17.6532	19.7202	1	Q92769	HDAC2	18.6867	2.06703	3.24642	0.00175705	0.00543483	10.5393	0.00175705	1	12.3026	20.1391	17.7349	19.5055	20.0326	19.9265	19.6551	12.3026	19.3185	20.1042	18.411	18.2028	19.5893	12.3026	12.3026	12.3026	18.6888	12.3026	20.1586	18.9053	18.6351	19.8497	12.3026	19.3732	19.7478	20.0139	18.7733	19.1408	19.174	20.6947	21.3787	19.3682	12.3026	20.1652	12.3026	18.1036	19.7801
21.4988	22.5995	1	Q13547	HDAC1	22.0492	1.10063	5.57181	3.87833e-07	5.88526e-06	31.045	3.87833e-07	1	21.774	21.6754	21.9825	22.0046	22.1747	21.1905	21.7534	20.9209	21.7351	19.9546	21.0368	21.6006	22.3343	21.0411	20.1223	21.0084	21.4391	22.4732	22.3262	21.5873	22.0039	22.0552	21.3804	20.7576	22.2056	21.8828	19.6733	19.9039	22.5801	22.9315	23.5093	20.7432	20.6895	20.7561	21.3089	21.442	23.3308
18.1262	20.2344	1	O00165	HAX1	19.1803	2.10814	4.21637	6.94046e-05	0.000373132	17.7778	6.94046e-05	1	18.7073	19.8532	19.5794	19.8255	19.4386	19.6313	20.4527	18.6082	19.8805	18.5106	19.6128	18.6524	20.305	18.5829	12.3026	18.9899	12.3026	12.3026	12.3026	12.3026	20.4368	18.9002	19.7017	20.8798	20.2128	21.0217	19.0904	17.8956	17.5838	17.636	12.3026	19.3725	17.1963	19.3466	20.5076	18.316	21.3939
17.613	20.1294	1	O14929	HAT1	18.8712	2.51642	4.12381	9.63967e-05	0.000489352	17.0058	9.63967e-05	1	20.9518	18.4942	12.3026	19.7659	18.8417	19.592	18.7575	18.0194	12.3026	19.6345	17.5801	20.5304	20.8497	12.3026	19.7948	17.7526	12.3026	19.3609	12.3026	19.0404	19.1553	20.1993	12.3026	19.5954	19.7989	20.8168	20.605	19.6609	19.2861	18.6362	18.4481	12.3026	18.68	12.3026	19.4973	12.3026	20.1663
18.0589	20.2562	1	P49590	HARS2	19.1576	2.19725	4.18681	7.7114e-05	0.00040683	17.5294	7.7114e-05	1	12.3026	12.3026	12.3026	17.4697	19.2226	19.8115	19.2314	16.3364	19.4256	18.1595	17.4604	17.4745	12.3026	18.7042	19.1028	19.8218	18.2382	19.7256	21.5252	18.5371	17.7152	18.1257	19.0291	20.2615	19.5766	17.9237	18.6917	16.6172	19.5286	20.4979	19.8085	19.8519	18.5732	19.0508	17.6461	17.7673	17.6135
19.577	23.0148	1	P16401	H1-5	21.2959	3.43782	5.30899	1.11155e-06	1.31821e-05	28.1854	1.11155e-06	1	22.9999	19.5159	20.0749	21.042	12.3026	22.2364	19.1291	19.4009	19.2472	19.5002	12.3026	20.8234	20.738	20.0839	20.7873	22.7404	23.9275	23.6984	19.8426	20.5874	20.2109	20.9403	18.9657	19.5581	21.0648	21.4838	20.3769	17.0949	22.8858	12.3026	12.3026	20.9199	20.432	20.2499	22.7014	12.3026	22.8011
13.4644	16.4573	1	Q02539	H1-1	14.9609	2.9929	3.59363	0.000584681	0.00215298	12.9142	0.000584681	1	12.3026	18.7942	12.3026	17.9075	12.3026	12.3026	18.7102	12.3026	12.3026	12.3026	12.3026	12.3026	12.3026	12.3026	12.3026	12.3026	20.5253	20.6506	12.3026	12.3026	12.3026	12.3026	19.0547	12.3026	12.3026	12.3026	12.3026	12.3026	12.3026	12.3026	12.3026	12.3026	12.3026	12.3026	12.3026	12.3026	23.4243
15.106	17.6469	1	A4D1E9	GTPBP10	16.3764	2.54089	3.7953	0.000299447	0.00122937	14.4043	0.000299447	1	12.3026	16.1057	18.274	16.3012	16.6434	19.7111	12.3026	16.6667	12.3026	12.3026	12.3026	12.3026	12.3026	12.3026	12.3026	18.9789	12.3026	12.3026	12.3026	19.3618	12.3026	19.7818	12.3026	15.9553	18.5711	15.9059	15.6009	17.486	12.3026	17.777	18.8343	16.5734	12.3026	12.3026	18.7217	17.4213	16.4594
12.8551	14.8017	1	Q9UKN8	GTF3C4	13.8284	1.94656	4.19695	7.43812e-05	0.000395577	17.6144	7.43812e-05	1	12.3026	12.3026	12.3026	12.3026	17.4029	12.3026	12.3026	12.3026	12.3026	12.3026	12.3026	12.3026	12.3026	12.3026	15.728	12.3026	12.3026	12.3026	16.0113	12.3026	12.3026	16.007	12.3026	12.3026	12.3026	16.2551	12.3026	12.3026	12.3026	12.3026	12.3026	12.3026	12.3026	12.3026	12.3026	12.3026	12.3026
13.4319	15.247	1	Q9Y5Q9	GTF3C3	14.3395	1.81513	3.0025	0.00365047	0.0100082	9.01503	0.00365047	1	16.2115	12.3026	12.3026	12.3026	12.3026	19.7479	12.3026	12.3026	12.3026	12.3026	12.3026	12.3026	14.8613	12.3026	15.6476	12.3026	12.3026	12.3026	12.3026	14.9769	12.3026	17.5231	12.3026	18.0497	12.3026	12.3026	15.2728	15.9934	12.3026	12.3026	12.3026	15.3974	12.3026	12.3026	12.3026	12.3026	19.8039
14.3383	15.787	1	Q13888	GTF2H2	15.0626	1.44869	2.42122	0.0179208	0.0380025	5.86229	0.0179208	1	12.3026	16.3888	18.4491	12.3026	16.8188	19.9615	12.3026	12.3026	12.3026	12.3026	12.3026	12.3026	16.4872	12.3026	12.3026	12.3026	12.3026	12.3026	12.3026	15.1447	18.3271	12.3026	14.3078	12.3026	16.0706	12.3026	17.8438	16.4984	15.8412	17.4286	18.1655	14.8197	12.3026	12.3026	15.2826	14.5937	15.7807
16.6044	19.3288	1	P35269	GTF2F1	17.9666	2.72435	5.31343	1.09214e-06	1.30341e-05	28.2325	1.09214e-06	1	19.8616	18.4186	12.3026	17.0553	19.2049	16.495	18.9129	18.8789	12.3026	19.1253	18.262	12.3026	18.9419	12.3026	19.3128	19.846	12.3026	12.3026	12.3026	17.5355	17.4587	18.7618	12.3026	18.1473	18.9084	19.2124	19.0562	16.825	16.5231	12.3026	19.355	17.3692	17.6699	15.7086	12.3026	17.8873	21.1037
14.7557	16.3209	1	P29083	GTF2E1	15.5383	1.5652	2.42966	0.0175394	0.0373905	5.90326	0.0175394	1	12.3026	12.3026	16.8613	17.934	16.9413	12.3026	16.0341	16.7203	16.2287	12.3026	12.3026	15.543	12.3026	12.3026	12.3026	12.3026	15.9223	12.3026	15.0911	17.4595	16.4283	17.0163	16.1564	12.3026	16.7402	18.3348	12.3026	15.199	12.3026	12.3026	17.7483	17.2438	12.3026	18.2822	12.3026	16.4802	12.3026
15.018	17.5914	1	Q00403	GTF2B	16.3047	2.57335	3.85449	0.000245082	0.00105137	14.8571	0.000245082	1	17.8998	12.3026	16.4675	17.9963	19.7177	18.6732	17.6138	12.3026	12.3026	12.3026	16.2625	18.0786	17.3905	12.3026	12.3026	19.0989	12.3026	12.3026	12.3026	12.3026	16.6956	19.3871	12.3026	16.397	12.3026	12.3026	12.3026	18.5495	19.2695	12.3026	12.3026	12.3026	18.6042	12.3026	12.3026	18.798	21.2398
19.5082	21.1218	1	P49841	GSK3B	20.315	1.61359	2.92797	0.00453152	0.0119128	8.573	0.00453152	1	23.2984	19.2134	20.2143	20.4177	23.6893	19.8827	17.7564	20.3553	12.3026	23.1407	19.8955	22.6912	22.5898	12.3026	22.379	22.8006	12.3026	19.8641	19.818	17.3597	21.4435	17.8456	12.3026	20.1743	19.627	20.2482	20.4203	19.5467	16.9776	19.5068	20.5891	20.0228	18.4484	22.9466	17.674	22.2495	20.5843
17.0654	19.0614	1	P49840	GSK3A	18.0634	1.99605	3.18926	0.00209214	0.00631895	10.1714	0.00209214	1	19.0843	17.9091	19.2856	17.8979	20.5356	17.408	12.3026	18.3989	12.3026	18.9791	17.5371	19.1981	18.5627	12.3026	21.7244	18.6477	18.2027	17.6153	12.3026	17.1903	18.8543	12.3026	12.3026	19.3145	18.3795	19.4987	15.3681	12.3026	17.9678	12.3026	20.1984	19.1764	19.467	18.5599	18.6687	12.3026	20.8372
19.0024	21.3179	1	Q9BQ67	GRWD1	20.1602	2.31547	5.16793	1.94011e-06	2.1021e-05	26.7075	1.94011e-06	1	20.015	18.188	19.115	19.7433	18.3495	20.7519	20.155	19.1938	19.9903	19.1751	19.7865	20.2339	21.0588	18.4687	20.3708	21.2291	12.3026	19.0862	18.9049	21.1681	19.1325	19.7038	21.1542	20.4991	19.0087	20.9252	18.7126	12.3026	12.3026	20.2264	20.8444	18.5499	12.3026	19.9527	21.0716	20.1118	20.1326
20.6336	21.6472	1	Q4V328	GRIPAP1	21.1404	1.01355	5.35016	9.43743e-07	1.17863e-05	28.6242	9.43743e-07	1	21.3896	20.484	20.9715	21.447	21.3318	21.2883	21.7442	20.7112	21.1758	19.1839	19.9281	20.1354	21.4473	19.6947	20.7324	20.1783	19.3754	21.6859	20.3843	21.5339	21.6192	20.9525	20.4194	20.0142	20.3847	21.2159	20.2366	20.2733	20.0176	20.0617	21.1994	19.6529	20.635	21.1308	20.0212	20.1537	20.7701
15.7348	18.3563	1	Q9NQ84	GPRC5C	17.0455	2.62145	3.26553	0.00165675	0.00517564	10.6637	0.00165675	1	17.1305	19.51	18.7001	18.9623	18.7703	19.2502	19.0347	12.3026	12.3026	12.3026	17.8092	17.9393	12.3026	12.3026	12.3026	12.3026	12.3026	12.3026	19.5457	12.3026	12.3026	12.3026	19.0129	19.0223	17.6939	17.8002	12.3026	20.5356	19.2674	12.3026	19.3871	12.3026	19.6808	18.2575	12.3026	12.3026	22.5702
12.7603	15.0807	1	Q9NPR9	GPR108	13.9205	2.3204	4.38511	3.77646e-05	0.00022703	19.2292	3.77646e-05	1	12.3026	16.5859	12.3026	15.8549	12.3026	12.3026	12.3026	12.3026	12.3026	12.3026	12.3026	12.3026	12.3026	12.3026	12.3026	12.3026	12.3026	12.3026	12.3026	12.3026	12.3026	12.3026	12.3026	12.3026	12.3026	12.3026	16.3127	16.9344	12.3026	12.3026	12.3026	12.3026	12.3026	12.3026	12.3026	12.3026	12.3026
14.3942	16.5781	1	Q5VW38	GPR107	15.4861	2.1839	3.4742	0.000860176	0.00300293	12.0701	0.000860176	1	17.3113	17.8043	17.5834	18.0637	17.9352	18.3953	12.3026	17.0278	12.3026	17.8038	16.1465	12.3026	12.3026	12.3026	12.3026	16.6382	12.3026	12.3026	16.7287	12.3026	12.3026	12.3026	12.3026	16.8696	12.3026	12.3026	12.3026	12.3026	12.3026	12.3026	12.3026	16.5051	12.3026	12.3026	18.1475	16.8766	12.3026
16.9495	18.7479	1	Q9HCN4	GPN1	17.8487	1.79833	2.38598	0.019593	0.0410095	5.69289	0.019593	1	12.3026	19.5489	20.4412	20.1915	12.3026	18.8606	12.3026	12.3026	18.4539	19.8584	19.1739	17.6246	18.0966	12.3026	19.6725	12.3026	12.3026	12.3026	19.6802	12.3026	18.827	19.0169	12.3026	20.598	19.2557	20.3748	19.6791	19.9526	18.6483	18.8365	19.179	18.987	19.7159	12.3026	12.3026	17.8789	12.3026
14.2412	16.6591	1	P80108	GPLD1	15.4501	2.41798	3.58636	0.000598713	0.00219749	12.862	0.000598713	1	16.5795	16.4335	12.3026	16.6589	12.3026	12.3026	17.6769	16.4092	12.3026	12.3026	12.3026	12.3026	12.3026	12.3026	12.3026	19.1666	17.9122	17.7463	17.4107	12.3026	12.3026	16.386	12.3026	12.3026	15.8965	12.3026	14.3826	12.3026	18.5915	12.3026	12.3026	12.3026	16.723	16.3543	12.3026	12.3026	21.097
15.1254	18.5542	1	Q92917	GPKOW	16.8398	3.4288	6.24565	2.41705e-08	6.49725e-07	39.0081	2.41705e-08	1	16.8915	16.8401	12.3026	17.4053	17.5538	12.3026	12.3026	12.3026	12.3026	12.3026	12.3026	16.2045	18.6698	12.3026	18.7286	18.7705	12.3026	12.3026	12.3026	18.4023	12.3026	12.3026	17.1941	16.9924	16.3441	18.4453	16.1778	16.1449	12.3026	18.1827	16.1485	15.8551	12.3026	17.1045	15.445	16.4749	15.3032
19.0727	20.9487	1	P43304	GPD2	20.0107	1.87606	4.73993	1.01103e-05	7.90483e-05	22.4669	1.01103e-05	1	19.9873	16.1756	18.2219	20.5355	19.7889	20.3607	18.35	19.4902	17.9555	19.9198	18.8575	20.4526	20.2817	17.3503	19.7908	19.7378	20.0313	17.5977	19.3263	16.096	19.6098	20.3104	18.7605	19.1819	16.247	19.6212	18.1321	20.2905	18.7957	20.1183	26.2013	19.6745	17.9091	18.9705	20.1834	12.3026	20.0513
13.8051	14.8934	1	Q9UKJ3	GPATCH8	14.3492	1.0883	2.62945	0.0103969	0.0240633	6.91401	0.0103969	1	14.7951	15.2983	15.2655	15.5658	15.032	15.2083	14.381	12.3026	18.184	15.8763	12.3026	12.3026	12.3026	14.3827	16.1351	15.5874	12.3026	12.3026	12.3026	12.3026	12.3026	15.7309	16.5037	15.646	12.3026	12.3026	12.3026	12.3026	12.3026	12.3026	12.3026	12.3026	12.3026	14.9548	14.6867	12.3026	12.3026
14.0305	15.7227	1	Q53EU6	GPAT3	14.8766	1.69213	2.44029	0.0170696	0.0365269	5.95504	0.0170696	1	12.3026	12.3026	12.3026	12.3026	17.199	17.0591	17.1709	12.3026	15.6414	12.3026	12.3026	12.3026	12.3026	15.7018	12.3026	19.5895	15.7674	15.3697	15.3758	15.774	12.3026	15.1325	12.3026	12.3026	12.3026	12.3026	17.0352	17.1821	12.3026	12.3026	12.3026	12.3026	12.3026	12.3026	20.4447	12.3026	17.4207
14.0507	16.8291	1	O43292	GPAA1	15.4399	2.77843	3.77065	0.000325333	0.00131744	14.2178	0.000325333	1	19.165	12.3026	17.7058	12.3026	12.3026	21.2636	12.3026	12.3026	12.3026	12.3026	12.3026	12.3026	12.3026	12.3026	12.3026	18.0794	12.3026	12.3026	12.3026	17.1609	18.6825	12.3026	12.3026	12.3026	17.9632	12.3026	12.3026	16.3938	12.3026	19.3883	20.1551	12.3026	12.3026	12.3026	12.3026	12.3026	20.9605
12.9279	16.2758	1	Q5T7V8	GORAB	14.6018	3.34789	5.07752	2.76368e-06	2.73701e-05	25.7812	2.76368e-06	1	13.8263	19.0328	12.3026	12.3026	12.3026	12.3026	12.3026	12.3026	12.3026	12.3026	12.3026	12.3026	16.3282	12.3026	17.5193	12.3026	12.3026	12.3026	12.3026	12.3026	12.3026	12.3026	12.3026	12.3026	12.3026	12.3026	12.3026	12.3026	12.3026	12.3026	17.3171	12.3026	12.3026	12.3026	12.3026	12.3026	19.0785
18.3774	20.5289	1	Q9Y3E0	GOLT1B	19.4531	2.15155	2.50947	0.0142792	0.0314206	6.29742	0.0142792	1	22.6424	21.4318	21.0949	21.9029	21.1655	21.0646	19.3801	22.0949	19.0477	12.3026	12.3026	21.6128	20.1318	19.2189	20.6645	21.8654	12.3026	17.6716	12.3026	20.2743	18.6433	19.6633	12.3026	20.0225	21.5035	12.3026	21.0965	21.1987	12.3026	18.2995	19.0885	18.4983	21.7725	19.8115	12.3026	12.3026	22.8647
16.9311	20.0525	1	Q9H4A5	GOLPH3L	18.4918	3.12133	4.8555	6.51435e-06	5.40786e-05	23.5758	6.51435e-06	1	20.5638	18.3928	18.4555	19.0154	18.8713	18.1618	12.3026	18.1813	18.6448	18.0535	18.2695	20.0615	12.3026	12.3026	18.0989	21.6055	12.3026	18.5885	18.3469	18.9869	18.5883	19.9065	18.4101	19.0836	12.3026	12.3026	12.3026	19.1544	12.3026	12.3026	12.3026	18.7254	12.3026	18.6284	20.5935	18.8049	18.9773
21.3115	22.7652	1	Q9H4A6	GOLPH3	22.0384	1.45379	6.49246	8.55509e-09	2.89183e-07	42.1521	8.55509e-09	1	22.3037	20.7501	22.0124	21.8532	22.3416	21.1507	21.4229	20.7574	20.8552	19.5464	21.35	21.8546	21.3442	20.1483	21.7485	22.7443	20.9884	20.8716	20.9844	21.4559	21.1827	21.7963	21.1051	20.5228	21.8065	23.2544	21.8933	20.7682	21.0089	21.7836	22.8127	19.335	19.3917	21.4322	21.929	20.7062	22.4822
16.89	19.3055	1	Q8NBJ4	GOLM1	18.0978	2.41555	3.07012	0.0029914	0.00851562	9.42566	0.0029914	1	20.6899	12.3026	19.6036	21.2231	18.8657	20.6578	17.9353	12.3026	12.3026	12.3026	16.347	19.6202	18.5231	12.3026	18.3393	18.3025	18.991	18.3243	19.9348	18.6197	17.2767	19.4492	18.1111	18.0858	21.3856	12.3026	18.6511	12.3026	12.3026	18.1378	19.0527	12.3026	18.3935	18.1902	12.3026	12.3026	20.4831
17.5949	18.8138	1	Q13439	GOLGA4	18.2044	1.21881	3.92003	0.000195926	0.000884094	15.3666	0.000195926	1	18.7442	16.8009	18.6915	17.8202	18.9781	19.2936	18.9398	16.9723	15.5446	16.3413	18.148	16.6312	17.4286	17.2833	15.8544	17.8822	12.3026	18.1168	17.6874	18.1584	17.8333	17.5312	16.7281	18.9289	18.9418	18.1022	19.062	18.1221	15.0944	17.8476	18.8664	18.0406	18.8048	17.4797	17.6943	16.7214	19.8208
19.1636	20.278	1	Q08378	GOLGA3	19.7208	1.11447	4.69466	1.19942e-05	9.04042e-05	22.0398	1.19942e-05	1	20.0245	18.9974	20.4567	20.3405	19.5559	19.5265	19.3215	17.4739	18.7172	19.4854	18.5892	19.3682	19.2876	16.2305	19.0712	18.8226	17.8877	18.0057	19.058	19.3244	19.8838	19.3453	18.2287	19.1325	19.5468	20.7228	19.2662	21.2101	19.4572	19.6357	20.4657	19.0267	19.4218	18.7153	18.3497	17.9349	20.9986
14.5334	17.3959	1	Q92805	GOLGA1	15.9647	2.8625	4.95529	4.44001e-06	4.02956e-05	24.5549	4.44001e-06	1	15.9319	12.3026	12.3026	17.2457	12.3026	16.4776	16.6042	12.3026	12.3026	12.3026	12.3026	17.2751	19.7671	12.3026	16.1521	19.4984	12.3026	16.6014	18.7441	16.1619	12.3026	16.18	12.3026	15.662	12.3026	17.142	12.3026	12.3026	12.3026	12.3026	12.3026	19.8314	12.3026	12.3026	17.8763	12.3026	19.0824
20.8192	22.2518	1	P15586	GNS	21.5355	1.43267	4.67228	1.30475e-05	9.61527e-05	21.8302	1.30475e-05	1	21.9727	19.7568	20.066	20.9886	20.7518	19.8845	21.3539	20.828	20.713	19.7187	18.9038	21.5426	20.5491	18.836	21.3312	23.2331	20.5479	21.6651	20.9658	20.5982	20.084	20.9152	20.4471	20.1298	21.7049	21.2302	21.8488	20.4264	21.5646	22.5377	22.4517	21.3073	19.3558	21.083	19.9049	20.2919	21.9363
13.9537	15.7967	1	Q9UJJ9	GNPTG	14.8752	1.84306	2.5602	0.0125013	0.0280048	6.5546	0.0125013	1	17.4697	12.3026	18.2653	17.9797	18.2543	18.9414	12.3026	12.3026	12.3026	12.3026	12.3026	12.3026	12.3026	12.3026	12.3026	18.5835	12.3026	12.3026	12.3026	17.533	12.3026	19.5005	12.3026	12.3026	12.3026	12.3026	12.3026	12.3026	12.3026	12.3026	12.3026	12.3026	12.3026	12.3026	17.8829	18.0556	18.8605
21.001	22.297	1	O15228	GNPAT	21.649	1.29595	4.49652	2.51026e-05	0.000163066	20.2187	2.51026e-05	1	22.5222	19.1772	20.3178	20.6924	21.2444	21.7503	19.9914	21.2874	20.172	21.2312	20.1243	21.3359	22.3235	18.5699	21.624	25.2282	21.0171	20.6622	21.4636	22.1183	19.8275	20.6041	19.5292	19.5312	21.2252	21.1859	21.2766	21.871	20.9653	21.2685	20.4673	21.0716	20.7318	21.3154	22.7878	19.5243	19.5121
15.4959	17.5941	1	Q9BVP2	GNL3	16.545	2.09821	3.20988	0.00196491	0.00600537	10.3033	0.00196491	1	16.3842	17.8456	12.3026	17.6882	18.3698	19.9284	17.8175	12.3026	16.7125	15.4992	17.3418	16.8766	17.3304	15.8727	17.3325	17.9531	12.3026	12.3026	12.3026	12.3026	12.3026	17.7223	15.8433	19.0419	17.208	16.8473	15.8195	15.7036	12.3026	12.3026	12.3026	16.4446	16.2958	12.3026	16.3419	12.3026	19.8338
21.074	22.5592	1	P49915	GMPS	21.8166	1.48516	7.61577	6.8878e-11	7.34235e-09	58	6.8878e-11	1	21.21	22.3415	21.9566	21.7413	22.1621	21.7536	20.3412	20.3982	20.3877	18.7994	20.8409	21.2492	21.3704	19.4066	20.4609	21.1487	20.8816	21.3176	21.0718	20.7998	20.8677	21.1418	20.8864	21.3918	21.3908	20.4824	21.2509	21.3525	21.0029	20.1653	21.744	21.1604	21.7467	21.1021	22.3332	21.0058	22.4538
16.6641	18.6866	1	Q68CQ7	GLT8D1	17.6753	2.02244	3.75361	0.000344461	0.00137758	14.0896	0.000344461	1	18.7677	17.4163	16.6408	18.6473	17.2198	17.2265	18.5374	18.5039	12.3026	12.3026	17.5286	17.6536	18.8348	16.7748	12.3026	19.5717	16.9323	12.3026	18.2728	17.4094	12.3026	18.7478	16.9209	18.7056	16.8236	17.7115	16.4611	19.0319	12.3026	16.8325	18.7602	16.898	12.3026	12.3026	20.217	18.4401	18.5735
18.2008	20.4712	1	O94925	GLS	19.336	2.27041	3.23258	0.00183322	0.00564567	10.4496	0.00183322	1	18.302	19.9449	18.9909	20.0761	20.3692	19.2805	20.2499	19.3186	12.3026	16.8899	20.7576	20.3523	18.8197	12.3026	19.7388	12.3026	17.1471	12.3026	19.4221	18.8028	12.3026	18.3755	19.8957	20.6056	20.1551	20.0578	19.1014	20.4959	19.7089	20.1475	21.9358	12.3026	19.0989	20.0125	12.3026	21.0568	22.8532
14.5892	16.9119	1	Q9Y2X7	GIT1	15.7505	2.32262	3.86803	0.000234044	0.00101317	14.9617	0.000234044	1	12.3026	12.3026	12.3026	18.0199	19.1515	12.3026	12.3026	12.3026	12.3026	12.3026	17.4916	17.181	17.4765	12.3026	12.3026	18.4993	12.3026	12.3026	12.3026	18.1165	16.0805	12.3026	12.3026	15.8977	12.3026	12.3026	12.3026	15.9256	16.9179	17.9056	19.3402	12.3026	18.0308	15.7917	17.3345	12.3026	18.971
16.0452	19.5596	1	O14908	GIPC1	17.8024	3.51438	4.77304	8.91856e-06	7.1064e-05	22.7819	8.91856e-06	1	19.7296	17.6976	19.0086	18.8254	17.8536	17.7575	12.3026	16.8747	12.3026	12.3026	12.3026	12.3026	18.5121	12.3026	19.2862	20.1638	18.0617	12.3026	12.3026	12.3026	12.3026	20.1094	18.3895	19.1063	19.2537	20.1322	17.833	12.3026	12.3026	12.3026	18.4821	12.3026	12.3026	19.914	18.5209	17.577	12.3026
17.5215	18.5915	1	Q6Y7W6	GIGYF2	18.0565	1.06999	3.48859	0.00082141	0.00289623	12.1703	0.00082141	1	18.852	18.4635	19.1863	19.0855	19.1956	17.9035	17.6019	18.2503	16.4216	17.0405	16.956	17.7559	14.5874	12.3026	16.1292	16.9737	16.0719	16.6449	17.0914	16.4766	17.2884	17.9672	16.7363	18.0712	19.3765	19.8013	18.939	18.2254	18.5133	16.9253	17.9264	15.9701	18.1908	17.8665	18.3304	17.6552	19.7453
13.3887	14.838	1	O75420	GIGYF1	14.1134	1.44927	3.16445	0.00225549	0.00672952	10.0137	0.00225549	1	14.3458	14.8427	12.3026	14.1223	12.3026	12.3026	12.3026	14.3105	12.3026	12.3026	12.3026	15.2593	12.3026	12.3026	12.3026	17.7136	12.3026	12.3026	15.719	12.3026	12.3026	12.3026	15.7607	15.5592	12.3026	15.7228	15.294	12.3026	12.3026	15.3705	15.0155	12.3026	12.3026	12.3026	12.3026	12.3026	15.3549
19.3466	20.8053	1	Q9NWU2	GID8	20.076	1.45873	3.12008	0.00257756	0.00749631	9.73492	0.00257756	1	18.5839	19.7932	21.2837	20.4685	20.853	20.1719	16.8066	19.238	19.7329	19.3415	20.0028	21.2037	21.1253	12.3026	20.2083	21.154	18.2001	17.0184	18.6959	20.925	19.2678	21.651	18.4664	21.4732	17.9754	17.8355	21.8658	19.4349	17.3593	21.3562	20.7459	20.4642	12.3026	19.5693	19.8142	19.7865	20.918
24.6203	25.8999	1	Q92820	GGH	25.2601	1.27965	4.13027	9.42228e-05	0.000479178	17.0592	9.42228e-05	1	24.4886	25.1121	24.2824	25.1384	23.8808	26.7077	24.1987	23.6994	25.0035	24.1979	23.9223	25.1196	24.2229	24.7228	23.5645	27.7195	24.4402	25.7489	24.2492	25.1823	24.8791	24.6349	25.5154	24.2904	24.768	22.8918	23.936	23.7244	24.2188	25.2485	24.5945	25.8334	25.1391	24.4407	23.7279	22.8855	26.5703
15.3232	17.1839	1	Q9NZ52	GGA3	16.2535	1.86069	2.73502	0.00780227	0.0188141	7.48034	0.00780227	1	12.3026	16.8049	17.3428	16.8951	17.6751	18.1595	12.3026	16.58	12.3026	12.3026	12.3026	12.3026	12.3026	12.3026	17.8242	18.1784	17.8246	12.3026	12.3026	17.923	12.3026	15.8826	18.8277	12.3026	17.6549	15.3041	17.1042	18.3614	12.3026	18.4452	16.9608	12.3026	12.3026	16.8164	18.8383	17.6933	12.3026
14.2391	15.9844	1	Q9UJY4	GGA2	15.1118	1.74521	2.82264	0.00611436	0.0152118	7.96727	0.00611436	1	12.3026	12.3026	12.3026	17.5723	12.3026	17.9403	21.556	16.6106	12.3026	12.3026	12.3026	18.3358	12.3026	12.3026	12.3026	18.1494	12.3026	12.3026	12.3026	12.3026	12.3026	16.5433	12.3026	12.3026	12.3026	12.3026	12.3026	16.2226	12.3026	16.8288	18.4661	12.3026	12.3026	17.2874	17.0543	17.0833	12.3026
16.8793	18.6321	1	Q969S9	GFM2	17.7557	1.75276	2.66906	0.00934335	0.0219672	7.12385	0.00934335	1	19.1388	12.3026	17.1266	12.3026	20.1699	12.3026	17.7097	15.1146	17.336	12.3026	19.1127	12.3026	17.0106	20.4334	17.3783	19.7644	12.3026	12.3026	18.3993	19.4168	18.9629	20.1446	16.5444	14.7228	20.4299	19.8075	12.3026	17.4475	17.0672	17.9324	17.1446	17.7448	17.5857	16.8052	19.9192	18.8651	19.2866
14.804	18.2735	1	Q6ZNW5	GDPGP1	16.5387	3.46956	5.5152	4.87329e-07	7.05297e-06	30.4174	4.87329e-07	1	18.4179	12.3026	12.3026	12.3026	12.3026	12.3026	17.1258	18.4644	12.3026	17.1164	17.9304	17.4921	18.4735	12.3026	12.3026	19.1375	17.8712	12.3026	17.0054	17.218	12.3026	12.3026	12.3026	12.3026	12.3026	12.3026	12.3026	19.4647	12.3026	17.0389	18.536	12.3026	17.8678	12.3026	12.3026	17.731	19.7686
13.35	14.6189	1	P16383	GCFC2	13.9844	1.2689	2.47161	0.0157509	0.0340535	6.10885	0.0157509	1	12.3026	17.1536	15.0057	12.3026	15.8712	16.6815	12.3026	12.3026	17.5775	12.3026	12.3026	12.3026	12.3026	12.3026	12.3026	12.3026	12.3026	16.2032	12.3026	12.3026	17.3069	12.3026	12.3026	12.3026	16.4738	16.1573	12.3026	12.3026	12.3026	12.3026	12.3026	12.3026	12.3026	12.3026	12.3026	12.3026	12.3026
13.1841	16.3199	1	Q96CN9	GCC1	14.752	3.13584	6.13551	3.82898e-08	9.15874e-07	37.6446	3.82898e-08	1	12.3026	12.3026	12.3026	12.3026	17.3947	12.3026	12.3026	12.3026	12.3026	12.3026	12.3026	12.3026	12.3026	12.3026	12.3026	16.4001	12.3026	12.3026	12.3026	12.3026	12.3026	12.3026	12.3026	15.7484	12.3026	16.5548	12.3026	12.3026	12.3026	19.1619	12.3026	12.3026	16.1867	12.3026	16.4068	12.3026	18.6585
16.911	20.4728	1	P32456	GBP2	18.6919	3.56173	4.71748	1.10054e-05	8.42953e-05	22.2546	1.10054e-05	1	20.5602	12.3026	18.0163	17.9387	21.0319	12.3026	12.3026	19.8449	12.3026	17.9302	18.1987	20.4916	20.344	12.3026	12.3026	18.0463	18.5516	18.0359	18.7536	19.6463	12.3026	20.4802	12.3026	17.3153	12.3026	20.6529	18.3958	12.3026	12.3026	20.0317	20.2314	17.5707	12.3026	20.6206	20.0687	18.4095	21.3973
18.5743	22.5177	1	P04062	GBA1	20.546	3.94337	7.84947	2.49572e-11	4.14363e-09	61.6141	2.49572e-11	1	16.9447	18.6986	18.8946	20.1855	16.4547	21.5888	18.9839	12.3026	17.657	18.8978	18.9791	17.8297	19.6318	17.4333	18.3822	21.9583	19.1344	20.0409	19.056	19.7144	20.1062	19.2301	17.8377	20.0193	18.2885	19.7416	20.2696	17.9824	19.3771	19.8027	21.1716	17.6429	12.3026	18.0693	21.7624	12.3026	21.0344
15.6922	17.3167	1	Q8WXI9	GATAD2B	16.5045	1.62451	3.01987	0.00346946	0.00960995	9.1196	0.00346946	1	17.2057	12.3026	17.1549	18.2974	16.8152	17.4399	17.066	16.1142	16.3141	17.3702	17.3931	16.5232	17.4021	17.3218	17.631	16.4948	12.3026	12.3026	12.3026	17.354	17.1859	17.6584	12.3026	17.111	12.3026	12.3026	12.3026	18.0899	12.3026	16.7131	12.3026	17.504	12.3026	17.0764	17.2277	17.1269	16.0547
14.6086	16.3707	1	Q86YP4	GATAD2A	15.4896	1.76207	3.20753	0.00197905	0.00603553	10.2882	0.00197905	1	14.8608	12.3026	15.5316	17.2696	16.1449	17.1199	12.3026	12.3026	16.7977	12.3026	12.3026	16.3664	16.3131	12.3026	12.3026	14.8855	12.3026	12.3026	12.3026	15.7669	16.2034	17.15	16.6709	12.3026	18.3839	16.8005	18.3596	16.5211	17.3625	18.2578	12.3026	12.3026	12.3026	12.3026	12.3026	12.3026	18.8646
23.5218	24.5825	1	P41250	GARS1	24.0521	1.06071	6.88111	1.63714e-09	7.70138e-08	47.3497	1.63714e-09	1	23.8933	23.2472	23.7336	23.8514	24.0665	23.8072	22.8396	23.6684	22.9972	23.346	23.451	22.9311	23.9678	22.2652	23.7201	25.1112	23.6723	23.169	24.0048	23.7553	22.6493	23.58	22.823	23.5044	24.5556	24.0946	23.5909	23.2781	21.9823	23.7305	24.1629	23.0777	22.7761	23.9506	24.1063	23.4236	24.3191
16.4013	18.9504	1	Q10472	GALNT1	17.6759	2.54918	4.16831	8.23539e-05	0.000430053	17.3748	8.23539e-05	1	18.6879	12.3026	16.5753	18.5241	17.8992	12.3026	15.6071	12.3026	17.0614	12.3026	12.3026	17.0218	15.8456	12.3026	12.3026	18.6928	18.0592	18.4403	19.386	17.8296	17.2079	18.7279	18.3919	17.9198	19.5411	18.5158	18.9328	12.3026	16.9297	18.9805	19.4863	17.7303	18.1412	17.2846	12.3026	12.3026	17.4098
15.9547	19.2396	1	Q8TAE8	GADD45GIP1	17.5971	3.2849	3.80595	0.000288888	0.00119383	14.4852	0.000288888	1	19.7693	19.2268	17.6293	19.0801	18.9184	19.0121	20.1123	12.3026	18.883	12.3026	12.3026	12.3026	12.3026	12.3026	12.3026	21.2166	21.0809	12.3026	12.3026	19.4864	12.3026	20.1159	19.8861	12.3026	20.6609	19.8179	20.0205	12.3026	20.3825	17.6235	12.3026	12.3026	12.3026	12.3026	12.3026	12.3026	20.9541
18.1397	19.5785	1	Q06546	GABPA	18.8591	1.43883	2.65864	0.00961065	0.0225019	7.06835	0.00961065	1	12.3026	12.3026	17.6937	18.559	21.1637	18.5361	18.4036	18.4948	17.1474	19.4686	18.3296	19.8343	12.3026	18.2643	19.2261	20.2599	12.3026	12.3026	17.9935	19.2493	18.262	18.3197	18.7823	20.0001	19.3259	18.6062	19.9091	19.2389	19.6379	18.9785	20.7795	18.8931	19.7425	19.9452	20.0041	18.467	20.6132
22.1086	23.2326	1	P11413	G6PD	22.6706	1.12404	4.72916	1.05302e-05	8.09853e-05	22.365	1.05302e-05	1	22.1477	21.3726	21.3886	22.2869	23.0995	22.6468	21.6844	22.6261	22.3195	22.1913	21.8605	22.8061	22.2939	21.5404	22.074	22.2823	21.9849	21.1717	22.5585	22.1727	22.2715	22.6973	20.9853	21.8809	21.1998	21.9892	21.2012	22.4217	22.1347	23.2188	24.3108	21.5279	22.4974	22.0181	21.5302	21.5148	24.9999
23.3126	24.4427	1	Q13283	G3BP1	23.8776	1.13012	7.61558	6.89361e-11	7.34235e-09	57.997	6.89361e-11	1	24.2901	23.1786	24.1087	23.9361	23.6714	24.1089	23.5455	23.0042	23.0489	23.1318	22.7974	23.534	23.8475	22.2965	23.189	24.5365	21.9168	22.5996	22.8851	23.4241	22.6553	23.492	23.648	23.2289	23.0026	23.7701	23.001	23.2743	22.7167	23.5765	23.3257	22.5165	23.0497	22.9955	24.482	23.4674	24.149
20.23	21.3141	1	Q9BQS8	FYCO1	20.7721	1.08411	4.28782	5.37196e-05	0.00030084	18.3854	5.37196e-05	1	19.8851	20.2701	20.2614	20.5913	20.0377	20.4529	20.1794	19.2338	20.0003	20.4544	20.3208	20.3003	19.9952	18.4212	19.659	19.3953	18.0934	19.7043	20.2525	20.2546	20.539	20.0369	20.2279	20.3743	19.8567	20.5145	20.7297	20.2699	20.0333	21.0965	21.1101	19.9526	20.5893	19.9198	21.077	24.1903	22.0978
20.4662	22.204	1	P51114	FXR1	21.3351	1.7378	5.57748	3.79042e-07	5.76737e-06	31.1083	3.79042e-07	1	19.875	20.8936	22.1581	21.8047	22.3004	22.2002	20.9132	19.7633	19.9881	20.7434	19.0034	20.3721	20.9818	20.086	21.1443	22.6464	12.3026	19.6531	19.7775	21.4386	20.5357	21.1074	20.644	20.7682	20.091	20.878	20.4259	20.377	20.6423	18.9662	19.2803	19.7337	21.5895	20.8895	22.1767	20.6325	22.2275
15.7659	18.6726	1	P35637	FUS	17.2192	2.9067	3.08296	0.00287953	0.00824287	9.50465	0.00287953	1	20.8475	12.3026	20.4309	12.3026	21.2587	20.1892	12.3026	18.2159	12.3026	12.3026	12.3026	12.3026	18.7303	12.3026	18.636	20.9085	12.3026	12.3026	12.3026	12.3026	12.3026	12.3026	12.3026	19.9749	20.3433	12.3026	19.6443	20.2766	12.3026	20.5625	19.9139	12.3026	12.3026	12.3026	21.4015	20.1861	20.6999
14.3219	16.2259	1	P09958	FURIN	15.2739	1.90407	3.093	0.00279476	0.00805331	9.56666	0.00279476	1	16.3939	17.1332	16.3767	16.4839	12.3026	16.8289	12.3026	16.433	12.3026	15.8615	12.3026	17.2599	12.3026	12.3026	12.3026	12.3026	16.8904	12.3026	18.3642	12.3026	12.3026	12.3026	12.3026	17.5293	19.2693	15.1314	18.0628	12.3026	12.3026	15.057	12.3026	12.3026	12.3026	16.4604	12.3026	12.3026	16.7758
16.7888	19.5608	1	Q8IY81	FTSJ3	18.1748	2.77205	4.55641	2.01124e-05	0.000137706	20.7609	2.01124e-05	1	19.6956	17.1233	19.7207	18.9745	19.951	19.6982	16.83	18.4366	17.2681	17.7285	18.5437	12.3026	12.3026	17.7932	18.815	18.3121	16.3213	18.7143	12.3026	12.3026	17.9072	16.0458	12.3026	20.0894	17.809	21.1616	12.3026	12.3026	18.4918	16.5639	19.3532	12.3026	17.07	17.8065	17.4484	12.3026	20.863
17.9783	19.8798	1	P42685	FRK	18.9291	1.90146	2.9834	0.00385971	0.0104902	8.90069	0.00385971	1	12.3026	20.9644	21.0967	21.4846	21.9281	18.4437	19.3653	20.7246	18.8962	17.2271	17.6848	17.6881	19.6814	18.1511	16.8839	12.3026	19.0968	19.6139	19.4467	12.3026	21.3079	18.2486	12.3026	18.7604	18.0934	17.8696	19.787	19.4127	18.532	12.3026	12.3026	18.8219	19.6658	21.4812	12.3026	20.7439	19.3833
17.617	19.4598	1	O14772	FPGT	18.5384	1.8428	3.46026	0.000899352	0.00311463	11.9734	0.000899352	1	12.3026	19.0099	20.7549	12.3026	20.5652	17.4429	18.3288	18.5219	18.1789	12.3026	18.3465	18.802	12.3026	12.3026	18.7002	20.5833	20.1902	18.7779	15.7503	12.3026	18.2033	19.7186	17.7445	19.4141	18.029	18.8876	17.2992	19.778	12.3026	19.8137	19.9419	19.8897	18.7211	18.6632	19.8638	18.1743	16.4419
13.2833	15.7724	1	P85037	FOXK1	14.5278	2.48911	4.23826	6.41824e-05	0.000349383	17.9628	6.41824e-05	1	12.3026	12.3026	12.3026	12.3026	15.1286	12.3026	12.3026	12.3026	12.3026	12.3026	12.3026	12.3026	12.3026	20.3079	12.3026	14.1911	12.3026	12.3026	12.3026	12.3026	12.3026	14.6493	12.3026	12.3026	12.3026	12.3026	12.3026	12.3026	16.8493	18.1987	14.8266	12.3026	19.5751	12.3026	12.3026	12.3026	19.391
14.2056	15.8941	1	Q5VW36	FOCAD	15.0498	1.68844	3.80889	0.000286033	0.00118376	14.5076	0.000286033	1	12.3026	16.368	12.3026	12.6151	12.3026	12.3476	14.1651	14.8846	13.5088	12.3026	12.3026	15.4694	16.8639	12.3026	16.3788	15.6783	16.1677	13.2971	16.0305	13.9034	14.7022	15.603	14.3672	12.3026	16.3788	15.1087	12.3026	12.3026	15.3256	15.9646	16.2649	13.9804	15.8474	12.3026	14.853	12.3026	16.2026
17.0491	18.7439	1	Q5T0N5	FNBP1L	17.8965	1.69481	3.31458	0.00142335	0.00456006	10.9864	0.00142335	1	17.8613	17.228	18.2266	17.1949	19.8209	17.2777	18.9527	18.8225	17.8653	16.9086	17.431	17.9192	18.2427	12.3026	19.0257	18.8918	16.1618	17.4447	17.1995	12.3026	16.9354	18.7353	15.7523	12.3026	18.8174	17.9333	18.3671	12.3026	12.3026	17.9153	18.2015	17.8782	12.3026	18.5466	18.7907	19.603	20.0797
23.8804	25.7834	1	P02751	FN1	24.8319	1.90307	8.50125	1.4602e-12	4.33833e-10	72.2712	1.4602e-12	1	24.5158	22.8781	23.9771	24.3437	24.5396	24.5007	24.0853	24.7197	23.6494	23.7933	23.7997	23.1572	23.6754	22.8028	23.9873	24.7224	24.107	23.9732	23.8366	23.9744	23.0907	23.6893	23.3385	23.8647	24.3049	24.1703	24.3786	24.4014	24.1372	24.2427	24.2428	22.9239	24.858	22.9686	23.1097	22.9325	26.7005
19.6292	21.0655	1	Q06787	FMR1	20.3474	1.4363	4.87839	5.96772e-06	5.02053e-05	23.7987	5.96772e-06	1	20.1475	20.3521	20.189	20.3617	21.1085	20.5584	20.001	20.0525	19.2558	20.2993	17.4446	20.6883	18.5943	16.36	19.1449	20.6395	18.5427	19.332	19.1112	20.7168	19.7469	20.6473	20.1873	19.9189	20.5099	20.3766	20.6488	19.0534	16.1487	19.9957	19.7153	17.739	19.9912	19.949	20.7269	18.3977	21.964
14.0555	15.8724	1	Q5D862	FLG2	14.964	1.81689	2.82866	0.00601167	0.0150026	8.0013	0.00601167	1	12.3026	12.375	12.3026	15.0608	12.3026	20.728	12.3026	12.8768	14.2516	16.2341	14.4029	12.3026	19.7032	12.3026	15.6158	15.6697	14.6801	14.7251	12.3026	15.974	12.3026	14.9535	12.3026	16.5617	15.7444	14.9251	12.3026	14.1233	12.3026	12.3026	14.7977	12.3026	12.3026	12.3026	12.3026	15.7551	20.8282
21.0654	22.8458	1	Q8NFF5	FLAD1	21.9556	1.78034	7.00462	9.64245e-10	5.28462e-08	49.0647	9.64245e-10	1	18.906	20.8086	21.7209	21.2846	19.6794	21.4859	21.0516	21.5067	20.3756	19.7386	20.6894	20.6132	20.6217	19.2427	21.5409	24.1884	22.3517	22.2309	22.2066	21.7147	20.2848	21.1297	20.8297	22.1067	21.7823	20.8255	21.9549	21.4199	19.5139	20.8613	21.0993	20.8454	20.8045	19.8876	22.9801	20.0711	22.1144
15.0211	16.9575	1	O95302	FKBP9	15.9893	1.93643	2.45537	0.016423	0.0352905	6.02883	0.016423	1	18.4085	12.3026	18.4179	12.3026	18.5836	12.3026	12.3026	12.3026	17.4546	12.3026	12.3026	12.3026	18.0099	16.8546	12.3026	17.7496	12.3026	17.9333	12.3026	12.3026	12.3026	12.3026	12.3026	12.3026	17.3075	12.3026	17.3462	18.7349	16.6916	19.2971	20.066	19.2082	12.3026	17.0158	17.9311	12.3026	18.3307
23.376	24.3795	1	Q13451	FKBP5	23.8777	1.00352	4.51856	2.31406e-05	0.00015347	20.4174	2.31406e-05	1	22.425	23.0576	23.0795	23.2088	23.3489	23.6861	23.4364	23.2368	23.112	23.1801	23.3179	22.713	23.1331	23.0725	23.4575	24.9033	23.0351	23.2243	23.8556	22.9663	23.4949	23.1204	23.255	23.5358	23.9342	25.0218	24.0766	23.5415	20.9468	23.4423	23.5021	24.1146	23.9036	22.7575	24.753	22.686	23.6304
14.2662	16.4482	1	Q96AY3	FKBP10	15.3572	2.18201	2.73341	0.00783698	0.0188817	7.47153	0.00783698	1	12.3026	12.3026	12.3026	12.3026	18.8927	18.2422	12.3026	12.3026	12.3026	12.3026	12.3026	16.6099	12.3026	16.5892	12.3026	12.3026	12.3026	12.3026	12.3026	12.3026	12.3026	19.8216	12.3026	12.3026	12.3026	18.8598	12.3026	18.257	21.0642	19.7793	20.7297	12.3026	17.1741	12.3026	12.3026	12.3026	12.3026
15.5042	18.6364	1	Q6UN15	FIP1L1	17.0703	3.13225	4.60107	1.70333e-05	0.000120191	21.1698	1.70333e-05	1	17.6742	18.5508	16.8141	19.2651	12.3026	12.3026	12.3026	18.2716	12.3026	18.3672	12.3026	18.9441	12.3026	12.3026	12.3026	12.3026	12.3026	12.3026	12.3026	18.3731	16.903	12.3026	17.0573	16.9036	18.8848	20.0874	19.2642	19.4052	19.7488	12.3026	18.4027	12.3026	19.0333	12.3026	12.3026	17.0569	19.8834
13.9895	16.6285	1	Q13643	FHL3	15.309	2.63899	3.15649	0.00231033	0.00686051	9.96343	0.00231033	1	12.3026	12.3026	12.3026	12.3026	17.8069	12.3026	12.3026	12.3026	12.3026	12.3026	12.3026	12.3026	17.9008	12.3026	12.3026	12.3026	12.3026	12.3026	12.3026	12.3026	12.3026	19.5989	12.3026	12.3026	12.3026	19.4704	17.4902	19.2257	21.0011	17.8035	21.1561	12.3026	12.3026	12.3026	12.3026	12.3026	19.0427
21.2307	22.3301	1	P49789	FHIT	21.7804	1.09945	4.51829	2.31632e-05	0.00015347	20.415	2.31632e-05	1	21.8856	21.6288	21.4157	21.7996	21.0107	21.1557	21.4115	20.8466	21.5013	20.8152	20.7272	21.4889	21.7491	16.7883	21.106	21.9369	21.0311	20.7323	21.7401	21.5465	20.4739	22.2815	21.4978	21.8945	22.4164	22.0539	21.5306	22.3158	18.8963	21.8226	21.9211	21.7476	19.4117	22.0604	21.1125	20.5499	22.0684
20.6318	22.397	1	P39748	FEN1	21.5144	1.76524	5.90446	9.97553e-08	1.98732e-06	34.8626	9.97553e-08	1	21.2906	19.5313	20.9498	20.9374	21.2226	18.9271	20.4379	23.22	20.217	19.5813	17.892	20.8253	21.1738	18.237	19.8023	21.2291	20.9549	19.9349	21.0994	20.9062	20.3449	21.3775	20.8645	24.0997	21.8152	21.519	20.2128	20.9911	20.6482	20.111	22.143	19.4848	19.9265	20.7927	22.1623	17.8815	21.9899
13.2902	16.3108	1	Q96ME1	FBXL18	14.8005	3.02055	5.17156	1.91268e-06	2.08036e-05	26.745	1.91268e-06	1	12.3026	12.3026	12.3026	12.3026	12.3026	12.3026	12.3026	12.3026	16.639	12.3026	12.3026	12.3026	16.8491	12.3026	16.8585	17.7467	12.3026	12.3026	12.3026	12.3026	12.3026	12.3026	12.3026	12.3026	12.3026	12.3026	19.0007	18.412	12.3026	12.3026	16.168	12.3026	12.3026	12.3026	12.3026	12.3026	18.2757
14.1708	15.6186	1	Q9H469	FBXL15	14.8947	1.44783	2.46501	0.016021	0.0345714	6.07626	0.016021	1	12.3026	12.3026	16.9162	16.5877	16.9111	12.3026	16.5315	12.3026	16.019	12.3026	12.3026	12.3026	17.1154	12.3026	17.6793	17.6335	12.3026	16.3272	14.8963	12.3026	12.3026	17.7485	12.3026	12.3026	16.6546	12.3026	17.1173	12.3026	12.3026	12.3026	17.6828	12.3026	12.3026	15.9747	12.3026	12.3026	12.3026
16.499	19.5557	1	P98095	FBLN2	18.0273	3.05673	4.45559	2.91841e-05	0.000182239	19.8523	2.91841e-05	1	18.9935	12.3026	17.1516	18.7958	20.2114	18.3074	17.6548	12.3026	15.8229	15.1829	12.3026	18.0298	19.1234	12.3026	18.3132	12.3026	17.4492	19.0303	12.3026	12.3026	19.2094	19.4234	12.3026	12.3026	16.0981	15.0847	16.8376	20.3062	17.5742	19.9691	21.3133	12.3026	17.5915	18.425	17.7403	17.2978	12.3026
13.0165	15.6467	1	Q14517	FAT1	14.3316	2.63015	5.20652	1.66691e-06	1.87071e-05	27.1079	1.66691e-06	1	12.3026	12.3026	12.3026	18.6153	12.3026	12.3026	12.3026	12.3026	12.3026	12.3026	12.3026	12.3026	12.3026	12.3026	14.8584	14.7493	15.7108	12.3026	12.3026	12.3026	12.3026	12.3026	15.9324	12.3026	14.0144	12.3026	12.3026	12.3026	14.0761	12.8328	12.3026	12.3026	12.3026	15.636	12.3026	12.3026	16.0604
15.4487	17.174	1	Q7L8L6	FASTKD5	16.3113	1.72534	2.4397	0.0170958	0.0365691	5.95212	0.0170958	1	12.3026	12.3026	12.3026	17.4272	17.5402	17.5161	12.3026	18.5016	12.3026	16.3469	17.6989	17.6665	19.1891	12.3026	19.059	18.1068	12.3026	17.6204	12.3026	19.2319	20.1287	12.3026	12.3026	17.0254	20.6738	18.5901	12.3026	12.3026	12.3026	15.1853	12.3026	17.5736	12.3026	18.3696	15.8593	12.3026	18.3505
18.5647	20.3247	1	Q658Y4	FAM91A1	19.4447	1.76004	5.37699	8.48041e-07	1.08553e-05	28.912	8.48041e-07	1	17.7531	17.5499	19.2875	18.04	19.4609	20.2229	17.3894	18.7553	18.3549	18.7175	19.6294	19.9758	17.6752	12.3026	18.7308	20.1659	19.1519	20.0057	19.0944	17.8527	19.2498	18.5373	18.6424	19.635	18.3451	18.7569	18.0159	18.0688	18.4771	18.7045	19.1184	18.1702	17.3206	19.2074	19.0133	18.9496	20.9247
13.6115	15.8557	1	Q6ZRV2	FAM83H	14.7336	2.24422	4.02796	0.0001349	0.000644255	16.2244	0.0001349	1	14.5223	12.3026	12.3026	12.3026	12.3026	16.2727	12.3026	12.3026	12.3026	15.0655	13.6467	12.3026	12.3026	12.3026	12.3026	18.6148	12.3026	12.3026	13.6423	14.3863	16.2812	19.74	12.3026	17.5568	12.3026	12.3026	12.3026	14.2168	12.3026	12.3026	16.6299	12.3026	16.4805	12.3026	12.3026	12.3026	15.3248
13.4916	17.4041	1	Q14320	FAM50A	15.4478	3.91244	5.33251	1.01238e-06	1.23699e-05	28.4357	1.01238e-06	1	16.4227	12.3026	12.3026	12.3026	17.5431	12.3026	20.0658	12.3026	12.3026	12.3026	12.3026	12.3026	12.3026	12.3026	12.3026	12.3026	12.3026	12.3026	12.3026	12.3026	12.3026	19.309	12.3026	12.3026	12.3026	12.3026	12.3026	17.9508	12.3026	17.2983	20.3342	12.3026	12.3026	12.3026	12.3026	12.3026	20.9212
20.7775	22.8677	1	Q92520	FAM3C	21.8226	2.09022	4.45383	2.93726e-05	0.000183011	19.8366	2.93726e-05	1	22.3652	21.3559	21.9914	21.998	22.6468	22.4532	20.3432	21.9431	12.3026	21.5685	22.1507	22.7905	21.8831	19.5121	20.6529	22.3262	19.8426	20.5233	12.3026	20.0285	20.2937	22.2867	21.116	20.7032	22.1188	19.6907	12.3026	22.4355	21.362	22.4944	23.1131	21.6135	22.0567	22.0851	22.259	21.0778	22.1088
15.6734	18.8586	1	O75063	FAM20B	17.266	3.18518	5.0956	2.57539e-06	2.61007e-05	25.9652	2.57539e-06	1	17.1272	12.3026	12.3026	17.2724	19.3187	18.3518	12.3026	17.9203	18.8897	12.3026	12.3026	12.3026	17.633	16.4814	18.2841	20.8308	16.8565	18.3146	16.5279	18.1188	12.3026	18.6501	12.3026	17.2156	12.3026	12.3026	12.3026	12.3026	12.3026	16.901	17.3632	16.6257	12.3026	15.9954	19.5704	17.7588	18.0546
14.9666	17.2191	1	Q96MK3	FAM20A	16.0928	2.25251	3.14029	0.00242585	0.0071621	9.86144	0.00242585	1	12.3026	12.3026	18.2967	12.3026	17.4755	18.9514	12.3026	16.8562	19.2368	12.3026	12.3026	19.1474	16.0952	12.3026	12.3026	21.1249	12.3026	12.3026	12.3026	12.3026	16.3902	16.3572	17.3368	16.9072	12.3026	12.3026	19.4494	16.54	12.3026	12.3026	12.3026	17.9336	12.3026	12.3026	19.1471	17.8023	18.6712
15.4505	17.7548	1	Q8N128	FAM177A1	16.6026	2.30435	2.57308	0.0120827	0.0272609	6.62075	0.0120827	1	19.9988	12.3026	18.9476	19.0095	19.045	12.3026	18.1016	12.3026	12.3026	12.3026	12.3026	19.3264	12.3026	12.3026	12.3026	23.431	12.3026	12.3026	12.3026	18.832	17.399	18.1845	12.3026	12.3026	19.6343	19.9116	19.3371	12.3026	12.3026	19.6121	19.447	12.3026	19.948	12.3026	12.3026	12.3026	20.2519
15.6432	18.2135	1	Q9Y6X4	FAM169A	16.9284	2.57031	3.25418	0.00171565	0.00531842	10.5897	0.00171565	1	18.9594	12.3026	17.111	16.3782	16.9637	19.6943	12.3026	16.3681	12.3026	12.3026	12.3026	12.3026	17.4793	12.3026	16.197	22.2524	12.3026	12.3026	12.3026	18.0631	12.3026	17.3766	12.3026	15.6779	19.7595	18.2003	19.0804	17.9149	12.3026	17.2634	17.2576	12.3026	18.4705	16.284	21.8664	12.3026	19.3444
21.1645	22.1813	1	Q9NRY5	FAM114A2	21.6729	1.0168	5.02792	3.35192e-06	3.21052e-05	25.28	3.35192e-06	1	20.5238	19.2759	20.9785	20.9787	20.8918	21.4893	20.6078	21.6826	21.3553	21.0514	21.5784	22.0184	21.7859	20.5615	20.5149	22.4189	20.5355	21.1606	21.458	21.7079	20.7714	22.3842	21.0035	21.4368	21.7516	21.3598	21.1856	21.1684	21.1794	21.021	20.5181	21.2366	20.0201	21.1899	22.0795	21.0396	21.6562
18.4304	20.381	1	Q9UNN5	FAF1	19.4057	1.95065	4.14203	9.03874e-05	0.000463852	17.1564	9.03874e-05	1	17.1635	20.9445	20.1749	21.5575	19.7763	20.3383	17.7445	18.4342	12.3026	12.3026	18.7163	20.6326	19.4542	12.3026	18.841	21.0216	17.9148	19.336	18.7279	19.3013	19.4798	20.2255	19.607	18.4947	19.558	18.5685	19.5745	19.5556	12.3026	20.0153	20.1932	19.3006	12.3026	19.7354	20.023	17.5707	20.949
23.1793	25.2503	1	Q01469	FABP5	24.2148	2.071	7.65322	5.85475e-11	7.03193e-09	58.5717	5.85475e-11	1	23.705	20.6732	22.2324	24.3736	24.1466	22.8937	22.0961	22.8065	23.0569	21.2488	21.9327	23.6386	23.9878	21.9062	23.4535	23.734	24.0777	22.768	23.1979	23.5923	23.6187	24.7093	22.4638	24.1402	22.2564	22.8824	21.3428	25.9686	25.1222	21.1422	25.8404	21.889	23.7669	24.0921	23.3552	22.3415	25.0666
19.0147	23.3085	1	P15090	FABP4	21.1616	4.29375	4.52134	2.2904e-05	0.000152336	20.4425	2.2904e-05	1	12.3026	18.6602	19.3487	22.7527	23.2892	23.5403	20.6246	12.3026	12.3026	12.3026	20.8976	22.7068	12.3026	12.3026	19.3279	24.2568	22.0727	20.326	12.3026	19.9787	23.2933	23.1186	19.6287	22.6049	12.3026	21.0775	12.3026	24.4146	24.1151	21.5626	24.757	12.3026	21.5914	21.1162	24.1407	12.3026	25.6458
16.8482	19.7677	1	P12259	F5	18.3079	2.91949	6.52084	7.58746e-09	2.64967e-07	42.5213	7.58746e-09	1	12.3026	16.1177	16.8177	15.323	16.4112	17.3937	17.0382	15.6773	15.414	15.4606	12.3026	12.3026	16.7686	18.9482	16.6297	20.5889	18.9933	18.1919	18.1112	16.2365	17.045	17.1131	16.0697	17.4811	19.6418	17.2106	19.2079	18.2342	16.1839	18.6817	15.6426	18.5119	17.4562	17.1994	18.8585	14.9674	19.1433
24.4663	25.5104	1	P00734	F2	24.9883	1.04415	6.50855	7.99238e-09	2.74538e-07	42.3612	7.99238e-09	1	24.0855	24.7527	24.6087	24.6529	23.6442	24.3617	24.4088	25.2046	25.0184	24.1613	23.9659	24.3652	23.6247	26.039	24.4049	25.2311	24.1759	24.7008	24.4954	23.9362	25.1815	24.476	24.299	24.5735	24.3001	24.2232	23.9841	24.1955	24.3338	24.5736	24.7759	25.1324	24.7221	23.7446	24.4523	23.9804	26.682
15.2331	17.2841	1	P05160	F13B	16.2586	2.05103	3.05584	0.00312062	0.00879477	9.33817	0.00312062	1	12.3026	15.6197	12.3026	12.3026	17.7461	16.1585	12.3026	12.3026	17.1404	12.3026	12.3026	12.3026	12.3026	18.3079	12.3026	18.957	12.3026	18.2556	12.3026	12.3026	19.1306	19.148	18.3703	17.3272	16.5297	15.6549	16.0751	15.5986	17.0931	17.6337	12.3026	17.4703	23.2525	16.0816	12.3026	12.3026	19.3342
16.6478	19.749	1	P00742	F10	18.1984	3.10116	5.52394	4.70465e-07	6.86246e-06	30.514	4.70465e-07	1	19.1097	17.6317	12.3026	12.3026	17.4838	18.9721	16.9678	19.464	12.3026	19.2102	12.3026	18.2503	12.3026	16.8652	16.6547	21.0373	16.1855	16.7639	16.8976	17.9303	18.6612	18.079	17.914	17.5731	19.3393	12.3026	16.7918	19.8757	19.43	12.3026	17.8025	18.2964	17.7546	12.3026	17.657	12.3026	20.9658
18.4246	19.6764	1	Q15024	EXOSC7	19.0505	1.25176	2.54862	0.0128884	0.0287342	6.49545	0.0128884	1	17.1435	18.3127	20.0997	19.4718	20.2452	19.9552	12.3026	19.6068	19.3399	17.1829	19.0123	18.7429	19.3011	12.3026	17.8534	19.1158	20.1302	19.4099	19.2968	18.666	19.7667	18.3572	17.4133	19.5272	20.2178	21.0058	20.6658	18.0923	19.5787	19.4748	20.5907	19.452	12.3026	18.5691	18.4778	12.3026	17.7324
17.9348	19.8311	1	Q9NQT5	EXOSC3	18.8829	1.89631	3.04127	0.00325779	0.00910859	9.24932	0.00325779	1	20.5104	12.3026	17.6883	18.7698	20.4304	19.1464	20.0888	20.3206	19.0282	18.5596	19.4266	19.6887	19.45	12.3026	20.2693	20.2921	20.2796	20.3357	12.3026	20.0562	19.8818	19.4986	18.7563	18.5565	12.3026	20.5163	12.3026	12.3026	18.6763	12.3026	20.9186	18.954	12.3026	19.1605	19.9212	18.0501	20.148
14.858	17.1023	1	Q01780	EXOSC10	15.9801	2.24432	3.89757	0.000211595	0.000936824	15.1911	0.000211595	1	18.6922	12.3026	16.1128	12.3026	12.3026	15.7842	12.3026	17.7893	12.3026	12.3026	12.3026	12.3026	17.6439	12.3026	17.0688	18.4686	12.3026	15.8105	17.9096	16.107	18.0395	17.3479	12.3026	16.8868	17.6091	12.3026	16.4077	15.2531	12.3026	16.4828	16.2222	12.3026	12.3026	15.7311	16.6791	12.3026	18.1632
18.729	19.8065	1	O60645	EXOC3	19.2677	1.0775	2.97984	0.00389998	0.0105792	8.87943	0.00389998	1	18.9465	20.7801	12.3026	20.4517	19.3042	18.3208	19.0181	19.7837	18.7149	12.3026	18.404	19.2059	18.9864	16.6289	17.8112	19.6235	18.4526	18.2879	18.0305	20.2026	19.4913	18.2684	17.8822	19.3945	20.3218	20.0001	19.588	20.9643	19.2961	18.812	20.7171	19.1475	20.2181	19.4869	18.4048	16.6914	20.5159
14.7465	16.8682	1	Q9NVF9	ETNK2	15.8074	2.12163	2.51238	0.0141713	0.0312481	6.31204	0.0141713	1	12.3026	12.3026	18.5395	12.3026	12.3026	12.3026	19.5117	12.3026	18.3127	12.3026	12.3026	12.3026	12.3026	12.3026	12.3026	18.2474	12.3026	18.472	21.4653	12.3026	18.9337	12.3026	12.3026	19.0107	18.7415	20.2718	12.3026	18.5667	12.3026	12.3026	12.3026	20.0383	12.3026	12.3026	12.3026	17.8053	12.3026
17.3311	18.7561	1	Q86YB8	ERO1B	18.0436	1.42496	2.30968	0.0236981	0.0483994	5.33462	0.0236981	1	20.9551	18.591	18.8522	18.7997	16.7528	16.9403	19.645	17.9539	17.1693	17.5151	17.5956	19.3303	19.4028	19.0395	19.9624	12.3026	18.6469	12.3026	20.9062	18.7905	17.9679	12.3026	12.3026	17.8548	20.7387	18.1642	17.6784	17.3544	12.3026	12.3026	19.465	12.3026	18.1836	17.6871	18.9801	16.8805	19.7081
16.0861	18.557	1	Q6P6B1	ERICH5	17.3215	2.4709	2.7205	0.00812007	0.019431	7.40112	0.00812007	1	17.5223	17.3051	18.9989	19.4587	19.0588	19.0409	16.7114	12.3026	18.0411	12.3026	18.6608	12.3026	19.2264	12.3026	21.0357	12.3026	16.9689	16.8871	12.3026	12.3026	12.3026	19.7628	12.3026	19.1043	19.3221	21.2718	18.0079	19.3864	12.3026	12.3026	19.4281	12.3026	12.3026	12.3026	12.3026	19.3602	19.025
14.5741	15.9977	1	P28715	ERCC5	15.2859	1.42366	2.39913	0.0189531	0.0399067	5.75585	0.0189531	1	15.6004	15.1093	17.078	12.3026	16.0164	17.8763	12.3026	12.3026	15.7102	16.0449	15.8066	16.6641	17.0074	12.3026	17.5827	18.235	12.3026	12.3026	12.3026	12.3026	12.3026	12.3026	17.6696	16.496	12.3026	12.3026	12.3026	16.7855	12.3026	12.3026	17.9558	12.3026	15.561	16.6568	15.6675	12.3026	12.3026
17.1639	18.4148	1	Q96RT1	ERBIN	17.7893	1.25094	2.9643	0.00408003	0.0109519	8.78707	0.00408003	1	17.495	17.2079	17.8162	18.2472	17.159	16.9868	16.0095	17.5277	12.3026	17.8262	16.3329	18.0072	17.6644	16.9778	17.354	16.9772	17.7908	16.7355	17.2163	18.0899	16.6086	18.967	17.1675	17.6018	18.2708	18.3304	18.2989	20.4245	12.3026	18.1738	17.4776	17.2242	18.1119	17.5069	17.4064	12.3026	18.2049
16.8861	18.7848	1	Q12929	EPS8	17.8355	1.89869	3.03418	0.00332652	0.0092732	9.20626	0.00332652	1	19.0138	16.9656	12.3026	12.3026	19.6544	18.7626	18.2703	12.3026	17.7812	16.6546	17.84	18.0273	17.3485	15.6839	12.3026	17.7802	12.3026	12.3026	12.3026	16.2107	12.3026	17.4842	20.1949	19.6239	19.1786	19.2852	15.9074	19.4888	18.7146	19.392	21.8252	12.3026	18.0081	19.1187	19.3164	19.647	12.3026
19.8552	21.2557	1	Q9UBC2	EPS15L1	20.5554	1.40047	5.92624	9.11861e-08	1.85829e-06	35.1204	9.11861e-08	1	20.8073	19.6968	19.7242	20.4068	20.4672	20.0388	19.1157	19.8744	18.9619	19.7406	19.0947	21.6486	20.3385	18.2566	19.3749	19.5656	20.1061	19.4301	19.7311	20.0759	19.6782	21.42	19.025	18.9493	19.8733	21.3682	19.656	20.3281	20.8561	19.099	21.6992	20.0402	20.3465	20.3446	18.7476	16.8993	22.6114
18.3062	20.2261	1	P49961	ENTPD1	19.2661	1.91988	2.64298	0.0100256	0.023309	6.98532	0.0100256	1	18.6336	12.3026	19.5848	12.3026	21.4106	20.3068	17.3457	19.4742	20.1458	19.8213	12.3026	20.6545	19.3306	12.3026	18.2034	18.1858	22.0098	12.3026	19.7478	20.1722	19.6154	21.5475	18.9637	20.7699	19.3804	20.1455	19.0331	20.5177	19.4699	21.4464	23.3791	20.8248	20.4817	12.3026	12.3026	12.3026	18.7926
14.7075	16.7453	1	Q6UWV6	ENPP7	15.7264	2.03788	2.54939	0.0128621	0.0286983	6.49941	0.0128621	1	12.3026	12.3026	19.1592	18.3151	18.7723	18.1961	12.3026	18.8337	12.3026	12.3026	12.3026	12.3026	12.3026	12.3026	12.3026	18.8642	18.805	17.1214	18.7634	12.3026	12.3026	12.3026	12.3026	19.8608	12.3026	12.3026	12.3026	12.3026	12.3026	18.0942	18.2358	18.0753	17.7153	12.3026	12.3026	12.3026	20.737
13.6943	16.0297	1	Q9Y6X5	ENPP4	14.862	2.33539	3.00733	0.00359924	0.00991108	9.04406	0.00359924	1	16.7078	12.3026	19.672	12.3026	18.5792	12.3026	12.3026	17.725	12.3026	12.3026	12.3026	12.3026	12.3026	12.3026	12.3026	12.3026	12.3026	12.3026	12.3026	12.3026	12.3026	17.9976	12.3026	12.3026	12.3026	16.992	12.3026	12.3026	16.9481	12.3026	12.3026	18.025	12.3026	18.1806	12.3026	12.3026	22.8992
14.6051	17.2664	1	Q8NFI3	ENGASE	15.9357	2.66135	4.20249	7.29284e-05	0.000389112	17.6609	7.29284e-05	1	12.3026	15.1465	12.3026	12.3026	12.3026	18.694	12.3026	12.3026	12.3026	12.3026	12.3026	12.3026	16.7925	12.3026	12.3026	18.6325	16.0305	12.3026	19.4764	16.1946	17.6181	12.3026	17.0029	17.8119	12.3026	17.6661	12.3026	12.3026	12.3026	17.2836	17.733	17.0438	17.2027	12.3026	19.4021	12.3026	17.2264
18.111	21.2317	1	Q8N8S7	ENAH	19.6713	3.1207	6.741	2.97829e-09	1.25466e-07	45.441	2.97829e-09	1	18.8565	12.3026	18.4224	20.1448	19.4422	19.6792	18.2841	17.0728	19.8243	19.3821	18.6814	18.4704	12.3026	12.3026	18.9669	20.3753	16.7922	15.8394	18.3971	18.0751	18.2822	20.0617	18.3224	19.172	18.506	19.6119	18.5277	12.3026	19.7635	20.3502	21.1643	17.6892	20.0423	18.5336	17.828	18.2239	20.8836
21.8223	22.8504	1	P50402	EMD	22.3364	1.02805	2.67445	0.00920754	0.0216931	7.1527	0.00920754	1	22.6722	21.2865	21.3455	22.8188	22.1382	22.3842	22.2385	19.2541	21.919	19.6365	21.6214	21.4229	22.3592	22.1883	22.3696	23.5988	20.0353	21.3894	12.3026	22.0608	21.8477	22.4563	22.6062	23.5165	22.8812	23.1435	22.6562	23.2033	22.4611	21.673	22.4982	22.5105	22.4532	21.1646	22.9164	22.5748	24.3592
17.0747	19.6012	1	O43402	EMC8	18.3379	2.52653	3.71847	0.000387356	0.0015206	13.827	0.000387356	1	21.5479	18.8622	12.3026	20.0994	17.4781	12.3026	18.7884	12.3026	12.3026	12.3026	12.3026	12.3026	20.5241	12.3026	19.1302	21.2881	18.982	19.5528	18.7233	19.5464	12.3026	20.6147	19.3609	19.6108	12.3026	20.4403	19.5918	19.4852	12.3026	20.1219	21.2989	18.2746	20.7082	12.3026	20.725	12.3026	20.8697
20.8011	22.0773	1	Q15006	EMC2	21.4392	1.27622	3.17677	0.00217294	0.00652902	10.0919	0.00217294	1	19.331	21.4396	21.4255	22.079	20.6427	22.1887	20.8726	22.0694	21.4488	20.7434	20.4302	20.7254	20.5681	21.7082	20.3323	22.05	21.3784	21.8643	12.3026	21.8353	21.8006	21.5095	21.2597	21.7467	21.4753	21.3925	21.3462	21.5387	21.6674	20.044	21.9545	21.4776	21.895	19.6913	22.3038	12.3026	23.3917
14.4926	17.0629	1	Q9BW60	ELOVL1	15.7777	2.57025	2.86207	0.00547008	0.0138843	8.19147	0.00547008	1	18.9892	12.3026	12.3026	12.3026	20.757	12.3026	12.3026	12.3026	12.3026	12.3026	12.3026	12.3026	12.3026	12.3026	12.3026	20.3257	12.3026	12.3026	19.906	12.3026	12.3026	12.3026	12.3026	19.3262	20.864	20.949	20.0008	20.4332	12.3026	12.3026	20.3158	12.3026	12.3026	12.3026	12.3026	12.3026	20.3083
15.9452	17.213	1	Q14241	ELOA	16.5791	1.2678	2.4133	0.0182849	0.038644	5.82402	0.0182849	1	16.1456	17.3171	18.0828	17.8954	17.7892	18.0706	18.8081	16.1831	16.7511	17.4594	16.2981	16.7118	16.7327	17.0758	17.0009	19.4303	12.3026	12.3026	12.3026	17.3066	18.0596	16.7494	17.5223	17.9419	12.3026	18.3631	12.3026	12.3026	15.5207	17.5398	12.3026	12.3026	12.3026	12.3026	17.8736	16.3723	16.0878
21.5342	22.536	1	O60841	EIF5B	22.0351	1.00177	7.20347	4.09912e-10	2.82189e-08	51.8899	4.09912e-10	1	21.4536	21.4992	22.085	21.7344	22.045	22.0382	21.6261	21.7887	20.5559	21.176	21.8166	21.8071	22.1228	21.1629	21.5757	22.5885	21.7189	21.1462	21.3376	21.9554	20.9743	21.5709	21.1598	22.1645	21.938	21.8141	21.7794	21.1213	19.5519	21.2729	21.6345	21.776	20.8938	21.1883	21.8786	21.279	21.9147
17.0541	19.0456	1	O60573	EIF4E2	18.0499	1.9915	2.72139	0.00810036	0.0194003	7.40594	0.00810036	1	19.5569	12.3026	12.3026	12.3026	20.1198	12.3026	18.2362	12.3026	12.3026	19.3864	16.0316	19.0367	19.5412	18.6007	19.4775	19.2025	19.5804	19.0131	20.0609	19.2572	20.261	20.0495	12.3026	12.3026	20.8469	20.7211	18.6644	20.2373	20.1063	20.2177	19.0376	12.3026	12.3026	12.3026	19.0739	12.3026	16.8951
18.2677	19.94	1	P41214	EIF2D	19.1038	1.67231	4.32556	4.68789e-05	0.000268934	18.7104	4.68789e-05	1	19.5762	16.5503	18.9064	17.0382	18.6712	16.7385	19.2767	16.9071	17.2277	18.9341	12.3026	17.8962	19.407	16.6235	18.7154	20.9783	18.3176	18.8123	18.4813	19.5427	19.0688	21.0793	18.8668	19.9453	19.1336	20.1087	17.6172	18.1492	19.0584	18.7005	17.6731	19.75	17.7345	17.1635	20.3817	12.3026	17.9569
13.6159	14.8879	1	Q9P2K8	EIF2AK4	14.2519	1.272	2.8108	0.00632093	0.0156567	7.90058	0.00632093	1	12.3026	12.3026	12.3026	16.0895	12.3026	12.3026	14.4605	14.8352	12.3026	12.3026	12.3026	20.172	12.3026	12.3026	12.3026	14.3411	14.9899	12.3026	12.3026	16.1127	12.3026	14.6104	17.2268	15.4132	12.3026	12.3026	12.3026	12.3026	12.3026	12.3026	17.5805	14.7141	14.2623	12.3026	14.7073	12.3026	14.8213
21.423	22.4498	1	Q9BY44	EIF2A	21.9364	1.02675	6.23937	2.48143e-08	6.60741e-07	38.9297	2.48143e-08	1	21.8206	21.5067	21.7313	21.4084	20.8385	21.0234	21.513	21.1026	21.348	20.0044	20.9371	21.3067	21.3405	20.2132	20.5246	22.6224	21.2012	21.4265	21.1633	22.0717	21.3723	21.5672	21.6944	21.6571	21.8202	21.6759	21.5161	21.5491	21.4631	21.51	22.0801	21.5856	21.4673	21.7738	22.2629	21.1297	22.5139
22.3392	23.7787	1	Q9H223	EHD4	23.0589	1.43947	8.03005	1.13745e-11	2.37812e-09	64.4817	1.13745e-11	1	23.2546	21.6793	22.352	22.3337	23.4413	23.3336	21.6144	22.2883	21.7664	22.3043	21.3941	23.2008	22.6519	20.3707	22.7306	23.3446	19.9182	21.0599	21.7868	22.7083	22.212	22.9506	22.1858	22.416	22.3769	22.7327	22.2075	23.5717	21.1922	23.2028	23.852	21.7344	22.9526	22.2411	22.6379	22.2113	23.8343
19.092	20.8937	1	Q9GZT9	EGLN1	19.9929	1.8017	4.34292	4.40223e-05	0.000256191	18.8609	4.40223e-05	1	19.6532	19.1947	19.5095	19.8384	19.1458	19.7823	19.9385	19.6265	19.175	19.5314	19.1503	12.3026	19.3031	16.9615	20.5653	21.4637	18.1346	18.7995	12.3026	20.5675	20.2705	20.9372	20.5533	19.9341	20.8122	21.0148	20.1882	18.7933	12.3026	19.5677	20.1899	20.3871	18.4207	19.6469	20.8992	18.4499	20.5589
18.3166	19.454	1	Q7Z2Z2	EFL1	18.8853	1.1374	3.07719	0.00292932	0.00836841	9.46911	0.00292932	1	17.5251	18.9687	17.4895	19.8091	19.8438	19.4031	18.6268	17.6509	18.8853	12.3026	17.5862	18.9123	18.7861	15.8802	17.8139	19.2505	17.3568	12.3026	17.5622	19.5878	18.8336	18.8505	19.4443	18.8379	19.1026	20.5527	17.9491	19.3488	17.5563	19.5346	20.0181	19.4786	19.4238	18.9428	18.2762	17.7043	18.8359
20.3571	22.1603	1	Q12805	EFEMP1	21.2587	1.80327	2.83959	0.00582929	0.014625	8.06327	0.00582929	1	21.6599	17.3079	19.4295	21.9808	23.5011	21.0523	18.03	18.0011	20.5397	22.1001	19.922	23.1927	21.6807	20.2808	20.5879	19.0944	18.7893	12.3026	12.3026	20.8908	23.533	23.4695	18.3438	22.1224	19.1476	21.2249	20.6816	21.3999	22.5518	22.7522	24.7269	18.1527	17.8291	22.0083	22.0642	20.2003	17.8121
16.377	18.3907	1	Q7L9B9	EEPD1	17.3838	2.01372	2.85956	0.00550926	0.0139398	8.17707	0.00550926	1	12.3026	12.3026	12.3026	17.9244	12.3026	12.3026	19.524	12.3026	18.0758	17.9656	17.39	17.4951	26.0633	12.3026	17.5855	25.2956	17.7936	17.9384	12.3026	18.2076	18.3589	16.2943	17.9976	12.3026	18.7622	16.9658	18.2015	12.3026	17.9353	18.4319	18.0126	18.8698	12.3026	12.3026	18.5489	12.3026	18.1725
26.4345	27.4669	1	P29692	EEF1D	26.9507	1.03233	8.638	8.04778e-13	3.02865e-10	74.6151	8.04778e-13	1	26.7689	26.1392	26.7624	26.7048	26.4448	26.3305	26.3153	26.6477	25.8421	26.3495	26.3948	26.4626	26.4752	26.0705	26.3462	26.541	26.3467	26.5332	27.0788	26.5054	26.3669	26.7314	26.2323	26.1841	26.0415	26.407	25.9763	26.7564	26.7134	27.1334	26.9482	26.2891	26.9092	26.1843	25.9891	25.7213	27.2001
19.3397	20.4011	1	Q6P2E9	EDC4	19.8704	1.06136	2.71655	0.00820861	0.019617	7.37963	0.00820861	1	20.759	19.5769	19.3082	19.9722	21.1535	21.8013	19.838	19.666	18.9141	18.0691	19.7844	19.8905	20.0996	19.1953	19.4875	20.7912	12.3026	12.3026	18.114	19.6257	18.2844	19.4082	19.6717	19.3634	20.0981	20.0451	18.7572	20.0337	18.548	21.293	21.5925	19.5111	19.581	19.7431	20.2676	19.3799	17.7625
13.3319	15.1069	1	Q96F86	EDC3	14.2194	1.77494	3.20946	0.00196746	0.00600991	10.3006	0.00196746	1	12.3026	12.3026	16.199	12.3026	16.289	12.3026	12.3026	12.3026	12.3026	12.3026	12.3026	12.3026	12.3026	12.3026	12.3026	12.3026	12.3026	12.3026	12.3026	12.3026	15.1318	12.3026	12.3026	12.3026	17.5121	15.1655	12.3026	17.8106	16.3485	12.3026	16.5135	12.3026	16.8101	12.3026	12.3026	12.3026	17.1124
14.1592	17.1619	1	Q99848	EBNA1BP2	15.6606	3.00277	3.93402	0.00018673	0.000847044	15.4765	0.00018673	1	18.8753	12.3026	12.3026	18.8377	12.3026	18.3163	12.3026	12.3026	12.3026	12.3026	17.9738	12.3026	12.3026	12.3026	18.8303	12.3026	12.3026	17.0012	18.545	12.3026	12.3026	12.3026	18.291	16.8407	12.3026	20.1215	12.3026	18.5334	12.3026	12.3026	12.3026	12.3026	12.3026	12.3026	12.3026	12.3026	21.4051
21.0786	23.2296	1	P51808	DYNLT3	22.1541	2.15101	3.36127	0.00123021	0.00403532	11.2982	0.00123021	1	12.3026	22.4468	22.6459	23.0436	22.9206	22.1618	12.3026	21.6976	12.3026	21.4135	23.5034	22.8021	21.8326	22.3115	22.4849	23.0878	20.8914	19.866	22.8768	19.7502	21.4078	21.0113	22.1803	23.0417	21.3176	20.3559	12.3026	21.192	21.3334	22.7503	23.905	22.9163	22.5825	23.8238	24.2928	21.7716	21.5894
20.8715	22.5215	1	P33316	DUT	21.6965	1.64998	6.40333	1.24628e-08	3.93031e-07	41.0026	1.24628e-08	1	21.3276	20.4731	20.2706	20.4148	21.1253	20.5674	21.5185	21.2649	20.7553	20.5871	21.0126	21.5587	21.2532	19.8815	20.779	23.6203	21.033	20.6034	19.019	20.8764	20.5727	21.6612	20.8698	19.4907	20.547	19.3721	17.7244	22.2827	21.8756	20.7782	21.8318	20.7936	21.723	20.4643	23.3531	20.0934	21.9751
22.4752	23.8767	1	Q9BVJ7	DUSP23	23.1759	1.40154	6.18794	3.07674e-08	7.65054e-07	38.2906	3.07674e-08	1	21.0706	22.7094	22.625	22.7086	21.267	21.6685	22.5544	21.3044	22.5817	21.4298	21.0736	23.1113	22.0386	21.0475	22.2941	24.1165	22.5825	22.0342	22.4863	22.3277	22.1905	22.9739	23.1512	22.6753	23.0433	22.72	22.9766	23.1879	23.0952	23.3088	23.0406	21.9653	23.6847	22.2037	23.3935	22.4635	21.9221
13.9723	16.4531	1	Q9UNI6	DUSP12	15.2127	2.48085	3.83214	0.000264401	0.00111301	14.6853	0.000264401	1	12.3026	12.3026	12.3026	12.3026	12.3026	12.3026	12.3026	12.3026	15.9715	12.3026	12.3026	15.735	16.5011	12.3026	12.3026	19.4566	14.5006	14.7427	12.3026	15.5107	12.3026	16.4408	15.1422	12.3026	16.3286	14.9658	15.4835	12.3026	12.3026	17.0263	15.7753	18.5687	12.3026	12.3026	14.8003	12.3026	15.251
16.2798	19.0284	1	Q96EV8	DTNBP1	17.6541	2.74864	3.51129	0.000763607	0.00272648	12.3292	0.000763607	1	18.9807	17.5701	12.3026	18.5781	19.0571	12.3026	12.3026	12.3026	12.3026	12.3026	12.3026	19.7796	19.4229	12.3026	12.3026	12.3026	12.3026	12.3026	12.3026	19.6615	19.6877	20.7771	19.2598	19.5215	17.8863	19.4403	19.4202	20.8327	12.3026	20.6625	21.0961	19.4726	19.8517	12.3026	18.2727	12.3026	19.6367
16.1669	19.3354	1	Q9Y4J8	DTNA	17.7511	3.16852	5.08775	2.65557e-06	2.65792e-05	25.8852	2.65557e-06	1	15.0895	12.3026	14.109	15.9723	19.2677	17.0318	17.3644	15.2461	17.0261	12.3026	12.3026	17.1967	12.3026	16.5128	12.3026	21.7844	16.5099	21.6913	16.9873	12.3026	18.0372	17.9186	15.9712	12.3026	12.3026	12.3026	17.6248	18.9218	18.8587	18.5239	18.2591	16.4254	18.302	18.9834	16.2985	15.3698	19.3542
20.8326	22.335	1	Q01658	DR1	21.5838	1.50245	3.15378	0.00232929	0.00691317	9.94633	0.00232929	1	22.5728	21.4209	21.5082	22.4502	22.3229	21.3875	21.1286	21.9746	20.9329	22.3755	21.8243	22.1257	21.9007	19.5981	21.9651	22.6628	21.0863	20.899	20.6194	22.1967	12.3026	21.3931	12.3026	21.8825	22.4412	22.6252	12.3026	18.8391	20.5877	22.2727	21.4335	21.0532	21.2388	22.5781	22.7897	20.9771	22.3627
15.1302	20.689	1	Q9C005	DPY30	17.9096	5.55889	6.06076	5.22563e-08	1.17995e-06	36.7328	5.22563e-08	1	20.1549	12.3026	22.1277	12.3026	12.3026	22.8766	12.3026	22.2704	21.5886	20.5045	12.3026	21.7329	12.3026	12.3026	12.3026	12.3026	12.3026	12.3026	21.8307	12.3026	12.3026	12.3026	12.3026	12.3026	12.3026	12.3026	12.3026	12.3026	12.3026	12.3026	12.3026	12.3026	20.3816	12.3026	22.617	21.0365	22.4063
18.7772	21.5228	1	P27487	DPP4	20.15	2.74566	5.11968	2.34411e-06	2.44142e-05	26.2111	2.34411e-06	1	20.8406	21.0491	18.9559	18.6549	12.3026	17.7278	20.1447	19.3477	21.0306	16.5739	12.3026	19.1587	21.17	12.3026	17.3723	19.479	21.2283	17.4192	21.8822	19.1335	19.5751	18.18	20.5054	18.527	18.3431	17.1644	21.888	19.8612	18.9093	19.6703	19.4686	21.5243	19.4551	12.3026	22.9972	19.5307	18.9045
12.8432	17.1276	1	Q96FX2	DPH3	14.9854	4.28436	5.01084	3.58159e-06	3.36968e-05	25.1085	3.58159e-06	1	12.3026	12.3026	12.3026	12.3026	12.3026	22.2652	12.3026	12.3026	12.3026	12.3026	12.3026	12.3026	12.3026	12.3026	12.3026	12.3026	12.3026	12.3026	12.3026	12.3026	12.3026	12.3026	12.3026	12.3026	12.3026	12.3026	21.8044	12.3026	12.3026	12.3026	12.3026	12.3026	12.3026	12.3026	12.3026	12.3026	21.4116
14.3027	16.3246	1	Q92785	DPF2	15.3136	2.02197	2.91988	0.00463816	0.012144	8.52569	0.00463816	1	12.3026	18.1139	16.3317	12.3026	12.3026	12.3026	12.3026	12.3026	12.3026	12.3026	12.3026	12.3026	17.3424	12.3026	12.3026	12.3026	12.3026	17.3126	12.3026	12.3026	12.3026	22.4732	12.3026	12.3026	16.874	17.092	16.2428	12.3026	18.5625	12.3026	19.1978	17.1801	12.3026	12.3026	17.8599	17.3538	12.3026
14.9694	16.7476	1	Q9BU89	DOHH	15.8585	1.77825	2.30593	0.023918	0.0487426	5.31733	0.023918	1	17.711	12.3026	12.3026	12.3026	12.3026	19.7499	12.3026	12.3026	17.59	12.3026	12.3026	16.7278	12.3026	12.3026	17.3843	19.1501	12.3026	12.3026	12.3026	12.3026	19.952	12.3026	12.3026	18.1805	19.0617	20.0018	19.9404	17.1631	12.3026	20.0575	19.2157	18.6586	12.3026	12.3026	12.3026	12.3026	12.3026
16.3345	18.0521	1	Q96N67	DOCK7	17.1933	1.71759	4.00396	0.000146643	0.000690651	16.0317	0.000146643	1	12.3026	14.9535	17.2549	16.9973	18.2115	16.3971	16.1628	17.613	15.3723	18.3775	17.6762	16.6517	14.9657	16.1605	17.3991	22.8204	16.7756	12.8727	17.0765	15.289	18.1794	17.399	16.2774	13.6483	15.7676	14.7549	16.6959	15.9559	15.6215	17.7113	18.2631	12.3026	14.6706	16.6696	17.0989	15.6972	18.0664
13.0893	14.5499	1	Q96HP0	DOCK6	13.8196	1.46066	3.47295	0.000863626	0.00301308	12.0614	0.000863626	1	12.3026	12.3026	12.3026	12.3026	12.3026	12.3026	14.8954	12.3026	14.1868	12.3026	12.3026	12.3026	12.3026	12.3026	15.7127	12.3026	12.3026	12.3026	14.1086	12.3026	12.3026	15.0216	12.3026	18.3904	12.3026	12.3026	12.3026	12.3026	12.3026	17.1499	17.2767	12.3026	12.3026	12.3026	12.3026	12.3026	12.3026
15.4683	17.1107	1	Q8N1I0	DOCK4	16.2895	1.64241	4.01625	0.00014051	0.0006671	16.1303	0.00014051	1	19.3893	12.3026	12.3026	15.4165	15.1948	15.7984	16.7405	13.7937	16.5523	12.3026	15.0557	16.099	13.3811	14.2148	12.3026	16.2449	15.6861	18.0136	15.2045	15.8032	15.4861	18.6336	15.538	16.6641	12.3026	17.1834	15.9417	16.6492	14.932	16.6118	17.2899	15.679	16.0054	15.0263	15.7673	15.3479	15.8643
16.571	19.4098	1	Q8WXX5	DNAJC9	17.9904	2.8388	3.83732	0.000259797	0.00109854	14.725	0.000259797	1	20.8028	12.3026	12.3026	19.0435	17.5722	17.4573	17.4882	12.3026	12.3026	12.3026	12.3026	19.295	20.4069	12.3026	17.671	12.3026	19.7585	18.7187	12.3026	19.8548	17.9755	12.3026	17.4283	17.4059	19.2442	21.0129	19.2339	12.3026	18.764	19.8524	20.871	12.3026	12.3026	18.863	19.5839	18.3186	12.3026
20.2907	21.341	1	Q99615	DNAJC7	20.8159	1.05026	3.42448	0.00100783	0.00341284	11.727	0.00100783	1	21.0008	20.4151	20.9731	20.6766	20.9227	19.384	19.4217	18.4173	12.3026	20.6803	20.7036	21.3893	20.5363	19.4778	21.3089	21.4101	20.0334	21.1392	19.2282	20.3334	20.4756	20.2884	20.268	20.0822	21.6749	22.1555	21.3131	20.5053	20.5601	20.4481	21.3907	20.5131	19.8167	20.1145	20.8859	20.2201	21.0363
22.8575	23.8813	1	Q13217	DNAJC3	23.3694	1.02381	4.36586	4.05048e-05	0.000240431	19.0607	4.05048e-05	1	23.2743	22.5933	22.9876	24.0326	23.4512	22.8675	21.9329	23.0977	21.4035	23.0976	23.3456	23.5877	23.5126	20.9221	22.5887	23.7876	23.0522	24.4718	20.4627	22.6964	22.3994	22.5115	22.7717	22.9512	23.6495	22.25	24.0947	22.8697	22.211	22.7541	22.3543	22.1915	23.4902	23.2709	23.5294	22.4053	23.4905
15.8452	17.5379	1	Q5F1R6	DNAJC21	16.6916	1.69265	2.71641	0.0082117	0.019617	7.37888	0.0082117	1	12.3026	17.0083	18.3396	17.0258	17.1842	12.3026	12.3026	17.1413	16.9017	12.3026	17.0907	17.2441	17.1377	12.3026	17.539	17.8485	12.3026	12.3026	12.3026	19.5306	16.7266	19.4664	12.3026	16.7383	16.7289	12.3026	18.187	19.1015	12.3026	17.1469	12.3026	17.5185	18.344	18.5623	17.3133	16.9726	17.1634
16.5556	19.241	1	Q99543	DNAJC2	17.8983	2.68541	4.47297	2.73777e-05	0.000173065	20.0075	2.73777e-05	1	17.8537	17.6508	18.7666	12.3026	12.3026	21.8999	18.6441	21.1282	17.0292	18.1568	17.0794	12.3026	19.1339	17.3539	18.019	20.5621	12.3026	12.3026	12.3026	16.7499	17.3156	17.7168	12.3026	18.6378	18.2115	16.5833	12.3026	18.972	12.3026	16.4655	17.0191	12.3026	16.731	18.4982	19.7066	17.0909	20.6923
15.7006	18.0354	1	Q96DA6	DNAJC19	16.868	2.3348	2.65892	0.00960334	0.0224941	7.06984	0.00960334	1	12.3026	18.6352	12.3026	18.8115	12.3026	23.2484	18.5744	12.3026	12.3026	18.7362	12.3026	19.9586	18.7502	12.3026	12.3026	19.0294	20.6941	21.0813	12.3026	12.3026	12.3026	12.3026	18.9548	20.3312	18.2404	17.3226	18.4324	12.3026	20.3152	20.3572	12.3026	12.3026	12.3026	12.3026	12.3026	12.3026	12.3026
17.7376	19.2265	1	Q8IXB1	DNAJC10	18.482	1.48888	3.23367	0.00182711	0.005633	10.4567	0.00182711	1	17.2751	12.3026	18.4684	19.32	19.5179	19.0161	18.7993	18.6975	17.207	17.2965	18.312	19.1752	18.0792	16.8414	16.1236	15.9503	18.0403	18.7523	17.4769	18.3452	18.28	18.9289	17.0268	12.3026	16.6265	17.6537	16.4147	18.0338	19.1022	18.8762	20.8281	19.2401	15.4594	18.6544	18.9735	17.1554	20.3878
16.8715	19.1924	1	Q86Y56	DNAAF5	18.032	2.32093	3.41421	0.00104118	0.00351733	11.6568	0.00104118	1	16.0769	17.3921	17.139	17.366	17.6025	18.7832	12.3026	17.586	16.7382	18.3078	12.3026	21.582	21.4943	20.567	16.938	20.9575	21.4482	12.3026	21.24	18.6638	21.3529	18.9937	17.4446	12.3026	16.5522	12.3026	12.3026	12.3026	12.3026	12.3026	17.2714	12.3026	12.3026	17.5492	21.392	21.6076	16.5599
12.9283	14.8953	1	Q9NPF5	DMAP1	13.9118	1.96702	3.78688	0.000308063	0.00126016	14.3405	0.000308063	1	12.3026	12.3026	12.3026	12.3026	12.3026	12.3026	12.3026	12.3026	12.3026	12.3026	12.3026	12.3026	12.3026	12.3026	12.3026	12.3026	12.3026	12.3026	12.3026	12.3026	12.3026	12.3026	12.3026	12.3026	16.5134	12.3026	12.3026	17.1047	17.0422	12.3026	16.3117	12.3026	12.3026	17.066	12.3026	12.3026	19.0135
19.5991	21.3222	1	Q99766	DMAC2L	20.4607	1.72309	2.35463	0.0211963	0.0439739	5.54427	0.0211963	1	20.6031	20.8603	12.3026	19.5658	12.3026	21.6011	21.4265	18.4294	20.5379	19.3119	21.9488	21.2458	21.3202	21.6523	21.9363	20.5301	22.4334	22.934	22.1129	21.3388	12.3026	21.2651	12.3026	23.1031	22.0497	21.8344	22.6326	21.2398	21.0328	22.3206	12.3026	22.7883	12.3026	21.4451	19.9501	12.3026	22.3716
20.3104	21.3295	1	O60832	DKC1	20.82	1.01909	3.34603	0.00129038	0.00419839	11.1959	0.00129038	1	22.1961	18.2401	20.9955	20.8105	21.9934	21.5137	19.633	20.2346	20.628	19.9345	21.2531	19.5415	18.7282	20.2593	21.0528	16.39	21.8423	21.314	19.8919	20.5508	20.2052	20.0144	19.521	21.7431	21.5437	20.5254	20.523	20.9571	18.4216	20.8103	22.5743	18.2439	21.0402	19.7631	18.4728	19.8135	22.5338
14.9745	17.7828	1	Q8IYB7	DIS3L2	16.3786	2.80825	5.60518	3.38846e-07	5.29858e-06	31.4181	3.38846e-07	1	15.7412	17.1098	15.478	17.6206	18.1425	18.1036	15.6396	15.7722	12.3026	12.3026	16.4461	12.3026	12.3026	12.3026	12.3026	18.6219	12.3026	12.3026	14.525	12.3026	15.6174	18.0909	12.3026	12.3026	12.3026	17.5317	16.1387	17.564	15.6637	17.5132	15.8774	15.931	16.7947	12.3026	16.923	12.3026	16.1435
18.6292	19.9105	1	Q9Y2L1	DIS3	19.2699	1.28139	3.88867	0.000218134	0.000954915	15.1218	0.000218134	1	19.0256	19.0986	18.6142	18.1863	19.2415	19.7786	19.2294	18.0978	17.8816	19.1411	17.8062	20.7035	19.092	18.129	17.363	19.7359	18.1925	18.8533	18.2329	19.7327	19.995	19.9379	18.7096	19.8024	18.3071	19.7436	17.1432	12.3026	18.3091	19.8704	20.838	18.2837	17.9372	18.3276	18.06	16.9461	19.4448
12.5556	15.739	1	Q8NDZ4	DIPK2A	14.1473	3.18335	5.10442	2.48824e-06	2.53998e-05	26.0551	2.48824e-06	1	12.3026	12.3026	12.3026	12.3026	12.3026	12.3026	12.3026	12.3026	12.3026	12.3026	12.3026	12.3026	12.3026	12.3026	12.3026	12.3026	12.3026	12.3026	12.3026	12.3026	16.4051	12.3026	12.3026	12.3026	12.3026	12.3026	17.3095	12.3026	12.3026	12.3026	12.3026	12.3026	12.3026	12.3026	12.3026	12.3026	12.3026
13.9683	15.9325	1	Q9BTC0	DIDO1	14.9504	1.96422	4.0485	0.00012557	0.000607849	16.3904	0.00012557	1	15.0087	12.3026	12.3026	12.3026	18.7623	12.3026	13.6299	12.3026	14.0441	12.3026	15.0695	14.7898	15.4845	12.3026	15.5913	12.3026	12.3026	14.9548	12.3026	12.3026	14.4931	12.3026	12.3026	12.3026	13.7	15.3641	13.2895	15.5506	19.7658	12.3026	16.2781	12.3026	17.7678	17.869	12.3026	12.3026	15.4678
14.3725	16.0026	1	Q6P158	DHX57	15.1876	1.63015	3.37395	0.0011822	0.00390721	11.3835	0.0011822	1	16.1564	12.3026	12.3026	16.1271	12.3026	15.4668	16.8872	12.3026	12.3026	16.1049	12.3026	16.3767	12.3026	15.3514	12.3026	12.3026	12.3026	16.7434	16.2809	16.6434	12.3026	16.8203	16.093	16.8516	12.3026	16.4125	16.5653	14.6195	12.3026	12.3026	12.3026	12.3026	16.1813	16.0653	16.5185	12.3026	16.0046
17.1094	18.8718	1	Q9H2U1	DHX36	17.9906	1.76237	3.73106	0.000371433	0.00146625	13.9208	0.000371433	1	12.3026	16.6302	17.2899	17.4302	12.3026	17.773	17.7043	12.3026	12.3026	12.3026	18.2012	18.7129	18.98	12.3026	18.8814	19.0418	18.7233	18.0188	18.4573	17.7213	18.361	18.3867	17.3166	17.6335	17.824	19.6982	19.0209	16.941	17.4583	19.5881	18.9414	17.2571	16.0913	17.2506	19.9765	16.8118	16.138
17.6808	19.4639	1	Q7L2E3	DHX30	18.5723	1.78308	5.19281	1.7594e-06	1.94622e-05	26.9652	1.7594e-06	1	16.1951	15.9709	16.8921	17.448	18.5211	18.8964	16.9532	15.9014	17.7642	16.0989	18.0989	18.217	18.0471	15.7899	18.4144	19.4502	17.099	16.7108	18.4085	17.6271	17.8664	17.7273	18.3273	19.3869	20.4694	18.6389	18.5408	18.4939	17.6025	19.1346	20.1278	16.7019	17.9983	17.0229	12.3026	17.6637	18.4321
18.7651	20.2441	1	Q7Z478	DHX29	19.5046	1.47901	6.3413	1.61808e-08	4.76634e-07	40.2121	1.61808e-08	1	19.1612	18.371	19.0866	19.401	18.7363	18.9315	18.3454	19.242	17.4249	18.2655	17.6142	18.7191	19.4364	17.4408	19.2978	20.2993	17.4411	18.1193	17.6426	19.1561	18.4865	18.8867	17.8772	17.7803	20.1345	19.0849	20.1273	19.821	19.1421	18.9643	18.9357	18.4184	18.5114	20.4624	19.8202	16.9573	18.5196
15.2316	17.4119	1	O60231	DHX16	16.3218	2.1803	3.82421	0.000271598	0.00113568	14.6245	0.000271598	1	16.522	16.9072	16.0311	16.4584	12.3026	12.3026	12.3026	12.3026	15.9309	16.2628	12.3026	12.3026	12.3026	15.5069	12.3026	17.1672	12.3026	12.3026	16.1446	12.3026	17.7541	12.3026	16.4663	18.6022	19.7787	19.6303	18.4208	17.1882	16.959	17.6086	15.5933	12.3026	16.9231	16.6446	17.6027	12.3026	12.3026
19.543	20.6558	1	Q8TB45	DEPTOR	20.0994	1.11278	3.85258	0.000246682	0.00105494	14.8424	0.000246682	1	18.1628	20.4094	19.5659	20.0793	18.5497	21.9125	19.6953	17.2707	19.2324	19.523	19.7178	20.2571	19.4169	20.626	19.2704	20.5775	18.3399	20.3886	19.4928	19.6183	21.1946	20.7806	19.6189	19.9171	17.5419	17.5833	19.5076	18.259	18.3997	20.9316	21.2823	19.5375	19.8726	20.2453	19.0303	17.7403	17.76
21.5098	22.8713	1	O43583	DENR	22.1906	1.36153	3.68446	0.000433682	0.00167222	13.5753	0.000433682	1	21.6041	21.1516	22.5491	22.2246	21.8681	22.3108	22.6306	21.033	18.9437	20.2116	21.1359	22.3624	22.3215	21.3923	21.6686	19.6569	22.4217	22.2368	18.5148	21.7429	20.6299	22.0604	12.3026	22.5993	23.6275	24.7545	23.229	22.9296	20.3313	21.0496	23.8142	20.1867	22.795	22.6762	21.813	21.5735	23.5615
13.5645	15.8097	1	Q9NY93	DDX56	14.6871	2.24521	4.88119	5.90413e-06	4.98189e-05	23.826	5.90413e-06	1	12.3026	12.3026	12.3026	15.3329	15.2592	12.3026	15.2582	15.5225	12.3026	12.3026	12.3026	12.3026	15.5031	15.4084	15.9744	12.3026	15.8587	12.3026	12.3026	12.3026	15.3004	15.221	12.3026	12.3026	15.7746	12.3026	12.3026	12.3026	12.3026	12.3026	12.3026	15.189	16.5477	12.3026	15.5146	12.3026	15.7362
13.0692	15.7781	1	Q8TDD1	DDX54	14.4236	2.70891	4.97261	4.15286e-06	3.83101e-05	24.7268	4.15286e-06	1	12.3026	12.3026	12.3026	12.3026	16.5681	12.3026	12.3026	12.3026	12.3026	12.3026	12.3026	12.3026	12.3026	12.3026	12.3026	12.3026	15.5067	12.3026	12.3026	12.3026	12.3026	12.3026	12.3026	12.3026	15.6385	15.3253	12.3026	17.5508	12.3026	12.3026	16.5879	12.3026	16.5383	12.3026	12.3026	12.3026	16.9504
13.8797	15.049	1	Q9BQ39	DDX50	14.4644	1.16928	2.31892	0.0231634	0.047462	5.37739	0.0231634	1	16.7955	12.3026	17.0215	12.3026	12.3026	15.7472	15.5062	15.9492	12.3026	16.5217	15.4336	12.3026	16.4423	14.4703	12.3026	15.0066	12.3026	12.3026	12.3026	12.3026	12.3026	12.3026	12.3026	15.5413	12.3026	16.2499	12.3026	12.3026	12.3026	12.3026	16.1629	12.3026	12.3026	15.1421	15.7265	15.9016	17.2327
21.2733	23.0057	1	P17844	DDX5	22.1395	1.73245	7.05031	7.92439e-10	4.56431e-08	49.7069	7.92439e-10	1	21.9164	18.2691	21.7498	22.1884	22.2882	22.5614	19.659	21.5878	20.5955	19.877	20.68	21.6182	22.1974	19.7739	21.7652	21.3515	20.045	21.3305	20.6695	20.4753	22.5204	22.4098	17.7999	21.0164	21.3611	22.1521	21.8508	21.123	22.8652	22.7076	22.5881	19.8695	22.4063	21.7064	22.5925	20.2702	23.4263
13.1062	15.9779	1	Q9H0S4	DDX47	14.5421	2.87173	4.05972	0.00012074	0.000588579	16.4813	0.00012074	1	12.3026	12.3026	12.3026	15.8229	12.3026	17.1742	12.3026	12.3026	12.3026	12.3026	12.3026	12.3026	12.3026	12.3026	12.3026	12.3026	12.3026	12.3026	12.3026	12.3026	18.3294	12.3026	12.3026	12.3026	12.3026	12.3026	12.3026	12.3026	12.3026	19.6248	12.3026	12.3026	12.3026	12.3026	19.4928	12.3026	12.3026
20.2234	21.5466	1	Q7L014	DDX46	20.885	1.32323	6.95862	1.17461e-09	6.0832e-08	48.4224	1.17461e-09	1	20.4008	20.0388	20.2421	20.2752	21.076	21.1164	20.4582	19.817	19.4604	18.8999	18.5274	20.1093	20.3627	19.7552	19.4997	20.97	20.2392	19.5744	20.8288	20.5187	20.8798	20.7496	20.1761	21.0072	20.3022	19.8259	18.9085	19.9492	20.4872	21.2965	21.6959	20.3737	19.3097	20.3297	20.2032	20.3783	22.0506
20.8346	21.8606	1	Q86XP3	DDX42	21.3476	1.02599	5.39522	7.88495e-07	1.03034e-05	29.1084	7.88495e-07	1	20.6827	21.0452	21.063	20.6854	21.3809	22.1281	20.3318	20.9226	20.628	21.1622	20.4359	20.2482	20.1512	20.8294	20.4395	22.2064	19.0876	20.9384	19.7031	20.3519	20.7823	20.7582	20.429	20.7102	21.1152	21.8206	20.8979	20.6312	19.8376	21.9154	21.7567	20.9106	20.3147	21.2498	21.7995	20.6962	21.995
13.7383	16.7608	1	Q9UJV9	DDX41	15.2495	3.02249	4.92714	4.94874e-06	4.39045e-05	24.2767	4.94874e-06	1	12.3026	12.3026	16.9635	12.3026	12.3026	12.3026	12.3026	12.3026	12.3026	17.264	12.3026	12.3026	12.3026	12.3026	16.5468	14.087	12.3026	12.3026	12.3026	18.5266	12.3026	12.3026	12.3026	12.3026	16.6586	17.3141	12.3026	20.9994	12.3026	12.3026	16.9765	12.3026	14.982	12.3026	12.3026	16.6958	18.7574
23.1466	24.1564	1	O00571	DDX3X	23.6515	1.00983	7.02818	8.71496e-10	4.87089e-08	49.3953	8.71496e-10	1	23.6224	22.2523	23.1874	23.9092	23.7628	23.4517	22.4281	22.3934	22.1148	22.418	22.0147	23.1675	23.6839	22.3093	23.2057	23.0085	23.0137	22.882	23.3632	23.22	23.8767	24.2932	22.6578	22.9531	23.3148	23.4719	23.7632	23.0341	23.3636	23.8013	24.3603	22.6118	23.2664	23.1679	23.0489	22.8834	24.4511
16.7828	20.9436	1	O00148	DDX39A	18.8632	4.16078	6.70478	3.47507e-09	1.4012e-07	44.9541	3.47507e-09	1	18.8257	12.3026	18.8566	12.3026	20.8493	18.5212	12.3026	17.4663	12.3026	19.123	17.914	19.3921	19.8944	12.3026	17.7622	21.1894	12.3026	17.4135	18.3697	12.3026	17.7754	17.6917	12.3026	12.3026	17.852	20.9573	20.262	20.0513	12.3026	19.8945	21.1163	12.3026	17.0294	17.432	20.9111	12.3026	18.6309
13.4227	15.0803	1	Q9NUL7	DDX28	14.2515	1.65753	2.79322	0.00663946	0.0163382	7.80209	0.00663946	1	12.3026	12.3026	12.3026	17.3405	12.3026	12.3026	12.3026	12.3026	12.3026	12.3026	12.3026	12.3026	12.3026	12.3026	12.3026	18.213	12.3026	12.3026	12.3026	12.3026	12.3026	12.3026	12.3026	12.3026	12.3026	16.6717	18.4419	12.3026	15.9541	12.3026	12.3026	16.2132	12.3026	16.1165	16.9566	15.1413	12.3026
13.9853	16.4438	1	Q9GZR7	DDX24	15.2145	2.4585	3.86508	0.000236413	0.00102108	14.9388	0.000236413	1	17.4011	15.9776	16.6078	16.501	17.04	16.8787	14.7409	15.6354	12.3026	16.8862	12.3026	12.3026	12.3026	12.3026	12.3026	16.9233	12.3026	12.3026	12.3026	12.3026	12.3026	12.3026	12.3026	17.0914	12.3026	12.3026	12.3026	12.3026	20.0532	12.3026	12.3026	12.3026	12.3026	12.3026	18.7747	12.3026	17.7194
18.5626	20.3956	1	Q9BUQ8	DDX23	19.4791	1.83295	5.33717	9.93809e-07	1.21958e-05	28.4854	9.93809e-07	1	18.6013	20.2509	20.7393	20.626	20.2572	20.5343	18.3116	18.6883	17.1655	17.7079	16.9488	17.3859	16.3179	17.4057	19.0115	18.5354	16.9614	19.1568	19.0149	17.865	19.0344	19.2377	17.7862	19.5411	20.1804	19.0888	18.556	18.918	12.3026	18.1534	19.8902	17.1916	20.1207	19.1336	19.0261	18.6075	22.2695
16.1314	18.665	1	Q9NR30	DDX21	17.3982	2.53366	3.95254	0.000175196	0.000806143	15.6226	0.000175196	1	19.6742	12.3026	18.1966	12.3026	12.3026	20.124	16.309	16.2085	17.2444	12.3026	16.1038	16.8623	16.157	12.3026	17.8376	16.2013	18.1674	18.5583	16.0901	12.3026	16.7744	16.105	14.9579	18.1588	17.5558	19.8161	16.6461	18.6898	18.5673	18.1219	20.5063	12.3026	18.0701	12.3026	12.3026	12.3026	19.609
13.2389	15.2066	1	Q9UHI6	DDX20	14.2227	1.96768	3.47781	0.000850284	0.00298128	12.0952	0.000850284	1	12.3026	15.6777	12.3026	12.3026	12.3026	12.3026	12.3026	12.3026	12.3026	12.3026	12.3026	12.3026	12.3026	12.3026	17.5797	12.3026	12.3026	12.3026	12.3026	12.3026	12.3026	14.3082	12.3026	12.3026	12.3026	17.0887	12.3026	17.6353	12.3026	15.8586	12.3026	15.0072	15.352	15.923	12.3026	12.3026	12.3026
15.6752	18.1968	1	Q9NVP1	DDX18	16.936	2.52164	3.60885	0.000556297	0.00206261	13.0238	0.000556297	1	16.003	18.2227	12.3026	17.4864	19.328	12.3026	16.7155	16.7326	12.3026	17.1726	12.3026	16.155	16.2179	12.3026	18.3987	12.3026	17.0122	17.5678	12.3026	12.3026	16.5095	12.3026	17.2655	21.3705	18.1025	16.4393	12.3026	18.6166	18.6347	15.4625	20.6775	12.3026	17.4592	12.3026	16.822	12.3026	19.3168
14.9238	18.5979	1	Q9H773	DCTPP1	16.7609	3.67405	4.09166	0.000107949	0.00053642	16.7417	0.000107949	1	19.0076	12.3026	12.3026	12.3026	20.5292	19.9507	12.3026	12.3026	12.3026	12.3026	12.3026	12.3026	19.7867	12.3026	20.7143	19.9873	17.5233	12.3026	12.3026	18.2027	12.3026	17.6509	12.3026	12.3026	20.2212	12.3026	12.3026	12.3026	12.3026	12.3026	19.326	12.3026	12.3026	20.1296	21.2701	12.3026	12.3026
15.3859	18.4347	1	P27707	DCK	16.9103	3.04888	4.37992	3.84854e-05	0.00023027	19.1837	3.84854e-05	1	12.3026	12.3026	12.3026	12.3026	18.3304	12.3026	19.9991	18.4149	12.3026	16.8357	12.3026	19.578	17.8673	12.3026	18.0663	18.2573	12.3026	12.3026	12.3026	19.2219	16.2669	18.9226	12.3026	12.3026	12.3026	20.0469	12.3026	18.5536	18.0713	18.6612	20.1378	12.3026	17.3269	17.8871	12.3026	12.3026	12.3026
13.0141	14.4297	1	Q58WW2	DCAF6	13.7219	1.41554	3.06507	0.00303654	0.00860547	9.39466	0.00303654	1	15.4839	12.3026	16.6199	12.3026	12.3026	12.3026	12.3026	12.3026	12.3026	12.3026	12.3026	14.5173	14.3754	12.3026	12.3026	12.3026	12.3026	12.3026	12.3026	12.3026	17.0908	12.3026	12.3026	12.3026	12.3026	12.3026	16.2322	12.3026	12.3026	14.9498	12.3026	14.7678	12.3026	12.3026	12.3026	12.3026	12.3026
[truncated: 4,606 more rows]
[truncated: 35 more columns]

## Sheet: Description
Supplementary Table 2. Proteomic data of paired tumor and non-tumor tissues from 36 patients with the S-I subtype HCC.
