# Supplementary material for: Proteomic analysis of DEN and CCl4-induced hepatocellular carcinoma mouse model
Source: Sci Rep. 2024 Apr 5;14:8013. doi: 10.1038/s41598-024-58587-6 (PMC10997670; doi:10.1038/s41598-024-58587-6)
Supplement: Supplementary file 1 — Supplementary Information. [file 41598_2024_58587_MOESM1_ESM.zip › Supplementary Table 3.xlsx]

## Sheet: Supplementary Table 3
P	T	T - P	X	Gene	AveExpr	Coef	t	P.value	P.value.adj	F	F.p.value	Results	X12104P	X12198P	X12238P	X12258P	X1258P	X1259P	X280P	X292P	X311P	X337P	X338P	X340P	X366P	X413P	X418P	X421P	X422P	X428P	XH15P	XH19P	XH20P	XH23P	XH24P	XL01P	XL02P	XL04P	XL06P	XL12P	XL19P	XL20P	XL21P	X12104T	X12198T	X12238T	X12258T	X1258T	X1259T
22.878	23.9029	1	Q15942	ZYX	23.3904	1.02492	3.73223	0.000404383	0.000832466	13.9295	0.000404383	1	23.2573	22.7223	24.3016	23.2763	23.1385	22.8768	22.9922	22.3249	22.6442	20.5852	20.8334	19.9792	22.8509	23.9697	23.1932	22.9811	23.0059	23.5056	24.4267	22.9374	21.8522	23.4304	23.5639	23.2409	22.0917	22.942	24.4064	21.8454	23.6641	23.188	23.1896	23.8547	23.0083	26.5612	22.9712	24.2648	23.4638
14.0596	15.7052	1	Q9C0D3	ZYG11B	14.8824	1.64562	2.77799	0.0071614	0.0115853	7.71725	0.0071614	1	15.1439	12.2874	16.7398	21.4173	15.5352	16.7638	15.8678	12.2874	15.4864	12.2874	15.5585	12.2874	12.2874	12.2874	12.2874	12.2874	12.2874	15.1507	12.2874	12.2874	12.2874	15.5469	15.3051	12.2874	12.2874	12.2874	12.2874	12.2874	15.748	16.7566	15.9401	15.7548	17.1596	18.9789	21.5097	15.557	17.5046
12.2874	15.1033	1	Q9H900	ZWILCH	13.6953	2.81583	5.42704	9.31935e-07	3.44666e-06	29.4527	9.31935e-07	1	12.2874	12.2874	12.2874	12.2874	12.2874	12.2874	12.2874	12.2874	12.2874	12.2874	12.2874	12.2874	12.2874	12.2874	12.2874	12.2874	12.2874	12.2874	12.2874	12.2874	12.2874	12.2874	12.2874	12.2874	12.2874	12.2874	12.2874	12.2874	12.2874	12.2874	12.2874	12.2874	18.1142	12.2874	16.9898	12.2874	17.2482
20.426	21.7362	1	O43264	ZW10	21.0811	1.31019	6.47755	1.49782e-08	8.37173e-08	41.9586	1.49782e-08	1	20.4789	19.6025	21.7983	22.3354	18.757	20.133	19.3852	19.5421	20.3192	21.0301	21.1487	19.7544	20.7372	18.4637	19.5344	20.9989	19.9357	20.5369	20.6139	21.4084	20.541	21.1146	21.461	20.4539	20.1104	20.4344	20.4652	20.026	20.1809	20.4921	21.413	21.4182	20.4611	21.9316	22.1845	22.2649	21.3339
18.0809	21.9036	1	O95218	ZRANB2	19.9922	3.82274	6.4905	1.42209e-08	8.001e-08	42.1266	1.42209e-08	1	19.0782	16.971	18.979	12.2874	18.7255	20.0352	12.2874	17.8869	19.5676	17.041	12.2874	12.2874	19.9878	19.7445	19.912	17.5746	19.297	19.7977	18.9605	12.2874	20.1087	20.5687	19.6316	19.4884	21.5621	20.1602	21.4057	19.1606	12.2874	20.2872	20.8504	20.1987	21.5521	20.5786	20.2363	22.8058	21.0738
18.4219	20.9684	1	O75312	ZPR1	19.6951	2.54655	7.12735	1.08953e-09	8.3522e-09	50.7991	1.08953e-09	1	17.5289	12.2874	18.3594	20.0315	18.294	20.3874	17.2119	18.275	19.2634	17.8494	19.3176	19.9811	19.3581	18.2837	18.1698	17.0711	18.8746	19.6509	18.5525	17.2542	17.4786	19.6839	19.7035	18.6124	18.2444	17.6043	19.8096	19.7325	19.4519	17.4273	17.328	20.4156	21.3903	20.2893	21.9335	21.6374	20.231
21.2304	23.0038	1	O60232	ZNRD2	22.1171	1.77333	4.61894	1.90351e-05	5.17677e-05	21.3346	1.90351e-05	1	22.4378	21.2681	21.385	21.5124	22.3897	21.1242	20.7457	20.021	21.2778	21.9308	20.5027	20.4126	21.2421	20.9856	21.5034	22.0329	21.259	21.9302	21.262	21.8213	22.4425	21.1096	22.128	22.2631	21.7785	22.1131	20.8992	21.7826	21.5591	12.2874	22.7359	24.9458	23.4523	23.6759	23.4742	24.1202	23.2099
12.8698	15.9601	1	Q9BRT8	ZNG1A	14.4149	3.09026	4.74457	1.20575e-05	3.44809e-05	22.5109	1.20575e-05	1	12.2874	17.5359	12.2874	12.2874	12.2874	12.2874	12.2874	12.2874	12.2874	12.2874	12.2874	12.2874	12.2874	12.2874	12.2874	12.2874	12.2874	18.6647	12.2874	12.2874	12.2874	12.2874	12.2874	12.2874	12.2874	12.2874	12.2874	12.2874	12.2874	12.2874	18.715	17.7283	17.6813	18.746	12.2874	17.4156	17.8241
13.338	18.3042	1	Q96NB3	ZNF830	15.8211	4.96621	7.81255	6.72573e-11	7.27197e-10	61.036	6.72573e-11	1	12.2874	12.2874	12.2874	12.2874	17.361	12.2874	12.2874	17.1093	12.2874	12.2874	12.2874	12.2874	12.2874	12.2874	12.2874	12.2874	12.2874	16.7416	12.2874	12.2874	12.2874	12.2874	12.2874	17.472	16.8362	16.4277	12.2874	12.2874	12.2874	12.2874	16.6323	16.6578	18.9342	19.3533	19.1948	20.2104	20.3802
18.3739	21.3493	1	Q6DD87	ZNF787	19.8616	2.9754	4.42329	3.83522e-05	9.77996e-05	19.5655	3.83522e-05	1	18.7946	18.6161	12.2874	12.2874	18.6964	19.7066	19.3711	19.6374	16.3824	17.1858	17.1649	19.281	17.9345	19.0195	19.4997	19.4258	21.1437	20.0919	20.3656	19.0157	20.1973	20.1193	20.0129	18.1295	12.2874	12.2874	18.4075	19.3547	19.9006	20.9565	22.0306	22.399	21.7553	20.2802	12.2874	21.9947	19.7112
13.0437	15.3934	1	Q8N1G0	ZNF687	14.2185	2.34969	4.00654	0.000162599	0.000361415	16.0524	0.000162599	1	12.2874	19.6183	12.2874	12.2874	12.2874	12.2874	12.2874	12.2874	12.2874	12.2874	12.2874	12.2874	12.2874	12.2874	13.184	12.2874	12.2874	19.1616	12.2874	12.2874	12.2874	12.2874	16.2417	12.2874	12.2874	12.2874	12.2874	12.2874	12.2874	12.2874	16.6753	16.8663	15.8943	12.2874	18.8871	12.2874	16.5949
17.4454	19.2303	1	Q14966	ZNF638	18.3378	1.7849	5.47833	7.65197e-07	2.89545e-06	30.0121	7.65197e-07	1	17.2197	17.6506	15.6888	18.4563	17.8334	16.8557	17.6778	17.7542	18.8708	16.9177	17.653	16.7135	16.6061	15.8154	18.3727	18.5045	17.1709	17.755	18.306	17.6958	17.9378	19.2231	18.9361	17.3704	15.4896	15.466	15.9967	18.6061	17.387	16.7011	18.1744	20.2591	19.158	18.6377	19.2041	19.4202	20.2673
16.111	19.2958	1	Q969S3	ZNF622	17.7034	3.18477	4.88085	7.3065e-06	2.18913e-05	23.8226	7.3065e-06	1	12.2874	12.2874	12.2874	17.6399	16.8648	17.2314	17.4409	16.173	17.1675	18.0731	17.5822	16.5057	12.2874	18.9897	12.2874	12.2874	16.7849	17.7024	20.802	18.0122	12.2874	12.2874	12.2874	17.8132	12.2874	17.423	17.5697	18.2826	18.4273	19.3364	20.7457	19.8308	17.9658	20.6643	21.1953	19.6886	18.4902
13.1787	15.6168	1	Q86UK7	ZNF598	14.3978	2.4381	4.2536	6.96287e-05	0.000166685	18.0931	6.96287e-05	1	12.2874	12.2874	16.2399	18.2137	12.2874	12.2874	12.2874	12.2874	12.2874	12.2874	12.2874	12.2874	12.2874	15.4444	18.6561	12.2874	16.4169	12.2874	12.2874	12.2874	12.2874	16.3842	12.2874	12.2874	12.2874	12.2874	12.2874	12.2874	12.2874	12.2874	12.2874	15.8409	12.2874	15.3836	19.2734	16.7224	12.2874
12.6987	15.8993	1	Q96KM6	ZNF512B	14.299	3.20059	5.99893	1.00504e-07	4.6387e-07	35.9871	1.00504e-07	1	12.2874	12.2874	12.2874	16.3932	12.2874	17.0161	12.2874	12.2874	12.2874	12.2874	12.2874	12.2874	12.2874	12.2874	12.2874	12.2874	12.2874	16.2037	12.2874	12.2874	12.2874	12.2874	12.2874	12.2874	12.2874	12.2874	12.2874	12.2874	12.2874	12.2874	12.2874	20.2097	12.2874	18.9509	15.301	16.24	12.9358
16.072	20.6236	1	Q96B54	ZNF428	18.3478	4.55156	4.75158	1.17524e-05	3.37619e-05	22.5775	1.17524e-05	1	12.2874	20.5662	12.2874	21.4541	20.196	21.6841	20.6289	12.2874	12.2874	19.822	12.2874	20.1745	12.2874	12.2874	12.2874	12.2874	20.1105	12.2874	12.2874	20.6212	20.0795	20.386	12.2874	21.9824	12.2874	12.2874	12.2874	20.9147	20.7262	12.2874	12.2874	21.5786	21.2747	21.4157	23.2856	20.1973	12.2874
13.2382	15.6081	1	Q8TF68	ZNF384	14.4231	2.36988	4.02688	0.000151775	0.000339297	16.2158	0.000151775	1	17.1116	12.2874	12.2874	12.2874	18.3721	12.2874	12.2874	12.2874	12.2874	15.7855	12.2874	12.2874	12.2874	19.9629	16.4229	12.2874	12.2874	12.2874	12.2874	12.2874	15.5425	12.2874	12.2874	12.2874	12.2874	12.2874	12.2874	12.2874	12.2874	12.2874	12.2874	17.5489	16.1161	14.7218	12.2874	18.1366	17.1516
13.0185	14.5437	1	Q9NW07	ZNF358	13.7811	1.52521	3.0785	0.00305792	0.00527939	9.47713	0.00305792	1	12.2874	12.2874	12.2874	12.2874	12.2874	12.2874	12.2874	12.2874	12.2874	15.0298	12.2874	12.2874	14.6553	12.2874	12.2874	12.2874	12.2874	12.2874	12.2874	18.5157	15.0865	12.2874	16.6342	12.2874	12.2874	12.2874	12.2874	12.2874	12.2874	16.465	12.2874	12.2874	16.5384	12.2874	12.2874	16.1603	12.2874
12.8864	16.4231	1	Q9UL40	ZNF346	14.6547	3.53668	4.80643	9.61174e-06	2.81603e-05	23.1018	9.61174e-06	1	12.2874	12.2874	12.2874	12.2874	19.3546	12.2874	12.2874	12.2874	12.2874	12.2874	12.2874	12.2874	12.2874	12.2874	12.2874	12.2874	12.2874	12.2874	12.2874	12.2874	12.2874	12.2874	12.2874	12.2874	12.2874	17.6526	12.2874	12.2874	12.2874	12.2874	18.4228	18.2492	12.2874	18.81	18.078	19.0143	19.5195
12.3654	14.7511	1	A6NFI3	ZNF316	13.5583	2.38575	4.22513	7.68746e-05	0.000182695	17.8517	7.68746e-05	1	12.2874	13.7377	12.2874	12.2874	12.2874	12.2874	12.2874	12.2874	12.2874	12.2874	12.2874	12.2874	12.2874	12.2874	12.2874	12.2874	12.2874	12.2874	13.254	12.2874	12.2874	12.2874	12.2874	12.2874	12.2874	12.2874	12.2874	12.2874	12.2874	12.2874	12.2874	15.8634	12.2874	12.2874	12.2874	12.2874	17.1159
12.8259	17.5851	1	P17028	ZNF24	15.2055	4.75924	5.63315	4.20649e-07	1.67908e-06	31.7323	4.20649e-07	1	12.2874	12.2874	12.2874	12.2874	12.2874	12.2874	12.2874	12.2874	12.2874	12.2874	12.2874	12.2874	12.2874	12.2874	12.2874	12.2874	12.2874	17.4139	12.2874	12.2874	12.2874	23.8536	12.2874	12.2874	12.2874	12.2874	12.2874	12.2874	12.2874	12.2874	12.2874	12.2874	23.1202	16.3376	18.2109	12.2874	12.2874
14.3142	18.4594	1	P17026	ZNF22	16.3868	4.14524	5.69854	3.26243e-07	1.33992e-06	32.4733	3.26243e-07	1	12.2874	12.2874	12.2874	12.2874	15.6983	17.7098	12.2874	12.2874	12.2874	16.6228	17.1198	16.4078	12.2874	12.2874	12.2874	17.6571	19.4214	12.2874	12.2874	17.3055	12.2874	19.0942	18.5461	12.2874	12.2874	12.2874	12.2874	12.2874	12.2874	18.876	15.82	20.5767	18.4215	12.2874	17.3667	19.9649	17.6886
22.0316	24.0364	1	O43670	ZNF207	23.034	2.00484	5.28118	1.62711e-06	5.62925e-06	27.8908	1.62711e-06	1	22.92	22.2659	20.7997	23.7081	21.8673	23.0485	22.4795	22.8327	22.8081	21.9328	21.3811	20.1842	23.2232	20.6365	22.5388	12.2874	23.3269	23.037	23.1252	22.5239	22.4165	22.7324	22.1658	21.6672	22.7057	22.7001	22.6174	23.1072	22.3405	21.3999	22.1988	23.9634	24.2892	23.4166	25.0588	24.0687	23.5073
12.6361	14.7175	1	Q9UQR1	ZNF148	13.6768	2.08146	3.98382	0.000175566	0.000387329	15.8708	0.000175566	1	12.2874	12.2874	12.2874	12.2874	12.2874	12.2874	12.2874	12.2874	12.2874	12.2874	12.2874	12.2874	12.2874	12.2874	17.8014	12.2874	12.2874	12.2874	12.2874	12.2874	12.2874	12.2874	12.2874	12.2874	12.2874	12.2874	17.5818	12.2874	12.2874	12.2874	12.2874	18.1344	18.9964	18.4886	12.2874	16.272	17.09
12.3488	14.9887	1	P52747	ZNF143	13.6688	2.63989	5.79626	2.22811e-07	9.38492e-07	33.5966	2.22811e-07	1	12.2874	12.2874	12.2874	12.2874	12.2874	12.2874	12.2874	12.2874	12.2874	12.2874	12.2874	12.2874	12.2874	12.2874	12.2874	12.2874	12.2874	12.2874	12.2874	14.1904	12.2874	12.2874	12.2874	12.2874	12.2874	12.2874	12.2874	12.2874	12.2874	12.2874	12.2874	12.2874	16.7235	18.5305	16.4928	17.2709	16.2359
12.9107	16.0557	1	Q9ULU4	ZMYND8	14.4832	3.14498	6.47243	1.52888e-08	8.51707e-08	41.8923	1.52888e-08	1	12.2874	12.2874	12.2874	12.2874	12.2874	15.5897	12.2874	12.2874	12.2874	12.2874	12.2874	12.2874	12.2874	12.2874	12.2874	12.2874	12.2874	12.2874	17.5121	12.2874	12.2874	17.6012	12.2874	12.2874	12.2874	12.2874	12.2874	12.2874	12.2874	12.2874	17.7677	18.8089	16.929	15.2467	20.0416	15.3858	17.6362
12.7815	16.6353	1	Q14202	ZMYM3	14.7084	3.85385	8.77998	1.32532e-12	2.29512e-11	77.088	1.32532e-12	1	12.2874	12.2874	12.2874	12.2874	12.2874	15.0106	12.2874	12.2874	12.2874	12.2874	12.2874	12.2874	12.2874	12.2874	12.2874	12.2874	12.2874	12.2874	16.488	15.3759	14.5528	12.2874	15.3259	12.2874	12.2874	12.2874	12.2874	12.2874	12.2874	12.2874	12.2874	18.7218	17.4962	18.0244	19.6686	16.3532	18.4272
12.6569	14.6259	1	Q9UBW7	ZMYM2	13.6414	1.96906	3.9968	0.000168043	0.000372716	15.9744	0.000168043	1	12.2874	14.542	12.2874	12.2874	12.2874	14.1022	12.2874	12.2874	12.2874	12.2874	12.2874	12.2874	12.2874	12.2874	19.6706	12.2874	12.2874	12.2874	12.2874	12.2874	12.2874	12.2874	12.2874	12.2874	12.2874	12.2874	12.2874	12.2874	12.2874	12.2874	12.2874	16.1332	16.4134	12.2874	12.2874	12.2874	15.3047
13.0318	16.0435	1	Q9ULJ6	ZMIZ1	14.5377	3.01171	5.44863	8.5777e-07	3.20284e-06	29.6876	8.5777e-07	1	15.8642	13.7912	12.2874	12.2874	16.2417	17.437	12.2874	12.2874	12.2874	12.2874	12.2874	12.2874	12.2874	12.2874	12.2874	12.2874	12.2874	12.2874	12.2874	12.2874	12.2874	16.7583	12.2874	12.2874	12.2874	12.2874	12.2874	12.2874	12.2874	12.2874	16.7085	16.0527	18.1514	17.745	16.0473	16.801	18.6408
14.7869	17.8716	1	P17029	ZKSCAN1	16.3293	3.08476	3.70568	0.000440861	0.000898079	13.732	0.000440861	1	15.257	21.8028	12.2874	12.2874	12.2874	21.2332	12.2874	15.1557	20.9331	12.2874	12.2874	12.2874	22.5226	12.2874	12.2874	14.2853	12.2874	17.6533	16.5929	21.7282	12.2874	12.2874	12.2874	12.2874	16.4817	12.2874	12.2874	21.2861	12.2874	12.2874	12.2874	18.7773	22.172	12.2874	17.8658	19.0647	18.717
12.7376	15.179	1	Q9Y6X8	ZHX2	13.9583	2.44138	4.67954	1.52819e-05	4.23762e-05	21.8981	1.52819e-05	1	12.2874	12.2874	12.2874	12.2874	12.2874	12.2874	12.2874	12.2874	12.2874	12.2874	12.2874	12.2874	16.79	12.2874	12.2874	12.2874	12.2874	12.2874	12.2874	12.2874	16.0547	12.2874	12.2874	12.2874	12.2874	12.2874	12.2874	14.9668	15.293	12.2874	12.2874	17.8934	12.2874	15.8108	15.1578	17.0739	12.2874
12.7738	15.6327	1	Q9UKY1	ZHX1	14.2033	2.85891	4.69471	1.44617e-05	4.03901e-05	22.0403	1.44617e-05	1	12.2874	16.0108	12.2874	12.2874	12.2874	18.8255	12.2874	12.2874	12.2874	12.2874	12.2874	12.2874	12.2874	12.2874	12.2874	12.2874	12.2874	12.2874	12.2874	12.2874	12.2874	12.2874	17.1045	12.2874	12.2874	12.2874	12.2874	12.2874	12.2874	12.2874	12.2874	18.9949	19.7645	19.1729	12.2874	17.7241	18.7299
13.8963	17.9495	1	Q8N5A5	ZGPAT	15.9229	4.0532	5.11142	3.09229e-06	1.00443e-05	26.1266	3.09229e-06	1	12.2874	12.2874	12.2874	18.3594	12.2874	12.2874	12.2874	16.2915	21.0997	12.2874	12.2874	12.2874	20.9754	12.2874	12.2874	16.3175	14.8678	12.2874	12.2874	12.2874	12.2874	12.2874	15.3731	12.2874	12.2874	12.2874	20.7735	12.2874	12.2874	12.2874	16.4027	12.2874	17.0641	19.2562	23.1413	19.6058	19.2832
13.0697	14.382	1	Q68DK2	ZFYVE26	13.7259	1.31229	2.96607	0.00423056	0.00713549	8.79756	0.00423056	1	12.2874	12.2874	13.014	12.2874	12.2874	17.1765	18.1455	12.2874	12.2874	12.2874	12.2874	12.2874	15.9208	12.2874	13.884	12.2874	12.2874	12.2874	15.1634	13.5954	12.2874	12.2874	12.2874	12.2874	12.2874	15.6512	12.2874	12.2874	12.2874	12.2874	12.2874	15.2806	14.1814	16.1593	12.2874	12.2874	14.6104
17.0519	18.8425	1	Q7Z3T8	ZFYVE16	17.9472	1.7906	3.63607	0.000552003	0.00110525	13.221	0.000552003	1	17.3347	17.4039	17.7103	19.1386	17.7531	17.876	17.1045	12.2874	12.2874	15.9933	16.795	12.2874	17.3415	15.7603	18.5315	18.7134	17.7321	18.8628	19.7803	17.7656	18.1338	18.7239	18.6372	17.2482	17.7348	15.3833	12.2874	18.1004	18.1549	18.1112	17.6338	18.5757	18.542	18.7652	20.5697	17.9899	18.6616
12.6066	16.437	1	Q6ZMK1	ZFTRAF1	14.5218	3.83038	5.90356	1.46301e-07	6.4234e-07	34.852	1.46301e-07	1	12.2874	12.2874	12.2874	17.5634	12.2874	12.2874	12.2874	12.2874	12.2874	12.2874	12.2874	12.2874	12.2874	12.2874	16.905	12.2874	12.2874	12.2874	12.2874	12.2874	12.2874	12.2874	12.2874	12.2874	12.2874	12.2874	12.2874	12.2874	12.2874	12.2874	12.2874	12.2874	17.3648	18.2333	18.431	12.2874	12.2874
20.026	21.7495	1	Q96KR1	ZFR	20.8878	1.72354	7.7337	9.2703e-11	9.7026e-10	59.8101	9.2703e-11	1	20.0046	19.2792	19.0267	21.1315	18.8343	20.5679	19.4112	20.1293	20.7345	20.2669	19.859	19.4465	20.8713	20.7947	18.9475	20.0442	20.6949	19.8428	21.6378	19.9466	19.9536	19.8191	19.9109	19.9064	19.4912	19.9447	20.1128	20.4205	20.6237	18.826	20.3257	21.7053	21.5178	22.4358	22.1084	22.0085	22.1699
18.4522	21.8219	1	O95159	ZFPL1	20.1371	3.36964	5.6557	3.85377e-07	1.55375e-06	31.987	3.85377e-07	1	18.8192	19.3293	19.5009	19.9404	20.2315	20.5042	17.494	19.6045	19.7592	20.1642	19.9622	19.1178	12.2874	19.8075	18.9972	20.0169	21.5738	20.16	21.4333	21.4882	21.0224	19.8064	19.8312	12.2874	12.2874	12.2874	12.2874	18.454	21.4191	12.2874	19.8572	23.7647	22.2117	21.6565	21.9907	21.7907	22.8359
14.4875	17.5876	1	Q96JP5	ZFP91	16.0375	3.1001	4.48389	3.09159e-05	8.05551e-05	20.1052	3.09159e-05	1	14.4365	18.2014	12.2874	12.2874	17.4879	19.7738	12.2874	12.2874	14.9092	12.2874	12.2874	15.3833	12.2874	12.2874	14.9504	12.2874	17.5601	17.2245	12.2874	12.2874	12.2874	12.2874	12.2874	17.553	12.2874	12.2874	18.3777	12.2874	18.4809	16.8872	18.9992	20.4298	20.3954	17.5952	12.2874	19.3973	15.6364
12.8377	15.9644	1	Q9Y2G7	ZFP30	14.401	3.12677	4.98726	4.92222e-06	1.53468e-05	24.8728	4.92222e-06	1	12.2874	12.2874	12.2874	12.2874	12.2874	12.2874	12.2874	12.2874	12.2874	12.2874	12.2874	12.2874	17.4595	12.2874	12.2874	12.2874	12.2874	12.2874	12.2874	17.1264	16.4314	12.2874	12.2874	12.2874	12.2874	12.2874	15.1892	12.2874	12.2874	12.2874	12.2874	12.2874	12.2874	16.5332	16.9955	12.2874	12.2874
12.6204	17.1092	1	Q8TCF1	ZFAND1	14.8648	4.4888	6.30826	2.94644e-08	1.54713e-07	39.7942	2.94644e-08	1	12.2874	12.2874	12.2874	12.2874	12.2874	12.2874	12.2874	12.2874	12.2874	12.2874	12.2874	12.2874	12.2874	12.2874	17.4718	12.2874	12.2874	12.2874	17.4243	12.2874	12.2874	12.2874	12.2874	12.2874	12.2874	12.2874	12.2874	12.2874	12.2874	12.2874	12.2874	18.6422	12.2874	19.4376	20.4159	19.8253	17.7018
14.7495	17.4082	1	Q9C0B5	ZDHHC5	16.0789	2.65872	4.00411	0.000163941	0.000364269	16.0329	0.000163941	1	18.5267	16.7731	12.2874	17.8282	12.2874	18.6139	16.6954	12.2874	15.3622	12.2874	12.2874	12.2874	12.2874	12.2874	16.8394	17.2899	16.7962	12.2874	17.0369	12.2874	12.2874	17.3043	16.4746	12.2874	18.49	19.3724	12.2874	12.2874	12.2874	12.2874	17.2331	17.9452	18.3628	20.7028	18.1706	16.0632	19.8619
16.8343	20.5202	1	Q6NZY4	ZCCHC8	18.6773	3.68593	6.28071	3.28839e-08	1.70508e-07	39.4474	3.28839e-08	1	18.5478	16.1902	16.9525	17.6427	18.7614	18.038	16.7066	18.2144	19.9042	12.2874	18.7996	12.2874	16.5204	19.4728	12.2874	18.3489	17.2844	17.5813	12.2874	18.2576	17.8316	19.1943	18.8361	12.2874	16.7381	16.4573	12.2874	17.5752	16.6734	19.4825	18.1277	22.007	22.0823	19.6653	21.8033	20.7347	21.7412
13.174	18.0586	1	Q9NUD5	ZCCHC3	15.6163	4.88455	5.69048	3.36631e-07	1.37868e-06	32.3816	3.36631e-07	1	12.2874	12.2874	12.2874	12.2874	12.2874	18.7299	12.2874	12.2874	12.2874	12.2874	12.2874	12.2874	14.8782	21.1886	12.2874	12.2874	21.8378	12.2874	12.2874	12.2874	12.2874	12.2874	12.2874	12.2874	12.2874	12.2874	12.2874	12.2874	12.2874	12.2874	12.2874	20.6888	16.6205	19.9935	20.7988	20.3458	18.8606
16.6126	19.8096	1	Q86WB0	ZC3HC1	18.2111	3.19695	6.69781	6.18335e-09	3.82413e-08	44.8607	6.18335e-09	1	18.138	16.7812	16.1556	15.9177	17.6573	17.4738	18.832	19.4334	17.4708	17.9115	19.3054	12.2874	20.1261	17.9221	17.2679	17.472	18.5806	16.469	12.2874	18.1892	17.4584	16.6771	16.071	16.0487	12.2874	12.2874	12.2874	16.6368	19.249	12.2874	18.0219	20.4267	20.4059	19.5927	18.6256	21.0161	20.1768
16.8452	18.3469	1	Q9UGR2	ZC3H7B	17.5961	1.50162	3.11005	0.00278803	0.00485876	9.67239	0.00278803	1	18.3871	17.6127	17.5436	17.2198	17.0484	19.1498	17.7542	14.9565	17.9449	16.7644	16.7362	17.7571	18.83	12.2874	16.582	12.2874	17.8545	18.1187	17.8143	19.3362	18.1888	18.7759	18.7326	18.2202	12.2874	16.6033	12.2874	17.0503	18.9118	12.2874	16.872	19.2856	18.0502	18.7566	17.8241	19.3752	17.8855
13.4616	16.0522	1	Q8IWR0	ZC3H7A	14.7569	2.59061	4.66121	1.63334e-05	4.49512e-05	21.7269	1.63334e-05	1	17.8658	15.1236	12.2874	12.2874	16.2795	12.2874	16.7187	12.2874	12.2874	12.2874	12.2874	12.2874	12.2874	12.2874	12.2874	15.7604	15.8361	16.6272	12.2874	12.2874	16.0719	12.2874	12.2874	12.2874	16.7019	12.2874	12.2874	12.2874	12.2874	12.2874	12.2874	16.8258	18.1186	17.0098	19.1411	16.5834	19.335
16.0804	19.8963	1	Q9UPT8	ZC3H4	17.9884	3.81593	6.73669	5.287e-09	3.354e-08	45.383	5.287e-09	1	12.2874	17.1429	12.2874	17.223	17.8575	12.2874	17.4761	12.2874	18.8688	15.8322	15.0279	12.2874	18.3357	21.498	16.5152	19.3422	19.7125	19.097	12.2874	17.6122	17.8992	15.7701	12.2874	17.5275	12.2874	12.2874	18.2276	18.868	12.2874	17.2854	18.4998	20.2398	20.0492	20.4471	19.9293	19.3477	19.439
15.7612	18.4052	1	Q86VM9	ZC3H18	17.0832	2.64395	4.99124	4.84982e-06	1.5159e-05	24.9125	4.84982e-06	1	17.3287	16.881	12.2874	15.7383	17.1356	12.2874	17.2842	17.6095	18.1391	16.6367	18.1661	17.2359	17.3384	12.2874	18.7853	15.4714	16.6885	12.2874	12.2874	17.8388	17.2977	18.294	18.539	12.2874	12.2874	12.2874	12.2874	12.2874	17.5485	17.7685	17.9982	18.3268	18.5077	18.6008	18.1782	19.5558	18.8116
21.5619	22.968	1	Q8WU90	ZC3H15	22.2649	1.40609	7.59465	1.63224e-10	1.58063e-09	57.6787	1.63224e-10	1	21.3326	20.7846	21.0801	21.4404	21.1373	21.9981	22.0393	21.8937	21.5866	20.8648	20.888	20.9587	21.9246	20.5252	22.145	21.7631	21.7907	21.9014	22.1098	21.8638	21.5603	22.7693	22.5024	21.2831	21.343	21.9153	20.5427	21.0952	21.9635	21.3048	22.1111	23.4404	22.0976	21.3899	23.4002	23.1696	22.3719
16.1521	19.4998	1	Q6PJT7	ZC3H14	17.8259	3.34768	5.57466	5.27634e-07	2.06829e-06	31.0769	5.27634e-07	1	16.199	16.2397	12.2874	18.8178	18.0679	18.402	15.1401	16.4696	17.8606	16.1269	12.2874	12.2874	14.7131	15.6628	12.2874	12.2874	16.5143	17.8057	18.3748	18.2985	17.7644	17.6884	18.7532	18.6442	17.2473	18.2645	19.9778	12.2874	17.253	13.0804	13.6246	20.7918	20.5067	20.1951	20.1988	20.9833	19.4744
12.713	14.5845	1	Q5T200	ZC3H13	13.6487	1.87151	3.7284	0.000409467	0.00084154	13.9009	0.000409467	1	12.2874	12.2874	12.2874	12.2874	12.2874	12.2874	12.2874	12.2874	12.2874	12.2874	12.2874	12.2874	12.2874	12.2874	12.2874	12.2874	12.2874	19.331	12.2874	12.2874	12.2874	12.2874	12.2874	12.2874	12.2874	12.2874	12.2874	12.2874	12.2874	12.2874	18.436	15.9017	15.1646	15.792	15.6604	12.2874	15.6575
15.2683	18.1863	1	O75152	ZC3H11A	16.7273	2.91801	5.22302	2.02914e-06	6.85233e-06	27.2799	2.02914e-06	1	17.035	12.2874	16.6825	19.8234	12.2874	17.942	12.2874	13.5857	13.4675	15.5017	12.2874	15.0126	14.9657	15.4642	12.2874	17.5863	12.2874	15.943	14.5043	14.5328	17.7306	16.1883	18.6578	15.8903	16.7929	12.2874	18.9873	14.1028	16.7244	12.2874	17.8953	20.0887	19.4002	17.9813	20.3101	16.8931	19.1745
12.9655	16.0157	1	O15156	ZBTB7B	14.4906	3.05017	4.18053	8.97106e-05	0.000209552	17.4768	8.97106e-05	1	12.2874	12.2874	12.2874	12.2874	12.2874	12.2874	12.2874	12.2874	12.2874	12.2874	12.2874	12.2874	12.2874	12.2874	12.2874	20.3484	12.2874	19.069	12.2874	12.2874	12.2874	12.2874	12.2874	18.4652	12.2874	12.2874	12.2874	12.2874	12.2874	12.2874	12.2874	18.6301	18.523	18.885	12.2874	19.7281	12.2874
17.0179	19.824	1	P25490	YY1	18.4209	2.80613	3.98871	0.000172694	0.000381535	15.9098	0.000172694	1	19.1027	20.0027	17.2791	12.2874	16.6309	19.9043	19.7856	18.1272	12.2874	17.2125	12.2874	18.7699	12.2874	12.2874	12.2874	19.41	17.9315	19.557	17.9459	19.4443	12.2874	20.0519	17.3828	12.2874	19.2188	16.8555	19.3413	19.2337	19.5334	17.7745	18.7595	21.2915	22.1591	19.1648	12.2874	20.0745	21.137
28.373	29.3758	1	P63104	YWHAZ	28.8744	1.00284	6.99206	1.88481e-09	1.34998e-08	48.8888	1.88481e-09	1	28.2961	27.9284	28.7507	29.4655	27.7418	28.5214	28.6129	28.0134	28.7428	27.7979	27.6584	27.8935	28.1778	27.8258	28.38	28.0612	28.1642	27.9192	29.5623	28.4837	27.8721	28.3504	28.5342	28.5232	28.177	28.7973	29.0487	27.9772	29.1331	28.4318	28.7204	30.0528	29.554	29.722	29.8622	29.5411	28.4772
26.4812	27.7662	1	P27348	YWHAQ	27.1237	1.28504	7.93893	4.02199e-11	4.66506e-10	63.0265	4.02199e-11	1	26.3998	26.3989	25.4981	27.3467	26.4623	26.2975	26.9479	25.6772	27.0239	26.4605	26.4686	25.5595	26.0986	27.1118	26.4192	26.776	26.7075	26.6881	27.2906	26.0483	26.5448	26.4757	26.5011	26.4558	25.8873	26.1636	26.1492	26.5849	26.6565	26.4734	27.344	27.9361	27.0329	26.886	28.7742	28.0047	27.7213
20.6883	22.9347	1	Q7Z739	YTHDF3	21.8115	2.2464	6.53743	1.17816e-08	6.77576e-08	42.738	1.17816e-08	1	21.5955	20.9684	18.2736	12.2874	20.8926	21.5401	21.278	21.2102	21.4758	20.785	19.7244	20.9192	21.4263	20.656	21.635	20.7962	21.4444	20.4795	21.027	21.039	21.1634	21.2805	21.6285	21.903	19.9099	19.6514	19.4326	21.3129	21.59	21.5529	22.458	22.6188	21.3074	22.342	22.2516	22.1389	23.1256
15.6291	19.5169	1	Q9Y5A9	YTHDF2	17.573	3.88788	6.30687	2.96289e-08	1.55445e-07	39.7766	2.96289e-08	1	17.5096	15.8067	18.2693	18.151	12.2874	12.2874	16.4936	12.2874	19.1673	17.9816	12.2874	12.2874	19.7941	12.2874	16.765	12.2874	12.2874	12.2874	19.1131	18.3079	19.3248	12.2874	17.1375	12.2874	19.3783	17.8424	18.5813	17.3505	17.7904	12.2874	12.2874	18.8001	20.0288	19.5819	19.5323	18.8256	17.8308
12.3867	15.681	1	Q9BYJ9	YTHDF1	14.0338	3.2943	5.68597	3.42598e-07	1.39943e-06	32.3302	3.42598e-07	1	12.2874	12.2874	12.2874	12.2874	12.2874	12.2874	12.2874	12.2874	12.2874	12.2874	12.2874	12.2874	12.2874	12.2874	15.3647	12.2874	12.2874	12.2874	12.2874	12.2874	12.2874	12.2874	12.2874	12.2874	12.2874	12.2874	12.2874	12.2874	12.2874	12.2874	12.2874	12.2874	17.7208	18.1423	19.5154	18.9656	12.2874
15.6202	17.8403	1	Q9H6S0	YTHDC2	16.7302	2.22007	5.34763	1.26302e-06	4.51535e-06	28.5972	1.26302e-06	1	17.3818	15.5828	16.6663	12.2874	15.291	17.5891	16.1252	12.2874	15.4398	16.8178	15.3692	16.4128	15.9472	15.2745	16.4039	15.947	16.1574	16.1714	15.7778	16.9498	15.6191	15.979	12.2874	16.9049	12.2874	12.2874	15.0522	15.2686	16.8544	17.4507	18.3552	15.7924	18.1225	16.5446	21.2323	19.377	18.4113
13.4672	16.4342	1	Q96MU7	YTHDC1	14.9507	2.96702	4.4858	3.0706e-05	8.00753e-05	20.1224	3.0706e-05	1	12.2874	12.2874	12.2874	18.8219	12.2874	12.2874	12.2874	12.2874	17.4825	12.2874	12.2874	12.2874	12.2874	12.2874	12.2874	12.2874	12.2874	12.2874	17.2133	12.2874	12.2874	17.5057	17.5653	12.2874	12.2874	16.7906	12.2874	12.2874	12.2874	12.2874	17.2059	16.5186	19.0068	17.4238	20.3592	17.1572	12.2874
13.4494	16.1078	1	P62699	YPEL5	14.7786	2.65838	3.24131	0.00188694	0.00340442	10.5061	0.00188694	1	12.2874	12.2874	12.2874	12.2874	12.2874	12.2874	12.2874	12.2874	17.1936	12.2874	12.2874	12.2874	12.2874	12.2874	12.2874	12.2874	12.2874	18.7987	12.2874	17.4702	12.2874	12.2874	12.2874	12.2874	19.4261	19.3041	12.2874	12.2874	17.5541	12.2874	12.2874	17.8763	12.2874	20.2622	12.2874	18.2	12.2874
18.0875	20.5371	1	Q96TA2	YME1L1	19.3123	2.4496	6.28274	3.26192e-08	1.69418e-07	39.4728	3.26192e-08	1	17.2842	17.9685	19.403	20.897	16.6698	20.1661	18.3298	18.7297	12.2874	18.7826	19.0828	18.2671	17.7354	17.9087	16.4181	18.0533	16.8367	18.1763	18.3794	17.7551	17.3707	20.0637	20.2247	18.8893	19.3052	17.7971	12.2874	18.7022	18.1223	19.2412	19.5765	18.6371	19.8245	21.6091	22.242	19.9632	20.4446
16.9084	19.5187	1	P49750	YLPM1	18.2135	2.61026	7.1254	1.09819e-09	8.39781e-09	50.7713	1.09819e-09	1	16.2255	17.1132	14.8343	16.0301	17.1632	17.8192	17.8261	16.2145	16.6251	17.4476	17.373	14.8537	18.0043	18.0165	16.7853	17.5129	15.8557	17.4952	18.7271	18.154	17.9353	18.7939	19.1903	16.7945	14.0874	16.1052	12.2874	17.2511	17.6318	16.3015	17.7056	20.2972	20.1897	18.9598	15.8039	20.3525	18.9608
21.7745	22.8238	1	O15498	YKT6	22.2991	1.04929	4.50621	2.85468e-05	7.49473e-05	20.3059	2.85468e-05	1	22.2789	22.1143	21.8534	21.5335	22.2793	22.0333	22.6437	21.6819	21.9842	21.6902	21.7997	22.3181	21.2164	21.5931	21.0283	22.4664	21.8766	21.5177	21.4985	21.7913	21.0104	22.2791	21.401	22.3818	19.0497	20.987	20.8286	22.0977	22.5086	22.3442	22.9222	23.1119	21.9396	23.2514	22.5227	22.7971	22.414
12.9215	16.5616	1	Q9BW85	YJU2	14.7415	3.64012	4.87913	7.35303e-06	2.20095e-05	23.8059	7.35303e-06	1	12.2874	12.2874	12.2874	23.1798	12.2874	12.2874	12.2874	12.2874	12.2874	12.2874	12.2874	12.2874	12.2874	12.2874	16.1062	12.2874	12.2874	17.231	12.2874	12.2874	12.2874	12.2874	12.2874	12.2874	12.2874	12.2874	12.2874	12.2874	12.2874	12.2874	12.2874	12.2874	18.3149	17.9666	17.5778	18.2714	12.2874
15.0864	20.4516	1	Q96EC8	YIPF6	17.769	5.36526	6.57791	1.00147e-08	5.87925e-08	43.2689	1.00147e-08	1	19.169	12.2874	12.2874	20.2623	12.2874	12.2874	20.3938	12.2874	12.2874	12.2874	20.2208	12.2874	12.2874	12.2874	12.2874	12.2874	12.2874	19.5642	21.1784	20.0741	12.2874	12.2874	12.2874	12.2874	12.2874	20.9985	20.361	20.7015	19.0055	12.2874	12.2874	22.4168	19.8731	12.2874	21.2073	21.1833	21.2488
17.8483	20.0892	1	Q9BSR8	YIPF4	18.9688	2.24094	2.40958	0.0188449	0.0282038	5.80607	0.0188449	1	19.1434	20.6025	12.2874	21.6445	20.5405	20.1187	20.7744	20.7839	12.2874	12.2874	19.5763	20.8912	12.2874	21.283	19.5649	20.8263	20.2621	20.7685	12.2874	20.6868	20.0404	12.2874	12.2874	20.4522	12.2874	12.2874	20.1069	19.67	12.2874	21.8972	20.7896	21.6148	21.7537	12.2874	21.1728	20.9591	21.2034
18.6151	21.0875	1	Q9GZM5	YIPF3	19.8513	2.47234	4.26909	6.59704e-05	0.000159277	18.2251	6.59704e-05	1	18.4783	18.4264	19.0382	21.5809	19.7281	12.2874	20.1489	20.5454	19.5601	17.8077	20.4455	12.2874	19.9808	12.2874	19.6453	12.2874	19.7806	20.4503	19.3491	19.7164	19.3575	20.8975	21.4139	12.2874	20.2869	21.3049	19.7154	19.7554	19.5851	19.9554	18.6782	21.2491	21.3714	22.2789	19.4118	21.5531	21.0096
13.1181	19.3082	1	Q9Y548	YIPF1	16.2132	6.19013	9.51158	7.00812e-14	1.83065e-12	90.4702	7.00812e-14	1	12.2874	12.2874	12.2874	12.2874	12.2874	12.2874	12.2874	12.2874	12.2874	18.2083	18.2312	12.2874	12.2874	12.2874	12.2874	18.9329	12.2874	12.2874	12.2874	12.2874	12.2874	12.2874	19.5282	12.2874	12.2874	12.2874	12.2874	12.2874	12.2874	12.2874	12.2874	20.4985	20.3771	19.3315	12.2874	19.242	20.844
14.5499	19.7285	1	Q5BJH7	YIF1B	17.1392	5.17859	5.89921	1.48823e-07	6.52031e-07	34.8007	1.48823e-07	1	18.9676	12.2874	19.9388	18.4028	12.2874	12.2874	12.2874	21.2065	18.4256	12.2874	12.2874	12.2874	12.2874	12.2874	18.3917	12.2874	12.2874	12.2874	20.5134	12.2874	12.2874	12.2874	12.2874	19.4447	12.2874	19.7152	18.0056	12.2874	12.2874	12.2874	12.2874	12.2874	19.8029	18.8957	23.5698	21.0291	19.5178
16.3573	19.4486	1	P16989	YBX3	17.903	3.09129	3.78128	0.000344445	0.000718114	14.2981	0.000344445	1	20.3337	12.2874	12.2874	20.7996	12.2874	21.746	12.2874	12.2874	12.2874	12.2874	12.2874	18.0591	19.1	19.1506	20.4962	17.721	18.805	18.4365	19.4566	19.0451	19.4998	18.535	18.7827	12.2874	12.2874	18.1526	18.7557	12.2874	20.466	12.2874	12.2874	22.2799	19.7473	18.2965	20.2301	21.0032	22.7661
25.6468	26.67	1	P67809	YBX1	26.1584	1.0232	6.7214	5.62306e-09	3.53117e-08	45.1772	5.62306e-09	1	25.9132	25.5416	25.6122	26.8148	25.2228	27.1757	25.761	25.4803	25.6205	25.0192	23.457	25.1191	25.6117	25.5453	26.1776	25.7466	25.9651	25.4808	25.1652	25.2224	25.9089	26.0209	26.142	25.6332	25.0305	25.1557	25.4379	25.5638	25.9046	26.3593	26.2407	27.0366	26.6896	26.6536	26.9798	27.002	25.5559
20.1858	22.3176	1	P46937	YAP1	21.2517	2.13185	2.68025	0.00933498	0.0147786	7.18375	0.00933498	1	20.9248	25.231	21.1659	20.8032	20.4952	20.1223	20.6566	12.2874	25.7829	17.3558	18.8666	12.2874	25.0487	20.8901	23.5181	20.5561	20.8357	19.9139	24.4364	12.2874	19.4598	24.6489	21.4209	21.539	19.9988	20.4879	20.1516	24.7174	25.2942	12.2874	12.2874	22.9621	21.4287	23.6102	21.5387	23.2936	19.9708
14.0536	16.572	1	Q8IY57	YAF2	15.3128	2.51842	2.94307	0.00451687	0.00758137	8.66169	0.00451687	1	12.2874	12.2874	12.2874	12.2874	12.2874	12.2874	12.2874	18.2375	20.4198	12.2874	12.2874	12.2874	18.5189	12.2874	12.2874	12.2874	12.2874	12.2874	19.6622	19.261	19.1669	12.2874	12.2874	12.2874	12.2874	18.6332	12.2874	19.1519	12.2874	12.2874	12.2874	12.2874	20.115	12.2874	12.2874	18.9453	12.2874
19.724	22.1075	1	Q9H0D6	XRN2	20.9157	2.38359	8.99873	5.48269e-13	1.05203e-11	80.9771	5.48269e-13	1	19.3982	18.5166	19.9022	22.1401	18.4673	20.1481	19.2778	19.4739	18.4644	19.126	18.7391	18.4485	20.7942	19.8603	18.7065	20.0575	20.294	19.6823	20.2833	20.7631	20.4241	21.0039	21.4307	19.7867	18.9602	20.6496	17.3528	19.9407	19.4945	19.9307	19.9256	21.9983	22.5972	22.2903	23.3291	21.1136	21.3059
14.7366	18.2521	1	Q8IZH2	XRN1	16.4943	3.51553	7.18536	8.61134e-10	6.81129e-09	51.6294	8.61134e-10	1	16.6665	12.2874	16.1231	12.2874	19.2762	17.5837	12.2874	12.2874	12.2874	12.2874	15.4611	16.6756	15.8489	15.3931	12.2874	12.2874	12.2874	14.9149	16.2728	14.7144	15.5044	17.3643	17.1813	12.2874	15.7286	12.2874	12.2874	16.7597	15.8631	17.6032	14.4495	18.6626	19.2561	19.1467	19.1602	19.2573	18.9988
25.2259	26.8775	1	P12956	XRCC6	26.0517	1.65163	12.1903	2.27765e-18	3.1467e-16	148.603	2.27765e-18	1	24.8389	24.963	26.2788	25.8608	24.7857	25.023	25.5064	24.7715	24.8441	24.7963	23.9265	25.1831	25.4297	24.9487	24.5194	25.0559	26.0682	25.3412	26.0394	25.1605	24.888	25.5075	25.8895	24.9668	25.0515	25.0252	26.0031	24.8518	25.622	24.7488	26.1064	27.5126	26.7523	26.9675	26.256	26.9839	26.5264
24.5156	26.251	1	P13010	XRCC5	25.3833	1.73538	10.2499	3.76545e-15	1.5805e-13	105.06	3.76545e-15	1	24.331	24.3884	24.5945	24.1043	24.5607	25.0484	24.7723	23.3169	25.0146	24.357	24.8428	24.2647	24.6752	24.6723	24.0914	24.4607	24.2148	24.7438	26.5588	24.9031	24.4311	25.0187	24.99	24.8586	23.0564	23.4355	24.4659	24.3623	25.3632	23.5664	24.5195	26.9132	26.363	25.463	24.6753	26.544	26.2263
14.1089	17.1498	1	Q13426	XRCC4	15.6294	3.04095	3.97793	0.000179083	0.000394528	15.824	0.000179083	1	12.2874	12.2874	12.2874	12.2874	18.0988	12.2874	18.2098	12.2874	12.2874	12.2874	12.2874	12.2874	18.6613	16.1696	16.8278	12.2874	12.2874	12.2874	19.0816	12.2874	12.2874	17.7942	12.2874	12.2874	16.6977	12.2874	12.2874	18.4204	19.378	12.2874	12.2874	19.8762	19.1698	12.2874	12.2874	12.2874	20.4364
14.6393	20.0947	1	P18887	XRCC1	17.367	5.45542	9.46868	8.31793e-14	2.11937e-12	89.6559	8.31793e-14	1	17.6231	17.4892	15.4179	17.6032	16.8852	17.8808	15.5694	17.7297	18.8221	12.2874	12.2874	12.2874	17.383	12.2874	12.2874	12.2874	12.2874	12.2874	12.2874	18.0951	15.611	12.2874	12.2874	16.2065	12.2874	12.2874	12.2874	16.7973	18.1051	12.2874	12.2874	20.3558	20.9563	16.1183	12.2874	20.3361	20.694
19.9101	21.5563	1	O43592	XPOT	20.7332	1.64621	6.84651	3.39483e-09	2.27431e-08	46.8747	3.39483e-09	1	18.8932	20.3802	20.1324	20.7361	19.1307	20.5498	20.1897	19.4568	19.5736	20.1431	20.3051	20.585	20.2254	20.2466	17.6766	20.1221	20.9677	19.9568	19.4452	19.8403	19.6758	21.0661	20.8889	20.744	19.5117	19.1664	18.1211	20.4223	18.5227	20.281	20.2573	22.2633	21.1555	22.4784	22.3205	22.314	21.4511
16.0782	21.3216	1	Q9HAV4	XPO5	18.6999	5.24342	10.9352	2.61833e-16	1.5959e-14	119.578	2.61833e-16	1	16.0504	12.2874	18.4798	15.0802	15.8384	18.313	18.0003	16.1127	17.2109	17.46	18.2063	12.2874	12.2874	16.7901	12.2874	16.7306	17.1641	16.9173	12.2874	18.5657	16.4501	17.3136	17.6036	12.2874	15.9	12.2874	17.5269	17.1046	17.5236	18.4793	17.5895	22.1776	20.7997	22.0488	19.3897	22.5628	21.4314
17.4205	19.4307	1	Q9C0E2	XPO4	18.4256	2.0102	4.26992	6.57794e-05	0.000158955	18.2322	6.57794e-05	1	18.2311	17.249	20.146	18.7158	12.2874	16.8644	15.9594	16.9295	17.7491	12.2874	17.5866	15.3934	18.1445	17.3044	18.3556	16.3591	18.552	18.3783	20.3499	18.4105	18.5981	16.7919	18.9597	16.9013	19.0196	17.3022	16.8104	17.9532	15.8156	18.9047	17.7263	20.4387	18.9248	20.0743	16.3648	19.3404	19.4627
23.2341	24.8816	1	O14980	XPO1	24.0578	1.64755	9.06217	4.2467e-13	8.4621e-12	82.1229	4.2467e-13	1	23.0584	22.9173	23.6695	23.2434	23.1964	23.4476	23.5639	22.4356	23.8325	23.0236	23.2389	22.5604	23.3416	23.4515	23.1953	23.4398	24.1047	23.8933	23.8255	23.7944	23.1276	23.6883	23.8682	23.4998	20.6811	22.2805	22.4315	23.0901	23.3736	23.2391	23.7425	24.5512	24.7742	25.0484	24.538	24.8793	24.4138
17.1733	19.6281	1	O43895	XPNPEP2	18.4007	2.45478	2.24108	0.0284827	0.0414021	5.02242	0.0284827	1	20.0117	12.2874	17.9928	19.7459	12.2874	20.8833	21.2669	12.2874	17.7406	18.1042	19.2907	12.2874	17.8105	21.0569	18.8688	12.2874	12.2874	17.4375	15.8563	12.2874	18.4464	16.6384	20.2335	12.2874	17.8426	20.4208	20.6332	20.6134	19.6629	21.2283	12.2874	23.6237	12.2874	22.5402	24.8864	12.2874	24.1217
15.1667	17.6136	1	Q01831	XPC	16.3901	2.44694	3.99034	0.000171748	0.000379714	15.9228	0.000171748	1	15.5803	17.2457	12.2874	17.4012	16.5508	17.4339	12.2874	16.6163	17.1018	16.2089	16.8149	16.1114	16.2304	16.3209	12.2874	18.2142	17.6082	12.2874	20.2142	12.2874	12.2874	17.9293	15.7302	16.0943	12.2874	12.2874	12.2874	12.2874	12.2874	12.2874	17.3109	18.9808	18.5116	17.516	12.2874	17.252	17.6793
13.2633	17.685	1	P23025	XPA	15.4742	4.42174	5.74393	2.7334e-07	1.1329e-06	32.9927	2.7334e-07	1	12.2874	16.9746	12.2874	12.2874	12.2874	12.2874	12.2874	12.2874	12.2874	12.2874	12.2874	12.2874	12.2874	12.2874	12.2874	12.2874	12.2874	12.2874	12.2874	12.2874	18.6957	18.9107	19.7407	12.2874	12.2874	12.2874	12.2874	12.2874	12.2874	12.2874	17.3674	19.7155	20.806	19.3299	12.2874	21.236	12.2874
14.2154	18.2344	1	Q9HCS7	XAB2	16.2249	4.019	5.90691	1.44387e-07	6.35731e-07	34.8916	1.44387e-07	1	14.4824	12.2874	12.2874	12.2874	12.2874	16.6683	15.0242	12.2874	14.5243	17.1721	12.2874	12.2874	12.2874	12.2874	12.2874	12.2874	12.2874	18.6077	17.0787	18.9094	12.2874	17.0937	15.9761	12.2874	12.2874	12.2874	16.5708	16.4227	14.5533	12.2874	18.7068	19.323	19.1471	20.0833	22.896	19.6736	19.0764
16.3024	17.5622	1	Q9H0M0	WWP1	16.9323	1.25982	2.23041	0.0292185	0.0423628	4.97473	0.0292185	1	16.869	16.1043	15.2692	16.5994	17.0694	19.084	16.1811	17.9669	18.1025	16.2595	17.6022	16.2796	18.0773	17.1897	12.2874	12.2874	17.3607	14.2123	15.7848	16.2829	17.5201	17.5083	18.3698	17.3972	18.0964	16.1114	12.2874	12.2874	12.2874	17.0109	19.6291	19.3328	14.4507	18.0482	17.0551	17.8275	18.6598
14.9504	18.9638	1	Q15007	WTAP	16.9571	4.01347	5.68617	3.4233e-07	1.39925e-06	32.3325	3.4233e-07	1	12.2874	12.2874	16.63	19.6746	18.7947	12.2874	18.9372	12.2874	12.2874	12.2874	19.4353	12.2874	16.8014	12.2874	12.2874	17.9001	17.0835	17.3707	19.1527	12.2874	12.2874	17.777	12.2874	17.7037	12.2874	12.2874	18.3205	12.2874	18.9937	12.2874	12.2874	19.8262	18.5475	20.9971	19.8841	12.2874	20.2821
15.6848	19.7016	1	Q96S55	WRNIP1	17.6932	4.0168	6.78284	4.38941e-09	2.86361e-08	46.0069	4.38941e-09	1	17.0191	16.6059	12.2874	16.8527	16.92	16.3598	16.3461	12.2874	15.9476	12.2874	12.2874	12.2874	17.7136	16.6026	12.2874	15.25	16.2727	14.9572	15.5068	18.8398	17.304	17.977	12.2874	17.9218	12.2874	22.4856	12.2874	17.679	16.2959	15.3999	19.3843	20.1493	21.256	19.7047	19.9491	21.2988	19.9022
13.9305	17.1443	1	Q9BYP7	WNK3	15.5374	3.21381	5.8217	2.01693e-07	8.56506e-07	33.8922	2.01693e-07	1	15.4738	12.2874	12.2874	12.2874	16.2695	14.8543	12.2874	15.2895	15.3721	12.2874	12.2874	12.2874	12.2874	15.2637	15.3339	12.2874	16.7655	12.2874	15.1294	12.2874	16.3521	12.2874	17.8364	12.2874	12.2874	14.6228	12.2874	12.2874	12.2874	17.0505	17.3451	12.2874	12.2874	17.8136	20.2779	17.4523	12.2874
19.3517	20.6757	1	Q9H4A3	WNK1	20.0137	1.32401	4.91931	6.3368e-06	1.92175e-05	24.1996	6.3368e-06	1	20.2854	18.8576	19.556	18.6434	19.2201	20.3575	19.8199	18.826	20.6601	19.1214	20.275	18.7447	19.7101	18.1507	19.7571	19.6833	19.6898	19.4977	19.3851	19.452	19.2911	20.7654	19.2985	19.2028	17.1964	18.864	20.2581	17.6704	19.8533	19.313	18.4955	20.3479	21.154	22.0035	20.5915	20.0474	20.7347
12.6142	16.3256	1	Q8TF74	WIPF2	14.4699	3.71139	6.30102	3.03276e-08	1.5831e-07	39.7028	3.03276e-08	1	12.2874	12.2874	12.2874	12.2874	12.2874	18.0736	12.2874	12.2874	12.2874	12.2874	12.2874	12.2874	12.2874	12.2874	12.2874	12.2874	12.2874	12.2874	12.2874	12.2874	12.2874	12.2874	12.2874	12.2874	16.6317	12.2874	12.2874	12.2874	12.2874	12.2874	12.2874	12.2874	12.2874	18.8169	20.5392	18.9768	12.2874
15.3962	18.7606	1	O76024	WFS1	17.0784	3.36438	5.01617	4.41893e-06	1.39101e-05	25.162	4.41893e-06	1	16.3691	12.2874	19.4816	19.0637	16.0151	18.4869	16.7666	12.2874	16.6544	12.2874	17.1759	17.249	12.2874	16.6599	18.3393	12.2874	16.053	17.8541	16.7142	12.2874	12.2874	17.3755	16.415	12.2874	12.2874	12.2874	12.2874	12.2874	15.9661	16.4409	20.754	18.423	19.5301	19.692	22.6246	18.157	20.4613
19.0076	20.3374	1	A4D1P6	WDR91	19.6725	1.32985	4.34914	4.98355e-05	0.00012403	18.915	4.98355e-05	1	20.831	19.2853	18.6844	19.5122	20.0334	17.4278	18.7229	19.2305	20.0155	16.5133	20.6502	19.8394	20.0252	16.8418	17.8269	19.046	20.3404	18.9878	19.1035	18.9013	18.9675	20.1775	19.3298	19.1101	19.4009	18.0642	18.9895	18.2612	19.5103	18.0267	17.5786	22.0151	20.1017	20.4703	21.06	19.9054	17.7439
12.4493	15.3466	1	Q96FK6	WDR89	13.898	2.89725	4.96399	5.36779e-06	1.65945e-05	24.6412	5.36779e-06	1	12.2874	12.2874	12.2874	12.2874	12.2874	12.2874	12.2874	12.2874	12.2874	12.2874	12.2874	12.2874	12.2874	12.2874	12.2874	12.2874	12.2874	12.2874	12.2874	12.2874	12.2874	12.2874	12.2874	12.2874	12.2874	12.2874	17.3067	12.2874	12.2874	12.2874	12.2874	18.6217	12.2874	17.7269	12.2874	17.1751	16.3523
20.7077	22.4552	1	Q6UXN9	WDR82	21.5814	1.74743	6.79907	4.11127e-09	2.69903e-08	46.2273	4.11127e-09	1	20.7979	21.6082	21.102	20.6226	19.9573	21.2034	20.7546	20.2791	20.8836	20.9318	20.6825	20.9927	21.6751	20.3639	20.2931	20.6065	21.1821	21.2685	22.8401	21.4189	21.2711	21.937	21.0177	21.3052	18.1922	19.1004	20.7171	19.8776	20.524	17.7929	20.7406	23.8436	23.3344	23.3309	22.7338	21.9821	22.5882
17.9605	19.2666	1	Q562E7	WDR81	18.6135	1.30607	3.51097	0.00082195	0.00159142	12.3269	0.00082195	1	19.0548	18.6004	14.9111	19.1408	18.6285	12.2874	18.9818	16.8796	18.2852	18.5323	18.7093	18.5579	18.1862	18.8239	17.1368	18.4161	17.4879	18.7906	18.8686	18.8458	18.1411	17.7385	18.9516	19.5046	16.6214	14.5075	18.0161	18.5178	18.6885	18.5681	18.3953	20.1848	19.1524	18.5774	19.6751	18.9293	19.3181
22.933	24.6977	1	Q9BQA1	WDR77	23.8154	1.76465	4.19061	8.6639e-05	0.000202876	17.5612	8.6639e-05	1	23.1069	23.6072	23.5563	24.7765	23.2415	24.3848	23.4563	23.7955	23.4155	23.8561	23.6755	23.3457	24.0798	23.0996	22.8339	24.758	24.4855	23.9896	23.4533	23.2637	23.3516	23.4615	23.1873	23.471	20.5552	21.5524	22.8501	23.5542	23.2624	12.2874	19.2101	24.1402	23.3379	24.4526	24.7477	25.2123	24.744
14.2521	18.8661	1	Q9NW82	WDR70	16.5591	4.61405	8.77298	1.36335e-12	2.34143e-11	76.9651	1.36335e-12	1	12.2874	17.3366	12.2874	12.2874	12.2874	12.2874	17.1012	12.2874	12.2874	12.2874	12.2874	12.2874	12.2874	12.2874	12.2874	16.9633	16.8692	17.3533	17.3797	17.7681	17.2669	12.2874	12.2874	12.2874	12.2874	16.3969	12.2874	16.5829	16.8862	16.6072	16.1294	20.1034	18.596	19.7141	17.9398	16.5116	19.4439
14.4129	16.008	1	Q9Y4E6	WDR7	15.2104	1.59513	2.4718	0.0161023	0.0244464	6.10977	0.0161023	1	12.2874	12.2874	18.2004	12.2874	12.2874	14.3923	12.2874	14.583	13.6059	18.5648	12.2874	12.2874	12.2874	12.2874	13.6143	16.5132	12.2874	14.7225	14.8647	12.2874	16.5678	17.3948	14.4676	17.0502	12.2874	12.2874	12.2874	12.2874	16.9896	20.8344	20.1216	15.6714	17.4678	17.5666	18.81	17.8818	17.9947
14.0681	15.6889	1	Q9NNW5	WDR6	14.8785	1.62078	2.93324	0.00464471	0.00777884	8.6039	0.00464471	1	16.5636	14.367	12.2874	12.2874	12.2874	14.6511	12.2874	12.2874	16.2866	12.2874	13.8115	12.2874	15.6717	12.2874	15.8687	17.3294	17.2668	17.7184	16.5521	12.2874	12.2874	17.3219	16.4191	12.2874	12.2874	12.2874	12.2874	12.2874	15.1485	12.2874	14.536	16.9944	16.296	12.2874	12.2874	12.2874	17.075
15.4776	17.2537	1	Q6PJI9	WDR59	16.3657	1.77609	2.9252	0.00475171	0.00794337	8.5568	0.00475171	1	18.7382	16.1452	15.1353	17.5278	12.2874	12.2874	12.2874	17.0611	12.2874	16.2534	16.9991	18.5701	16.3139	12.2874	12.2874	18.7112	18.3022	18.6626	17.4394	17.547	14.0748	18.1356	18.0748	14.5912	16.471	12.2874	12.2874	12.2874	16.0834	16.0943	12.2874	15.1968	18.792	16.3754	17.3386	17.5446	19.0415
14.101	17.3211	1	Q9H6Y2	WDR55	15.7111	3.22004	3.96335	0.000188092	0.000412475	15.7082	0.000188092	1	12.2874	12.2874	12.2874	18.6567	14.509	12.2874	15.9068	12.2874	20.2719	15.8467	12.2874	12.2874	16.8423	12.2874	12.2874	14.0975	12.2874	12.2874	16.6168	16.3108	16.7867	14.8007	12.2874	18.1047	12.2874	17.2082	12.2874	12.2874	12.2874	12.2874	12.2874	20.1449	18.954	18.7247	22.4888	22.8276	22.6229
20.0092	22.1472	1	P61964	WDR5	21.0782	2.13796	8.22209	1.27174e-11	1.6858e-10	67.6028	1.27174e-11	1	20.7185	18.0581	21.8383	18.5177	19.8958	19.0878	18.4658	19.512	18.5874	19.5867	19.7164	19.6143	20.76	20.0499	20.2006	19.9159	20.1198	20.7197	21.1766	20.5175	20.5957	20.8046	20.8426	19.4428	19.6602	19.4573	21.142	19.4155	20.2205	19.5796	22.0669	22.8466	22.38	22.7533	21.5929	21.9917	21.817
16.0658	17.8116	1	Q8TAF3	WDR48	16.9387	1.74576	3.15003	0.00247794	0.00435919	9.92272	0.00247794	1	15.9091	18.1723	15.8276	18.3304	15.3253	17.5751	18.6081	12.2874	16.9653	15.9582	12.2874	16.599	17.741	12.2874	18.2108	19.2221	17.4238	16.6062	18.1351	12.2874	16.2671	19.3596	18.192	18.3874	12.2874	17.3309	12.2874	15.906	17.6893	12.2874	12.2874	17.5466	17.0093	19.574	18.1179	14.528	16.7959
15.9993	19.4512	1	Q5MNZ6	WDR45B	17.7253	3.45192	4.36113	4.77758e-05	0.000119526	19.0194	4.77758e-05	1	12.2874	12.2874	19.4873	19.8724	19.1709	12.2874	12.2874	19.1195	12.2874	12.2874	19.1401	12.2874	18.5577	19.6259	20.1241	18.5659	19.1626	19.4533	12.2874	12.2874	12.2874	20.7833	19.6763	12.2874	20.0445	12.2874	12.2874	12.2874	12.2874	19.85	19.0331	20.9626	18.4054	21.4203	21.1923	19.5408	19.9913
14.4563	16.2783	1	Q9Y484	WDR45	15.3673	1.82198	2.36166	0.0212349	0.0315529	5.57742	0.0212349	1	12.2874	12.2874	12.2874	19.0105	12.2874	12.2874	17.9113	12.2874	12.2874	19.0326	12.2874	12.2874	12.2874	12.2874	18.6381	17.8335	18.6673	19.2645	12.2874	18.0607	12.2874	17.9104	12.2874	12.2874	12.2874	12.2874	18.6426	12.2874	17.4244	12.2874	12.2874	12.2874	18.7252	19.4119	18.5791	12.2874	12.2874
13.2782	16.2039	1	Q15061	WDR43	14.741	2.92573	4.04848	0.000141045	0.000317248	16.3902	0.000141045	1	12.2874	12.2874	12.2874	12.2874	12.2874	12.2874	12.2874	12.2874	12.2874	15.6719	16.9447	12.2874	12.2874	12.2874	12.2874	12.2874	12.2874	12.2874	12.2874	12.2874	12.2874	12.2874	17.5733	12.2874	15.0103	12.2874	12.2874	12.2874	21.5488	12.2874	17.6887	18.7512	12.2874	18.6116	12.2874	22.7825	16.3207
13.0883	18.2338	1	P57081	WDR4	15.6611	5.14547	6.94263	2.30207e-09	1.60516e-08	48.2001	2.30207e-09	1	12.2874	12.2874	22.1959	21.5562	12.2874	12.2874	12.2874	12.2874	12.2874	12.2874	12.2874	12.2874	12.2874	12.2874	12.2874	12.2874	12.2874	12.2874	12.2874	12.2874	12.2874	12.2874	12.2874	12.2874	12.2874	12.2874	12.2874	12.2874	12.2874	12.2874	17.9385	20.0726	18.317	22.2456	22.2405	12.2874	17.5479
17.5464	19.4077	1	Q9Y2I8	WDR37	18.4771	1.86129	3.20269	0.00211868	0.00378175	10.2573	0.00211868	1	17.4893	17.702	19.4547	18.6477	12.2874	17.4054	17.5677	12.2874	18.5295	17.0804	12.2874	12.2874	17.7604	18.9472	19.0794	19.9504	20.3497	21.3164	19.4359	18.0705	17.5485	12.2874	18.3982	17.5873	19.5073	19.3874	19.0904	17.6905	18.069	17.3115	19.1257	21.2356	19.6625	21.5585	18.8459	17.666	18.9698
13.3298	16.5724	1	Q8NI36	WDR36	14.9511	3.24263	5.63703	4.14351e-07	1.65554e-06	31.7762	4.14351e-07	1	12.2874	15.1958	12.2874	12.2874	12.2874	12.2874	12.2874	16.8035	12.2874	12.2874	14.5647	14.9358	12.2874	12.2874	12.2874	12.2874	15.5015	12.2874	16.7976	12.2874	12.2874	16.6345	16.9904	12.2874	12.2874	12.2874	12.2874	12.2874	12.2874	12.2874	15.4763	18.0796	12.2874	18.3495	12.2874	18.2227	16.9391
13.4368	17.228	1	Q9C0J8	WDR33	15.3324	3.79125	7.23593	7.01364e-10	5.7073e-09	52.3587	7.01364e-10	1	12.2874	12.2874	12.2874	12.2874	12.2874	12.2874	12.2874	15.6153	14.5012	12.2874	12.2874	15.0568	15.7109	12.2874	12.2874	12.2874	14.788	12.2874	17.9993	17.3321	15.6756	12.2874	12.2874	12.2874	12.2874	12.2874	12.2874	12.2874	12.2874	14.6933	17.1321	16.5636	15.3974	18.6342	18.9948	16.2535	12.2874
12.9791	15.8461	1	Q9UNX4	WDR3	14.4126	2.86702	5.14133	2.763e-06	9.06946e-06	26.4333	2.763e-06	1	12.2874	12.2874	12.2874	12.2874	12.2874	15.635	12.2874	12.2874	12.2874	12.2874	12.2874	12.2874	12.2874	12.2874	12.2874	14.7744	12.2874	15.1741	12.2874	12.2874	12.2874	14.3427	16.2977	12.2874	16.183	12.2874	12.2874	12.2874	12.2874	12.2874	15.046	19.4702	16.4295	18.0684	12.2874	16.3396	17.7105
17.9087	20.6551	1	Q9H7D7	WDR26	19.2819	2.74649	5.99258	1.03053e-07	4.74929e-07	35.911	1.03053e-07	1	18.8853	19.1107	17.0945	19.6446	18.3355	19.4123	19.2797	16.7135	20.2355	12.2874	19.2622	16.3917	19.6417	18.5475	18.019	18.2498	17.3754	19.2332	20.2571	12.2874	17.5543	19.2288	20.026	16.461	18.1597	19.0109	15.2588	18.5643	19.4173	12.2874	18.9357	20.9715	20.6725	21.8631	21.019	21.3189	20.7052
16.2912	19.6119	1	Q9BV38	WDR18	17.9515	3.32067	4.10612	0.000115867	0.000264542	16.8602	0.000115867	1	18.7612	19.3033	18.3941	19.3379	17.4607	12.2874	19.3611	17.526	12.2874	18.3916	12.2874	12.2874	17.6151	12.2874	17.213	18.6033	19.174	12.2874	20.7653	18.4383	12.2874	19.2463	12.2874	12.2874	20.178	19.2624	19.1662	19.3799	12.2874	12.2874	12.2874	17.7119	19.9886	21.2542	20.8505	20.126	19.3131
18.3014	19.3619	1	Q9H1Z4	WDR13	18.8316	1.0605	2.22646	0.0294955	0.0427146	4.9571	0.0294955	1	19.6287	18.696	19.12	17.5859	18.3795	19.8266	19.1547	18.5704	16.8065	19.366	12.2874	18.7307	20.2704	12.2874	20.157	20.5987	18.5375	19.183	19.6329	19.7069	19.4537	19.0297	19.2382	18.7771	17.0555	18.2268	12.2874	19.89	17.9056	18.7556	18.1969	18.8687	19.5775	19.3283	20.0841	18.0389	20.3723
14.2823	20.7556	1	Q9GZL7	WDR12	17.5189	6.47336	9.78124	2.39541e-14	7.19433e-13	95.6726	2.39541e-14	1	12.2874	12.2874	18.8849	12.2874	17.5241	12.2874	12.2874	12.2874	12.2874	12.2874	12.2874	12.2874	12.2874	12.2874	12.2874	12.2874	19.1105	19.0845	18.9787	12.2874	16.4171	19.2678	17.2785	17.7509	12.2874	12.2874	12.2874	12.2874	12.2874	12.2874	20.4166	22.6251	20.214	20.463	21.8065	20.9488	20.7331
18.7378	21.1115	1	Q9BZH6	WDR11	19.9246	2.37368	8.64535	2.28454e-12	3.70836e-11	74.742	2.28454e-12	1	18.3611	19.0146	20.8118	20.2715	16.341	18.6077	18.339	18.4331	19.0786	16.8654	19.2086	16.8191	18.3525	18.4922	18.1863	18.8069	19.7691	18.284	18.9585	18.6134	19.408	19.0506	20.1454	17.6637	18.7793	21.1887	17.6219	18.0822	17.3548	19.512	20.4507	21.2931	21.0944	20.7528	22.0592	20.3168	20.951
16.7603	20.7683	1	Q9Y2W2	WBP11	18.7643	4.00807	7.74397	8.89095e-11	9.337e-10	59.969	8.89095e-11	1	12.2874	17.5623	16.8418	12.2874	15.8872	20.304	18.4018	16.571	16.7987	12.2874	12.2874	12.2874	16.9785	17.6811	19.2194	19.0358	17.9042	20.471	18.2098	15.4795	17.4154	18.9725	17.2464	17.516	12.2874	17.5547	18.3967	16.7178	16.7796	18.0103	19.8883	21.8001	20.9519	21.4099	20.3008	21.2087	18.1532
19.6378	21.6797	1	O00401	WASL	20.6588	2.04192	4.16216	9.55805e-05	0.000221725	17.3235	9.55805e-05	1	18.8006	20.2804	19.5786	12.2874	17.6752	21.3769	20.1454	18.9783	23.8964	19.2781	18.6521	23.2793	19.7772	19.7322	18.5764	19.6281	20.9625	21.5336	20.6015	19.8303	20.0385	20.2014	20.7127	24.2162	17.1511	12.2874	20.7388	19.5465	21.0593	18.858	19.0922	21.5067	22.4803	21.3419	21.7727	21.6637	22.8108
20.0353	21.1976	1	Q12768	WASHC5	20.6164	1.16224	5.64076	4.08401e-07	1.63387e-06	31.8182	4.08401e-07	1	20.0151	19.9519	20.8449	19.8387	19.7485	21.2818	20.6018	19.3215	20.191	19.2924	20.0301	19.9387	20.4227	19.4686	18.7286	20.1239	20.0274	20.2694	19.9791	20.0562	19.8575	19.8313	20.0489	20.1324	19.8438	19.6368	20.6742	19.507	20.473	20.021	20.9367	21.3604	21.5567	21.7594	21.3423	21.1878	22.4123
20.0343	21.2612	1	Q2M389	WASHC4	20.6478	1.22682	5.99101	1.0369e-07	4.7751e-07	35.8923	1.0369e-07	1	19.3868	19.0349	20.0905	20.0847	19.188	20.6586	19.8681	19.3025	20.026	19.76	19.9561	19.643	19.7223	21.0807	19.6785	20.4825	21.2695	20.0622	20.7878	20.5232	20.1382	20.4378	20.424	20.1938	19.8415	19.4023	19.2078	19.6519	20.4852	20.0351	20.6413	20.4028	21.3186	21.7447	21.1303	20.7286	22.3333
16.7699	20.673	1	Q9Y3C0	WASHC3	18.7214	3.90309	4.80433	9.68629e-06	2.83253e-05	23.0816	9.68629e-06	1	12.2874	19.1468	12.2874	23.0038	12.2874	12.2874	12.2874	12.2874	19.8445	12.2874	20.7179	12.2874	12.2874	20.5962	12.2874	21.5774	21.058	20.7562	12.2874	18.8913	20.6328	20.7119	20.6768	12.2874	12.2874	18.7423	19.5051	12.2874	20.5729	20.5599	20.8489	12.2874	21.4242	21.161	21.3801	19.4863	21.5854
20.5244	21.8435	1	Q641Q2	WASHC2A	21.184	1.31912	6.3707	2.29661e-08	1.23619e-07	40.5858	2.29661e-08	1	20.1558	19.8354	19.7019	21.0656	20.5778	20.9928	20.825	19.7623	21.3085	19.8784	20.4288	18.6443	21.0703	21.3043	21.2316	21.4268	21.2981	20.9988	21.5294	21.0334	20.5545	21.0593	20.9021	20.0806	19.2982	19.3745	19.0782	20.3561	20.9317	20.5956	20.9565	21.5006	22.0604	21.3163	22.255	22.028	22.626
15.3596	17.4465	1	Q9Y4E1	WASHC2C	16.4031	2.08693	3.61722	0.000586418	0.00117001	13.0843	0.000586418	1	17.7034	17.1065	12.2874	19.2382	12.2874	17.3456	15.221	15.5799	16.5249	12.2874	12.2874	12.2874	12.2874	12.2874	15.5996	18.0334	16.6999	17.1105	17.4758	15.9607	18.1723	15.7973	17.3603	17.4545	12.2874	12.2874	12.2874	16.876	17.1872	12.2874	18.5388	17.2367	18.9837	17.4049	19.4319	17.1459	18.8225
18.6246	20.4261	1	C4AMC7	WASH3P	19.5254	1.80151	2.91389	0.00490619	0.00816647	8.49073	0.00490619	1	20.4915	19.5265	19.9692	20.1716	18.7392	12.2874	18.5912	17.8372	19.0159	18.4251	12.2874	19.2646	18.3116	20.8993	12.2874	20.5859	21.0527	19.3519	19.9628	20.4284	19.6428	19.7504	20.6744	12.2874	17.7477	19.2324	18.8478	19.4281	18.979	20.5225	20.764	20.6669	20.1607	20.7644	21.1483	20.3602	22.054
16.1701	20.4915	1	Q9UGM6	WARS2	18.3308	4.32147	5.45109	8.49694e-07	3.17843e-06	29.7144	8.49694e-07	1	12.2874	19.6456	20.9801	21.2291	12.2874	21.8171	12.2874	18.9092	15.8269	12.2874	18.5436	12.2874	12.2874	18.5039	17.3962	12.2874	18.3749	12.2874	12.2874	12.2874	20.5253	19.9053	19.0501	18.5304	12.2874	16.9875	19.974	18.7453	16.5906	12.2874	12.2874	21.8901	19.0016	20.9294	22.6945	20.708	23.4983
14.2759	18.776	1	Q7Z5K2	WAPL	16.526	4.50003	7.81356	6.69838e-11	7.25503e-10	61.0517	6.69838e-11	1	12.2874	12.2874	16.1451	18.2253	12.2874	18.7873	12.2874	12.2874	12.2874	12.2874	17.6055	20.2356	12.2874	12.2874	12.2874	12.2874	12.2874	17.2401	12.2874	16.6983	12.2874	15.9553	17.3095	16.5372	14.7221	12.2874	12.2874	15.6426	12.2874	12.2874	16.2766	19.0907	20.5757	19.6588	21.2601	20.6061	19.611
14.1	18.1504	1	Q9BTA9	WAC	16.1252	4.05035	6.57712	1.00465e-08	5.88683e-08	43.2585	1.00465e-08	1	12.2874	12.2874	16.1176	15.5421	12.2874	17.5319	12.2874	12.2874	15.5522	12.2874	12.2874	12.2874	12.2874	12.2874	12.2874	12.2874	16.5744	17.9016	12.2874	12.2874	12.2874	18.1773	17.5207	16.6829	16.6551	12.2874	17.4217	12.2874	17.9611	12.2874	12.2874	17.2047	19.2716	19.4312	20.2379	20.0231	18.6561
13.2715	20.0288	1	Q6PCB0	VWA1	16.6502	6.7573	9.62382	4.47944e-14	1.27163e-12	92.618	4.47944e-14	1	12.2874	12.2874	12.2874	12.2874	12.2874	12.2874	12.2874	12.2874	12.2874	18.5697	12.2874	12.2874	12.2874	12.2874	12.2874	12.2874	18.2725	12.2874	12.2874	12.2874	12.2874	12.2874	20.7748	12.2874	12.2874	12.2874	12.2874	12.2874	12.2874	12.2874	22.0394	21.5321	20.5199	22.6028	21.1711	20.4924	20.4012
25.1758	26.5885	1	P04004	VTN	25.8822	1.41273	7.81891	6.55405e-11	7.12351e-10	61.1354	6.55405e-11	1	24.9193	25.0383	25.6506	25.6652	25.4927	24.4903	25.3583	24.5319	24.9626	24.9266	24.7995	25.8916	25.7641	25.6394	25.3805	25.5677	25.1277	24.5746	24.8276	24.0796	25.3925	25.3288	25.4097	25.2041	24.5274	24.6341	26.4505	24.9622	25.2826	24.9131	25.6568	26.4915	28.5693	27.3485	26.8741	27.0456	25.817
12.7236	16.6578	1	Q99986	VRK1	14.6907	3.93414	6.04586	8.35035e-08	3.93587e-07	36.5525	8.35035e-08	1	12.2874	12.2874	18.2121	12.2874	12.2874	12.2874	12.2874	12.2874	12.2874	12.2874	12.2874	12.2874	12.2874	12.2874	12.2874	12.2874	12.2874	19.8844	12.2874	12.2874	12.2874	12.2874	12.2874	12.2874	12.2874	12.2874	12.2874	12.2874	12.2874	12.2874	12.2874	16.9222	12.2874	17.6654	17.3231	12.2874	12.2874
13.1322	14.8196	1	Q8N3P4	VPS8	13.9759	1.68733	3.36776	0.00128407	0.00240164	11.3418	0.00128407	1	12.2874	12.2874	16.5704	12.2874	12.2874	12.2874	12.2874	12.2874	12.2874	12.2874	12.2874	12.2874	15.703	12.2874	12.2874	12.2874	15.5288	12.2874	12.2874	12.2874	14.1419	12.2874	17.71	12.2874	12.2874	12.2874	15.7363	12.2874	12.3556	12.2874	16.7422	16.7349	15.9055	12.2874	15.4701	16.6275	15.0893
15.757	17.6	1	Q5VIR6	VPS53	16.6785	1.843	2.62062	0.0109414	0.0171597	6.86765	0.0109414	1	12.2874	17.7858	12.2874	17.5803	12.2874	19.1239	16.5738	12.2874	16.948	18.6537	21.1995	12.2874	18.1981	12.2874	12.2874	12.2874	16.5101	17.2556	18.7963	12.2874	16.9422	18.0994	17.4938	12.2874	12.2874	18.6658	12.2874	16.2493	16.1942	18.3627	20.3851	19.0468	18.18	12.2874	17.1751	19.1643	12.2874
16.9504	20.0362	1	Q8N1B4	VPS52	18.4933	3.08582	6.11502	6.35141e-08	3.06574e-07	37.3935	6.35141e-08	1	20.3968	17.3336	18.1864	18.8733	17.3859	18.6243	12.2874	12.2874	17.6893	15.5698	16.9339	18.4437	18.608	15.9969	15.6892	18.1806	18.8254	17.4721	19.4774	19.8422	16.1354	12.2874	18.9342	19.5904	12.2874	18.2449	18.4521	18.2661	12.2874	12.2874	18.5849	20.2717	19.1146	21.0421	18.8975	19.8807	18.8694
17.8031	20.0082	1	Q9UID3	VPS51	18.9057	2.20506	5.017	4.40533e-06	1.38743e-05	25.1703	4.40533e-06	1	18.6872	12.2874	19.3347	20.5144	16.582	19.9629	18.2001	18.1911	20.0525	17.3494	19.2473	18.3668	18.6415	18.1434	12.2874	17.7542	17.0083	16.9483	18.1509	18.0339	16.1774	19.4743	20.2654	18.2653	17.4031	18.9336	18.4336	12.2874	19.9062	15.2895	19.7175	21.3685	20.4667	21.4584	16.4469	20.4523	20.4297
15.8969	18.6507	1	Q96JG6	VPS50	17.2738	2.75382	5.68259	3.47127e-07	1.41329e-06	32.2918	3.47127e-07	1	16.1504	12.2874	18.4841	17.5442	15.4487	16.6804	12.2874	16.0206	17.8631	12.2874	18.6933	12.2874	17.6983	17.1003	12.2874	18.5839	17.7106	17.8287	17.878	16.7056	12.2874	17.6442	17.5233	15.2127	16.8702	12.2874	17.8008	12.2874	16.178	15.6665	17.2177	19.1886	15.8423	20.2606	16.94	17.1997	18.0386
20.627	21.6467	1	Q9NRW7	VPS45	21.1368	1.0197	4.63058	1.82507e-05	4.98746e-05	21.4423	1.82507e-05	1	20.2174	19.1756	22.0945	20.6758	18.7659	21.2403	20.937	19.6914	20.2553	21.1559	21.3146	20.4554	20.3368	21.0511	20.0097	21.6283	20.9492	21.0473	20.8542	21.7773	20.1657	21.4248	20.7817	20.1492	18.5079	20.2976	19.8807	20.5159	21.0954	21.5511	21.4331	22.5299	21.392	21.1714	21.1969	20.7417	20.7599
14.9991	18.0032	1	P49754	VPS41	16.5011	3.00409	5.25441	1.80134e-06	6.1634e-06	27.6088	1.80134e-06	1	12.2874	16.4336	12.2874	18.3371	12.2874	19.7357	12.2874	12.2874	17.8505	12.2874	12.2874	12.2874	15.7995	16.2269	16.8977	12.2874	12.2874	18.7301	15.6446	12.2874	12.2874	17.6708	16.9258	17.9602	12.2874	16.0267	15.8963	15.677	18.2301	12.2874	18.9053	18.4385	17.6953	15.9434	19.388	17.6093	18.8134
14.3912	18.3896	1	Q96JC1	VPS39	16.3904	3.99839	7.02571	1.64477e-09	1.19877e-08	49.3606	1.64477e-09	1	12.2874	13.9334	12.2874	12.2874	14.1997	17.2674	14.6098	12.2874	12.2874	12.2874	12.2874	17.0756	12.2874	12.2874	12.2874	19.9293	12.2874	15.196	17.6153	17.3616	17.7698	14.9864	12.2874	12.2874	12.2874	12.2874	16.86	15.8359	16.1399	15.9875	17.0471	18.9664	18.9431	18.2238	19.6605	20.065	20.219
18.5142	19.7854	1	Q8NEZ2	VPS37A	19.1498	1.27118	2.60223	0.0114854	0.0179184	6.77159	0.0114854	1	18.4026	18.148	19.2608	20.1204	18.1615	19.3456	18.0971	17.675	20.1575	17.3604	19.9343	18.2597	20.4354	17.6506	19.2027	20.1422	18.408	12.2874	12.2874	19.259	18.8339	20.1462	20.2672	19.1968	18.3858	19.6103	18.6036	18.961	18.9434	16.8909	19.5069	19.9966	20.0457	20.4732	20.9837	19.6655	20.0008
21.3946	22.4603	1	Q86VN1	VPS36	21.9275	1.06569	2.90425	0.00504136	0.00836906	8.43468	0.00504136	1	21.1152	22.1469	21.5506	21.2327	21.6854	23.2164	20.8231	20.8525	21.1476	21.2184	22.2307	21.6834	21.4212	21.9087	21.4528	21.8766	22.7186	22.5649	22.1681	22.0296	21.7635	22.2261	22.1472	22.2294	12.2874	20.204	21.3494	22.1532	21.9118	20.143	21.7746	23.0448	22.3423	22.8915	21.3722	22.1883	21.9928
19.6559	20.9852	1	Q9H267	VPS33B	20.3205	1.32933	3.13091	0.002622	0.00458795	9.80258	0.002622	1	20.7203	20.2988	21.202	20.4171	18.9214	20.1383	20.2028	20.0848	20.7524	18.8957	12.2874	19.3143	19.481	20.5733	18.2773	17.0178	19.8176	20.6536	19.8678	18.875	19.4619	20.0671	26.0402	19.9489	18.2947	20.0256	19.4608	19.7284	20.6791	18.9306	18.8959	21.75	20.6993	20.7838	20.9286	21.2182	21.2285
18.514	20.7429	1	Q96AX1	VPS33A	19.6285	2.22895	5.81835	2.04359e-07	8.66643e-07	33.8532	2.04359e-07	1	19.566	19.1776	19.6217	18.0386	18.6894	20.0513	18.7057	19.2167	18.2626	18.9671	12.2874	19.0738	20.3102	18.7281	17.1874	17.1442	19.3977	18.465	20.4799	19.1307	18.7483	21.3646	19.2715	18.401	12.2874	16.8393	19.2351	17.6762	19.6421	19.0333	18.9339	20.6654	20.1677	19.763	19.7985	20.7609	21.9425
24.35	25.5544	1	Q9UBQ0	VPS29	24.9522	1.20438	6.67301	6.83249e-09	4.1482e-08	44.5291	6.83249e-09	1	24.9519	24.4964	22.5617	21.5176	24.5066	24.2911	24.5217	23.5732	24.0046	24.1025	24.6319	23.9694	24.5935	24.5512	24.3478	24.202	25.2355	25.2649	25.2782	24.6677	23.727	24.8045	24.7134	24.659	22.9017	23.9669	24.453	24.4158	25.5333	25.2514	25.1542	25.3768	25.4667	24.2794	25.5473	25.4075	25.7087
21.3831	22.4433	1	Q9UK41	VPS28	21.9132	1.0602	5.06108	3.73554e-06	1.19711e-05	25.6145	3.73554e-06	1	21.396	21.0672	22.8428	22.8646	21.2662	21.5231	21.8293	20.9547	21.6537	20.4553	20.3564	18.8673	21.2384	21.8707	21.7858	21.5644	20.6564	22.0889	22.456	21.7022	21.0761	22.0819	22.0917	21.3524	20.5767	22.33	21.2068	20.9	21.9336	20.0708	20.8165	23.3508	22.1009	23.1058	23.5791	22.9149	21.5116
23.3541	24.3865	1	O75436	VPS26A	23.8703	1.03241	6.47445	1.51653e-08	8.46341e-08	41.9185	1.51653e-08	1	23.3292	22.7439	23.9392	23.964	23.1428	24.036	23.5788	22.467	23.5997	22.9038	23.4068	22.6058	23.2353	22.1472	22.8564	23.3277	23.2846	22.9186	23.3934	23.4899	22.8346	22.9263	24.0754	23.0092	24.0343	24.7535	22.7915	23.1558	23.5192	24.2258	24.2803	24.3373	24.0502	24.8308	25.8486	24.4259	24.0085
16.9537	19.8833	1	Q9P253	VPS18	18.4185	2.92961	6.568	1.04211e-08	6.08338e-08	43.1386	1.04211e-08	1	16.095	15.0857	19.1604	16.9398	12.2874	17.2037	18.7144	17.2145	18.1176	16.9843	16.5239	12.2874	19.3464	18.7235	18.4921	18.038	16.7267	17.2708	19.3757	18.9515	15.9895	14.4654	17.477	19.3689	17.1474	18.5506	18.4385	12.2874	17.7564	12.2874	18.2574	20.2853	19.7595	20.0638	16.7502	20.0202	21.891
17.964	20.2656	1	Q9H269	VPS16	19.1148	2.30157	4.50515	2.86555e-05	7.52011e-05	20.2963	2.86555e-05	1	16.7564	17.2685	20.4561	20.1204	12.2874	18.87	12.2874	18.2478	16.6712	18.4729	18.8128	12.2874	17.0849	20.4802	19.1946	21.1276	18.3158	19.3062	19.1894	16.3718	12.2874	18.5309	19.9037	19.3852	18.4276	19.0431	19.3458	18.799	18.2231	19.042	20.2884	18.9739	19.85	20.0787	20.9435	18.6873	20.8984
13.2991	14.4652	1	Q5THJ4	VPS13D	13.8822	1.16609	2.44767	0.0171202	0.0258278	5.99107	0.0171202	1	13.9443	12.2874	12.3501	16.4618	12.2874	12.2874	12.2874	12.2874	16.8215	12.2874	15.5677	12.2874	15.6478	12.8874	12.2874	12.2874	12.2874	14.3248	12.2874	12.2874	18.9337	12.2874	13.6216	12.2874	12.7127	12.2874	13.8382	12.2874	13.3713	12.9041	12.2874	13.4237	13.5159	15.0719	13.279	12.2874	12.2874
17.236	19.7235	1	Q9H270	VPS11	18.4798	2.48747	5.47198	7.84124e-07	2.95628e-06	29.9426	7.84124e-07	1	19.3497	12.2874	17.4102	18.556	17.1741	18.3421	18.9667	14.65	16.8517	17.3019	12.2874	12.2874	16.3446	18.2916	18.2917	18.1021	12.2874	20.5456	18.9888	18.2618	19.5747	17.8577	17.2986	18.2586	17.857	17.9655	16.204	17.5633	19.4113	16.5667	19.1811	20.2577	19.038	20.0054	20.4238	22.4347	20.1157
17.9404	20.3279	1	Q96GC9	VMP1	19.1341	2.38752	2.44446	0.0172598	0.0259942	5.97538	0.0172598	1	20.5077	21.1225	19.9321	12.2874	12.2874	20.3925	20.6944	17.0183	21.3067	21.3679	17.5446	12.2874	12.2874	22.1512	12.2874	19.6301	12.2874	20.7869	12.2874	21.8231	20.304	12.2874	20.7681	22.1392	12.2874	20.3014	12.2874	20.0906	22.6324	21.0598	21.7032	21.8769	22.0856	22.2158	23.6159	21.639	20.5467
13.9298	16.5126	1	Q69YN4	VIRMA	15.2212	2.58273	5.69849	3.26305e-07	1.33992e-06	32.4727	3.26305e-07	1	14.6516	12.2874	16.5845	12.2874	12.2874	12.2874	12.2874	12.2874	13.9181	14.3932	16.4439	14.0076	14.7817	15.6885	14.33	15.158	12.2874	14.7733	14.7863	15.0233	15.3799	17.2799	12.2874	14.1719	12.2874	12.2874	12.2874	12.2874	13.9064	15.267	13.8306	16.7019	17.6103	15.4702	15.8463	15.7297	16.9655
16.598	18.6766	1	Q9H9C1	VIPAS39	17.6373	2.07859	3.1128	0.00276555	0.0048269	9.68954	0.00276555	1	17.8203	17.5015	16.5376	17.6679	14.9114	19.0961	17.7915	12.2874	18.7349	12.2874	12.2874	17.7799	19.203	16.7981	16.9014	20.2679	18.4571	18.8565	12.2874	18.3838	12.2874	20.1825	20.3286	17.7063	12.2874	18.0326	12.2874	17.5072	17.4776	12.2874	18.2963	19.2007	18.4704	17.3808	12.2874	20.0634	16.7759
21.0035	24.5588	1	P09327	VIL1	22.7811	3.55529	5.05456	3.8279e-06	1.22355e-05	25.5486	3.8279e-06	1	21.3994	20.2693	18.4026	22.5016	23.9835	24.162	21.1103	12.2874	20.9683	19.1416	23.0491	17.5095	23.9564	17.9327	22.1732	19.4748	24.0155	21.1196	20.8152	21.9376	16.4266	23.3616	21.0742	20.9587	23.2139	19.7195	23.7985	23.8518	17.3279	22.385	22.7804	26.5378	25.4193	25.9041	12.2874	26.0628	23.3545
12.9703	16.5763	1	Q14119	VEZF1	14.7733	3.60601	6.7546	4.91878e-09	3.16564e-08	45.6246	4.91878e-09	1	12.2874	12.2874	12.2874	15.9948	12.2874	16.4122	12.2874	12.2874	15.9726	12.2874	12.2874	12.2874	12.2874	12.2874	12.2874	12.2874	12.2874	12.2874	12.2874	12.2874	12.2874	12.2874	12.2874	12.2874	12.2874	12.2874	16.5294	12.2874	12.2874	12.2874	17.6961	21.803	12.2874	16.475	18.0907	16.0294	15.924
18.2796	20.4005	1	Q96JH7	VCPIP1	19.34	2.12092	6.42085	1.87945e-08	1.02857e-07	41.2273	1.87945e-08	1	19.0941	17.3613	18.5903	18.4092	18.0939	18.2301	18.8803	16.4256	18.987	17.2564	16.1715	16.8711	17.5112	19.2123	17.2957	18.9493	18.3471	19.3917	19.2124	19.0292	19.022	19.5074	18.2887	18.6296	17.4165	16.8112	18.1985	19.5684	18.975	16.7135	20.2164	21.8753	19.0752	20.6281	21.5555	21.3888	21.1445
13.2663	15.8104	1	P13611	VCAN	14.5384	2.54402	3.6719	0.000491821	0.000994359	13.4829	0.000491821	1	12.2874	12.2874	12.2874	12.2874	12.2874	12.2874	12.2874	12.2874	12.2874	12.2874	12.2874	12.2874	12.2874	15.6544	16.6466	12.2874	16.9382	12.2874	16.0959	12.2874	12.2874	12.2874	16.4791	19.5632	12.2874	12.2874	14.9807	12.2874	12.2874	12.2874	12.2874	19.6674	12.2874	17.1014	12.2874	17.7645	12.2874
21.5216	23.5703	1	P61758	VBP1	22.546	2.04869	8.26152	1.08352e-11	1.44865e-10	68.2527	1.08352e-11	1	21.0132	20.441	21.2412	22.7912	20.4931	22.578	20.7983	21.2635	22.0153	21.5541	19.3791	21.4396	21.643	24.0123	20.8837	21.9255	22.0789	22.9069	21.2168	20.5156	20.076	22.8975	22.2261	20.3911	21.7633	20.9061	21.3912	21.7246	21.8391	21.822	21.9428	23.2816	22.9716	23.4215	24.6271	21.7751	21.4058
25.5035	26.6179	1	Q99536	VAT1	26.0607	1.11445	6.62007	8.45412e-09	5.03812e-08	43.8253	8.45412e-09	1	25.6767	25.254	25.9858	25.4363	25.8117	25.3555	25.7804	24.8443	25.1448	25.1959	25.486	25.1951	26.1631	25.5389	25.8153	25.342	25.6708	25.583	26.1166	25.7796	25.1997	25.8206	25.5809	25.5764	24.764	25.0452	25.8913	25.3593	25.7402	25.4155	25.0391	26.1358	26.6052	26.7016	26.9178	28.3288	27.5818
16.283	18.3744	1	Q5ST30	VARS2	17.3287	2.09148	2.89257	0.00520982	0.0086188	8.36698	0.00520982	1	12.2874	12.2874	19.2219	19.2139	12.2874	19.422	16.8362	19.7124	12.2874	16.6411	12.2874	17.1557	17.255	18.7709	12.2874	20.2735	17.2622	18.425	15.6603	19.255	16.6487	18.2329	18.285	17.6691	12.2874	15.8081	12.2874	17.8699	18.5548	12.2874	16.0117	16.5291	21.031	16.2965	22.7356	21.0672	22.5798
23.8901	25.2333	1	P26640	VARS1	24.5617	1.34324	8.40226	6.11901e-12	8.76541e-11	70.5979	6.11901e-12	1	23.8663	23.5651	24.4095	24.2268	23.4838	23.2631	23.8782	23.4809	24.5037	24.1	24.1179	23.9088	24.6942	23.9059	23.5495	23.6024	23.8442	23.2875	24.7507	24.1113	23.7383	23.8244	23.9262	23.9218	22.9575	23.6463	23.9015	23.7936	23.9961	24.0164	24.3202	26.0455	25.8417	26.0663	24.5447	26.3087	25.0467
19.7794	22.2328	1	P51809	VAMP7	21.0061	2.4534	4.58153	2.1786e-05	5.86591e-05	20.9904	2.1786e-05	1	20.7167	19.3624	19.2452	21.5938	20.8054	19.7867	21.2563	19.4354	12.2874	21.2478	20.5748	18.8466	21.4432	19.4582	20.5264	20.9164	20.0924	19.5128	20.5872	20.9798	21.1165	20.3993	21.071	19.3532	22.2693	22.3062	19.5568	12.2874	12.2874	21.8745	21.9644	24.0544	23.4181	22.6073	23.3059	22.4747	22.559
13.346	18.5026	1	Q8NBZ7	UXS1	15.9243	5.15661	6.69262	6.31388e-09	3.87879e-08	44.7912	6.31388e-09	1	12.2874	12.2874	12.2874	12.2874	19.5639	12.2874	12.2874	18.921	12.2874	12.2874	12.2874	12.2874	12.2874	12.2874	12.2874	12.2874	12.2874	12.2874	25.8673	12.2874	12.2874	12.2874	12.2874	12.2874	12.2874	12.2874	12.2874	17.6122	12.2874	12.2874	12.2874	19.279	18.9578	18.2023	17.5129	20.4491	19.2765
13.443	15.3742	1	Q9P2Y5	UVRAG	14.4086	1.93122	2.6235	0.0108584	0.0170385	6.88275	0.0108584	1	12.2874	12.2874	16.8527	12.2874	12.2874	12.2874	12.2874	12.2874	12.2874	12.2874	12.2874	12.2874	12.2874	16.6645	12.2874	12.2874	12.2874	12.2874	12.2874	18.2864	16.9386	17.4724	12.2874	12.2874	19.0081	12.2874	12.2874	12.2874	12.2874	12.2874	16.6122	21.9784	19.3377	18.516	17.9073	12.2874	18.0161
20.8068	22.3953	1	P46939	UTRN	21.601	1.5885	7.87521	5.21212e-11	5.82802e-10	62.019	5.21212e-11	1	20.9009	20.1561	21.1485	21.7236	20.2796	21.4367	20.769	19.9593	20.8318	20.1395	21.349	20.7777	20.913	21.5565	20.3553	20.4386	21.1209	21.0599	20.9735	20.6842	20.7199	21.0108	20.753	20.3635	20.3647	20.6882	21.3272	20.7792	20.4773	20.2145	21.7385	23.3133	22.6006	23.4292	22.0655	21.8539	22.633
12.8337	15.2535	1	Q969X6	UTP4	14.0436	2.41986	4.31344	5.64922e-05	0.000139315	18.6058	5.64922e-05	1	12.2874	12.2874	12.2874	12.2874	12.2874	12.2874	12.2874	12.2874	12.2874	12.2874	12.2874	12.2874	12.2874	12.2874	12.2874	12.2874	12.2874	12.2874	12.2874	12.2874	12.2874	12.2874	17.2379	12.2874	15.9529	15.4851	12.2874	12.2874	12.2874	12.2874	17.4066	18.0422	15.2047	17.53	12.2874	17.6414	16.2635
12.9603	17.7104	1	Q68CQ4	UTP25	15.3353	4.75007	7.85088	5.75463e-11	6.34335e-10	61.6363	5.75463e-11	1	12.2874	12.2874	12.2874	12.2874	12.2874	18.3376	12.2874	12.2874	12.2874	16.8692	12.2874	12.2874	12.2874	12.2874	12.2874	12.2874	12.2874	12.2874	12.2874	12.2874	16.3102	12.2874	12.2874	16.9513	12.2874	12.2874	12.2874	12.2874	12.2874	13.8273	12.2874	20.5365	18.9378	16.4229	12.2874	18.3844	16.4553
13.1088	14.8946	1	O75691	UTP20	14.0017	1.78572	3.18566	0.00222918	0.0039574	10.1484	0.00222918	1	12.2874	12.2874	12.2874	14.4081	12.2874	12.2874	12.2874	15.8154	17.05	12.2874	12.2874	12.2874	12.2874	12.2874	12.2874	12.2874	12.2874	12.2874	16.7372	12.2874	12.2874	17.7234	12.2874	12.2874	12.2874	12.2874	12.2874	17.4544	12.2874	12.2874	12.2874	18.5738	12.2874	15.7617	12.2874	17.2863	12.2874
13.2879	16.1129	1	Q9Y5J1	UTP18	14.7004	2.82503	4.19709	8.4718e-05	0.000198677	17.6156	8.4718e-05	1	18.8068	19.1673	12.2874	12.2874	14.621	12.2874	14.4772	12.2874	12.2874	13.7008	13.8631	12.2874	12.2874	12.2874	12.2874	12.2874	12.2874	12.2874	14.753	12.2874	12.2874	17.046	12.2874	15.1664	12.2874	12.2874	12.2874	12.2874	12.2874	12.2874	12.2874	21.1559	20.7618	18.1226	12.2874	20.6643	19.6878
13.0525	15.1792	1	Q8TED0	UTP15	14.1158	2.12671	3.5996	0.000620435	0.00123353	12.9571	0.000620435	1	12.2874	12.2874	12.2874	12.2874	12.2874	18.3019	12.2874	12.2874	19.1535	12.2874	12.2874	12.2874	12.2874	12.2874	15.728	12.2874	12.2874	12.2874	12.2874	12.2874	12.2874	12.2874	12.2874	12.2874	12.2874	16.0744	12.2874	12.2874	12.2874	12.2874	15.896	20.4843	12.2874	16.7609	12.2874	12.2874	12.2874
12.6206	15.7211	1	Q9BVJ6	UTP14A	14.1709	3.10055	5.41714	9.68012e-07	3.56524e-06	29.3454	9.68012e-07	1	12.2874	12.2874	12.2874	12.2874	12.2874	22.0405	12.2874	12.2874	12.8621	12.2874	12.2874	12.2874	12.2874	12.2874	12.2874	12.2874	12.2874	12.2874	12.2874	12.2874	12.2874	12.2874	12.2874	12.2874	12.2874	12.2874	12.2874	12.2874	12.2874	12.2874	12.2874	18.4832	15.872	18.1597	12.2874	15.7945	12.2874
16.548	19.8073	1	P40818	USP8	18.1776	3.25933	7.30216	5.35995e-10	4.50917e-09	53.3216	5.35995e-10	1	18.1796	16.8397	17.114	17.3983	15.9753	16.2597	18.468	17.1443	16.2625	12.6718	17.7642	12.2874	16.2995	17.6029	17.3569	17.3413	16.6483	16.6554	18.2659	16.5398	12.2874	18.6655	19.1618	18.7342	12.2874	16.2579	17.1254	16.4082	18.0326	12.2874	18.6642	20.1066	19.3486	19.4698	21.1556	19.8754	18.6337
21.7082	23.6032	1	Q93009	USP7	22.6557	1.89499	9.86138	1.74321e-14	5.47351e-13	97.2467	1.74321e-14	1	21.2367	21.5301	22.0024	22.0307	21.6345	21.7578	21.8149	21.0975	21.4256	21.1656	22.324	21.4203	21.7425	21.771	21.7355	21.8542	21.7547	22.9129	22.7358	22.1865	21.4948	22.4441	22.2829	21.3541	20.2512	20.8091	21.0912	21.3061	21.9738	20.7547	23.0588	22.7111	23.8731	22.7376	24.6339	22.2103	22.5317
14.2761	17.4846	1	Q9NVE5	USP40	15.8803	3.20842	4.69595	1.43966e-05	4.02625e-05	22.052	1.43966e-05	1	15.9424	12.2874	14.9816	17.8709	12.2874	12.2874	12.2874	12.2874	16.2089	16.546	14.953	12.2874	16.7428	12.2874	16.4559	12.2874	16.5824	17.0149	15.9359	12.2874	12.2874	18.5825	15.7866	15.4035	12.2874	12.2874	12.2874	16.9538	12.2874	12.2874	12.2874	18.7347	18.6596	20.0455	19.582	19.9517	12.2874
18.3744	19.503	1	Q13107	USP4	18.9387	1.12863	2.82581	0.00627709	0.010231	7.98518	0.00627709	1	20.3753	18.4288	17.8339	18.7765	17.1322	18.9115	19.3347	16.1188	18.6156	18.0106	18.0587	19.2997	17.9785	17.6726	18.4745	19.3977	18.8726	17.6846	18.1094	16.8906	19.4357	20.158	19.3971	19.3892	18.034	18.5772	19.59	18.7087	18.8793	13.6517	17.8079	20.6468	18.4274	19.3693	17.7232	20.2571	19.9265
18.907	22.1913	1	Q53GS9	USP39	20.5492	3.28432	9.26643	1.86914e-13	4.24104e-12	85.8667	1.86914e-13	1	18.5158	17.8845	19.0585	20.4576	17.0729	19.9666	18.5196	17.9284	18.5227	18.4103	19.1894	19.3702	19.1022	19.4314	19.9528	20.158	19.5459	19.1871	21.5003	19.3679	19.107	19.5425	21.009	18.9934	17.0711	12.2874	18.33	17.2964	17.848	20.1883	21.302	22.5816	22.3028	22.3498	22.7888	21.8933	21.6814
12.8758	14.3163	1	Q70CQ2	USP34	13.5961	1.44054	3.05613	0.00326378	0.00560369	9.33993	0.00326378	1	12.2874	12.2874	12.2874	12.2874	12.2874	12.2874	15.8811	12.2874	12.2874	12.2874	12.2874	12.2874	12.2874	15.9619	12.2874	12.2874	12.2874	12.2874	12.2874	12.2874	12.2874	12.2874	12.2874	17.7647	12.2874	12.2874	12.2874	12.2874	16.2867	12.2874	13.7819	13.5495	12.2874	14.311	14.5894	13.8589	18.5083
13.96	15.5452	1	Q8TEY7	USP33	14.7526	1.58523	2.4379	0.0175483	0.0263967	5.94337	0.0175483	1	12.2874	12.2874	12.2874	15.197	12.2874	12.2874	19.8331	12.2874	14.7277	12.2874	12.2874	15.0984	14.9379	12.2874	15.5192	16.0619	14.5845	16.1335	12.2874	15.6494	18.2276	12.2874	12.2874	12.363	12.2874	12.2874	12.2874	21.546	12.2874	12.2874	13.9937	15.6052	20.7201	15.5382	17.9311	13.0808	15.1913
14.1554	16.9682	1	Q70CQ3	USP30	15.5618	2.81279	4.25679	6.88591e-05	0.000165097	18.1203	6.88591e-05	1	12.2874	17.9972	18.8828	18.6038	12.2874	12.2874	12.2874	12.2874	12.2874	12.2874	12.2874	12.2874	12.2874	18.4802	15.9361	17.4777	17.3491	12.2874	12.2874	12.2874	16.2399	17.186	16.9935	12.2874	12.2874	12.2874	12.2874	12.2874	12.2874	17.9231	12.2874	17.0928	19.0526	17.4754	22.0608	16.1317	17.8595
12.7907	15.4291	1	Q9Y6I4	USP3	14.1099	2.63838	4.00951	0.000160973	0.000358058	16.0762	0.000160973	1	12.2874	12.2874	12.2874	17.3927	12.2874	12.2874	12.2874	12.2874	12.2874	12.2874	12.2874	12.2874	12.2874	12.2874	22.7844	12.2874	12.2874	12.2874	12.2874	12.2874	12.2874	12.2874	12.2874	12.2874	12.2874	12.2874	12.2874	12.2874	12.2874	12.2874	12.2874	16.8982	12.2874	12.2874	21.0375	16.6385	12.2874
12.5091	14.8766	1	Q96RU2	USP28	13.6929	2.36746	4.9655	5.33782e-06	1.65265e-05	24.6562	5.33782e-06	1	12.2874	12.2874	12.2874	12.2874	12.2874	12.2874	12.2874	12.2874	12.2874	12.2874	12.2874	12.2874	12.2874	12.2874	12.2874	12.2874	12.2874	12.2874	12.2874	12.2874	12.2874	12.2874	12.2874	12.2874	12.2874	12.2874	19.1604	12.2874	12.2874	12.2874	12.2874	12.2874	16.4726	12.2874	15.9316	12.2874	17.0929
13.2005	14.4818	1	Q9UHP3	USP25	13.8412	1.28126	2.73157	0.00812819	0.0130139	7.46147	0.00812819	1	14.2454	12.2874	12.2874	12.2874	14.1294	13.1462	12.2874	12.2874	14.8465	12.2874	14.6737	12.2874	12.2874	12.2874	12.2874	12.2874	12.2874	12.2874	17.0558	12.2874	14.9318	14.509	14.9353	12.2874	12.2874	12.2874	12.2874	12.2874	18.7076	12.2874	12.2874	16.1283	12.9446	14.7786	15.549	15.172	15.5819
19.0786	20.2704	1	Q9UPU5	USP24	19.6745	1.19178	3.54863	0.000729716	0.00142841	12.5928	0.000729716	1	18.505	17.898	19.1344	19.5564	18.2459	21.7759	18.2618	17.8487	19.1328	19.0692	19.5064	18.1831	19.7266	20.0323	17.9985	19.422	19.4308	18.7428	18.8744	18.9621	18.8929	21.5338	19.5338	21.1387	17.7094	19.0522	18.8221	18.0667	17.7095	19.3563	19.3145	20.6155	18.6671	21.0407	18.3743	19.1504	19.8957
16.3847	19.1457	1	O94966	USP19	17.7652	2.76099	5.5499	5.80656e-07	2.26045e-06	30.8014	5.80656e-07	1	17.9112	14.7814	16.5969	17.3461	17.641	15.9719	17.3868	12.2874	16.0462	12.2874	17.7669	12.2874	16.6398	17.2127	16.0887	18.124	18.0488	18.1996	18.2724	17.3111	15.2413	17.9603	19.938	17.519	12.4125	12.2874	12.3675	16.8835	17.7424	18.7437	18.6219	19.8246	19.3395	18.8688	18.099	19.4936	19.5517
14.4771	16.7397	1	Q9Y5T5	USP16	15.6084	2.26263	3.60257	0.000614578	0.00122228	12.9785	0.000614578	1	18.2032	16.2672	12.2874	17.6267	12.2874	12.2874	16.4301	16.4409	12.2874	12.2874	14.4455	12.2874	12.2874	12.2874	12.2874	12.2874	12.2874	16.4825	12.2874	12.2874	15.9562	16.5465	16.1348	16.7225	16.1606	17.4331	16.9955	12.2874	16.3656	12.2874	16.2674	17.3833	18.9746	17.9455	19.8543	16.7018	16.1285
23.8654	25.4381	1	P54578	USP14	24.6517	1.5727	11.85	8.09304e-18	8.82709e-16	140.422	8.09304e-18	1	23.875	23.1439	24.5285	23.9563	23.405	23.6464	24.1485	23.5081	23.4853	23.6561	23.5524	23.5453	24.1408	23.8719	24.2265	23.9081	24.1289	24.1957	23.9445	23.5123	24.2929	24.1267	24.5214	23.8886	23.1614	23.0519	23.7542	24.0435	24.1525	23.3381	25.1156	25.1143	25.6777	24.9	25.2362	25.4152	25.6537
13.355	16.1593	1	Q92995	USP13	14.7571	2.80431	4.6967	1.43572e-05	4.01705e-05	22.059	1.43572e-05	1	16.7447	12.2874	12.2874	12.2874	12.2874	17.3191	12.2874	12.2874	12.2874	12.2874	12.2874	16.2407	12.2874	16.4409	16.0431	12.2874	12.2874	16.0343	12.2874	12.2874	12.2874	12.2874	15.9219	12.2874	12.2874	12.2874	12.2874	12.2874	16.6488	12.2874	12.2874	12.2874	16.4377	16.3669	12.2874	18.3785	18.3245
19.8364	20.8529	1	Q14694	USP10	20.3447	1.01651	2.34349	0.0222091	0.0328513	5.49196	0.0222091	1	20.1995	20.4047	20.8516	20.9947	20.5281	20.8595	19.7459	19.0685	19.5796	20.2033	19.5638	18.4603	21.2128	19.5283	18.2495	20.4739	20.5379	20.398	20.3107	19.372	20.3263	20.9958	20.5034	20.3707	12.2874	19.7523	19.9432	19.4591	20.9492	18.921	20.8776	20.9729	20.3225	20.8802	20.5406	21.1197	19.652
22.2915	23.7902	1	P06132	UROD	23.0408	1.49871	3.25473	0.00181213	0.00328647	10.5933	0.00181213	1	22.8869	23.3028	21.0901	12.2874	22.8257	24.399	23.7845	23.3126	22.4034	23.8194	22.0277	23.2318	23.5881	21.391	22.5847	23.1017	23.304	23.5265	23.2448	24.5079	22.367	22.0769	21.2407	22.6459	21.629	22.9549	22.7243	23.1219	23.0626	17.1198	21.4734	25.1325	24.3614	21.6919	22.4015	24.2628	25.2716
16.7547	18.5672	1	O94763	URI1	17.661	1.81244	2.18632	0.0324404	0.0465671	4.77998	0.0324404	1	17.3436	18.6716	12.2874	16.8158	19.9215	12.2874	19.5062	20.9392	12.2874	18.6068	26.1592	18.4628	12.2874	12.2874	12.2874	12.2874	20.9728	16.9207	20.7248	18.8209	20.4585	20.7706	21.182	12.2874	16.339	12.2874	12.2874	12.2874	12.2874	19.5687	19.7628	18.1224	19.8261	19.5535	17.5106	20.789	12.2874
13.5087	18.1305	1	Q6UW78	UQCC3	15.8196	4.62178	4.1165	0.000111821	0.000255679	16.9455	0.000111821	1	12.2874	12.2874	22.9751	12.2874	12.2874	12.2874	12.2874	12.2874	21.7221	12.2874	12.2874	12.2874	12.2874	12.2874	12.2874	12.2874	12.2874	12.2874	12.2874	12.2874	12.2874	22.642	12.2874	12.2874	12.2874	12.2874	19.6702	12.2874	12.2874	12.2874	12.2874	22.4334	23.5977	25.4654	25.2025	24.0373	22.8205
18.0644	20.3446	1	Q9BRT2	UQCC2	19.2045	2.28026	2.55692	0.0129318	0.0199447	6.53783	0.0129318	1	20.7039	18.9415	22.6382	22.5642	18.8387	20.1941	19.4585	12.2874	12.2874	12.2874	19.2023	18.7356	20.5551	12.2874	19.7289	17.2538	18.9916	20.8801	19.0162	20.983	12.2874	20.9048	19.952	22.9771	12.2874	19.2687	20.9097	19.3903	19.6082	12.2874	12.2874	21.9546	20.6176	23.4941	25.7717	22.2279	22.7925
15.5767	19.5856	1	Q9NVA1	UQCC1	17.5812	4.00895	5.2691	1.70353e-06	5.86425e-06	27.7635	1.70353e-06	1	18.5922	18.9106	12.2874	12.2874	18.3186	12.2874	17.9853	12.2874	19.12	12.2874	17.5743	12.2874	12.2874	19.1268	18.2179	18.8845	20.2213	12.2874	18.2968	12.2874	18.8122	19.0354	19.7053	12.2874	18.6958	12.2874	12.2874	12.2874	12.2874	17.0686	12.2874	19.6085	20.2784	19.9738	22.3683	23.059	21.4945
13.6285	16.6016	1	Q16831	UPP1	15.1151	2.9731	3.77367	0.000353153	0.000734098	14.2406	0.000353153	1	12.2874	12.2874	17.7954	12.2874	12.2874	12.2874	12.2874	12.2874	12.2874	12.2874	18.3127	12.2874	12.2874	12.2874	12.2874	17.6254	12.2874	17.9734	12.2874	18.3932	12.2874	12.2874	12.2874	12.2874	12.2874	12.2874	12.2874	12.2874	12.2874	19.2433	18.2418	17.9452	17.8169	22.1555	12.2874	12.2874	20.9433
14.1965	18.1825	1	Q9BZI7	UPF3B	16.1895	3.98599	5.65128	3.92052e-07	1.5776e-06	31.937	3.92052e-07	1	12.2874	12.2874	12.2874	18.7095	12.2874	17.6773	12.2874	12.2874	12.2874	12.2874	12.2874	12.2874	18.8526	17.5967	12.2874	12.2874	17.2815	17.6124	12.2874	12.2874	16.848	12.2874	12.2874	12.2874	17.2726	12.2874	17.6057	12.2874	12.2874	17.225	17.661	18.2665	20.0126	18.9928	19.1786	19.7621	18.2183
16.1861	19.6251	1	Q9HAU5	UPF2	17.9056	3.43907	7.94412	3.93791e-11	4.59324e-10	63.109	3.93791e-11	1	17.636	16.563	16.1931	16.0843	15.936	18.7423	16.2299	15.718	16.898	17.3109	12.2874	12.2874	16.1826	16.2685	12.2874	17.1745	17.7905	18.0564	12.2874	14.8945	18.1064	18.4851	18.3584	12.2874	16.3743	16.2796	16.6942	15.9129	16.2104	17.3375	18.8939	19.4112	19.1731	20.46	20.8354	20.3542	16.5913
22.4356	23.8541	1	Q92900	UPF1	23.1448	1.41852	10.4815	1.52081e-15	7.38664e-14	109.862	1.52081e-15	1	22.5809	22.1315	22.5798	22.5367	22.3197	23.1066	21.9879	21.8086	22.2472	22.1363	22.281	22.1272	22.7075	22.2449	22.4418	22.9002	22.4189	22.6306	22.7808	22.9031	22.8766	22.9766	22.7103	22.6901	21.6495	21.511	21.9085	22.288	22.6633	22.1992	23.158	23.4387	24.0593	23.9926	24.0554	24.3282	23.0207
14.3598	17.8848	1	Q9C0B0	UNK	16.1223	3.52508	5.09918	3.23786e-06	1.04897e-05	26.0017	3.23786e-06	1	12.2874	12.2874	18.0291	12.2874	12.2874	19.2868	12.2874	16.9518	16.0295	12.2874	12.2874	12.2874	18.5994	12.2874	12.2874	12.2874	12.2874	17.4193	17.4079	17.329	12.2874	12.2874	12.2874	17.5669	12.2874	12.2874	16.4705	18.6813	12.2874	12.2874	17.9194	18.5832	21.3393	19.919	20.3965	18.9383	19.5566
18.1342	21.017	1	P13051	UNG	19.5756	2.88278	4.00096	0.000165694	0.000367899	16.0077	0.000165694	1	19.1718	17.9268	18.6278	20.778	19.2923	21.1731	19.0408	20.2536	12.2874	18.7419	17.4239	20.8774	19.999	12.2874	12.2874	19.729	19.8984	19.7867	17.6274	20.2589	20.6823	20.874	18.7946	18.9526	12.2874	12.2874	12.2874	19.841	19.0634	17.0949	22.5277	21.3707	22.8418	21.6444	24.312	20.8942	21.9686
19.2391	20.7833	1	Q9H3U1	UNC45A	20.0112	1.54423	4.13722	0.000104145	0.000239448	17.1166	0.000104145	1	18.1962	18.7158	20.4354	20.361	21.8772	18.878	18.1168	18.4306	18.6914	19.4125	17.6613	18.7212	18.8236	18.4848	23.63	18.2047	18.3273	18.2535	18.9037	18.9893	18.6036	23.3654	20.4807	19.3206	19.4349	19.1383	16.4103	19.0094	17.9531	19.5079	20.0742	18.6439	21.1571	21.491	20.4379	18.9932	20.5533
15.0528	17.3148	1	A6NIH7	UNC119B	16.1838	2.262	2.78414	0.00704172	0.0114095	7.75141	0.00704172	1	12.2874	12.2874	19.1717	12.2874	12.2874	12.2874	12.2874	12.2874	18.0534	18.5888	18.4507	18.8629	12.2874	18.7575	12.2874	19.0663	18.9129	19.8805	18.5974	18.9872	12.2874	12.2874	12.2874	12.2874	12.2874	12.2874	12.2874	12.2874	18.1388	12.2874	19.9934	18.5204	12.2874	17.9061	20.6679	19.8789	18.9027
23.1769	24.2567	1	P11172	UMPS	23.7168	1.07984	7.14707	1.00582e-09	7.81649e-09	51.0806	1.00582e-09	1	23.5466	23.2157	22.6287	21.7485	22.9167	22.9422	22.9942	23.7692	23.1838	23.282	23.7249	23.8693	23.4405	23.0464	22.3622	23.0069	23.2476	23.4272	23.4333	22.9148	23.6686	23.5837	23.6852	22.6639	22.0056	22.9879	23.1973	23.8051	22.9883	23.0232	24.1735	24.0846	24.8438	23.6486	23.6087	23.9046	24.2827
14.7027	16.4535	1	Q96RL1	UIMC1	15.5781	1.75076	3.21402	0.00204809	0.00367262	10.3299	0.00204809	1	12.2874	12.2874	15.3988	15.253	18.6107	15.7042	15.8472	18.7852	15.8943	12.2874	19.7062	12.2874	15.9012	12.2874	12.2874	14.4957	12.2874	22.094	15.4547	15.3156	15.8773	14.7847	15.9155	12.2874	12.2874	16.0564	12.2874	12.2874	12.2874	12.2874	14.9526	16.5329	15.7596	16.419	12.2874	18.544	15.2954
22.0848	23.8834	1	Q92890	UFD1	22.9841	1.79866	7.97972	3.40693e-11	4.03445e-10	63.676	3.40693e-11	1	22.8545	22.1714	22.3112	22.9802	22.259	23.0502	22.6697	21.8814	20.9984	18.4518	22.1732	21.3976	22.0706	20.8639	21.3071	23.0604	21.9367	23.0621	21.8486	21.8748	20.3244	22.9335	22.658	22.2671	22.5649	23.3611	22.5511	21.7589	23.1393	21.4074	22.4399	24.3976	24.2848	24.5296	25.1132	23.1553	24.3795
22.9038	24.5393	1	Q9Y3C8	UFC1	23.7216	1.63545	4.13839	0.000103725	0.000238572	17.1263	0.000103725	1	23.5997	23.0274	23.6086	12.2874	23.7079	23.1509	23.639	22.5144	22.3268	23.3627	22.8457	22.9047	23.0381	22.9723	23.3105	23.7658	23.685	23.0886	23.3207	22.2525	23.3897	23.1045	23.6339	21.9365	24.2801	24.683	23.5649	22.7388	23.6008	23.0494	23.6285	25.5895	24.9951	24.4993	23.4789	25.2073	24.2785
16.9634	18.783	1	Q8IX04	UEVLD	17.8732	1.81963	3.0929	0.0029318	0.00508849	9.56604	0.0029318	1	16.6502	18.293	12.2874	16.4351	17.704	18.2393	18.6466	16.9668	17.586	18.8716	16.8776	17.1416	12.2874	18.5249	18.7895	15.4145	18.852	19.1356	17.1481	18.0778	16.0892	16.089	19.4769	14.8958	12.2874	12.2874	16.6006	17.8592	18.7183	18.9874	18.6453	19.1514	20.7449	18.0037	17.9483	18.7361	19.5909
14.215	16.657	1	Q9NWZ5	UCKL1	15.436	2.44199	3.48518	0.000891392	0.0017142	12.1465	0.000891392	1	15.9666	17.0676	12.2874	12.2874	17.6326	18.2727	16.6119	12.2874	12.2874	12.2874	12.2874	12.2874	12.2874	12.2874	12.2874	12.2874	12.2874	17.1936	19.8071	12.2874	16.4955	17.9411	16.8451	12.2874	12.2874	12.2874	12.2874	12.2874	12.2874	14.606	18.7635	12.2874	17.5625	12.2874	18.4887	19.3717	18.8677
12.9386	19.146	1	Q9BZX2	UCK2	16.0423	6.20732	9.64994	4.03696e-14	1.1783e-12	93.1214	4.03696e-14	1	12.2874	12.2874	12.2874	12.2874	12.2874	12.2874	12.2874	12.2874	12.2874	12.2874	12.2874	12.2874	12.2874	12.2874	12.2874	17.9456	18.6435	12.2874	12.2874	12.2874	12.2874	12.2874	12.2874	12.2874	12.2874	12.2874	12.2874	12.2874	12.2874	12.2874	20.4604	19.7962	12.2874	17.5576	18.4036	19.5252	21.0367
23.5984	24.7644	1	Q9Y5K5	UCHL5	24.1814	1.16597	6.98825	1.91408e-09	1.36937e-08	48.8356	1.91408e-09	1	23.9553	24.1021	23.6717	24.1402	23.3165	24.5955	24.2429	22.888	24.3804	23.3179	23.6777	23.6418	23.4847	23.64	23.5011	23.8138	24.5431	23.902	23.3751	24.0294	23.3767	23.8453	23.1221	23.6188	22.6648	22.6577	23.2496	23.5062	23.0115	21.7874	24.4918	24.3693	25.9574	25.6167	24.1473	25	24.9188
17.5753	20.9626	1	O94888	UBXN7	19.2689	3.38735	5.38293	1.10357e-06	3.99819e-06	28.9759	1.10357e-06	1	19.6663	18.9915	19.7522	20.6774	19.8133	21.1374	12.2874	18.0188	18.4893	12.2874	20.2057	12.2874	20.2592	16.7737	18.4793	12.2874	17.8318	17.5095	20.2206	20.0467	12.2874	20.198	19.6028	19.262	12.2874	20.3688	20.2104	12.2874	17.4689	16.9295	16.9083	20.1871	20.4457	21.7853	21.3157	21.3017	22.0383
22.6006	23.6956	1	Q92575	UBXN4	23.1481	1.09492	5.66059	3.78134e-07	1.52653e-06	32.0422	3.78134e-07	1	23.1662	22.9348	22.4663	23.2599	23.1006	21.5727	22.8632	22.0379	23.2818	21.4059	22.6712	22.101	22.6238	22.5471	22.723	22.9749	23.0903	22.9724	22.5823	22.7441	22.7398	22.9407	22.5928	23.4465	21.595	21.6543	22.4565	23.2644	23.3098	20.8076	22.6933	23.7769	23.5279	21.3531	25.1689	23.9647	24.3168
20.6264	22.5708	1	Q04323	UBXN1	21.5986	1.94432	4.14922	9.99332e-05	0.000230532	17.2161	9.99332e-05	1	21.9467	21.5393	20.9202	12.2874	20.2454	20.0792	21.7203	21.4633	21.2868	12.2874	20.3014	20.5426	21.2704	22.0548	20.6107	21.5847	21.3457	21.6906	22.0318	20.9505	19.871	21.2961	22.2069	20.4396	20.9781	21.0003	20.0276	22.3094	21.786	21.0127	22.3326	24.8152	22.8175	23.1041	22.5182	22.0967	23.4243
16.0447	21.327	1	P17480	UBTF	18.6858	5.28234	9.01406	5.15426e-13	1.00138e-11	81.2533	5.15426e-13	1	17.4493	17.3706	12.2874	17.4794	12.2874	18.8681	17.9624	12.2874	17.3209	19.274	16.3938	18.1908	18.4549	18.5779	12.2874	19.3281	17.8768	20.7087	12.2874	12.2874	18.1362	17.6192	12.2874	12.2874	18.4303	12.2874	12.2874	12.2874	18.2255	15.13	19.4254	21.6272	22.5101	19.462	19.0049	21.2826	21.3138
13.5897	18.6636	1	Q8N806	UBR7	16.1267	5.07388	7.3773	3.94997e-10	3.45134e-09	54.4245	3.94997e-10	1	12.2874	12.2874	12.2874	12.2874	12.2874	19.3203	12.2874	12.2874	12.2874	12.2874	12.2874	12.2874	12.2874	16.4504	12.2874	12.2874	12.2874	12.2874	17.3483	17.5747	17.2219	17.1801	12.2874	12.2874	16.7609	12.2874	12.2874	16.8133	12.2874	12.2874	12.2874	19.4897	19.8517	19.648	20.1576	18.559	19.6143
13.5015	16.7116	1	O95071	UBR5	15.1066	3.21015	6.70825	5.92893e-09	3.70082e-08	45.0006	5.92893e-09	1	12.2874	12.2874	12.2874	14.5459	18.3428	17.2614	14.1018	12.2874	12.2874	12.2874	12.2874	12.2874	12.2874	12.2874	12.3671	13.1716	12.2874	15.273	13.509	14.25	14.6986	16.6145	14.3981	12.2874	12.2874	12.2874	14.7749	12.2874	12.2874	12.2874	16.3509	18.3228	19.1629	15.8837	18.429	17.8731	19.2445
20.0726	21.0922	1	Q5T4S7	UBR4	20.5824	1.01954	5.64323	4.045e-07	1.6193e-06	31.8461	4.045e-07	1	20.2191	20.1942	20.3004	20.4946	19.6424	20.2642	19.9945	19.8225	20.3043	19.4957	20.4475	19.8082	20.4059	19.4832	20.022	20.1471	20.7653	20.4521	19.8849	20.5353	20.2637	20.1808	20.4759	20.0266	18.5503	19.3447	19.6751	19.3924	20.6504	20.1624	20.8455	20.4012	20.8243	21.2557	21.4866	20.6187	20.7068
16.3827	18.23	1	Q8IWV8	UBR2	17.3063	1.84726	4.16593	9.43463e-05	0.000219026	17.355	9.43463e-05	1	17.1629	16.7399	16.3622	18.348	16.3243	17.0067	13.8749	15.4724	17.2288	16.121	16.3131	17.0555	17.3713	16.2159	12.2874	17.9077	17.2899	18.3502	17.6017	16.0458	17.4729	17.7491	16.0811	16.1228	15.7023	12.2874	17.2212	16.0806	12.2874	17.6979	18.0817	19.2579	17.7106	19.4424	17.1214	18.8874	18.7712
16.3385	20.4025	1	Q9NRR5	UBQLN4	18.3705	4.06391	5.52389	6.41998e-07	2.46681e-06	30.5133	6.41998e-07	1	19.7952	12.2874	12.2874	18.0631	17.7067	20.3523	19.0107	12.2874	18.0829	12.2874	17.7783	12.2874	12.2874	16.8727	15.1161	12.2874	19.5039	19.8974	17.4272	20.2092	19.5293	18.6675	17.7869	20.3259	12.2874	19.8643	12.2874	12.2874	15.902	12.2874	19.4418	21.0565	20.5264	22.9236	21.3554	21.8731	20.5048
18.5395	21.6632	1	Q9UHD9	UBQLN2	20.1013	3.12369	4.80489	9.66654e-06	2.82809e-05	23.0869	9.66654e-06	1	20.1832	19.42	20.5752	20.6601	19.7895	12.2874	21.2705	19.6893	20.6562	12.2874	12.2874	12.2874	20.7707	12.2874	18.8708	19.8433	20.7742	20.0791	21.0853	18.3423	18.0249	20.1892	18.8618	19.4485	16.6167	19.8832	21.5573	17.1593	20.7505	18.7668	20.0188	22.103	21.2793	23.6542	23.6421	21.4471	21.8002
24.0073	25.1932	1	Q9UMX0	UBQLN1	24.6002	1.18584	6.12684	6.06071e-08	2.94601e-07	37.5382	6.06071e-08	1	24.3739	23.8414	24.3598	24.2712	23.9437	24.6308	24.2203	23.4453	24.7189	22.7313	23.4483	22.7968	23.6217	24.3229	24.2624	24.328	24.7411	24.4803	24.9726	24.1764	24.2217	24.08	24.5309	24.4511	23.739	23.7674	23.514	23.9828	24.5171	21.8239	23.9116	24.7608	24.8211	26.3839	26.2188	25.428	24.1833
13.4569	17.0379	1	Q9NZI7	UBP1	15.2474	3.581	5.17258	2.45575e-06	8.1513e-06	26.7555	2.45575e-06	1	12.2874	12.2874	12.2874	17.251	12.2874	12.2874	12.2874	12.2874	12.2874	12.2874	12.2874	12.2874	12.2874	17.5632	12.2874	18.0444	12.2874	12.2874	12.2874	12.2874	12.2874	12.2874	17.918	12.2874	16.183	12.2874	18.417	12.2874	16.8896	12.2874	12.2874	19.8972	18.4723	19.3137	12.2874	18.9841	12.2874
19.9228	21.6235	1	Q8WVY7	UBLCP1	20.7732	1.70069	6.40775	1.98051e-08	1.07818e-07	41.0593	1.98051e-08	1	20.7552	20.3177	19.947	19.8575	19.9296	21.5506	21.0875	17.5903	19.3219	19.8028	19.6129	19.5997	20.08	17.4917	19.3851	18.9219	19.4364	20.8615	20.4003	19.8342	19.2892	20.6964	19.6046	20.2473	20.661	20.8474	19.2646	20.7301	20.8304	19.9285	19.7245	21.2262	21.8874	20.8134	21.3907	22.9922	21.1586
16.8413	20.3408	1	Q96S82	UBL7	18.591	3.49951	4.86485	7.75124e-06	2.30793e-05	23.6668	7.75124e-06	1	23.004	15.8144	12.2874	12.2874	22.4585	18.5718	17.6221	18.4695	16.8665	18.6963	12.2874	17.2014	18.3231	16.1813	12.2874	16.8166	16.9172	17.8518	18.7045	17.831	22.0112	17.2244	16.8557	17.865	12.2874	12.2874	12.2874	18.72	22.8199	12.2874	16.9546	20.5846	23.3905	20.1412	19.6457	18.6854	21.1961
18.3391	21.2997	1	Q9BZL1	UBL5	19.8194	2.96069	2.73206	0.00811727	0.0129997	7.46418	0.00811727	1	21.1787	12.2874	12.2874	12.2874	12.2874	21.8155	21.0633	12.2874	22.6801	21.6669	12.2874	22.0529	22.6723	12.2874	21.8844	22.5643	21.926	22.9506	22.3204	12.2874	22.968	12.2874	22.9959	12.2874	12.2874	22.099	24.3128	21.0114	20.6077	12.2874	22.2911	12.2874	21.4735	23.1651	22.9532	12.2874	22.9744
16.247	21.4649	1	P11441	UBL4A	18.856	5.21794	5.84753	1.82286e-07	7.7999e-07	34.1936	1.82286e-07	1	20.7926	12.2874	21.7683	19.6597	12.2874	20.9457	12.2874	12.2874	12.2874	12.2874	19.0463	12.2874	24.3366	12.2874	12.2874	12.2874	12.2874	19.7404	12.2874	19.1868	19.6178	12.2874	18.7551	12.2874	20.2409	22.0457	20.9723	19.6417	12.2874	20.3081	12.2874	21.0698	22.3187	23.9153	22.7692	22.2185	23.3995
15.7014	20.721	1	O14562	UBFD1	18.2112	5.01958	6.53114	1.20826e-08	6.92964e-08	42.6558	1.20826e-08	1	21.4552	20.4463	18.2603	12.2874	12.2874	20.7684	19.7539	12.2874	20.7454	12.2874	12.2874	17.6188	12.2874	12.2874	12.2874	19.0825	19.9576	12.2874	12.2874	12.2874	12.2874	19.6786	20.0333	19.7362	12.2874	12.2874	12.2874	19.4942	20.8269	12.2874	12.2874	21.6317	21.3234	20.6773	22.5578	21.1803	21.6455
15.6426	19.1323	1	O95155	UBE4B	17.3874	3.48969	6.25448	3.6505e-08	1.87216e-07	39.1185	3.6505e-08	1	12.2874	12.2874	17.6312	19.4836	12.2874	17.4792	12.2874	12.2874	15.7515	16.0315	12.2874	17.7151	18.2833	12.2874	15.9292	14.7917	16.7999	16.3824	16.3085	17.5526	14.6382	17.1485	17.8964	17.0599	12.2874	14.0446	15.821	20.5003	12.2874	18.0049	19.079	17.6507	17.2242	24.0727	19.9066	17.0302	19.6997
20.5293	22.0532	1	Q14139	UBE4A	21.2913	1.52393	6.99571	1.85716e-09	1.33634e-08	48.9399	1.85716e-09	1	19.9664	20.9001	20.2091	20.3338	20.788	21.0699	19.5376	19.0772	21.4924	21.0062	20.6807	20.5889	20.7025	21.1756	19.7928	20.8655	21.2074	21.5939	20.7038	20.1348	20.684	21.9251	21.3524	19.7312	20.4002	19.1538	20.3666	20.1143	19.2915	19.6685	21.8945	22.2445	22.0762	21.3545	22.1941	21.8826	22.4231
16.5876	18.2689	1	Q15386	UBE3C	17.4282	1.68127	3.18731	0.00221825	0.00394025	10.1589	0.00221825	1	16.7272	15.2981	22.4149	12.2874	17.8362	16.3297	18.548	12.2874	12.2874	17.062	18.7069	14.6874	17.115	17.8736	12.2874	16.8965	18.2132	18.669	17.3425	18.3724	15.9502	15.5207	18.291	16.5236	12.2874	17.44	16.4985	17.5662	17.0127	16.9371	18.9454	19.0559	17.6331	19.7731	12.2874	18.2955	17.9402
13.1195	15.3028	1	Q7Z3V4	UBE3B	14.2112	2.1833	3.75136	0.000379906	0.000786768	14.0727	0.000379906	1	14.0548	12.2874	12.2874	16.1126	12.2874	12.2874	12.2874	12.2874	12.2874	12.2874	12.2874	12.2874	12.2874	12.2874	20.9001	12.2874	16.9206	12.2874	12.2874	12.2874	13.2908	12.2874	12.2874	12.2874	12.2874	12.2874	12.2874	14.7869	12.2874	15.7415	12.2874	12.2874	14.2603	18.5515	17.8809	12.2874	12.2874
20.3596	21.4794	1	Q05086	UBE3A	20.9195	1.11984	5.23001	1.97602e-06	6.69841e-06	27.3531	1.97602e-06	1	19.4466	20.0506	20.3946	20.6417	20.1788	20.4214	20.0604	19.8978	19.8113	20.4112	19.2684	20.3886	21.1271	20.4729	20.7892	20.0737	21.9513	20.9746	20.7951	20.0073	20.3789	20.6352	20.8752	20.1623	19.3231	19.4217	20.5154	22.1983	20.2171	19.1241	21.1329	21.1029	20.6237	20.5525	21.7988	21.5592	21.3584
21.0638	22.7986	1	Q9H832	UBE2Z	21.9312	1.73482	4.90633	6.64911e-06	2.00863e-05	24.072	6.64911e-06	1	21.8907	22.4083	21.6488	12.2874	21.2036	22.3375	21.2231	21.4829	21.2192	21.2263	21.3562	21.2408	21.0888	20.6481	21.0584	20.841	21.3423	21.1558	22.4308	21.4312	21.6321	21.3849	20.1424	22.2186	20.6792	20.8774	21.624	22.188	21.9967	18.69	22.0239	22.2767	24.332	22.4298	22.8003	24.4579	23.1423
24.9918	26.0527	1	Q13404	UBE2V1	25.5223	1.06091	6.44027	1.73893e-08	9.59267e-08	41.4771	1.73893e-08	1	25.1958	25.4777	23.1337	23.3375	24.948	24.088	24.9531	25.5668	25.2757	25.4263	24.7359	25.2499	25.7173	24.9427	25.3327	24.647	24.8245	25.053	25.8506	25.4434	25.0603	24.8159	24.6286	24.8831	25.0804	23.2861	25.5221	25.4729	25.7122	25.4677	25.6168	26.5469	25.8832	25.4134	25.8396	26.0898	26.4735
15.645	20.509	1	Q7Z7E8	UBE2Q1	18.077	4.86397	7.71553	9.98155e-11	1.02911e-09	59.5294	9.98155e-11	1	12.2874	16.8626	19.5486	19.1466	18.4149	12.2874	17.9242	17.0648	16.362	12.2874	17.7497	12.2874	12.2874	16.1524	17.7085	12.2874	16.2418	15.7302	19.2589	16.7333	18.2155	20.322	16.7991	12.2874	12.2874	12.2874	12.2874	20.0222	17.2888	12.2874	12.2874	20.5613	20.4958	22.0472	22.1799	21.711	22.2568
18.9641	21.3462	1	Q9C0C9	UBE2O	20.1551	2.38208	8.79597	1.24239e-12	2.18191e-11	77.3691	1.24239e-12	1	17.2447	18.2841	20.8897	19.185	17.806	17.9128	17.8158	19.6561	18.5488	18.5743	18.1936	18.2837	18.9166	19.1313	20.2488	18.7005	19.5282	19.3118	20.2107	19.0933	19.9196	19.8767	19.8748	17.5641	16.6885	18.4137	20.1108	19.3269	18.6452	19.5607	20.3694	20.471	21.4802	21.1521	22.7071	19.5509	21.4678
23.0575	24.8265	1	P61081	UBE2M	23.942	1.76904	9.39879	1.09993e-13	2.71359e-12	88.3373	1.09993e-13	1	22.6112	23.0009	23.1045	20.2112	22.4075	23.5291	23.2671	22.8969	23.2457	23.5715	22.6253	22.6684	23.6236	22.6979	22.0218	23.32	22.7601	23.3636	23.114	23.7767	23.9456	22.809	23.6832	22.7652	24.003	23.6537	22.7338	23.515	23.4525	22.1307	24.2732	24.5574	24.7402	25.3547	24.882	24.9673	24.3253
25.4884	26.5468	1	P68036	UBE2L3	26.0176	1.05841	5.58979	4.9764e-07	1.95936e-06	31.2457	4.9764e-07	1	26.566	25.4162	26.3694	24.0752	25.5533	23.8112	25.1339	24.8137	25.8646	26.0383	25.3721	24.9665	25.7017	26.7075	25.9218	25.9162	25.0791	25.889	25.017	23.8965	26.3632	25.9151	25.7672	25.4996	25.4883	25.352	26.8315	24.8159	25.9822	24.8443	25.1731	27.3712	25.6534	27.2502	26.8326	26.1487	26.5687
16.6075	18.5329	1	Q9Y385	UBE2J1	17.5702	1.92537	2.76541	0.00741235	0.011954	7.64752	0.00741235	1	18.9071	18.155	19.3817	12.2874	18.3135	12.2874	18.8424	18.1606	19.5987	17.8411	19.6554	18.2814	18.9792	12.2874	12.2874	12.2874	17.2452	18.5534	12.2874	17.3082	18.1482	19.0017	18.6921	19.5319	12.2874	12.2874	12.2874	18.2064	20.2582	12.2874	18.8978	20.3678	20.9288	12.2874	12.2874	18.2436	17.8748
21.6047	24.0297	1	P63279	UBE2I	22.8172	2.425	4.48343	3.09661e-05	8.06519e-05	20.1012	3.09661e-05	1	22.6573	21.7675	23.6901	23.0751	21.8518	21.0134	21.9554	22.0656	22.5573	22.4217	21.462	22.0448	23.5971	19.9028	21.0073	20.6314	12.2874	12.2874	25.0276	23.3208	20.2029	19.2436	21.5101	23.6041	24.0057	22.2096	24.2062	21.9766	23.9825	21.9353	22.2444	24.8132	24.6546	25.1951	24.7261	22.651	23.5406
20.2294	23.086	1	P60604	UBE2G2	21.6577	2.85659	3.76498	0.000363356	0.000753748	14.1751	0.000363356	1	19.1473	23.7111	23.2846	22.529	22.5126	24.012	21.4924	12.2874	22.5939	21.4659	23.34	22.9963	19.9029	22.026	12.2874	12.2874	21.7695	23.7034	22.9335	20.1468	20.4496	23.027	21.89	22.3239	12.2874	20.9552	12.2874	21.8164	23.3989	12.2874	21.9582	24.5553	22.886	23.9867	25.5944	25.2582	23.968
14.9784	20.0024	1	P51965	UBE2E1	17.4904	5.02398	6.15547	5.41026e-08	2.67161e-07	37.8898	5.41026e-08	1	19.9775	19.8731	12.2874	19.3909	12.2874	21.6823	12.2874	12.2874	12.2874	12.2874	12.2874	19.1247	19.7342	19.5815	12.2874	20.3298	12.2874	12.2874	20.1737	12.2874	12.2874	12.2874	12.2874	12.2874	12.2874	20.194	12.2874	12.2874	12.2874	18.5203	12.2874	21.7731	18.8118	22.4268	19.5737	20.9273	20.3279
13.8142	17.6067	1	P49459	UBE2A	15.7104	3.79244	3.5469	0.000733729	0.00143537	12.5805	0.000733729	1	12.2874	12.2874	12.2874	12.2874	12.2874	12.2874	12.2874	21.0956	12.2874	12.2874	12.2874	12.2874	12.2874	12.2874	12.2874	12.2874	12.2874	21.8431	12.2874	12.2874	12.2874	12.2874	12.2874	12.2874	12.2874	12.2874	22.3192	12.2874	21.716	12.2874	21.7933	22.0305	21.9445	12.2874	12.2874	22.7434	21.6148
20.214	23.2339	1	Q14157	UBAP2L	21.724	3.01986	7.49839	2.41446e-10	2.23042e-09	56.2258	2.41446e-10	1	20.7887	20.0949	20.4064	21.9162	20.9914	21.944	20.4962	20.3822	20.91	16.6628	12.2874	16.0448	20.8943	21.6364	20.6071	21.1258	21.8255	20.6941	20.8952	19.5124	21.3355	20.9857	21.7544	22.551	19.914	20.5116	21.6403	20.077	20.9264	16.2204	20.6024	22.7986	23.5146	22.8645	23.3911	22.9516	23.2188
13.1519	16.0017	1	Q5T6F2	UBAP2	14.5768	2.84972	4.44713	3.52395e-05	9.06806e-05	19.777	3.52395e-05	1	12.2874	12.2874	12.2874	16.2566	12.2874	12.2874	12.2874	12.2874	12.2874	12.2874	12.2874	12.2874	18.2264	12.2874	12.2874	12.2874	12.2874	12.2874	12.2874	12.2874	16.1065	12.2874	12.2874	12.2874	12.2874	12.2874	17.0883	12.2874	20.559	12.2874	12.2874	18.2135	12.2874	12.2874	18.7065	19.4235	16.9625
13.9478	17.4425	1	Q8NBM4	UBAC2	15.6951	3.49468	4.02967	0.000150346	0.000336829	16.2383	0.000150346	1	14.5491	12.2874	17.2848	18.4871	12.2874	18.4632	12.2874	12.2874	12.2874	12.2874	19.1423	12.2874	12.2874	12.2874	12.2874	12.2874	12.2874	12.2874	12.2874	12.2874	17.9994	17.7596	12.2874	12.2874	12.2874	12.2874	12.2874	12.2874	12.2874	18.1084	20.2642	12.2874	20.4094	12.2874	22.7439	19.6257	19.2223
21.7168	23.245	1	Q8TBC4	UBA3	22.4809	1.52818	4.21295	8.01915e-05	0.000189491	17.7489	8.01915e-05	1	22.1751	21.8727	22.8965	22.6919	21.8809	22.3789	23	21.6041	22.6701	20.8173	21.8638	21.9513	21.8263	23.2456	21.2448	21.8445	22.7205	23.0115	22.5861	22.218	22.3494	21.8003	22.4933	21.4278	12.2874	20.6964	20.1147	21.0662	22.7452	20.8987	22.8407	23.152	22.3236	23.7246	22.2955	23.5867	22.3844
21.9833	24.2507	1	Q9UBT2	UBA2	23.117	2.26741	10.9892	2.12677e-16	1.36311e-14	120.762	2.12677e-16	1	22.0468	21.0726	22.9668	22.8892	22.226	21.363	22.7688	21.3244	22.2784	20.6353	21.5231	20.8699	22.1999	21.678	21.2117	22.4319	22.1561	22.0233	23.0966	22.4227	22.2249	22.4643	21.3322	22.5194	20.9056	21.8696	22.3989	21.2669	22.1433	22.2335	22.9402	24.343	23.9664	23.9829	23.3839	24.9041	27.1124
19.1704	21.9025	1	O15042	U2SURP	20.5365	2.73204	7.42941	3.19604e-10	2.86721e-09	55.1961	3.19604e-10	1	20.2522	19.5306	18.9173	19.5583	19.7651	19.249	19.4606	19.5709	19.647	16.2705	19.3495	21.0692	20.4021	19.2166	18.4121	19.9695	19.1663	20.9576	20.6325	19.8975	19.1169	19.7872	20.6373	19.516	12.2874	17.5978	15.9439	19.8283	18.4228	19.2475	20.6041	22.2232	22.9963	20.222	21.3219	22.2263	22.9399
24.1022	25.905	1	P26368	U2AF2	25.0036	1.80273	11.8191	9.08638e-18	9.57458e-16	139.69	9.08638e-18	1	24.2661	23.6869	24.0674	24.3039	24.5765	24.3686	24.7435	23.3254	24.3953	23.6261	22.9101	23.8996	24.0841	24.3406	24.1364	24.1561	23.668	23.9215	25.0064	24.9083	24.0469	24.7454	24.1097	24.8401	23.3883	23.6819	24.625	23.5474	24.3175	22.924	24.5525	26.7928	26.114	25.2498	25.7281	26.293	25.8918
13.6994	15.4912	1	Q9NV66	TYW1	14.5953	1.79183	2.8568	0.00575874	0.00946394	8.16133	0.00575874	1	17.701	16.245	12.2874	16.6077	15.1869	12.2874	12.2874	12.2874	12.2874	16.895	12.2874	12.2874	17.5028	12.2874	12.2874	12.2874	12.2874	17.1874	12.2874	17.5581	12.2874	12.2874	12.2874	15.02	12.2874	12.2874	12.2874	12.2874	16.7399	12.2874	12.2874	20.6639	17.7984	12.2874	17.5902	16.4609	12.2874
13.5005	16.3423	1	Q2T9J0	TYSND1	14.9214	2.84183	3.77064	0.000356676	0.000740632	14.2178	0.000356676	1	12.2874	16.9321	17.9309	12.2874	12.2874	18.4654	12.2874	12.2874	12.2874	12.2874	12.2874	12.2874	12.2874	12.2874	12.2874	21.5201	12.2874	12.2874	12.2874	12.2874	12.2874	12.2874	12.2874	12.2874	12.2874	18.1197	12.2874	12.2874	12.2874	12.2874	18.3604	12.2874	18.4803	12.2874	19.1231	17.8999	18.3363
12.2874	17.538	1	P04818	TYMS	14.9127	5.25058	8.36919	6.99776e-12	9.8651e-11	70.0433	6.99776e-12	1	12.2874	12.2874	12.2874	12.2874	12.2874	12.2874	12.2874	12.2874	12.2874	12.2874	12.2874	12.2874	12.2874	12.2874	12.2874	12.2874	12.2874	12.2874	12.2874	12.2874	12.2874	12.2874	12.2874	12.2874	12.2874	12.2874	12.2874	12.2874	12.2874	12.2874	12.2874	16.9916	20.3323	12.2874	12.2874	18.0456	21.7165
12.5029	14.9982	1	P29597	TYK2	13.7505	2.49528	4.66451	1.61393e-05	4.4476e-05	21.7577	1.61393e-05	1	12.2874	12.2874	12.2874	12.2874	12.2874	12.2874	12.2874	12.2874	16.3153	12.2874	12.2874	12.2874	12.2874	12.2874	12.2874	12.2874	12.2874	12.2874	12.2874	12.2874	12.2874	12.2874	12.2874	12.2874	12.2874	12.2874	12.2874	12.2874	14.9386	12.2874	12.2874	15.254	12.2874	17.8348	12.2874	12.2874	15.2398
12.6012	15.1787	1	Q86VQ6	TXNRD3	13.8899	2.5775	4.73422	1.25219e-05	3.56449e-05	22.4129	1.25219e-05	1	12.2874	12.2874	12.2874	12.2874	12.2874	12.2874	12.2874	12.2874	12.2874	16.4562	12.2874	12.2874	12.2874	17.8445	12.2874	12.2874	12.2874	12.2874	12.2874	12.2874	12.2874	12.2874	12.2874	12.2874	12.2874	12.2874	12.2874	12.2874	12.2874	12.2874	12.2874	16.2727	12.2874	12.2874	12.2874	17.4461	12.2874
17.068	20.1676	1	P83876	TXNL4A	18.6178	3.09966	3.75892	0.000370637	0.000768339	14.1295	0.000370637	1	12.2874	12.2874	12.2874	18.8634	19.4641	17.513	19.8432	12.2874	19.7186	20.8325	20.1124	12.2874	20.0217	22.7496	12.2874	18.9833	12.2874	17.1356	12.2874	12.2874	19.8203	20.8511	20.9299	19.4866	12.2874	19.2853	18.7223	19.8346	12.2874	19.4867	20.2917	12.2874	21.789	20.8309	19.8857	21.2326	20.7918
16.9696	20.147	1	O14530	TXNDC9	18.5583	3.17745	4.37524	4.54569e-05	0.000114184	19.1427	4.54569e-05	1	12.2874	17.3582	12.2874	12.2874	12.2874	20.3908	12.2874	12.2874	19.0605	20.2014	19.5226	12.2874	12.2874	17.4325	12.2874	12.2874	19.0465	18.0587	21.0986	19.0714	20.7341	12.2874	21.0335	18.754	20.3411	19.0933	21.0808	20.2842	19.8456	19.5483	18.9397	20.1817	20.2723	20.2667	12.2874	20.0394	21.5807
14.1694	16.678	1	Q96J42	TXNDC15	15.4237	2.50853	3.19708	0.0021545	0.00383906	10.2213	0.0021545	1	12.2874	12.2874	12.2874	12.2874	12.2874	18.1711	12.2874	12.2874	20.3026	12.2874	19.5083	12.2874	12.2874	17.8899	12.2874	12.2874	12.2874	12.2874	12.2874	12.2874	12.2874	12.2874	19.6009	12.2874	12.2874	12.2874	17.538	19.1413	12.2874	18.4718	18.3053	12.2874	12.2874	12.2874	20.4468	18.6987	16.8314
22.7814	23.8158	1	O95881	TXNDC12	23.2986	1.03436	4.76902	1.10258e-05	3.18381e-05	22.7435	1.10258e-05	1	21.673	21.9383	23.1917	23.4541	22.5045	24.4084	22.628	22.3088	23.4382	22.5619	22.8414	22.6178	22.9871	21.2182	22.4656	22.2377	22.9886	22.375	23.4432	22.129	23.1442	22.6027	23.1835	23.4486	23.2493	22.1791	24.9643	22.3075	23.0254	22.4915	22.217	23.8248	23.3575	24.7221	22.4065	24.1707	24.3495
12.5902	17.0951	1	Q9NUQ3	TXLNG	14.8427	4.50492	8.16163	1.626e-11	2.11925e-10	66.6121	1.626e-11	1	12.2874	12.2874	12.2874	12.2874	12.2874	17.578	12.2874	12.2874	12.2874	12.2874	12.2874	12.2874	12.2874	12.2874	12.2874	12.2874	12.2874	12.2874	12.2874	12.2874	12.2874	12.2874	12.2874	12.2874	12.2874	12.2874	16.3827	12.2874	12.2874	12.2874	12.2874	17.5114	19.5425	18.5498	20.2905	20.2299	12.2874
20.9063	22.2945	1	P40222	TXLNA	21.6004	1.38823	5.94022	1.26659e-07	5.64072e-07	35.2862	1.26659e-07	1	21.448	20.5409	18.8927	22.27	20.8792	20.6293	21.4094	20.6982	21.2578	19.1326	19.6899	19.9607	21.5025	20.172	20.0918	21.6319	21.4427	21.3006	21.5158	20.1887	20.7236	21.7919	22.0475	20.3857	20.9801	21.8588	19.5452	21.6392	22.4312	20.574	21.4635	22.1946	22.421	23.6895	22.7555	21.508	22.3909
16.6175	19.2486	1	Q9NYZ1	TVP23B	17.933	2.63111	3.02293	0.0035933	0.00612378	9.13812	0.0035933	1	19.4875	12.2874	12.2874	12.2874	19.827	18.8033	20.0899	18.732	17.6358	17.8599	17.2297	12.2874	12.2874	12.2874	18.7133	12.2874	18.343	19.9065	19.7691	20.0359	18.1864	18.3398	20.1784	12.2874	12.2874	12.2874	12.2874	17.8348	19.7776	17.9721	21.2576	22.0982	20.1818	20.6685	12.2874	20.5625	19.5366
16.8495	18.3091	1	Q5VYS8	TUT7	17.5793	1.45961	2.43571	0.0176458	0.0265369	5.93268	0.0176458	1	17.9087	18.3891	17.7566	19.7235	17.4484	17.7734	17.447	12.2874	17.2604	12.2874	16.803	18.5203	16.5164	12.2874	12.2874	17.469	16.2218	18.885	16.3479	18.9704	16.9455	12.2874	17.4295	18.3469	17.3556	17.7912	18.3894	16.6184	19.1952	17.4445	17.9408	20.3907	20.2592	17.6788	20.9111	19.2229	19.0695
13.336	15.1327	1	Q5TAX3	TUT4	14.2344	1.79672	2.9647	0.00424717	0.00716155	8.78942	0.00424717	1	12.2874	12.2874	12.2874	12.2874	12.2874	17.3656	12.2874	12.2874	15.8877	12.2874	12.2874	15.1878	12.2874	12.2874	19.381	12.2874	12.2874	16.2937	12.2874	12.2874	12.2874	12.2874	12.2874	12.2874	12.2874	16.954	12.2874	12.2874	12.2874	17.4477	12.2874	12.2874	20.9096	14.265	15.1785	12.2874	16.8905
12.9551	15.7149	1	Q9H6E5	TUT1	14.335	2.75983	4.56216	2.33581e-05	6.23787e-05	20.8133	2.33581e-05	1	12.2874	12.2874	12.2874	12.2874	12.2874	12.2874	16.806	12.2874	16.7794	12.2874	12.2874	12.2874	12.2874	12.2874	12.2874	12.2874	12.2874	12.2874	12.2874	12.2874	18.3978	12.2874	12.2874	12.2874	12.2874	12.2874	12.2874	17.8646	12.2874	12.2874	12.2874	19.7638	18.5549	16.1909	16.5973	12.2874	18.5254
16.6183	19.6912	1	Q96CW5	TUBGCP3	18.1548	3.0729	5.02463	4.28158e-06	1.35257e-05	25.2468	4.28158e-06	1	12.2874	16.3481	18.1098	16.379	12.2874	18.6324	17.3629	24.7459	17.1872	12.2874	16.1125	12.2874	16.0333	18.1827	16.3986	17.7262	18.3976	16.9854	21.6481	18.6816	16.5636	18.2042	16.4368	15.2694	12.2874	12.2874	18.5182	12.2874	17.1679	18.5323	19.5325	18.6841	21.2953	20.1139	21.6602	19.2759	20.686
15.5772	18.978	1	Q9BSJ2	TUBGCP2	17.2776	3.40084	6.88737	2.87825e-09	1.95957e-08	47.4359	2.87825e-09	1	18.8254	16.9098	16.406	15.8597	15.8741	12.2874	15.4201	12.2874	17.4083	12.2874	15.7197	12.2874	12.2874	12.2874	16.0017	12.2874	17.0535	16.4112	20.014	16.3865	16.3975	16.3216	16.5504	17.6266	13.753	16.5434	17.4311	18.8371	17.212	12.2874	15.6315	18.6644	21.0114	19.4393	21.1909	17.4109	19.9978
20.584	22.7417	1	P23258	TUBG1	21.6629	2.15773	5.30857	1.46597e-06	5.12884e-06	28.1809	1.46597e-06	1	20.4228	20.3784	21.0545	21.3739	20.7044	21.7267	22.5664	19.8664	21.7063	20.1465	19.6069	20.6535	21.326	21.287	21.3897	21.7039	20.9884	21.5317	22.5967	22.3893	21.2475	21.6823	21.0543	21.8019	16.8104	17.5153	19.7626	20.7247	20.5838	12.2874	21.2144	23.1069	24.1234	22.4328	24.0918	23.3539	22.9187
29.3278	30.4614	1	P68371	TUBB4B	29.8946	1.13364	8.10502	2.04669e-11	2.61817e-10	65.6914	2.04669e-11	1	29.5904	29.304	29.6608	29.0932	29.2571	29.7404	29.7379	29.3507	29.5085	28.314	28.4412	28.4212	29.0346	29.8131	28.8809	29.0215	29.5588	29.6566	30.3076	29.7796	29.9317	29.7692	29.7004	29.7347	28.4226	28.8094	29.0607	29.373	29.8508	28.5309	29.5045	30.3042	30.2964	30.321	30.2819	30.5171	30.0776
25.9008	27.2932	1	Q9BVA1	TUBB2B	26.597	1.39241	8.66478	2.11172e-12	3.45489e-11	75.0784	2.11172e-12	1	26.4894	26.3731	26.6498	26.6586	26.5309	26.2939	26.4651	24.76	25.9322	24.264	25.0504	24.3955	25.5289	25.9502	25.601	25.9711	25.8694	25.5022	25.915	25.3471	25.9783	25.9664	26.3648	26.4114	25.7793	25.8403	25.9331	26.2573	26.8621	25.2393	26.7452	27.2082	28.0394	28.3016	27.5731	27.9127	27.4179
18.7712	22.4266	1	Q13885	TUBB2A	20.5989	3.65542	3.6461	0.000534493	0.00107295	13.294	0.000534493	1	23.6017	18.1162	23.0119	22.2943	22.6746	12.2874	20.8001	22.5483	12.2874	12.2874	12.2874	12.2874	22.7234	21.1986	22.9221	22.2196	21.9866	22.0907	22.6324	12.2874	12.2874	20.5032	19.2111	12.2874	23.3476	23.0283	21.9066	12.2874	12.2874	20.9677	21.2476	24.2136	21.1481	24.9685	21.3063	23.6908	21.4822
26.9827	28.1236	1	P07437	TUBB	27.5532	1.14096	6.7752	4.52669e-09	2.9407e-08	45.9034	4.52669e-09	1	27.2367	27.0225	27.7688	27.4506	27.41	27.26	27.3343	27.4498	26.873	25.7518	25.6366	25.8014	26.2739	27.0086	26.5432	26.8802	27.3815	27.3484	28.075	27.1279	27.1323	27.2386	26.9195	27.566	26.9419	26.5905	27.0712	27.1269	27.5904	25.4027	27.2491	27.7954	28.8739	28.6424	29.0475	28.6753	28.2653
29.5007	30.751	1	P68363	TUBA1B	30.1258	1.25035	9.14685	3.02099e-13	6.41007e-12	83.6648	3.02099e-13	1	29.4453	29.3533	30.211	30.0842	29.1799	29.3902	29.8333	29.1045	29.4394	28.1663	28.4703	28.3632	29.3324	30.0131	29.1912	29.6141	29.8648	29.6163	30.0798	29.625	29.273	29.8842	29.9065	29.9379	29.2534	29.2254	29.5501	29.2448	30.1041	29.8359	29.9274	30.4337	30.8546	31.5533	30.5788	31.0905	30.8149
12.6436	16.0018	1	O43156	TTI1	14.3227	3.35819	7.30388	5.32272e-10	4.49001e-09	53.3466	5.32272e-10	1	12.2874	12.2874	14.5203	12.2874	12.2874	12.2874	12.2874	12.2874	12.2874	12.2874	12.2874	12.2874	15.656	12.2874	12.2874	12.2874	12.2874	12.2874	12.2874	12.2874	12.2874	12.2874	12.2874	12.2874	12.2874	12.2874	12.2874	12.2874	12.2874	17.7269	12.2874	15.8751	15.0804	18.0987	19.4605	12.2874	15.9624
17.2839	20.6441	1	Q8N5M4	TTC9C	18.964	3.36025	3.86272	0.000263262	0.000562247	14.9206	0.000263262	1	19.8007	20.1754	12.2874	12.2874	12.2874	20.4248	18.9518	12.2874	12.2874	12.2874	12.2874	12.2874	19.8774	20.0729	19.2008	21.8066	18.8807	21.7413	21.0108	20.0995	20.7503	20.7979	16.7326	19.8155	12.2874	12.2874	20.4434	20.3907	19.7383	12.2874	19.9275	23.5848	22.0733	22.6678	20.2531	22.0815	19.4574
12.7218	14.9198	1	Q9ULT0	TTC7A	13.8208	2.19803	3.79832	0.0003257	0.000682236	14.4272	0.0003257	1	12.2874	12.2874	12.2874	12.2874	12.2874	12.2874	12.2874	12.2874	12.2874	12.2874	12.2874	12.2874	12.2874	12.2874	12.2874	12.2874	12.2874	17.288	20.7517	12.2874	12.2874	12.2874	12.2874	12.2874	12.2874	12.2874	12.2874	12.2874	12.2874	12.2874	12.2874	12.2874	12.2874	17.2077	15.8288	12.2874	12.2874
17.1329	19.7212	1	O95801	TTC4	18.4271	2.58825	4.90078	6.78701e-06	2.04424e-05	24.0177	6.78701e-06	1	17.8511	18.6936	18.3261	12.2874	19.1587	18.1642	18.1598	17.6378	18.9424	19.3361	12.2874	17.5456	17.3593	18.1754	16.6382	19.0684	18.0655	16.5173	17.2793	18.7836	18.5702	18.0003	12.2874	17.8882	17.0325	17.4466	16.6778	19.1212	19.2452	12.2874	12.2874	20.4591	19.9904	12.2874	20.3386	20.0588	20.6816
15.8444	17.7993	1	Q8N584	TTC39C	16.8219	1.95482	2.99783	0.00386271	0.00654345	8.987	0.00386271	1	17.5149	17.2001	12.2874	16.8269	17.5594	18.755	18.0207	16.4055	19.0501	12.2874	17.8397	16.1593	12.2874	12.2874	15.5285	12.2874	22.6296	16.8366	16.8825	15.6335	12.2874	16.2383	18.337	12.2874	12.2874	12.2874	16.3122	16.9432	15.6486	18.3912	15.878	17.5278	20.0393	17.6225	18.3998	18.6668	17.3037
12.7993	15.683	1	Q6PID6	TTC33	14.2411	2.88368	3.99561	0.000168716	0.000373943	15.9649	0.000168716	1	12.2874	12.2874	12.2874	12.2874	12.2874	12.2874	12.2874	12.2874	16.7471	12.2874	12.2874	12.2874	12.2874	12.2874	12.2874	12.2874	12.2874	12.2874	12.2874	12.2874	12.2874	12.2874	23.6947	12.2874	12.2874	12.2874	12.2874	12.2874	12.2874	12.2874	12.2874	20.8618	12.2874	19.2048	20.677	18.8838	17.8879
12.6038	14.0862	1	Q96AY4	TTC28	13.345	1.48247	3.43679	0.001037	0.00197307	11.8115	0.001037	1	12.2874	12.2874	12.2874	12.2874	15.3778	12.2874	12.2874	12.2874	12.2874	12.2874	12.2874	12.2874	12.2874	12.2874	12.2874	12.2874	12.2874	19.0037	12.2874	12.2874	12.2874	12.2874	12.2874	12.2874	12.2874	12.2874	12.2874	12.2874	12.2874	12.2874	12.2874	12.2874	12.2874	16.2046	15.4211	14.7364	13.7637
13.3708	16.4274	1	Q6P3X3	TTC27	14.8991	3.05655	5.27304	1.67821e-06	5.78992e-06	27.805	1.67821e-06	1	12.2874	12.2874	18.9708	16.1834	12.2874	12.2874	12.2874	12.2874	12.2874	12.2874	13.9536	15.9793	12.2874	12.2874	12.2874	12.2874	12.2874	12.2874	12.2874	12.2874	12.2874	17.0147	12.2874	12.2874	12.2874	16.9614	12.2874	12.2874	12.2874	17.0798	15.7416	18.3693	15.389	19.2183	17.8571	17.2275	16.459
12.9397	15.2817	1	Q7Z4L5	TTC21B	14.1107	2.34198	3.86175	0.000264111	0.00056348	14.9131	0.000264111	1	12.2874	12.2874	12.2874	12.2874	12.2874	12.2874	12.2874	12.2874	17.1148	12.2874	12.2874	12.2874	12.2874	12.2874	12.2874	12.2874	12.2874	12.2874	12.2874	12.2874	18.1205	16.8447	12.2874	12.2874	12.2874	12.2874	12.2874	17.2895	12.2874	12.2874	12.2874	19.8039	12.2874	16.2518	12.2874	15.9584	18.4715
14.2373	17.6994	1	Q6DKK2	TTC19	15.9684	3.46204	4.65298	1.68283e-05	4.62108e-05	21.6503	1.68283e-05	1	12.2874	17.1777	17.4598	12.2874	12.2874	12.2874	20.1562	12.2874	12.2874	12.2874	18.4637	12.2874	12.2874	12.2874	12.2874	16.4637	12.2874	16.9281	17.9656	12.2874	12.2874	18.6173	17.9702	17.7089	12.2874	12.2874	12.2874	16.6974	12.2874	12.2874	12.2874	19.3084	18.9486	18.9146	12.2874	18.8074	19.6634
12.8092	15.3139	1	Q96AE7	TTC17	14.0615	2.50475	6.1535	5.45285e-08	2.68837e-07	37.8655	5.45285e-08	1	12.2874	15.3317	14.7359	12.2874	12.2874	15.5305	12.2874	12.2874	12.2874	12.2874	12.2874	12.2874	12.2874	12.2874	12.2874	12.2874	15.6204	12.2874	12.2874	14.2779	12.2874	12.2874	12.2874	12.2874	12.2874	12.2874	12.2874	12.2874	12.2874	12.2874	14.4019	14.9612	17.0525	15.9687	12.2874	16.8658	15.8956
13.0855	15.019	1	Q8NBP0	TTC13	14.0523	1.93352	3.60448	0.000610821	0.00121597	12.9923	0.000610821	1	12.2874	12.2874	18.797	21.1905	12.2874	12.2874	12.2874	12.2874	12.2874	12.2874	12.2874	12.2874	12.2874	12.2874	12.2874	12.2874	12.2874	12.2874	12.2874	12.2874	12.2874	12.2874	12.2874	12.2874	12.2874	16.0867	12.2874	12.2874	12.2874	12.2874	17.8155	15.1285	15.7856	12.2874	19.7195	16.2128	15.2008
19.6211	22.0213	1	Q99614	TTC1	20.8212	2.40021	3.53136	0.000770719	0.00150065	12.4705	0.000770719	1	21.457	20.5286	12.2874	12.2874	21.1091	18.6739	20.7652	21.8337	20.8624	21.3167	20.8035	20.249	21.8123	18.601	21.2685	20.819	21.2022	19.796	21.5601	21.2575	20.6495	20.9999	21.6216	18.6884	12.2874	12.2874	17.2942	20.0539	22.2229	21.5392	22.1184	21.2946	21.5241	18.8151	18.3539	23.2306	22.6767
12.9293	18.189	1	Q9Y5U2	TSSC4	15.5591	5.25974	7.15019	9.9318e-10	7.72791e-09	51.1252	9.9318e-10	1	12.2874	12.2874	12.2874	12.2874	18.6826	12.2874	12.2874	12.2874	12.2874	12.2874	12.2874	12.2874	12.2874	12.2874	12.2874	12.2874	12.2874	12.2874	12.2874	12.2874	12.2874	12.2874	12.2874	18.4843	19.5918	12.2874	12.2874	12.2874	12.2874	12.2874	12.2874	20.9557	18.9286	21.0747	12.2874	19.6938	20.6758
13.573	16.4686	1	Q969E8	TSR2	15.0208	2.89553	3.15558	0.0024376	0.00429186	9.95767	0.0024376	1	12.2874	12.2874	12.2874	12.2874	12.2874	12.2874	12.2874	12.2874	12.2874	12.2874	12.2874	12.2874	12.2874	12.2874	12.2874	12.2874	12.2874	20.7667	12.2874	12.2874	12.2874	18.7545	19.5794	12.2874	20.7913	12.2874	21.3985	12.2874	12.2874	12.2874	12.2874	18.0942	21.3636	12.2874	19.6991	12.2874	12.2874
14.4863	19.2939	1	Q2NL82	TSR1	16.8901	4.80763	7.68189	1.14455e-10	1.15911e-09	59.0115	1.14455e-10	1	15.2881	12.2874	17.8492	15.6705	12.2874	12.2874	12.2874	12.2874	12.2874	16.8218	12.2874	17.2594	15.5237	17.2692	12.2874	12.2874	18.6415	12.2874	17.8167	12.2874	12.2874	19.9178	17.2813	12.2874	19.0914	12.2874	12.2874	12.2874	12.2874	12.2874	19.4697	21.29	18.307	17.8999	12.2874	19.2083	17.8791
21.9523	23.9688	1	Q99598	TSNAX	22.9605	2.01649	10.1853	4.85266e-15	1.93391e-13	103.741	4.85266e-15	1	22.0017	21.8931	22.6786	22.7071	22.2105	22.3323	22.452	22.0261	22.8578	22.3877	21.5192	21.6582	22.4607	20.0845	22.0257	21.3574	21.7855	21.5546	23.1859	22.8114	22.7758	21.7986	21.381	21.3814	21.5876	22.2845	22.2276	22.3017	22.4785	19.8957	20.4184	24.5972	23.522	24.9417	25.0685	24.3197	23.6737
24.9959	26.6373	1	Q15631	TSN	25.8166	1.64141	10.7775	4.81322e-16	2.7453e-14	116.155	4.81322e-16	1	24.6993	24.2611	25.7747	24.7083	24.3135	24.1017	25.0952	24.208	25.4774	24.9238	25.0239	24.9196	25.0198	26.223	24.9015	24.7529	25.494	25.6409	25.4559	24.3892	25.0546	25.315	25.3623	24.634	24.5791	24.9492	24.8103	25.145	25.2017	25.2606	25.1782	27.2889	25.7531	26.7839	27.2356	26.8553	25.9535
19.6235	21.6588	1	Q99816	TSG101	20.6412	2.03526	4.72285	1.30528e-05	3.70038e-05	22.3053	1.30528e-05	1	20.4256	20.0486	22.026	22.0506	20.1882	20.8217	20.4903	18.0393	20.2681	20.0842	19.237	19.5934	20.7105	16.7651	19.6746	19.2736	20.1603	19.8105	21.6687	21.5666	19.7498	21.1977	20.2536	20.3893	19.516	20.5447	12.2874	20.1726	19.6138	19.4143	12.2874	22.7161	21.5287	21.0148	21.9391	22.3991	22.0475
22.4418	23.8787	1	P43897	TSFM	23.1602	1.43692	6.74991	5.01272e-09	3.21943e-08	45.5613	5.01272e-09	1	22.7778	22.6165	23.4431	22.8066	21.3513	23.4823	22.2762	22.506	22.4722	22.3247	22.4343	22.7199	23.2331	21.3137	22.3604	23.001	21.5198	22.2147	22.025	22.1217	22.0889	23.519	23.318	23.2811	21.515	20.4267	22.2949	22.608	22.7105	20.9982	23.9342	23.6619	24.1313	24.1993	25.3418	23.6891	24.6881
13.3414	17.2973	1	Q8WW01	TSEN15	15.3193	3.9559	4.31141	5.68961e-05	0.000140088	18.5882	5.68961e-05	1	12.2874	12.2874	21.4297	12.2874	12.2874	12.2874	12.2874	12.2874	12.2874	12.2874	12.2874	12.2874	12.2874	12.2874	12.2874	19.2518	12.2874	12.2874	12.2874	12.2874	12.2874	12.2874	21.1948	19.9451	12.2874	12.2874	12.2874	12.2874	12.2874	12.2874	12.2874	19.5128	12.2874	22.2941	12.2874	20.6248	12.2874
13.8639	17.8313	1	P49815	TSC2	15.8476	3.96738	7.36499	4.15256e-10	3.58562e-09	54.2431	4.15256e-10	1	13.5917	12.2874	15.1701	12.2874	12.2874	18.5128	13.7756	12.2874	15.775	12.2874	12.2874	12.2874	18.3989	12.2874	12.2874	13.2815	17.7348	12.2874	16.197	12.8528	12.2874	12.2874	16.5786	12.2874	12.2874	12.2874	15.5393	15.2906	18.1973	12.2874	12.2874	15.7682	17.0701	18.4236	18.1381	12.2874	19.7555
17.3423	20.9164	1	Q92574	TSC1	19.1294	3.57414	4.05845	0.000136341	0.00030767	16.4711	0.000136341	1	20.562	14.9876	12.2874	22.0108	21.272	19.9414	15.6827	12.2874	12.2874	20.7658	12.2874	14.7827	12.2874	12.2874	21.6313	21.108	20.1252	22.7808	12.2874	21.2898	14.4843	21.3999	15.7437	12.2874	14.27	20.5097	20.6634	14.8047	21.6642	16.0206	22.811	23.0094	18.4743	20.8176	17.9853	21.5297	23.0466
12.9379	16.5931	1	Q8WWH5	TRUB1	14.7655	3.65524	4.90433	6.69846e-06	2.02255e-05	24.0525	6.69846e-06	1	12.2874	12.2874	16.4725	12.2874	12.2874	12.2874	12.2874	12.2874	12.2874	12.2874	12.2874	12.2874	12.2874	12.2874	12.2874	12.2874	12.2874	12.2874	17.5309	17.8565	12.2874	17.4534	12.2874	12.2874	12.2874	12.2874	12.2874	12.2874	12.2874	12.2874	12.2874	12.2874	18.9818	18.2699	20.9315	17.6043	17.8197
12.9597	16.2104	1	Q9Y4A5	TRRAP	14.585	3.2507	8.15511	1.66967e-11	2.17162e-10	66.5057	1.66967e-11	1	12.2874	12.2874	12.2874	14.2705	12.2874	12.2874	12.3619	18.7345	12.2874	12.2874	12.2874	12.3874	13.2744	12.2874	12.2874	12.2874	12.2874	12.2874	18.317	14.0905	13.7286	12.3356	12.2874	12.2874	12.2874	12.2874	12.2874	12.2874	12.2874	12.2874	14.2137	17.0474	16.6284	17.2623	16.8424	16.0485	15.5529
15.7058	18.3666	1	O75648	TRMU	17.0362	2.66078	3.67873	0.000481078	0.000974221	13.5331	0.000481078	1	17.0611	12.2874	16.9427	12.2874	12.2874	20.0653	16.8975	12.2874	18.7413	12.2874	18.5203	16.8112	18.4441	12.2874	16.9273	12.2874	12.2874	18.5603	18.1305	17.5192	18.6393	18.0306	16.8329	12.2874	12.2874	17.1779	16.999	12.2874	12.2874	17.0575	20.0724	20.1773	18.7518	19.3516	18.7304	19.4812	20.363
15.0411	18.6449	1	Q9BVS5	TRMT61B	16.843	3.6038	5.33859	1.30736e-06	4.64089e-06	28.5006	1.30736e-06	1	17.9661	17.3428	18.9501	18.2818	16.6609	18.2098	17.0906	16.8361	12.2874	12.2874	16.5059	12.2874	12.2874	12.2874	17.8376	18.1433	12.2874	16.2346	12.2874	12.2874	12.2874	18.0927	17.5114	12.2874	12.2874	17.8453	12.2874	12.2874	12.2874	12.2874	18.4529	17.3583	20.2314	12.2874	22.0311	18.5192	19.974
15.2894	20.3838	1	Q96FX7	TRMT61A	17.8366	5.09437	7.09931	1.22071e-09	9.22129e-09	50.4002	1.22071e-09	1	12.2874	12.2874	12.2874	20.3751	12.2874	12.2874	18.1832	18.5531	17.4916	12.2874	17.3394	12.2874	12.2874	12.2874	12.2874	17.2471	17.5325	17.1649	18.8141	18.7329	12.2874	17.7332	17.7208	12.2874	12.2874	21.1482	12.2874	18.0929	12.2874	12.2874	21.2442	21.0069	20.4582	21.7519	21.8215	20.4353	20.6274
12.5015	18.4548	1	Q9UJA5	TRMT6	15.4782	5.95331	10.2459	3.82533e-15	1.58547e-13	104.978	3.82533e-15	1	12.2874	12.2874	12.2874	12.2874	12.2874	18.924	12.2874	12.2874	12.2874	12.2874	12.2874	12.2874	12.2874	12.2874	12.2874	12.2874	12.2874	12.2874	12.2874	12.2874	12.2874	12.2874	12.2874	12.2874	12.2874	12.2874	12.2874	12.2874	12.2874	12.2874	12.2874	12.2874	12.2874	12.2874	19.1725	17.9109	18.108
13.3254	17.1798	1	Q32P41	TRMT5	15.2526	3.85441	6.23148	4.00037e-08	2.03688e-07	38.8313	4.00037e-08	1	12.2874	12.2874	17.5708	12.2874	12.2874	12.2874	12.2874	12.2874	12.2874	15.7296	12.2874	12.2874	12.2874	15.8661	12.2874	12.2874	12.2874	12.2874	17.5765	16.9531	14.8541	15.3794	16.546	12.2874	12.2874	12.2874	12.2874	12.2874	12.2874	12.2874	12.2874	17.0086	12.2874	18.5887	16.8915	19.0683	12.2874
13.7418	17.6173	1	Q8IZ69	TRMT2A	15.6796	3.87546	5.68559	3.43099e-07	1.40056e-06	32.3259	3.43099e-07	1	16.1059	16.4616	17.0981	12.2874	12.2874	18.4695	14.9088	12.2874	12.2874	12.2874	12.2874	12.2874	18.1584	12.2874	12.2874	12.2874	12.2874	12.2874	12.2874	12.2874	12.2874	12.2874	16.6846	12.2874	12.2874	17.0924	12.2874	12.2874	17.5677	12.2874	15.414	20.3414	19.0839	20.2041	20.0481	20.3104	20.6589
15.681	18.4015	1	Q7Z2T5	TRMT1L	17.0412	2.72052	3.88217	0.000246787	0.000529789	15.0712	0.000246787	1	15.9793	12.2874	17.0349	12.2874	15.8166	18.0174	16.6201	16.2713	17.6416	12.2874	12.2874	12.2874	16.6105	16.7065	16.4373	17.4607	17.5547	17.4609	20.0469	12.2874	16.9593	16.9769	16.5207	16.6869	12.2874	16.0075	12.2874	17.7594	18.3131	12.2874	16.6402	20.0605	21.8859	19.2032	18.4675	20.8081	21.6504
20.3546	22.6514	1	Q9UI30	TRMT112	21.503	2.29682	3.29466	0.00160578	0.00294401	10.8548	0.00160578	1	20.9938	21.0064	20.6131	19.9346	21.6624	21.187	22.2415	21.9924	20.9154	12.2874	12.2874	19.7271	22.3345	22.3221	21.3841	22.3346	21.3695	22.3007	22.5303	22.3268	22.4481	22.3409	22.314	21.965	12.2874	12.2874	21.0773	19.7865	22.7471	20.3261	21.6621	23.7104	23.6013	21.4058	21.7492	22.1374	23.8143
21.7606	23.5924	1	Q7L0Y3	TRMT10C	22.6765	1.83177	9.34008	1.39136e-13	3.31421e-12	87.2371	1.39136e-13	1	22.6151	21.8518	22.5762	22.0685	20.6541	23.0818	21.8724	22.1346	20.891	20.5189	19.56	22.4322	21.4866	22.1276	20.101	21.8155	22.1543	22.0783	22.0857	22.0093	22.2898	22.187	22.3714	22.4618	21.0255	20.8699	21.6695	21.2434	22.3281	21.6698	22.3481	23.6117	21.3155	22.8227	22.8353	23.5306	24.3129
13.5315	18.2435	1	Q9NXH9	TRMT1	15.8875	4.71203	7.23094	7.15722e-10	5.80893e-09	52.2865	7.15722e-10	1	12.2874	12.2874	16.5421	15.5928	12.2874	12.2874	12.2874	12.2874	12.2874	12.2874	12.2874	12.2874	12.2874	12.2874	21.2889	16.8055	12.2874	15.8974	12.2874	12.2874	12.2874	12.2874	12.2874	12.2874	12.2874	16.2463	19.1438	12.2874	12.2874	12.2874	15.3495	17.6771	12.2874	12.2874	18.1583	19.7398	15.7183
17.016	21.1015	1	Q9BQ61	TRIR	19.0587	4.08547	3.88446	0.000244916	0.000526319	15.089	0.000244916	1	22.7503	21.6231	12.2874	12.2874	21.7543	12.2874	21.9255	12.2874	21.3954	12.2874	12.2874	12.2874	19.3737	20.4998	12.2874	22.2944	21.7027	21.5291	12.2874	12.2874	12.2874	22.4715	12.2874	21.3776	18.4588	12.2874	12.2874	22.4315	21.5167	12.2874	22.0803	22.8346	23.8306	22.9458	22.4493	24.3698	24.0457
17.0613	19.9719	1	Q15650	TRIP4	18.5166	2.91055	6.15763	5.3641e-08	2.65514e-07	37.9164	5.3641e-08	1	17.1368	16.6958	16.9762	19.0718	17.9905	18.7258	17.8499	12.2874	19.2084	15.9167	12.2874	15.8386	17.0381	17.3516	16.7121	17.2812	18.7558	18.3099	19.2011	18.6427	18.6736	18.3311	18.4494	18.8788	12.2874	19.0716	18.2252	12.2874	18.3778	12.2874	18.7539	19.5631	20.8463	19.6822	21.3892	19.3064	19.5262
15.9954	18.0074	1	Q14669	TRIP12	17.0014	2.01196	3.71061	0.000433857	0.0008861	13.7686	0.000433857	1	17.3962	12.2874	18.3714	18.8955	17.7353	15.3286	12.2874	12.2874	12.2874	16.1621	17.5822	12.2874	14.5316	13.2022	16.5694	22.0087	15.9768	15.2406	17.571	14.5539	16.6864	17.7993	16.1814	17.0067	18.8806	19.4174	16.078	12.2874	15.2059	15.5222	18.2303	18.1621	16.086	18.6751	19.7354	16.9177	18.2387
16.5472	18.756	1	Q15643	TRIP11	17.6516	2.20878	5.04775	3.92671e-06	1.25192e-05	25.4798	3.92671e-06	1	16.5677	14.4956	14.0488	17.8635	15.506	16.8052	20.1806	17.2044	19.3582	18.4683	18.7508	12.2874	17.8467	18.2767	16.2675	17.1153	14.6254	16.972	16.5097	15.2937	15.7076	16.2039	15.8079	16.4567	16.3449	16.1593	15.2471	14.2398	21.2161	14.2572	16.8787	19.8601	18.9396	19.7249	17.5177	17.913	15.8617
12.4842	14.5783	1	O75962	TRIO	13.5312	2.09408	4.82062	9.12343e-06	2.68308e-05	23.2384	9.12343e-06	1	12.2874	12.2874	12.2874	12.2874	12.2874	12.2874	12.2874	12.2874	12.6452	12.2874	12.2874	12.2874	12.2874	12.2874	12.8697	12.2874	12.2874	12.2874	12.2874	12.2874	14.411	12.2874	12.2874	15.3236	12.2874	12.2874	12.2874	12.2874	12.2874	12.2874	12.2874	14.6239	13.8612	14.4832	18.0865	12.2874	15.8049
15.0644	18.8264	1	Q96LD4	TRIM47	16.9454	3.76194	5.4012	1.02901e-06	3.75431e-06	29.1729	1.02901e-06	1	15.7021	12.2874	17.413	12.2874	16.6742	17.9443	18.7726	12.2874	18.641	12.2874	16.4674	12.2874	12.2874	16.2907	12.2874	18.4796	12.2874	16.8549	12.2874	16.2688	12.2874	17.6586	19.5208	12.2874	12.2874	12.2874	17.0232	12.2874	17.84	16.5844	16.8373	19.3412	20.7432	19.1193	23.6177	17.7116	21.8339
15.6794	17.6808	1	Q9C037	TRIM4	16.6801	2.00146	3.39285	0.00118843	0.00223284	11.5114	0.00118843	1	12.2874	17.468	18.4753	19.334	17.5095	17.2005	18.0157	12.2874	17.3934	17.1263	12.2874	16.954	18.2331	12.2874	17.7008	17.5325	12.2874	12.2874	18.2064	17.4026	18.6124	12.2874	12.2874	17.0383	12.2874	12.2874	12.2874	18.1211	18.7528	12.2874	17.5344	17.8074	17.9593	19.6105	17.3361	16.8902	17.0603
14.5178	16.3264	1	O00635	TRIM38	15.4221	1.80858	2.49828	0.0150478	0.0229463	6.24143	0.0150478	1	16.7803	12.2874	20.0238	12.2874	12.2874	12.2874	12.2874	17.1873	17.1537	12.2874	16.6863	12.2874	12.2874	18.8459	12.2874	12.2874	12.2874	16.876	12.2874	12.2874	12.2874	17.7283	17.5627	15.717	19.2047	17.6133	12.2874	12.2874	17.4982	12.2874	12.2874	17.6594	12.2874	20.3778	17.0295	19.1541	12.2874
13.3047	17.6118	1	Q9UPN9	TRIM33	15.4582	4.30706	7.39132	3.73113e-10	3.28546e-09	54.6317	3.73113e-10	1	14.8109	12.2874	15.7629	12.2874	12.2874	18.918	12.2874	12.2874	12.2874	12.2874	12.2874	16.64	15.4603	12.2874	19.0962	12.2874	12.2874	12.2874	12.2874	12.2874	12.2874	16.8588	12.2874	12.2874	12.2874	12.2874	12.2874	12.2874	12.2874	12.2874	12.2874	17.4894	19.2176	19.1484	18.1946	19.5036	20.7934
13.3242	15.5948	1	O75382	TRIM3	14.4595	2.27054	4.42488	3.81362e-05	9.72887e-05	19.5796	3.81362e-05	1	12.2874	12.2874	17.0255	12.2874	15.2799	14.2561	12.2874	12.2874	12.2874	12.2874	12.2874	12.2874	12.2874	12.2874	12.2874	15.1702	16.2863	15.6152	17.0054	12.2874	12.2874	12.2874	14.8031	12.2874	12.2874	12.2874	12.2874	12.2874	15.3036	12.2874	14.269	14.9131	17.2103	16.182	17.5703	18.0289	12.2874
23.8266	25.6452	1	Q13263	TRIM28	24.7359	1.81856	7.93261	4.12669e-11	4.75104e-10	62.9263	4.12669e-11	1	24.3521	23.9408	24.3717	24.5786	23.5325	24.08	24.4826	23.152	23.9052	22.0836	24.166	22.2034	23.6667	23.9834	23.0816	23.9689	23.3528	24.2327	24.5997	23.6249	23.4617	24.0968	24.1354	24.088	23.9205	23.7608	24.6943	23.4818	23.9783	22.7698	24.8795	26.1074	26.0496	26.0749	26.1359	26.3858	24.9009
16.533	18.3454	1	Q12899	TRIM26	17.4392	1.8124	2.45735	0.0167048	0.0252624	6.03858	0.0167048	1	18.6531	18.6559	20.042	12.2874	17.6681	19.7641	12.2874	12.2874	16.8628	19.2428	12.2874	17.3887	12.2874	18.331	12.2874	17.7912	18.4465	17.4522	18.9728	17.2147	16.97	18.6216	18.942	19.5141	12.2874	12.2874	17.8426	18.3301	17.3045	12.2874	17.9243	19.4964	19.9662	21.3001	20.3024	19.198	20.1124
12.2874	17.2246	1	O15164	TRIM24	14.756	4.93718	13.3004	4.03033e-20	1.08942e-17	176.901	4.03033e-20	1	12.2874	12.2874	12.2874	12.2874	12.2874	12.2874	12.2874	12.2874	12.2874	12.2874	12.2874	12.2874	12.2874	12.2874	12.2874	12.2874	12.2874	12.2874	12.2874	12.2874	12.2874	12.2874	12.2874	12.2874	12.2874	12.2874	12.2874	12.2874	12.2874	12.2874	12.2874	18.4056	18.3029	17.8519	17.4379	18.7379	17.3599
14.3584	16.2411	1	Q9C040	TRIM2	15.2998	1.88267	2.76074	0.00750758	0.0120981	7.62171	0.00750758	1	18.2612	12.2874	12.2874	18.075	16.0511	19.2024	12.2874	12.2874	16.4352	12.2874	12.2874	12.2874	12.2874	12.2874	18.0539	17.6756	12.2874	18.0705	12.2874	12.2874	12.2874	17.0905	12.2874	16.2986	12.2874	12.2874	12.2874	15.8721	16.7323	12.2874	16.1189	16.7282	18.885	20.4501	16.6688	16.9512	20.1752
14.9741	16.9469	1	Q9Y296	TRAPPC4	15.9605	1.97283	2.51312	0.0144849	0.0221531	6.31576	0.0144849	1	12.2874	16.7772	20.1215	12.2874	17.3168	12.2874	17.5285	17.1336	16.8103	12.2874	12.2874	12.2874	12.2874	12.2874	12.2874	17.4068	12.2874	12.2874	19.2206	19.6917	18.1017	19.2983	19.44	12.2874	18.2278	12.2874	12.2874	12.2874	12.2874	12.2874	18.2349	19.2596	17.7519	19.2255	12.2874	12.2874	12.2874
14.9106	17.0267	1	A5PLN9	TRAPPC13	15.9686	2.11607	2.44666	0.0171641	0.0258751	5.98613	0.0171641	1	19.5397	12.2874	18.1887	12.2874	19.0787	12.2874	19.2624	12.2874	12.2874	12.2874	19.0743	16.0135	12.2874	17.4762	12.2874	19.3621	20.0221	12.2874	12.2874	12.2874	12.2874	12.2874	12.2874	17.4426	12.2874	12.2874	12.2874	17.6537	18.9096	12.2874	19.0312	19.3798	12.2874	20.2134	20.392	19.0313	20.2365
16.2402	17.9438	1	Q8WVT3	TRAPPC12	17.092	1.7036	2.5949	0.011709	0.0182261	6.73348	0.011709	1	17.8808	12.2874	19.6606	20.5374	16.3298	15.8462	12.2874	16.2204	12.2874	12.2874	18.1131	16.6311	16.7352	16.9936	12.2874	17.5836	18.7072	18.9175	18.0721	12.2874	18.1577	18.1907	17.028	12.2874	18.399	18.3345	15.76	12.2874	19.8224	12.2874	18.9377	16.9571	18.6745	20.2978	19.987	18.3099	18.6911
14.2696	15.684	1	P48553	TRAPPC10	14.9768	1.41438	2.443	0.0173236	0.026084	5.96825	0.0173236	1	15.6203	12.2874	12.2874	17.8308	12.2874	18.0551	12.2874	12.2874	12.2874	12.2874	12.2874	12.2874	12.2874	14.7091	16.966	15.3255	17.7828	12.2874	19.0102	12.2874	15.5142	16.105	17.0982	16.7464	12.2874	12.2874	12.2874	12.2874	16.8997	15.8073	12.2874	17.1556	16.5044	19.0455	19.4394	16.7189	17.4867
14.0676	16.7473	1	O14545	TRAFD1	15.4074	2.67974	4.14676	0.000100784	0.000232323	17.1956	0.000100784	1	17.0679	12.2874	12.2874	12.2874	16.5777	17.7936	16.538	12.2874	18.0085	12.2874	12.2874	12.2874	12.2874	12.2874	12.2874	12.2874	12.2874	15.5753	19.0528	17.5498	12.2874	16.2902	12.2874	17.6294	12.2874	12.2874	12.2874	12.2874	18.2626	12.2874	12.2874	17.3882	16.8609	16.6965	19	16.7671	18.102
14.8732	19.7395	1	Q12933	TRAF2	17.3064	4.86632	8.34366	7.76186e-12	1.07954e-10	69.6167	7.76186e-12	1	12.2874	18.7949	19.9764	17.7282	12.2874	12.2874	18.8947	12.2874	17.2728	12.2874	18.6795	12.2874	17.3974	12.2874	15.3233	16.3489	12.2874	12.2874	17.3367	12.2874	12.2874	12.2874	16.5945	18.2035	16.2237	18.1986	17.4979	12.2874	12.2874	12.2874	12.2874	21.2064	22.1206	21.1411	23.4092	17.8401	21.1012
13.1154	16.4541	1	Q9H4I3	TRABD	14.7848	3.33867	4.90878	6.58905e-06	1.99242e-05	24.0961	6.58905e-06	1	17.3026	12.2874	12.2874	19.4739	12.2874	12.2874	12.2874	12.2874	12.2874	12.2874	12.2874	12.2874	12.2874	12.2874	12.2874	12.2874	12.2874	12.2874	12.2874	12.2874	12.2874	12.2874	12.2874	12.2874	12.2874	12.2874	20.29	12.2874	12.2874	17.751	12.2874	18.8019	12.2874	17.6375	18.5698	16.7532	20.8925
22.306	23.9021	1	P62995	TRA2B	23.1041	1.59611	3.84386	0.000280249	0.000594238	14.7753	0.000280249	1	23.002	22.1278	23.9912	22.1945	22.3609	22.818	23.1014	22.4336	22.4466	21.8653	22.9702	21.6406	22.141	22.5913	22.2997	22.3944	22.9035	22.3968	22.3187	22.3836	22.2157	23.7988	22.9578	23.3896	22.6153	23.2947	22.5942	22.3172	22.613	12.2874	23.0215	24.7764	25.0254	24.5727	24.0808	24.2354	24.6683
18.7253	20.8169	1	Q13595	TRA2A	19.7711	2.0916	4.25637	6.89593e-05	0.000165274	18.1167	6.89593e-05	1	19.6378	19.091	20.2265	12.2874	19.5012	18.5782	19.5956	20.3959	18.0559	19.4772	12.2874	20.0339	19.5195	20.6712	12.2874	19.4866	20.1804	19.0097	20.9788	12.2874	18.3082	20.5308	20.5067	19.431	18.9432	19.487	20.0545	19.3351	19.1042	20.6919	20.5015	21.6734	19.8196	21.0164	20.0094	20.8603	20.9716
14.0666	15.9326	1	O60704	TPST2	14.9996	1.86608	2.32124	0.0234569	0.0346147	5.38815	0.0234569	1	12.2874	12.2874	12.2874	12.2874	12.2874	12.2874	12.2874	12.2874	12.2874	12.2874	12.2874	12.2874	12.2874	12.2874	12.2874	12.2874	12.2874	12.2874	12.2874	12.2874	18.3694	18.4642	18.1763	17.7204	17.9596	18.3246	18.6675	12.2874	12.2874	19.102	18.9554	12.2874	12.2874	18.0418	12.2874	12.2874	12.2874
19.6982	21.7713	1	Q9Y3C4	TPRKB	20.7347	2.07309	3.23849	0.00190305	0.00343134	10.4878	0.00190305	1	20.4372	21.5081	22.7076	21.2524	21.0677	21.6079	21.354	21.2851	19.8036	12.2874	19.9137	21.0597	21.244	21.4654	21.1151	20.1332	20.3587	20.3678	20.9819	20.1728	21.2972	12.2874	20.056	21.2488	12.2874	19.7608	21.6073	19.9199	21.2217	12.2874	18.5469	23.09	22.7874	23.1517	21.9967	22.566	21.1702
15.1007	18.1185	1	Q5T0D9	TPRG1L	16.6096	3.0178	3.33029	0.00144048	0.00266691	11.0908	0.00144048	1	12.2874	12.2874	17.948	12.2874	12.2874	17.7472	18.8617	12.2874	12.2874	12.2874	12.2874	12.2874	18.3186	18.5628	18.4827	12.2874	18.934	12.2874	12.2874	17.9236	20.0584	18.0672	19.3863	18.4972	12.2874	12.2874	18.3625	12.2874	12.2874	12.2874	18.0841	19.8507	12.2874	18.9457	18.5831	20.7129	12.2874
21.6179	23.4733	1	P12270	TPR	22.5456	1.85544	11.0798	1.50157e-16	1.05564e-14	122.761	1.50157e-16	1	21.7851	21.495	22.015	22.6683	21.3869	22.2336	21.7027	21.124	21.4777	20.0921	21.3877	20.605	22.1209	22.008	21.5486	21.3018	21.897	21.5072	21.9557	22.4465	21.9411	21.2297	21.9421	21.8816	21.6472	21.4013	22.0315	21.2326	21.2308	20.532	22.326	23.9055	23.4894	24.1443	23.1991	23.7863	22.567
14.1054	16.3167	1	Q9BW30	TPPP3	15.2111	2.21124	2.62936	0.0106911	0.016793	6.91355	0.0106911	1	12.2874	12.2874	20.9954	19.8102	12.2874	18.0222	18.5751	12.2874	12.2874	12.2874	12.2874	12.2874	19.67	12.2874	12.2874	12.2874	12.2874	12.2874	12.2874	12.2874	12.2874	12.2874	12.2874	12.2874	12.2874	18.7699	20.5392	12.2874	18.276	12.2874	12.2874	12.2874	12.2874	12.2874	19.708	20.8407	12.2874
24.3881	25.8604	1	O43399	TPD52L2	25.1242	1.47237	10.0323	8.86604e-15	3.16989e-13	100.648	8.86604e-15	1	24.5035	24.0389	24.7683	24.4122	24.2068	24.9336	24.6673	24.7208	24.628	23.1982	23.3728	24.0666	24.8091	24.3503	24.7052	24.0661	23.8267	24.4779	25.0768	23.9401	23.8407	24.5625	24.6743	24.9936	23.9757	23.3303	25.0979	24.1448	24.9915	24.2626	25.3868	26.4452	25.4845	25.6966	26.6219	26.7585	25.4875
25.0425	26.5573	1	P55327	TPD52	25.7999	1.5148	6.30594	2.97392e-08	1.55892e-07	39.7648	2.97392e-08	1	24.4697	25.075	25.4068	26.0143	24.9844	24.6549	25.2428	25.7058	25.0804	24.3982	25.0682	24.4979	25.054	24.4443	24.9755	25.2498	24.9043	25.2041	25.8542	25.3731	24.7109	25.3612	25.3595	25.2698	24.9555	23.9496	24.2225	25.0395	25.3894	23.6085	26.7933	27.4008	26.483	27.4436	27.3074	26.8694	27.5339
13.3291	16.9497	1	Q9ULQ1	TPCN1	15.1394	3.62058	6.42271	1.8655e-08	1.02183e-07	41.2512	1.8655e-08	1	17.0546	12.2874	16.7437	17.9456	12.2874	12.2874	12.2874	12.2874	12.2874	12.2874	12.2874	12.2874	12.2874	12.2874	12.2874	12.2874	12.2874	12.2874	12.2874	12.2874	12.2874	17.2183	12.2874	12.2874	16.6599	16.5631	12.2874	12.2874	12.2874	16.1188	12.2874	18.4851	16.1503	20.7397	17.1887	16.5153	19.1644
20.3336	22.728	1	Q96S44	TP53RK	21.5308	2.39444	3.90165	0.000231279	0.000499259	15.2229	0.000231279	1	22.0722	22.0528	21.5473	12.2874	22.097	12.2874	22.4051	22.0359	22.0955	21.4568	18.308	21.7686	21.777	20.389	21.2335	21.4177	22.2221	21.6836	21.5432	21.5918	21.6888	21.8406	22.2227	21.1186	20.9417	20.5407	12.2874	22.2718	22.9597	12.2874	19.9096	23.6959	23.493	21.0088	20.4943	23.2183	23.3421
21.4202	24.6413	1	Q53FA7	TP53I3	23.0308	3.22117	7.04402	1.52719e-09	1.12096e-08	49.6182	1.52719e-09	1	22.2807	21.1887	22.1089	21.1713	22.1245	20.907	23.0639	23.4969	22.4684	19.6883	19.9503	22.0839	21.7622	19.3043	21.6221	22.1204	21.1226	20.7233	23.367	21.2139	22.3762	19.5819	22.5042	23.4678	12.2874	22.7427	20.8079	21.3755	23.8384	21.7636	21.5113	23.812	22.3673	24.9994	23.0948	26.6653	23.5462
14.4613	17.837	1	Q13625	TP53BP2	16.1492	3.37569	5.00135	4.67036e-06	1.46275e-05	25.0135	4.67036e-06	1	12.2874	12.2874	12.2874	16.9187	12.2874	12.2874	12.2874	12.2874	15.2672	18.7442	15.6109	16.2126	18.954	12.2874	12.2874	12.2874	21.8954	12.2874	15.771	20.2162	12.2874	22.507	12.2874	12.2874	12.2874	12.2874	17.1089	15.6343	12.2874	12.2874	12.2874	19.4669	20.1528	19.0903	19.6556	18.1734	17.9099
15.2996	18.7568	1	Q12888	TP53BP1	17.0282	3.45727	6.73925	5.23282e-09	3.32983e-08	45.4174	5.23282e-09	1	15.3607	15.5282	12.2874	18.565	12.2874	16.7257	14.7796	12.2874	16.9724	15.762	15.1363	16.0803	14.1892	15.5961	16.4278	18.4506	17.8643	16.1169	18.8803	16.5181	12.2874	16.9117	17.8489	12.2874	14.3018	16.9467	16.1306	12.2874	14.8938	12.2874	12.2874	18.7984	17.4007	17.553	19.4654	18.6311	17.5262
14.3322	18.2967	1	O94842	TOX4	16.3145	3.96448	5.69058	3.36503e-07	1.37868e-06	32.3827	3.36503e-07	1	17.768	17.0819	12.2874	18.2229	17.2104	12.2874	12.2874	17.5168	12.2874	17.2225	12.2874	12.2874	12.2874	12.2874	12.2874	16.9908	12.2874	12.2874	12.2874	12.2874	12.2874	17.2628	17.2227	12.2874	18.5307	12.2874	18.0685	12.2874	17.7396	12.2874	12.2874	19.7836	19.7075	18.9288	21.1411	12.2874	20.632
21.1477	22.3763	1	Q5JTV8	TOR1AIP1	21.762	1.2286	5.75847	2.58257e-07	1.07253e-06	33.16	2.58257e-07	1	19.9683	20.5339	22.7278	22.0052	21.2018	20.0074	21.4888	21.2675	21.406	21.5729	21.5818	20.8109	21.492	20.9267	21.9808	20.5049	21.2731	20.2992	22.156	21.286	20.5903	21.3747	21.2509	21.349	19.899	20.7546	21.4364	20.8249	21.2364	21.5884	20.7828	22.3741	22.4787	23.3427	22.5665	22.8108	23.1817
14.064	16.7908	1	O95985	TOP3B	15.4274	2.72684	4.27749	6.40631e-05	0.000155396	18.2969	6.40631e-05	1	15.6124	20.3727	12.2874	12.2874	12.2874	12.2874	12.2874	12.2874	12.2874	16.6976	16.9185	12.2874	12.2874	12.2874	17.8842	12.2874	17.6053	12.2874	12.2874	12.2874	18.5365	12.2874	17.8523	20.0532	12.2874	12.2874	12.2874	12.2874	12.2874	16.4155	12.2874	16.316	18.7847	19.9034	12.2874	15.5248	18.1745
15.025	18.1374	1	Q02880	TOP2B	16.5812	3.11238	4.83606	8.61947e-06	2.54571e-05	23.3874	8.61947e-06	1	12.2874	12.2874	16.2249	13.7054	12.2874	14.4173	12.2874	12.2874	12.2874	19.0713	14.9987	17.347	16.5379	12.2874	17.8014	12.2874	12.2874	15.3358	16.9891	16.6703	15.1597	16.5094	17.6533	12.2874	16.018	18.1961	15.7059	12.2874	16.0163	19.6635	16.5924	18.6535	14.5114	18.2102	15.7661	12.2874	12.2874
12.3744	14.9264	1	P11388	TOP2A	13.6504	2.55205	5.28705	1.59115e-06	5.52017e-06	27.9529	1.59115e-06	1	12.2874	12.2874	12.2874	12.2874	12.2874	14.983	12.2874	12.2874	12.2874	12.2874	12.2874	12.2874	12.2874	12.2874	12.2874	12.2874	12.2874	12.2874	12.2874	12.2874	12.2874	12.2874	12.2874	12.2874	12.2874	12.2874	12.2874	12.2874	12.2874	12.2874	12.2874	14.2422	14.4707	12.2874	14.8118	12.2874	15.1512
17.6102	22.084	1	P11387	TOP1	19.8471	4.47379	10.5343	1.23806e-15	6.06065e-14	110.971	1.23806e-15	1	19.1372	18.2505	16.2981	12.2874	16.0631	19.218	16.2455	15.6238	18.8114	19.7472	16.6988	19.85	17.0544	17.4167	16.6762	19.0181	17.9067	18.5024	19.6694	18.1261	19.2534	17.5422	17.2924	18.4076	12.2874	17.2726	17.0398	18.0743	19.4054	16.7051	20.0344	22.8212	21.5995	20.4082	19.8824	20.4644	21.6702
24.2364	25.3647	1	O94826	TOMM70	24.8005	1.12832	8.31778	8.62173e-12	1.18587e-10	69.1855	8.62173e-12	1	24.2353	24.3508	24.9798	24.6033	24.1512	24.7695	24.269	23.9967	23.8348	24.1809	23.8988	24.4009	23.7882	24.4117	23.5404	24.2403	24.4069	24.3942	24.1172	24.574	24.0492	24.2409	24.2222	24.7613	23.5636	24.252	23.3045	24.2644	24.084	24.1882	25.2527	24.7075	25.7422	25.8184	25.5861	25.7476	25.7223
15.1515	20.1773	1	Q96B49	TOMM6	17.6644	5.02578	4.11756	0.000111413	0.000254933	16.9543	0.000111413	1	12.2874	12.2874	24.4613	24.3861	12.2874	22.0822	12.2874	12.2874	12.2874	12.2874	12.2874	12.2874	12.2874	20.7547	20.9358	12.2874	12.2874	20.9079	12.2874	12.2874	12.2874	12.2874	21.2492	12.2874	12.2874	22.7658	21.8317	12.2874	12.2874	12.2874	12.2874	12.2874	12.2874	26.3167	24.9937	24.3176	23.2881
13.1337	17.134	1	Q969M1	TOMM40L	15.1338	4.00038	5.13201	2.86172e-06	9.38361e-06	26.3375	2.86172e-06	1	12.2874	12.2874	12.2874	12.2874	12.2874	21.4742	12.2874	12.2874	12.2874	12.2874	12.2874	12.2874	12.2874	12.2874	17.1042	12.2874	12.2874	12.2874	12.2874	12.2874	12.2874	18.1689	18.6352	12.2874	12.2874	12.2874	12.2874	12.2874	12.2874	12.2874	12.2874	20.5783	12.2874	20.0403	19.6848	12.2874	20.8175
22.4182	23.987	1	O96008	TOMM40	23.2026	1.56886	5.54258	5.97314e-07	2.31083e-06	30.7201	5.97314e-07	1	22.8347	22.4425	23.0773	22.1365	21.5969	23.1908	23.5246	22.9619	22.2764	20.1277	22.3889	20.9173	22.5577	19.0025	22.9679	21.3343	22.9962	22.4062	22.8759	22.2486	23.6352	23.0784	22.9447	23.364	22.1615	20.577	22.4899	23.0049	22.0366	22.8969	24.909	23.5684	22.8243	24.4444	24.0421	23.7061	23.5482
16.9249	21.5424	1	Q15785	TOMM34	19.2336	4.6175	7.07885	1.32624e-09	9.88637e-09	50.1101	1.32624e-09	1	18.8048	17.1873	18.1475	20.2046	18.5096	21.5671	18.7875	12.2874	12.2874	17.6648	12.2874	12.2874	18.8634	17.0565	12.2874	18.5704	12.2874	18.1974	12.2874	17.4303	19.6409	19.4853	18.4743	21.0663	12.2874	18.0085	12.2874	18.0329	19.3283	17.1443	21.9117	21.6302	21.1779	21.8131	24.6384	18.9181	21.0143
23.6433	25.4492	1	Q9NS69	TOMM22	24.5463	1.80591	8.68759	1.92552e-12	3.18377e-11	75.4743	1.92552e-12	1	24.0645	23.9713	24.5871	23.9394	23.1299	25.0122	24.7642	24.1531	24.3107	22.524	22.1499	22.2014	23.7499	23.2089	23.2205	23.1236	22.4513	23.1514	23.7875	23.6573	22.5067	24.3181	24.7869	23.3496	23.8449	24.3306	23.1282	23.0408	22.9098	25.2915	24.2779	25.51	25.0169	25.9068	26.8778	25.2389	25.7603
15.2538	17.206	1	Q6ZVM7	TOM1L2	16.2299	1.95217	2.38728	0.0199254	0.0297279	5.6991	0.0199254	1	18.7444	12.2874	17.7798	18.0201	12.2874	12.2874	18.2944	12.2874	12.2874	12.2874	12.2874	12.2874	17.9319	19.0538	19.5293	12.2874	17.7007	17.3473	18.3882	12.2874	12.2874	12.2874	17.2672	15.7317	12.2874	12.2874	18.0939	12.2874	18.9075	23.4787	12.2874	12.2874	17.8006	21.7403	17.7299	12.2874	12.2874
21.1251	22.6155	1	O75674	TOM1L1	21.8703	1.4904	3.92183	0.000216198	0.000468983	15.3808	0.000216198	1	22.269	21.4194	21.9701	22.6801	21.4347	22.8958	22.2361	21.04	21.797	18.6045	21.4503	21.4897	21.2076	20.496	20.4576	21.5698	21.6816	21.6889	21.082	20.7983	21.135	21.5121	22.4413	20.627	20.7107	21.5662	12.2874	21.5326	21.7426	21.2102	21.8442	20.9862	23.593	24.3473	24.9131	22.29	22.8865
14.0499	17.6279	1	Q96GM8	TOE1	15.8389	3.57801	4.31283	5.66133e-05	0.000139558	18.6005	5.66133e-05	1	12.2874	12.2874	12.2874	12.2874	12.2874	19.9099	12.2874	12.2874	12.2874	12.2874	21.3397	12.2874	12.2874	12.2874	23.3938	17.7044	17.9686	12.2874	12.2874	12.2874	12.2874	21.7837	18.549	12.2874	12.2874	12.2874	12.2874	12.2874	12.2874	12.2874	12.2874	17.8742	18.3351	18.3649	19.4805	18.9731	19.7318
14.9687	16.8247	1	Q9UPQ9	TNRC6B	15.8967	1.85601	4.4902	3.02272e-05	7.89259e-05	20.1619	3.02272e-05	1	14.7267	13.4817	12.2874	14.0522	16.4808	16.5418	16.3302	15.9096	14.0014	17.3141	16.4536	12.2874	15.8554	12.2874	12.6518	14.0327	14.9414	19.2794	15.3019	16.2113	15.7838	15.3128	15.6049	15.1305	12.2874	15.3731	14.1816	15.2326	12.2874	16.9554	15.4505	17.2984	16.6996	18.2717	15.8406	17.7761	16.3696
20.5948	21.8668	1	Q9Y5L0	TNPO3	21.2308	1.27196	5.02635	4.2541e-06	1.34457e-05	25.2642	4.2541e-06	1	19.8762	20.6975	21.6842	21.7701	20.8888	20.4303	20.7113	19.5182	20.8413	21.2106	20.8016	20.5692	20.1455	20.6308	19.812	19.7182	21.252	21.1843	20.4411	20.7657	21.21	21.5187	20.6225	20.9502	19.3184	19.3648	19.1202	20.3675	20.1249	20.6218	22.2714	21.6494	21.3826	23.0891	22.2467	21.6748	22.1257
19.3257	20.7684	1	O14787	TNPO2	20.047	1.44269	4.13536	0.000104811	0.000240714	17.1012	0.000104811	1	18.0905	20.3503	17.8236	20.8901	19.5132	20.2348	19.9796	18.8145	19.7241	17.7569	19.5903	17.9542	19.7138	19.4149	19.6105	19.8549	20.2179	20.289	18.0744	19.6104	18.8317	19.3669	20.0097	20.5468	16.9627	17.0626	16.4662	20.1645	20.909	20.7079	20.5603	20.6243	20.985	22.1657	21.0143	21.5405	21.4884
22.3053	23.7333	1	Q92973	TNPO1	23.0193	1.42806	7.35573	4.31169e-10	3.71271e-09	54.1068	4.31169e-10	1	22.5828	22.4861	21.3535	22.8352	22.3627	21.7983	23.2431	21.7636	22.7672	22.6413	22.136	22.4524	22.7831	21.7611	21.9305	22.9406	22.77	22.2953	23.131	23.2618	22.3632	22.5178	22.4102	22.0958	19.925	21.1063	20.9295	22.1898	23.053	22.8945	22.6822	24.0236	24.0855	22.7517	23.6356	23.6555	24.0595
16.515	18.3538	1	Q96JJ7	TMX3	17.4344	1.83882	2.65105	0.0100927	0.0158932	7.02805	0.0100927	1	17.2696	17.0854	19.3136	18.5849	12.2874	12.2874	16.6334	12.2874	17.6201	12.2874	17.2262	19.5041	19.6777	18.622	19.067	19.1217	12.2874	12.2874	21.8153	19.3186	12.2874	19.3021	19.495	12.2874	12.2874	12.2874	20.626	17.5576	19.1307	12.2874	19.8332	19.3516	16.9068	12.2874	17.855	18.8238	16.7517
20.8681	21.9984	1	Q9Y320	TMX2	21.4332	1.13033	2.23514	0.02889	0.0419255	4.99586	0.02889	1	21.6111	20.6661	20.4578	12.2874	20.7151	22.3841	20.8159	19.9856	21.9987	21.7278	21.4297	21.4659	19.9791	19.9529	20.498	20.8113	21.4062	21.2581	20.8273	22.0406	22.0019	20.534	21.4741	20.8864	20.9017	20.2061	21.0389	21.2248	20.8483	22.3088	23.1658	23.9711	23.2847	22.4102	22.1484	21.7861	23.8084
14.8899	19.4484	1	Q71RG4	TMUB2	17.1692	4.55851	4.74377	1.20928e-05	3.45501e-05	22.5033	1.20928e-05	1	12.2874	12.2874	19.7829	21.0104	12.2874	12.2874	19.1254	12.2874	19.6738	12.2874	19.9899	12.2874	12.2874	12.2874	12.2874	12.2874	12.2874	20.9527	12.2874	12.2874	12.2874	19.6287	12.2874	12.2874	12.2874	12.2874	12.2874	12.2874	19.3381	19.6314	24.4179	20.2308	21.8077	21.906	24.3941	12.2874	22.5557
17.5231	19.3667	1	Q6ZXV5	TMTC3	18.4449	1.84358	3.56136	0.000700823	0.00137706	12.6833	0.000700823	1	18.1637	17.5104	17.9087	18.75	17.3736	21.6163	12.2874	18.3761	17.2475	19.9971	17.6085	18.7789	19.0755	19.2102	15.557	18.6505	18.5033	18.728	18.6592	18.1987	19.4857	18.3332	18.9993	12.2874	17.3139	12.2874	16.2975	17.274	19.0391	17.4118	12.2874	20.5949	19.9433	21.1338	21.531	19.4895	19.6698
20.7364	23.5722	1	P42167	TMPO	22.1543	2.83572	5.98032	1.08155e-07	4.94774e-07	35.7642	1.08155e-07	1	22.0756	21.1447	21.2674	22.7151	21.0005	21.134	20.8091	20.3566	22.4335	20.2457	12.2874	19.6368	21.8227	21.64	21.657	21.1455	22.0668	21.1356	21.0611	21.5255	20.8453	21.9129	21.19	21.4368	21.2282	12.2874	22.1113	21.6507	18.9205	22.1448	21.941	24.2062	25.0451	24.3852	23.9313	24.6232	23.3957
19.9726	21.1912	1	Q9NVH6	TMLHE	20.5819	1.21861	2.4276	0.0180105	0.0270332	5.89322	0.0180105	1	19.6136	20.2214	12.2874	17.2106	19.9829	19.8046	20.467	19.8747	18.0978	21.1017	20.0907	18.8805	21.8541	19.1356	21.0432	20.6854	21.1837	22.2432	21.1324	20.9415	20.5594	18.9389	20.6652	20.5621	20.2054	18.8512	20.881	19.9139	19.3818	20.5917	22.7487	20.5335	23.2036	12.2874	22.792	21.4177	21.2206
14.4656	18.2319	1	P82094	TMF1	16.3487	3.76623	7.21097	7.76135e-10	6.2503e-09	51.9981	7.76135e-10	1	15.3984	18.1135	17.2761	16.6329	12.2874	15.2127	12.2874	12.2874	12.2874	12.2874	12.2874	12.2874	15.7399	12.2874	12.2874	16.0559	14.754	12.2874	12.2874	12.2874	15.6593	17.1364	12.2874	15.3442	12.2874	15.9457	15.9691	15.8056	12.2874	20.0192	19.0601	18.1681	17.8214	19.1103	19.1374	16.6815	16.3297
24.6258	25.7611	1	Q5BJF2	TMEM97	25.1935	1.13525	3.66367	0.00050507	0.00101849	13.4225	0.00050507	1	25.1485	25.466	21.9682	24.4936	24.8148	25.8699	24.8339	24.3084	24.9215	23.299	25.0164	24.683	24.415	23.323	23.1783	24.354	25.6869	23.9234	23.4977	23.3794	24.1395	26.1218	26.4977	25.4687	24.2772	24.1831	24.2378	26.2109	24.6649	25.0338	25.9847	25.8157	27.5978	24.544	26.3537	25.8885	26.4079
13.4104	16.6348	1	Q9P0T7	TMEM9	15.0226	3.22443	4.27067	6.56077e-05	0.000158818	18.2386	6.56077e-05	1	17.1796	12.2874	12.2874	12.2874	12.2874	12.2874	12.2874	12.2874	12.2874	12.2874	18.8262	12.2874	12.2874	12.2874	12.2874	17.5951	18.479	12.2874	12.2874	17.8362	12.2874	18.6195	12.2874	12.2874	12.2874	12.2874	12.2874	12.2874	12.2874	12.2874	12.2874	12.2874	19.496	12.2874	12.2874	12.2874	20.8605
14.9975	17.5017	1	Q8NBN3	TMEM87A	16.2496	2.50425	3.30277	0.00156663	0.00288039	10.9083	0.00156663	1	18.4113	12.2874	16.849	12.2874	17.3138	19.6497	12.2874	12.2874	12.2874	12.2874	17.0588	17.5727	12.2874	19.056	12.2874	19.3201	19.5719	17.3794	17.781	16.483	12.2874	16.0945	17.6934	12.2874	12.2874	12.2874	12.2874	18.0876	12.2874	12.2874	12.2874	20.726	16.5466	12.2874	21.8109	18.2105	19.9249
21.4132	23.3571	1	Q9BUB7	TMEM70	22.3851	1.94382	4.73787	1.23565e-05	3.52224e-05	22.4474	1.23565e-05	1	22.0631	21.8341	21.8552	20.5518	19.049	24.4312	22.4239	22.801	21.8482	21.9406	20.4401	22.009	21.4812	22.715	20.4999	22.4467	21.9532	22.3115	22.0371	21.5202	21.698	22.8308	22.7322	21.2172	19.5138	12.2874	21.9753	20.9574	20.654	22.3423	21.3899	23.3721	21.4227	23.0464	22.7904	24.2377	23.7639
15.704	18.1878	1	Q96MH6	TMEM68	16.9459	2.48379	3.40789	0.00113437	0.00214047	11.6137	0.00113437	1	12.2874	12.2874	12.2874	20.4834	17.0585	12.2874	18.1524	12.2874	18.4397	12.2874	12.2874	17.2884	18.5974	18.5317	12.2874	18.1547	17.986	12.2874	17.9001	17.8232	18.0321	18.572	18.2209	18.3804	12.2874	12.2874	12.2874	18.0305	17.78	17.6549	12.2874	21.0456	12.2874	18.583	21.1089	19.0435	19.6747
14.0382	19.4344	1	Q6PI78	TMEM65	16.7363	5.39617	6.63359	8.00669e-09	4.79553e-08	44.0045	8.00669e-09	1	12.2874	12.2874	17.7483	12.2874	12.2874	21.8293	12.2874	12.2874	12.2874	12.2874	12.2874	12.2874	18.8796	15.914	18.5003	12.2874	12.2874	12.2874	12.2874	12.2874	12.2874	12.2874	12.2874	12.2874	12.2874	20.1353	19.5433	12.2874	12.2874	20.0228	12.2874	22.3456	21.1803	19.5756	19.0967	20.1033	21.8325
14.7635	17.3546	1	Q5T3F8	TMEM63B	16.0591	2.59109	3.24333	0.00187549	0.00338754	10.5192	0.00187549	1	12.2874	20.0618	18.9439	17.5	12.2874	19.0592	17.4819	17.3408	17.4767	18.5137	12.2874	19.2748	17.4356	12.2874	12.2874	12.2874	12.2874	12.2874	12.2874	18.1473	18.7506	12.2874	12.2874	12.2874	12.2874	12.2874	12.2874	16.5091	12.2874	12.2874	12.2874	19.9687	19.0452	20.7771	17.0099	20.3927	19.9418
12.9515	18.6046	1	Q9NVV0	TMEM38B	15.778	5.65313	7.89743	4.76159e-11	5.39982e-10	62.3695	4.76159e-11	1	12.2874	12.2874	12.2874	12.2874	12.2874	12.2874	12.2874	12.2874	12.2874	18.7053	20.1547	18.5871	12.2874	12.2874	12.2874	12.2874	12.2874	12.2874	12.2874	12.2874	12.2874	12.2874	12.2874	12.2874	12.2874	12.2874	12.2874	12.2874	12.2874	12.2874	12.2874	12.2874	19.525	23.0216	23.2358	19.8572	12.2874
22.9654	24.5245	1	P57088	TMEM33	23.745	1.55917	3.73474	0.000401093	0.000826789	13.9483	0.000401093	1	22.5736	22.6853	22.2255	12.2874	22.0502	24.5048	23.2552	23.4857	23.552	24.1665	23.8434	23.73	23.1678	23.7975	23.4257	22.8495	23.8828	23.3201	23.8618	23.8292	23.6074	23.4361	23.7559	23.2729	18.3532	22.9006	23.3176	23.2812	24.4414	24.899	24.1671	23.9615	23.9928	23.3102	23.5735	24.38	24.2564
15.8051	19.3354	1	Q8WUH6	TMEM263	17.5702	3.5303	3.58964	0.000640473	0.00126971	12.8856	0.000640473	1	19.3335	12.2874	18.9299	21.1052	12.2874	19.7848	19.8311	12.2874	12.2874	12.2874	12.2874	12.2874	12.2874	12.2874	12.2874	17.6125	12.2874	18.6309	21.1474	12.2874	18.4895	21.1944	21.8377	12.2874	21.7156	19.5873	21.8717	12.2874	12.2874	12.2874	12.2874	21.1372	12.2874	24.1656	23.7335	20.3491	12.2874
13.6958	16.698	1	Q96SK2	TMEM209	15.1969	3.00212	3.97462	0.000181093	0.000398533	15.7976	0.000181093	1	12.2874	12.2874	16.9993	19.2266	12.2874	12.2874	12.2874	12.2874	12.2874	12.2874	12.2874	12.2874	12.2874	12.2874	12.2874	12.2874	12.2874	12.2874	12.2874	12.2874	12.2874	17.7307	12.2874	22.0211	12.2874	17.9899	17.0775	12.2874	12.2874	12.2874	18.6276	18.9116	19.9032	17.7335	19.6915	12.2874	17.7512
12.8709	16.8752	1	Q8N511	TMEM199	14.8731	4.00429	5.35591	1.22369e-06	4.38737e-06	28.6858	1.22369e-06	1	12.2874	12.2874	12.2874	12.2874	12.2874	12.2874	12.2874	12.2874	12.2874	18.241	12.2874	12.2874	12.2874	12.2874	12.2874	12.2874	12.2874	12.2874	18.2946	12.2874	18.4157	12.2874	12.2874	12.2874	12.2874	12.2874	12.2874	12.2874	12.2874	12.2874	12.2874	20.5154	20.4891	12.2874	19.8889	12.2874	20.0147
17.1253	20.4076	1	Q7Z7N9	TMEM179B	18.7664	3.2823	3.61483	0.000590922	0.00117862	13.067	0.000590922	1	20.432	19.893	12.2874	20.0667	20.6147	20.0109	20.2959	20.8763	20.979	12.2874	12.2874	12.2874	20.3787	12.2874	20.9749	12.2874	17.9141	19.534	17.8065	20.2556	19.9831	12.2874	21.1098	12.2874	12.2874	12.2874	12.2874	20.5878	12.2874	20.9336	20.7878	23.4867	21.546	12.2874	21.4647	21.5878	22.0833
21.2652	23.5306	1	Q3YBM2	TMEM176B	22.3979	2.26533	3.8013	0.000322517	0.000676481	14.4499	0.000322517	1	22.5187	21.2926	12.2874	12.2874	21.48	22.4697	22.8613	22.266	22.2841	22.3955	21.9136	21.8747	22.4406	20.8206	12.2874	22.0549	22.8018	22.82	22.2224	21.5953	22.7555	20.4278	23.5294	22.1223	20.667	22.1312	22.2331	22.4511	22.4258	24.4815	23.0234	24.2402	24.7269	24.4327	18.1521	23.749	25.1563
15.3468	18.5784	1	Q96HP8	TMEM176A	16.9626	3.23155	3.3973	0.00117221	0.00220436	11.5416	0.00117221	1	19.946	19.5845	12.2874	12.2874	19.5722	21.3614	12.2874	19.6581	12.2874	12.2874	19.3682	20.2177	12.2874	12.2874	12.2874	18.8366	19.7954	18.4508	20.1964	12.2874	12.2874	12.2874	12.2874	18.3427	12.2874	12.2874	12.2874	19.2483	12.2874	12.2874	12.2874	22.058	21.3981	21.3735	17.7022	21.0878	21.2874
12.4373	16.0017	1	Q9H0V1	TMEM168	14.2195	3.56444	5.97185	1.11827e-07	5.07468e-07	35.663	1.11827e-07	1	12.2874	12.2874	12.2874	12.2874	12.2874	12.2874	12.2874	12.2874	12.2874	12.2874	12.2874	16.932	12.2874	12.2874	12.2874	12.2874	12.2874	12.2874	12.2874	12.2874	12.2874	12.2874	12.2874	12.2874	12.2874	12.2874	12.2874	12.2874	12.2874	12.2874	12.2874	12.2874	12.2874	19.4234	12.2874	12.2874	12.2874
15.9393	20.6885	1	Q9HC07	TMEM165	18.3139	4.74922	7.05152	1.48151e-09	1.09001e-08	49.7239	1.48151e-09	1	19.2704	12.2874	21.6366	17.8051	19.0299	18.295	19.1006	12.2874	12.2874	12.2874	12.2874	12.2874	12.2874	12.2874	12.2874	12.2874	19.2266	12.2874	21.1288	12.2874	12.2874	19.1275	19.6101	19.8344	12.2874	18.9913	19.1119	12.2874	20.1341	17.5967	19.9078	19.749	20.6422	20.0984	21.0398	19.1023	21.424
13.0854	15.5271	1	Q9NX61	TMEM161A	14.3062	2.44169	3.99666	0.000168118	0.000372749	15.9733	0.000168118	1	12.2874	12.2874	12.2874	16.5914	12.2874	16.2291	12.2874	12.2874	12.2874	12.2874	12.2874	12.2874	12.2874	15.363	12.2874	12.2874	16.5353	12.2874	12.2874	12.2874	12.2874	12.2874	12.2874	15.8078	12.2874	12.2874	12.2874	12.2874	12.2874	17.934	12.2874	12.2874	16.8186	19.5489	17.8085	12.2874	16.5983
13.7267	17.807	1	Q9NX00	TMEM160	15.7668	4.08027	4.24324	7.21853e-05	0.000172407	18.0051	7.21853e-05	1	12.2874	12.2874	12.2874	12.2874	12.2874	12.2874	12.2874	12.2874	12.2874	20.3894	12.2874	12.2874	12.2874	17.9848	18.8515	12.2874	12.2874	12.2874	20.594	19.9274	12.2874	12.2874	20.5946	12.2874	12.2874	12.2874	12.2874	12.2874	12.2874	12.2874	12.2874	12.2874	12.2874	12.2874	12.2874	12.2874	12.2874
14.7438	17.1236	1	Q9P0S9	TMEM14C	15.9337	2.37984	2.25794	0.027353	0.0399062	5.09828	0.027353	1	12.2874	12.2874	12.2874	12.2874	12.2874	12.2874	12.2874	12.2874	12.2874	12.2874	20.4419	12.2874	12.2874	12.2874	12.2874	19.7586	22.1144	19.8146	12.2874	20.4415	19.7972	12.2874	12.2874	22.1595	12.2874	12.2874	12.2874	12.2874	12.2874	21.0936	21.1126	19.5729	12.2874	12.2874	12.2874	21.0657	21.9255
12.7411	16.941	1	Q12893	TMEM115	14.8411	4.19995	6.18704	4.773e-08	2.38152e-07	38.2795	4.773e-08	1	12.2874	12.2874	18.5858	20.0525	12.2874	12.2874	12.2874	12.2874	12.2874	12.2874	12.2874	12.2874	12.2874	12.2874	12.2874	12.2874	12.2874	12.2874	12.2874	12.2874	12.2874	12.2874	12.2874	12.2874	12.2874	12.2874	12.2874	12.2874	12.2874	12.2874	12.2874	19.0047	18.9891	20.8323	20.5681	12.2874	12.2874
15.3488	20.4239	1	Q9NUM4	TMEM106B	17.8863	5.07508	7.85743	5.60326e-11	6.20953e-10	61.7392	5.60326e-11	1	12.2874	18.4312	12.2874	12.2874	18.465	18.9093	12.2874	18.4356	18.6046	16.873	18.1075	18.2891	18.5126	20.017	12.2874	12.2874	19.3374	12.2874	12.2874	17.353	17.5832	12.2874	12.2874	16.2229	12.2874	12.2874	12.2874	12.2874	16.8396	12.2874	19.5195	22.8712	21.7602	18.4554	16.6262	20.05	22.8651
12.2874	16.3925	1	Q9Y3Q3	TMED3	14.34	4.10511	5.50915	6.79544e-07	2.59504e-06	30.3507	6.79544e-07	1	12.2874	12.2874	12.2874	12.2874	12.2874	12.2874	12.2874	12.2874	12.2874	12.2874	12.2874	12.2874	12.2874	12.2874	12.2874	12.2874	12.2874	12.2874	12.2874	12.2874	12.2874	12.2874	12.2874	12.2874	12.2874	12.2874	12.2874	12.2874	12.2874	12.2874	12.2874	12.2874	12.2874	18.7826	12.2874	19.7761	12.2874
19.218	21.6115	1	Q969X1	TMBIM1	20.4148	2.39347	2.56243	0.0127475	0.0196946	6.56604	0.0127475	1	12.2874	22.1027	12.2874	21.2969	12.2874	22.2553	20.7367	20.5433	19.8927	12.2874	21.5607	21.7881	21.2293	21.8916	21.9138	22.1965	21.5128	21.2954	23.063	12.2874	12.2874	21.5774	22.5568	12.2874	20.7891	22.8855	22.0709	12.2874	20.7771	22.289	21.2355	21.5337	22.7499	12.2874	21.0334	22.1228	22.4216
14.1433	17.0745	1	Q96EY4	TMA16	15.6089	2.9312	3.08938	0.00296217	0.00513434	9.54427	0.00296217	1	12.2874	12.2874	20.773	19.4066	12.2874	12.2874	12.2874	12.2874	18.7195	12.2874	12.2874	12.2874	12.2874	12.2874	12.2874	12.2874	20.5761	12.2874	12.2874	12.2874	12.2874	20.7	18.4828	12.2874	12.2874	12.2874	17.9206	12.2874	12.2874	12.2874	19.252	17.763	19.5163	21.8983	20.1127	20.0905	18.1353
21.3328	24.0815	1	Q92544	TM9SF4	22.7072	2.74873	10.9965	2.06744e-16	1.33889e-14	120.924	2.06744e-16	1	20.6502	21.61	22.5304	22.6742	20.593	22.9792	22.6015	21.7148	22.2531	21.7526	20.8992	20.4064	21.2059	19.6841	20.4305	20.1989	21.3261	19.754	21.9739	20.7289	22.194	20.0007	22.175	21.0535	20.0804	21.1635	20.8156	22.3588	22.1781	20.612	22.7187	23.9991	23.8788	24.2089	25.7067	23.4939	22.9797
22.1476	23.3355	1	Q9HD45	TM9SF3	22.7416	1.18788	4.92949	6.10187e-06	1.85866e-05	24.2999	6.10187e-06	1	22.4314	21.5248	21.9333	21.5478	22.245	22.8544	22.9453	22.5164	22.1947	22.4553	22.0946	22.8813	22.4797	22.4357	22.3734	22.9021	21.8152	20.3208	22.3977	20.0722	22.5579	21.7886	23.0427	22.0006	21.2782	20.6637	22.8415	21.4415	22.4691	23.506	22.565	24.2193	24.8486	21.9829	22.7639	23.8556	23.8628
23.3119	24.8448	1	Q99805	TM9SF2	24.0784	1.53299	8.37631	6.79837e-12	9.60579e-11	70.1626	6.79837e-12	1	23.8182	22.738	23.6863	23.3269	23.2286	23.5065	23.7215	23.5664	23.1201	23.2046	22.9165	23.1585	23.1002	24.0747	23.1675	23.867	24.022	23.0753	22.6698	23.25	22.6119	23.2773	23.8526	23.413	21.2152	22.0626	23.1889	23.9998	23.9031	24.1557	23.7689	25.479	24.4865	24.5684	25.4975	25.3714	24.1875
19.5666	21.5388	1	O15321	TM9SF1	20.5527	1.9722	3.80788	0.000315603	0.000663321	14.5	0.000315603	1	19.5832	19.6829	12.2874	12.2874	19.57	20.8395	19.1028	19.6726	19.2124	18.0526	20.3327	20.5198	20.2198	19.6201	19.6025	20.3542	20.405	20.4903	21.8374	20.0037	19.0099	21.4817	21.7061	20.6565	20.1126	21.0069	18.4702	19.367	19.5718	21.7242	19.7816	20.583	22.9204	22.102	12.2874	20.8539	21.496
17.3422	18.5957	1	Q9Y4G6	TLN2	17.9689	1.25354	2.77809	0.00715945	0.0115852	7.7178	0.00715945	1	18.561	16.9886	18.0792	19.9102	19.1646	17.4308	16.9407	13.771	17.3303	15.3053	17.9357	17.1176	19.0255	15.9822	16.5653	16.7228	16.6561	17.3676	18.4362	18.0223	17.045	18.7179	17.5286	17.8209	17.7849	17.9053	18.3652	18.0377	16.8828	14.9565	15.2491	18.5588	13.7738	20.7442	19.4482	20.5913	19.7478
12.4475	15.5728	1	Q9UKI8	TLK1	14.0101	3.12538	6.94596	2.27122e-09	1.58832e-08	48.2464	2.27122e-09	1	12.2874	12.2874	12.2874	12.2874	12.2874	12.2874	12.2874	12.2874	12.2874	12.2874	12.2874	12.2874	12.2874	12.2874	12.2874	14.1307	12.2874	12.2874	12.2874	12.2874	12.2874	12.2874	12.2874	12.2874	12.2874	12.2874	12.2874	12.2874	12.2874	12.2874	15.4047	12.2874	17.9997	16.6628	12.2874	16.4094	14.9098
14.0557	18.3021	1	Q04724	TLE1	16.1789	4.24636	7.20445	7.96936e-10	6.39297e-09	51.9041	7.96936e-10	1	12.2874	12.2874	12.2874	12.2874	12.2874	16.0854	16.7506	12.2874	12.2874	16.2904	12.2874	16.3759	12.2874	12.2874	12.2874	17.5242	17.0903	12.2874	12.2874	17.6718	16.5543	17.2213	18.1633	16.2753	12.2874	12.2874	12.2874	12.2874	12.2874	12.2874	16.2626	18.0981	19.8397	20.0304	12.2874	19.7022	16.2088
27.7043	28.7883	1	P29401	TKT	28.2463	1.08404	5.12483	2.94015e-06	9.60028e-06	26.2639	2.94015e-06	1	27.7672	27.314	28.1593	28.1904	27.3728	28.2013	27.9131	27.5779	27.4729	27.8694	27.4553	27.3828	27.8375	26.9739	27.1664	27.0976	27.4512	27.442	28.8374	28.2151	27.8377	27.7462	27.7422	27.9288	27.5123	27.4543	27.9256	27.3709	28.1767	27.1182	28.3225	30.1017	28.8179	27.9055	29.2114	28.186	29.0326
20.7985	22.3985	1	Q07157	TJP1	21.5985	1.59996	7.45468	2.88407e-10	2.62522e-09	55.5722	2.88407e-10	1	21.1922	21.3184	20.0104	21.5403	20.6425	21.1917	20.2842	20.568	21.1601	19.8869	18.2466	19.9951	21.59	20.4431	20.9428	20.5813	21.6444	19.9773	20.9185	21.5308	20.4533	21.7009	22.1331	21.2266	20.5362	20.8437	20.8772	20.667	21.0523	20.4554	21.1429	22.5739	22.8125	22.423	22.3408	22.5127	20.9808
12.6599	16.4616	1	Q5JTD0	TJAP1	14.5608	3.80165	7.91149	4.4969e-11	5.12037e-10	62.5917	4.4969e-11	1	12.2874	12.2874	12.2874	12.2874	12.2874	12.2874	12.2874	12.2874	16.4538	12.2874	12.2874	12.2874	13.6543	18.3016	12.2874	12.2874	12.2874	12.2874	12.2874	12.2874	12.2874	12.2874	12.2874	12.2874	12.2874	12.2874	12.2874	12.2874	12.2874	12.2874	12.2874	12.2874	16.6429	18.9391	17.0186	15.6276	16.0464
22.703	24.1703	1	O75663	TIPRL	23.4367	1.46731	7.13467	1.0577e-09	8.14834e-09	50.9035	1.0577e-09	1	23.0814	22.867	22.5417	22.8872	22.7034	23.0969	22.9317	23.1562	22.6	22.7458	22.765	23.079	22.5596	22.9041	23.1242	22.5528	20.8987	23.0906	23.815	23.0675	22.6798	23.2644	21.7579	22.5777	20.4712	21.9995	22.3137	23.1455	23.4904	23.0999	22.526	24.0563	24.2062	24.0804	24.1234	24.9225	23.8162
18.0714	20.3358	1	Q9NPL8	TIMMDC1	19.2036	2.26443	2.78286	0.00706647	0.0114466	7.7443	0.00706647	1	19.6213	12.2874	17.3405	19.0185	12.2874	22.0991	17.3357	19.648	17.8268	17.968	20.5246	12.2874	18.1746	19.8485	21.2722	19.2621	20.808	19.5814	20.7774	12.2874	19.598	19.6373	21.8933	17.2294	18.9503	12.2874	16.8854	12.2874	16.8322	22.1789	22.1777	21.302	12.2874	22.1065	20.0778	12.2874	21.831
20.7609	23.1983	1	Q9Y5J7	TIMM9	21.9796	2.43748	4.15476	9.80475e-05	0.000226266	17.262	9.80475e-05	1	21.8397	21.9213	23.5855	23.81	21.5306	22.5655	12.2874	21.3746	22.6285	22.0139	19.9704	21.6194	22.2404	21.1419	22.3442	22.4058	22.2112	21.3724	12.2874	20.3823	21.2156	19.5091	22.3278	12.2874	22.5464	20.8912	24.0045	21.7477	20.2279	19.38	19.9167	21.5143	21.6087	24.81	24.6317	23.7923	23.8353
22.5466	24.1926	1	Q3ZCQ8	TIMM50	23.3696	1.64599	9.59379	5.04891e-14	1.4013e-12	92.0407	5.04891e-14	1	22.5608	21.8894	23.1182	23.6811	22.9571	21.5798	22.9239	22.1624	22.879	22.3897	22.8625	21.4858	22.3824	23.224	21.9748	22.865	22.5714	22.5211	22.2685	22.3947	22.5908	23.4014	23.6907	21.2779	22.1256	22.3357	20.9848	22.3607	22.6652	22.5144	24.307	23.2399	24.1721	23.8651	24.5069	24.1086	24.307
23.2538	24.4117	1	O43615	TIMM44	23.8327	1.15784	7.51249	2.27989e-10	2.12505e-09	56.4375	2.27989e-10	1	23.1108	22.9551	23.4793	24.2991	22.423	24.2105	23.3574	23.3625	23.0104	23.0171	22.9595	22.8348	23.12	24.1621	22.5769	23.856	23.4121	23.5037	22.6927	23.2734	22.8885	23.5109	23.8825	23.1311	22.6923	23.1673	22.8794	23.4369	23.1451	22.8544	23.6632	22.6645	24.287	23.8287	24.9847	24.2005	25.0025
16.3071	19.3729	1	Q9BSF4	TIMM29	17.84	3.06589	3.36201	0.00130697	0.0024386	11.3031	0.00130697	1	12.2874	12.2874	21.3239	18.7199	12.2874	18.2485	12.2874	17.5745	12.2874	20.7601	19.8365	17.6724	12.2874	19.9709	12.2874	20.324	20.8527	21.0276	12.2874	12.2874	12.2874	20.1691	20.4841	16.6575	12.2874	12.2874	12.2874	18.2802	12.2874	19.7857	21.8068	12.2874	12.2874	21.5916	23.0814	18.6185	12.2874
16.2523	18.5355	1	Q9BVV7	TIMM21	17.3939	2.28323	2.4648	0.0163917	0.0248387	6.07524	0.0163917	1	20.4896	12.2874	20.8772	21.5698	12.2874	18.4483	12.2874	12.2874	12.2874	12.2874	20.6444	18.8916	12.2874	12.2874	18.4287	20.7833	12.2874	19.4668	17.6958	18.3264	17.5802	20.1708	20.9974	12.2874	20.7003	20.3867	16.3385	12.2874	12.2874	12.2874	12.2874	12.2874	19.976	20.5106	22.6733	18.2596	21.5982
15.0852	20.6274	1	O60830	TIMM17B	17.8563	5.54212	6.14168	5.71453e-08	2.79637e-07	37.7202	5.71453e-08	1	12.2874	12.2874	12.2874	21.1856	20.4482	20.7805	12.2874	12.2874	12.2874	21.7337	21.8676	20.243	12.2874	12.2874	12.2874	12.2874	12.2874	12.2874	20.8902	12.2874	12.2874	12.2874	21.679	12.2874	12.2874	12.2874	12.2874	12.2874	12.2874	19.1466	21.6319	19.924	21.2273	19.5896	23.1669	20.4098	22.6395
15.9626	18.9442	1	P62072	TIMM10	17.4534	2.98154	2.76601	0.00740029	0.0119407	7.65081	0.00740029	1	20.7675	20.1451	21.2376	12.2874	20.4122	22.5638	12.2874	12.2874	12.2874	12.2874	19.8301	12.2874	12.2874	20.3563	12.2874	12.2874	12.2874	20.081	12.2874	12.2874	12.2874	19.7374	12.2874	12.2874	23.1928	21.6523	22.8775	20.8136	12.2874	12.2874	12.2874	21.6419	19.8164	21.797	12.2874	22.2666	12.2874
20.8308	22.4789	1	Q01085	TIAL1	21.6548	1.64812	4.65397	1.67682e-05	4.60865e-05	21.6595	1.67682e-05	1	20.9197	20.5304	22.4902	22.1108	20.8647	20.8462	21.0825	19.0029	20.9858	20.607	20.5319	20.3669	18.7532	21.5114	20.9804	21.8958	21.3312	22.3223	22.0494	20.8495	21.8504	22.1559	12.2874	21.2045	22.1679	19.8853	21.8241	21.0173	21.7624	20.3702	21.1962	23.1036	22.9352	24.0056	24.04	21.5606	21.6672
14.0132	16.1636	1	P31483	TIA1	15.0884	2.15046	2.4627	0.0164793	0.0249517	6.06491	0.0164793	1	12.2874	12.2874	17.7292	20.5704	12.2874	12.2874	12.2874	12.2874	12.2874	12.2874	12.2874	12.2874	19.2451	12.2874	12.2874	12.2874	12.2874	17.7238	12.2874	12.2874	12.2874	12.2874	18.4279	12.2874	12.2874	12.2874	19.3578	12.2874	19.205	12.2874	19.5382	20.0011	12.2874	19.7647	12.2874	12.2874	12.2874
19.5812	21.2179	1	Q9P016	THYN1	20.3996	1.63672	3.38024	0.00123562	0.0023145	11.426	0.00123562	1	19.4759	19.2752	17.4394	12.2874	19.8252	20.3662	18.9434	19.7347	18.3486	20.5287	20.0457	20.2122	21.4682	18.8921	18.9497	18.8488	21.1486	20.8076	21.4671	21.1949	12.2874	21.5087	20.5691	18.6623	20.4693	22.0152	22.3799	18.7386	20.6579	19.5182	20.9509	23.2869	19.701	23.9366	18.3227	22.9114	22.0319
23.4253	25.2458	1	P04216	THY1	24.3355	1.82054	5.63307	4.20782e-07	1.67908e-06	31.7314	4.20782e-07	1	24.2003	22.7785	25.3208	22.1255	23.6026	22.909	24.9691	23.4106	23.2231	23.649	21.3278	24.4135	22.8702	24.6294	24.7311	22.9505	18.7722	22.6925	27.4382	23.8381	23.6484	24.2176	24.5589	23.2896	21.8682	23.4333	24.6583	20.972	24.238	23.6763	21.7711	24.4379	25.5115	25.4554	24.6938	26.3543	25.5352
17.6425	20.6901	1	Q9BV44	THUMPD3	19.1663	3.04756	4.93147	6.0574e-06	1.84783e-05	24.3194	6.0574e-06	1	19.3007	19.8097	17.785	12.2874	12.2874	19.4162	20.5549	18.1989	16.3872	17.995	12.2874	20.9228	19.7398	18.3675	19.2636	18.5459	12.2874	17.2089	16.5388	19.85	21.2601	17.8935	19.403	12.2874	17.8095	19.7759	18.592	19.7785	19.1826	12.2874	19.6127	22.0414	20.8121	21.5931	22.025	19.4251	22.0178
22.2369	23.2923	1	Q9NXG2	THUMPD1	22.7646	1.05539	4.328	5.36797e-05	0.000132906	18.7316	5.36797e-05	1	22.5093	21.7338	23.0138	23.8857	22.4523	22.406	22.2586	22.2474	22.0991	22.0159	20.2098	21.9737	22.6391	22.3374	21.3183	22.0532	22.5962	22.6286	22.4979	21.3678	22.3818	22.5142	21.8576	22.1687	21.8049	22.4876	22.0464	22.5182	22.2861	22.3129	22.7216	22.3277	23.6836	23.4671	25.4504	22.6029	22.9976
21.3661	22.7042	1	Q9Y2W1	THRAP3	22.0352	1.33802	5.95541	1.19309e-07	5.34783e-07	35.4669	1.19309e-07	1	21.5678	21.6136	21.4106	19.9699	21.6552	21.4403	21.4183	21.7533	21.7367	21.342	19.9663	20.479	21.7281	20.7416	20.3455	21.4931	21.7925	21.641	21.9377	22.0169	21.5994	22.231	22.506	21.6022	21.4202	21.0438	18.7598	21.4909	21.8618	21.7656	22.0204	23.4722	23.5562	23.028	22.0234	22.9061	23.4619
13.3497	17.8366	1	Q6I9Y2	THOC7	15.5932	4.4869	6.06486	7.74628e-08	3.68467e-07	36.7825	7.74628e-08	1	12.2874	12.2874	12.2874	17.7256	12.2874	19.0027	12.2874	12.2874	12.2874	12.2874	12.2874	12.2874	12.2874	12.2874	12.2874	12.2874	16.9139	12.2874	12.2874	12.2874	12.2874	17.8362	17.4744	12.2874	12.2874	12.2874	17.7026	12.2874	12.2874	12.2874	12.2874	21.1343	19.7627	18.4717	19.9442	17.7027	18.88
15.5347	20.1248	1	Q86W42	THOC6	17.8297	4.59015	6.13734	5.81369e-08	2.83925e-07	37.6669	5.81369e-08	1	19.2816	17.4742	18.3736	18.9182	17.2537	16.9772	19.2877	12.2874	12.2874	12.2874	12.2874	17.4653	18.7967	12.2874	12.2874	12.2874	12.2874	12.2874	18.7005	12.2874	12.2874	17.661	17.7571	19.4942	12.2874	17.456	18.3847	12.2874	17.1995	12.2874	19.0695	21.3964	21.2142	22.2232	22.0734	18.9692	20.5853
15.6107	19.7551	1	Q13769	THOC5	17.6829	4.1444	5.89094	1.53733e-07	6.69769e-07	34.7032	1.53733e-07	1	16.8863	12.2874	18.5617	12.2874	17.7213	19.8787	12.2874	12.2874	17.8785	12.2874	16.2064	19.051	12.2874	12.2874	12.2874	17.3083	15.5108	12.2874	17.5794	19.7221	17.4613	18.1378	19.1583	12.2874	12.2874	16.0628	12.2874	20.0926	12.2874	18.81	18.168	20.801	20.5446	19.64	21.4881	22.1657	20.833
16.2483	20.5164	1	Q96J01	THOC3	18.3823	4.26811	6.12183	6.18219e-08	2.99569e-07	37.4768	6.18219e-08	1	19.1047	12.2874	12.2874	19.6635	12.2874	19.146	18.8254	17.7089	12.2874	17.5602	12.2874	12.2874	12.2874	12.2874	17.4291	18.9979	18.7518	17.0507	19.2455	19.9783	12.2874	18.0095	12.2874	18.0654	18.3453	18.1503	19.5032	19.3526	12.2874	12.2874	21.3587	21.1635	21.8214	20.5184	21.5401	20.162	20.5184
16.1752	20.2095	1	Q8NI27	THOC2	18.1924	4.03436	7.58113	1.72451e-10	1.65452e-09	57.4735	1.72451e-10	1	16.511	16.2343	18.5189	19.4085	17.8251	18.5233	15.9656	17.2854	16.8404	12.2874	17.3017	18.0006	15.6012	12.2874	12.2874	14.1647	12.2874	17.1843	19.3391	17.5979	13.1812	16.71	18.2568	15.3645	12.2874	17.2884	16.2258	15.5838	15.3845	17.4411	18.2553	20.8399	20.9668	21.5101	22.0088	19.4218	20.8799
14.2274	19.2097	1	Q96FV9	THOC1	16.7186	4.98228	7.13682	1.04849e-09	8.08742e-09	50.9342	1.04849e-09	1	12.2874	12.2874	12.2874	17.2543	12.2874	18.498	16.6665	12.2874	12.2874	12.2874	17.9906	12.2874	12.2874	17.3294	15.9678	15.7901	12.2874	12.2874	16.9955	12.2874	12.2874	16.7955	17.1903	12.2874	17.5505	12.2874	12.2874	12.2874	12.2874	12.2874	19.5601	20.826	20.7602	21.5424	19.7487	18.5512	19.2079
12.2874	18.1185	1	Q5T1C6	THEM4	15.2029	5.83103	7.76325	8.21983e-11	8.67618e-10	60.2681	8.21983e-11	1	12.2874	12.2874	12.2874	12.2874	12.2874	12.2874	12.2874	12.2874	12.2874	12.2874	12.2874	12.2874	12.2874	12.2874	12.2874	12.2874	12.2874	12.2874	12.2874	12.2874	12.2874	12.2874	12.2874	12.2874	12.2874	12.2874	12.2874	12.2874	12.2874	12.2874	12.2874	21.5395	19.5557	12.2874	20.8321	12.2874	19.8594
12.8904	17.2386	1	P35443	THBS4	15.0645	4.34826	5.40587	1.01075e-06	3.70072e-06	29.2234	1.01075e-06	1	12.2874	12.2874	12.2874	12.2874	12.2874	12.2874	12.2874	12.2874	12.2874	12.2874	12.2874	12.2874	12.2874	12.2874	18.1721	12.2874	12.2874	12.2874	16.6413	12.2874	12.2874	12.2874	12.2874	12.2874	12.2874	12.2874	12.2874	20.7396	12.2874	12.2874	12.2874	19.1256	19.9839	17.9772	18.9354	12.2874	12.2874
19.1251	21.0134	1	O43493	TGOLN2	20.0693	1.88832	2.34685	0.0220264	0.032612	5.50769	0.0220264	1	20.8203	19.95	12.2874	19.1588	18.6737	12.2874	20.4258	21.6173	21.065	12.2874	19.6251	21.5723	20.5284	21.2012	22.7406	21.2477	22.0843	20.9439	20.4904	21.2434	19.1049	20.7405	22.6196	18.3658	12.2874	12.2874	12.2874	22.1314	19.7142	22.0656	21.0234	23.8856	17.7494	19.6245	21.2741	19.937	22.2389
19.7655	23.626	1	P02786	TFRC	21.6957	3.86058	7.15924	9.57357e-10	7.48665e-09	51.2548	9.57357e-10	1	21.8272	20.5565	20.3399	12.2874	22.8426	21.725	17.2182	19.7226	18.5781	19.4333	17.8559	15.1117	21.2759	17.6339	24.4748	19.4139	21.9079	21.0257	20.6191	17.0173	18.51	23.6234	19.801	19.5499	18.5581	19.5793	20.2564	18.8326	20.697	21.2482	21.2061	24.7116	23.9334	22.3303	21.6447	24.9626	23.9911
16.5104	20.1158	1	P10646	TFPI	18.3131	3.60543	4.28244	6.29667e-05	0.000152975	18.3393	6.29667e-05	1	17.469	12.2874	19.0402	20.59	18.0653	17.7607	12.2874	17.9944	12.2874	12.2874	12.2874	12.2874	19.6341	12.2874	20.2043	19.868	20.407	12.2874	19.2287	12.2874	18.0547	20.1262	20.1663	20.6944	12.2874	12.2874	18.071	19.6559	19.7287	12.2874	17.6141	23.3794	20.3837	20.4283	18.3822	19.0701	21.9867
15.5046	19.2729	1	Q9UBB9	TFIP11	17.3888	3.76826	7.94823	3.87263e-11	4.54267e-10	63.1743	3.87263e-11	1	16.5193	16.0519	17.8261	18.5114	16.1221	16.4732	16.1699	12.2874	12.2874	12.2874	12.2874	14.7639	14.9085	12.2874	12.2874	16.8504	16.4879	15.4309	15.2076	12.2874	12.2874	17.8696	17.3178	17.4122	16.6793	15.0706	16.8889	15.5181	17.4369	16.8564	19.9707	20.3952	19.6325	20.6295	21.2646	19.2266	20.7251
15.2141	19.5956	1	Q12800	TFCP2	17.4049	4.38155	5.6378	4.13124e-07	1.6517e-06	31.7848	4.13124e-07	1	12.2874	12.2874	19.5253	18.9988	12.2874	18.3914	12.2874	17.0038	12.2874	12.2874	12.2874	18.3144	12.2874	12.2874	18.7917	12.2874	12.2874	12.2874	19.9282	18.9579	19.0342	12.2874	19.5953	12.2874	16.8534	12.2874	12.2874	18.6655	17.8753	12.2874	20.8149	20.723	12.2874	22.5371	21.6631	18.8056	20.3505
19.647	21.7377	1	Q9H5Q4	TFB2M	20.6924	2.09072	6.36725	2.32843e-08	1.24792e-07	40.5419	2.32843e-08	1	20.2391	17.58	19.3252	19.9754	19.1626	22.5404	20.2915	19.7367	20.5525	19.9715	19.5794	20.4363	20.1019	19.9944	19.5574	20.3941	19.9833	19.4513	16.9266	18.5965	20.1824	20.4893	20.9792	19.4053	17.9682	19.848	17.3008	17.7536	18.9517	20.3548	21.4282	21.8223	22.2534	22.2682	20.4717	20.4323	22.1369
13.3093	16.0305	1	Q8WVM0	TFB1M	14.6699	2.72125	4.05022	0.000140213	0.000315491	16.4043	0.000140213	1	16.8654	12.2874	12.2874	12.2874	12.2874	12.2874	12.2874	12.2874	12.2874	12.2874	18.8174	12.2874	12.2874	12.2874	12.2874	12.2874	12.2874	12.2874	12.2874	12.2874	12.2874	17.7794	17.6286	12.2874	12.2874	17.4623	12.2874	12.2874	12.2874	16.8482	12.2874	12.2874	17.315	17.8003	19.1268	12.2874	19.1628
20.7704	22.31	1	Q00059	TFAM	21.5402	1.53958	2.56091	0.012798	0.0197677	6.55827	0.012798	1	21.5716	22.3585	12.2874	21.0833	20.362	22.6131	21.5608	22.0318	21.5641	23.2202	12.2874	23.154	21.7092	21.2435	12.2874	21.5076	22.196	21.814	19.2666	23.1263	23.0052	22.5332	22.0815	18.1222	21.7654	20.3471	23.1428	20.9406	22.1578	21.0281	21.5146	23.0343	22.6055	19.1812	21.808	24.3821	20.9251
19.8938	22.2985	1	Q9Y6I9	TEX264	21.0962	2.40477	4.45634	3.41045e-05	8.81246e-05	19.8589	3.41045e-05	1	21.0623	18.5688	21.4175	22.4528	18.9425	21.2853	20.9494	12.2874	20.8228	21.6979	19.0616	20.7603	19.3071	20.3753	20.9285	20.9233	21.5866	21.5809	20.1213	20.4862	20.0291	21.5999	18.6504	20.8701	20.7641	12.2874	21.4438	12.2874	19.8091	21.3981	22.9495	22.2783	19.047	23.0003	24.492	21.3996	23.1085
15.6864	18.4098	1	Q8IWB9	TEX2	17.0481	2.72337	4.93432	5.99363e-06	1.83198e-05	24.3475	5.99363e-06	1	17.3847	16.832	12.2874	12.2874	17.7441	18.1936	17.023	16.635	15.6911	12.2874	15.2102	16.6887	16.2904	16.4975	14.9796	14.7225	16.6363	12.2874	12.2874	14.6764	16.9133	19.9766	12.2874	15.6612	15.4361	15.9588	16.525	17.7817	19.7737	12.2874	17.0343	18.3189	20.3884	18.885	21.0648	18.324	12.2874
12.7625	16.4193	1	Q9NXF1	TEX10	14.5909	3.65678	6.3898	2.12784e-08	1.15033e-07	40.8296	2.12784e-08	1	12.2874	12.2874	17.5824	16.0628	12.2874	12.2874	12.2874	12.2874	12.2874	12.2874	12.2874	12.2874	12.2874	12.2874	12.2874	14.4724	12.2874	12.2874	12.2874	12.2874	12.2874	12.2874	12.2874	12.2874	12.2874	15.7596	12.2874	12.2874	12.2874	12.2874	12.2874	12.2874	16.6964	19.9813	17.5489	15.9132	15.6781
19.0393	21.1246	1	Q9UGI8	TES	20.0819	2.08524	4.03995	0.000145194	0.000325874	16.3212	0.000145194	1	19.6927	18.2577	22.6827	21.9932	19.2155	18.7384	20.3809	18.1112	20.747	17.6459	12.2874	18.8783	20.0025	17.5545	20.086	18.0203	17.8619	20.4538	22.9736	19.2315	19.9273	19.4302	18.1389	20.6729	19.2738	18.6772	19.8393	18.3324	20.4555	12.2874	18.3687	23.5527	18.4314	23.2498	22.0988	19.0736	21.372
17.581	19.1131	1	Q9NYB0	TERF2IP	18.347	1.53217	2.90936	0.00496926	0.0082604	8.46438	0.00496926	1	18.6151	18.4073	20.116	19.7518	18.9922	18.5169	19.1089	18.6013	18.9403	12.2874	18.49	17.7941	18.1678	19.61	19.3989	18.6616	18.116	18.848	20.4564	18.246	18.3339	20.3553	19.2547	17.7231	12.2874	12.2874	12.2874	18.0955	18.6842	12.2874	12.2874	19.3395	18.906	19.8849	19.4536	18.7893	18.5954
12.8457	16.2099	1	Q15554	TERF2	14.5278	3.36424	5.88837	1.55293e-07	6.74394e-07	34.6729	1.55293e-07	1	12.2874	12.2874	12.2874	12.2874	16.7653	12.2874	12.2874	12.2874	12.2874	16.139	12.2874	12.2874	12.2874	12.2874	12.2874	12.2874	12.2874	12.2874	12.2874	12.2874	16.3468	17.2037	12.2874	12.2874	12.2874	12.2874	12.2874	12.2874	12.2874	12.2874	12.2874	17.0418	19.4056	17.366	16.8135	12.2874	18.1059
12.4452	15.0217	1	Q96N21	TEPSIN	13.7335	2.57648	5.1946	2.25964e-06	7.55684e-06	26.9838	2.25964e-06	1	12.2874	12.2874	12.2874	12.2874	12.2874	17.1795	12.2874	12.2874	12.2874	12.2874	12.2874	12.2874	12.2874	12.2874	12.2874	12.2874	12.2874	12.2874	12.2874	12.2874	12.2874	12.2874	12.2874	12.2874	12.2874	12.2874	12.2874	12.2874	12.2874	12.2874	12.2874	16.2462	12.2874	17.0016	17.6595	12.2874	12.2874
12.3353	16.1597	1	Q9Y4R8	TELO2	14.2475	3.82442	9.09269	3.75588e-13	7.67949e-12	82.6771	3.75588e-13	1	12.2874	12.2874	12.2874	12.2874	12.2874	12.2874	12.2874	12.2874	12.2874	12.2874	12.2874	12.2874	12.2874	12.2874	12.2874	13.7713	12.2874	12.2874	12.2874	12.2874	12.2874	12.2874	12.2874	12.2874	12.2874	12.2874	12.2874	12.2874	12.2874	12.2874	12.2874	17.5092	15.5605	17.7675	17.1603	12.2874	16.3389
15.495	18.53	1	Q96QE5	TEFM	17.0125	3.03496	4.30382	5.84299e-05	0.000143297	18.5228	5.84299e-05	1	17.9262	18.199	18.8869	12.2874	18.1859	20.6782	18.2025	18.4574	18.8135	18.6211	12.2874	17.0163	12.2874	12.2874	17.6473	18.813	18.6395	12.2874	12.2874	12.2874	19.1834	12.2874	18.17	12.2874	12.2874	12.2874	12.2874	18.5929	12.2874	12.2874	12.2874	17.3956	19.3291	18.4736	18.7176	20.2462	17.1377
12.9345	15.8602	1	Q7Z6L1	TECPR1	14.3973	2.9257	5.69055	3.36539e-07	1.37868e-06	32.3824	3.36539e-07	1	12.2874	12.2874	16.7846	12.2874	12.2874	15.6128	12.2874	12.2874	12.2874	12.2874	12.2874	12.2874	12.2874	12.2874	15.7928	12.2874	12.2874	12.2874	15.8792	12.2874	12.2874	12.2874	12.2874	12.2874	12.2874	13.6475	12.2874	12.2874	12.2874	12.2874	16.0656	16.4699	12.2874	17.6699	17.6798	17.4955	16.9804
17.1179	21.1055	1	Q9Y2W6	TDRKH	19.1117	3.98761	6.59751	9.25629e-09	5.45463e-08	43.5271	9.25629e-09	1	20.3629	19.9203	18.7075	12.2874	18.5072	20.9741	20.1438	15.4528	19.6317	19.4751	18.4826	12.2874	18.1958	12.2874	12.2874	17.9815	18.7262	16.5479	17.2707	18.9956	19.3147	19.1505	19.9287	12.2874	12.2874	12.2874	17.5212	18.2755	12.2874	18.732	20.0554	20.8471	20.4643	19.2868	20.8611	20.8279	20.3217
13.304	16.0808	1	Q8NHU6	TDRD7	14.6924	2.77685	5.0582	3.77602e-06	1.20883e-05	25.5854	3.77602e-06	1	14.9196	12.2874	14.6627	19.9513	12.2874	12.2874	12.2874	12.2874	14.6708	12.2874	12.2874	12.2874	15.4311	12.2874	18.461	12.2874	12.2874	12.2874	12.2874	12.2874	12.2874	12.2874	12.2874	17.4661	12.2874	12.2874	12.2874	12.2874	14.2494	12.2874	12.2874	12.2874	16.4923	14.3819	16.8972	16.2963	12.2874
12.9609	17.4911	1	O95551	TDP2	15.226	4.53021	7.06825	1.3844e-09	1.02706e-08	49.9602	1.3844e-09	1	12.2874	12.2874	12.2874	12.2874	12.2874	12.2874	12.2874	12.2874	12.2874	12.2874	12.2874	12.2874	12.2874	12.2874	12.2874	12.2874	12.2874	16.9953	23.3495	12.2874	12.2874	12.2874	17.3938	12.2874	12.2874	12.2874	12.2874	12.2874	12.2874	12.2874	12.2874	19.6036	17.0611	17.4099	20.7303	18.0753	17.3573
12.7636	15.2682	1	Q9NUJ3	TCP11L1	14.0159	2.50464	4.56238	2.33396e-05	6.23787e-05	20.8153	2.33396e-05	1	12.2874	12.2874	16.8909	12.2874	12.2874	18.5338	12.2874	12.2874	12.2874	12.2874	12.2874	12.2874	12.2874	12.2874	12.2874	12.2874	12.2874	12.2874	12.2874	12.2874	12.2874	12.2874	12.2874	12.2874	12.2874	12.2874	16.1984	12.2874	12.2874	12.2874	12.2874	12.2874	12.2874	12.2874	17.9439	12.2874	17.5404
25.3796	26.432	1	P17987	TCP1	25.9058	1.05243	7.46816	2.73024e-10	2.49616e-09	55.7734	2.73024e-10	1	25.2293	25.2486	25.3691	25.7369	25.47	25.3307	25.5344	25.2301	25.9047	24.6363	25.6556	25.2199	25.3103	24.3808	25.4874	24.8942	25.5325	25.4901	26.3425	25.2641	24.9776	25.7114	25.6309	25.4436	25.3914	25.4907	25.084	26.0314	26.01	24.26	25.4688	27.066	26.2985	26.4613	26.7514	26.5702	26.7884
18.1229	21.1355	1	Q13428	TCOF1	19.6292	3.01265	7.67656	1.16967e-10	1.17858e-09	58.9296	1.16967e-10	1	19.4315	18.3477	18.443	17.9584	16.0925	21.0205	17.9088	16.1433	17.9248	12.2874	12.2874	18.0669	19.5434	17.9194	18.8258	18.1384	19.0569	18.9109	19.6094	19.0673	18.5187	17.8462	18.5125	17.7452	18.0764	19.5247	20.1875	17.9643	18.11	18.2504	20.0898	22.3897	21.0004	20.308	20.3943	20.9727	21.5299
13.7219	15.5546	1	Q9BQ70	TCF25	14.6382	1.83269	2.54687	0.0132743	0.0204323	6.48653	0.0132743	1	17.2604	18.4096	12.2874	12.2874	12.2874	12.2874	17.5338	12.2874	12.2874	19.9454	12.2874	17.034	12.2874	12.2874	12.2874	12.2874	12.2874	12.2874	18.5591	12.2874	12.2874	12.2874	12.2874	12.2874	12.2874	12.2874	12.2874	12.2874	19.8701	14.1557	12.2874	12.2874	15.4645	17.5231	18.1029	12.2874	17.8639
20.0763	22.8296	1	O14776	TCERG1	21.453	2.75332	9.48235	7.87577e-14	2.01882e-12	89.915	7.87577e-14	1	20.0854	19.4902	19.5523	18.7933	21.8078	20.1871	18.8106	22.2159	21.4579	17.3236	20.2537	19.4425	21.4776	18.8769	18.798	19.6109	19.4403	20.5065	20.3038	22.5721	20.5848	20.0395	20.6565	21.0161	23.1313	19.5122	21.0986	18.2139	19.4832	18.3455	19.278	22.4226	23.975	22.8755	22.1436	23.8516	23.4458
14.3096	16.9236	1	Q96EI5	TCEAL4	15.6166	2.61408	3.15299	0.00245635	0.00432243	9.94135	0.00245635	1	12.2874	12.2874	12.2874	12.2874	12.2874	12.2874	12.2874	12.2874	12.2874	12.2874	12.2874	12.2874	12.2874	18.2004	12.2874	18.3468	18.6797	17.1614	12.2874	18.7647	18.8038	19.2766	19.0939	12.2874	12.2874	18.8015	18.4313	12.2874	12.2874	12.2874	12.2874	12.2874	12.2874	18.6079	19.2117	20.5021	19.4558
19.5552	21.8649	1	O75764	TCEA3	20.7101	2.30963	4.93481	5.98267e-06	1.82952e-05	24.3524	5.98267e-06	1	20.37	20.8325	18.934	21.5528	20.9035	20.5324	19.878	20.9753	20.7292	19.3493	18.4153	17.6133	19.7633	18.5946	18.5511	20.3887	21.166	21.0492	16.1337	20.3202	19.9813	20.7945	20.6972	21.0178	21.9895	20.7335	21.3385	20.8405	12.2874	12.2874	18.1923	21.7528	22.3455	22.712	21.1895	21.9607	22.4037
22.183	24.1435	1	P23193	TCEA1	23.1632	1.96048	9.45989	8.61535e-14	2.16849e-12	89.4895	8.61535e-14	1	21.5627	21.5154	23.0493	22.7399	22.4346	23.3015	22.282	22.3931	22.676	20.9784	20.3755	21.3106	21.8318	20.9065	22.0921	22.0783	22.886	22.0412	22.844	21.9175	22.6515	22.914	22.4121	22.3875	23.6941	22.7113	23.4991	22.1472	20.9785	20.9053	22.1549	25.3867	24.9061	23.7963	24.8125	24.9366	24.0295
16.6903	19.3464	1	Q9Y4C2	TCAF1	18.0184	2.65617	3.59697	0.000625665	0.00124273	12.9382	0.000625665	1	16.4356	14.9287	18.7521	12.2874	15.962	18.1572	16.7982	17.3084	18.2829	18.3841	18.4229	17.6446	17.4736	19.6762	12.2874	19.6871	18.9686	12.2874	18.526	16.1071	17.6682	21.588	19.0545	18.2371	12.2874	12.2874	12.2874	18.2365	17.1317	12.2874	17.955	20.6513	19.4074	23.6863	15.3801	12.2874	19.6386
20.8381	22.1159	1	Q969Z0	TBRG4	21.477	1.27781	3.80863	0.000314829	0.000661919	14.5056	0.000314829	1	20.7962	21.51	21.4089	22.206	21.3905	22.6357	20.3232	20.7877	21.1748	20.9951	20.9306	20.5671	20.6847	21.0451	19.4471	21.673	20.6015	20.1981	20.1337	21.7827	21.5441	21.5254	21.9662	20.4898	19.5962	18.7307	16.95	21.1457	21.8448	20.1688	21.7263	20.6483	23.0844	22.5341	23.7849	22.6343	22.8393
12.8999	16.6546	1	Q12788	TBL3	14.7773	3.75477	6.43719	1.76053e-08	9.68603e-08	41.4374	1.76053e-08	1	12.2874	12.2874	16.0011	16.6159	14.4353	12.2874	12.2874	12.2874	12.2874	12.2874	12.2874	12.2874	12.2874	12.2874	12.2874	12.2874	13.7553	12.2874	12.2874	12.2874	12.2874	12.2874	17.8748	12.2874	12.2874	12.2874	12.2874	12.2874	12.2874	12.2874	14.028	19.7473	16.3963	19.0655	12.2874	17.9284	17.5503
20.412	22.5257	1	Q9BZK7	TBL1XR1	21.4688	2.11363	10.1179	6.3268e-15	2.38386e-13	102.372	6.3268e-15	1	19.2893	20.6321	21.8498	21.5991	20.452	21.1063	19.3912	20.1131	20.3359	19.67	21.4729	20.0377	21.6128	20.4562	20.3736	21.1867	19.7418	20.6202	20.947	21.015	20.403	21.0741	20.7938	20.0295	20.0512	20.2356	20.57	20.1488	20.7153	18.0584	18.7905	22.7499	23.0608	23.3529	22.721	22.1691	21.7957
18.0083	19.4358	1	Q9UHD2	TBK1	18.722	1.42746	2.82963	0.00621094	0.0101348	8.00679	0.00621094	1	16.9519	18.3526	12.2874	19.6955	18.4814	19.1102	18.3132	12.2874	18.6589	17.4377	19.2989	16.8862	12.2874	19.4334	18.0084	17.9686	19.3806	18.5154	20.0156	19.2651	18.9484	19.5924	20.2809	18.3733	16.5928	18.2719	17.9697	18.9252	17.2802	19.2583	20.1286	19.1151	19.8112	19.3794	20.0951	18.6275	19.9497
17.9051	22.6569	1	Q15813	TBCE	20.281	4.75184	8.7822	1.31346e-12	2.28167e-11	77.1271	1.31346e-12	1	16.8583	12.2874	21.02	16.9531	17.9718	22.3481	18.4457	12.2874	19.7611	20.1199	19.1222	20.2782	19.2781	12.2874	17.2585	15.5078	18.7116	18.8543	21.6966	17.96	20.2328	18.1862	19.9538	18.8994	17.5798	18.3466	18.5722	19.7007	20.0031	12.2874	12.2874	23.2212	22.7826	22.8502	23.5464	22.3359	23.2705
18.2847	21.3599	1	Q9BTW9	TBCD	19.8223	3.07519	8.4962	4.18016e-12	6.33855e-11	72.1855	4.18016e-12	1	18.6914	17.0537	19.2396	18.9637	17.9532	21.2421	18.9158	18.3407	17.6812	17.8162	17.4407	18.4462	19.2725	17.2945	17.0935	16.8542	19.4595	19.5204	18.9242	15.5438	18.8143	18.1552	18.6236	17.7012	12.2874	17.2254	19.4608	19.0608	19.5416	19.5626	20.6466	22.0734	22.0669	21.8364	23.1496	20.9534	23.0037
15.8847	19.7775	1	Q15814	TBCC	17.8311	3.89287	5.26013	1.76261e-06	6.03422e-06	27.669	1.76261e-06	1	16.1609	16.5842	18.7641	19.6541	12.2874	17.5105	12.2874	12.2874	17.3845	18.6986	12.2874	16.2351	12.2874	12.2874	24.5525	12.2874	17.8089	17.3737	12.2874	12.2874	16.5975	18.5289	12.2874	17.6718	18.4872	16.5334	12.2874	18.3817	12.2874	17.8925	20.1555	20.9515	18.7479	20.5231	20.5021	21.2057	16.9685
21.0152	23.1629	1	Q99426	TBCB	22.0891	2.14766	4.31379	5.64225e-05	0.000139198	18.6088	5.64225e-05	1	20.5875	21.9117	22.8251	20.821	20.3116	12.2874	22.0849	21.5296	22.0614	20.3246	20.9851	21.4992	20.4457	20.9581	22.7033	21.6823	22.5239	21.3341	22.5233	21.4754	20.2598	22.4549	21.3723	23.2511	22.7643	22.6556	23.9514	12.2874	20.8379	20.1984	20.5637	21.168	21.0179	23.6648	22.1068	25.5498	21.7334
25.6037	26.6913	1	O75347	TBCA	26.1475	1.08757	3.54275	0.000743438	0.00145116	12.5511	0.000743438	1	25.391	25.8384	19.8075	21.8443	25.8462	26.0593	24.9278	26.5331	25.9462	26.2809	26.104	25.9431	26.235	24.208	26.1481	25.8794	25.8598	25.7302	25.317	26.0313	25.7998	26.3707	26.6521	26.768	26.8279	26.0018	26.3881	25.7294	25.3809	25.5007	26.3657	26.9385	25.1192	25.5553	22.9557	26.0779	27.4481
19.0642	21.3692	1	Q92609	TBC1D5	20.2167	2.30502	5.88569	1.5694e-07	6.80878e-07	34.6413	1.5694e-07	1	17.5261	18.8034	20.9849	20.6011	19.5804	21.1216	19.8701	12.2874	20.1022	12.2874	18.2239	18.6843	19.2315	18.6103	17.7452	19.9675	19.176	19.756	20.4327	19.0431	19.7477	19.6768	19.4508	18.9319	19.6404	19.3314	20.4291	19.898	19.3322	19.7582	20.759	21.4393	21.6981	21.9797	22.0374	20.8309	20.8783
14.3378	16.4085	1	Q9UPU7	TBC1D2B	15.3731	2.07065	3.57986	0.000660773	0.00130579	12.8154	0.000660773	1	16.6907	15.7365	12.2874	15.3052	12.2874	16.0585	12.2874	12.2874	16.0972	16.5086	12.2874	12.2874	17.5386	12.2874	12.2874	12.2874	16.3393	12.2874	16.0904	16.2967	12.2874	16.0628	17.6631	12.2874	12.2874	12.2874	17.9102	12.2874	16.3246	12.2874	17.2507	17.2231	15.727	18.0585	17.3897	15.4114	12.2874
18.7437	20.8569	1	Q9NUY8	TBC1D23	19.8003	2.11316	4.10331	0.000116986	0.000266802	16.8372	0.000116986	1	20.2106	19.7341	12.2874	20.1767	18.6624	17.0512	19.6439	18.1756	17.0433	19.9374	19.9158	18.7836	19.6831	21.0023	19.7851	20.1257	21.2468	19.9955	19.5183	19.5142	20.1269	20.7456	20.2147	19.4093	12.2874	12.2874	12.2874	19.2611	20.2045	20.0512	21.6863	19.9935	21.2618	21.599	19.7639	20.4063	21.0047
15.8694	19.1254	1	Q8WUA7	TBC1D22A	17.4974	3.25597	5.64571	4.0062e-07	1.60687e-06	31.8741	4.0062e-07	1	12.2874	17.816	12.2874	19.2342	18.0271	18.5379	17.9955	12.2874	12.2874	12.2874	12.2874	12.2874	12.2874	16.4115	18.2323	17.6443	17.1477	12.2874	12.2874	12.2874	18.7995	17.6834	18.2977	17.9319	12.2874	16.6973	17.1826	18.3104	18.4946	20.4861	19.5727	19.6466	19.8362	20.2847	20.2189	19.5956	18.4602
13.6591	15.3662	1	Q9BYX2	TBC1D2	14.5126	1.70705	2.37801	0.0203904	0.0303706	5.65494	0.0203904	1	14.5913	12.2874	12.2874	15.8333	12.2874	17.1566	12.2874	12.2874	12.2874	12.2874	12.2874	12.2874	12.2874	12.2874	12.2874	19.4334	12.2874	15.8654	12.2874	12.2874	12.2874	12.2874	14.8331	15.6289	12.2874	21.0198	18.7469	12.2874	12.2874	12.2874	12.2874	12.2874	12.2874	17.5364	18.4809	17.1235	16.8571
18.9357	20.9442	1	Q9NVG8	TBC1D13	19.9399	2.00855	3.85339	0.000271536	0.000576944	14.8486	0.000271536	1	19.8823	19.8159	19.8198	20.2342	18.2283	18.6344	19.0817	17.2659	20.4345	19.5766	19.7402	19.413	19.3224	18.8985	16.7366	19.0162	12.2874	19.6339	18.8121	19.2916	20.5323	20.3032	18.7926	18.177	19.4688	19.2997	12.2874	20.0634	20.1158	20.4689	21.3711	20.1833	20.1936	23.5289	21.4773	21.4071	22.3625
14.1753	16.9333	1	Q17R31	TATDN3	15.5543	2.75801	3.48309	0.000897267	0.00172489	12.1319	0.000897267	1	12.2874	12.2874	12.2874	18.6145	12.2874	19.1967	12.2874	12.2874	12.2874	18.502	12.2874	17.8143	12.2874	12.2874	17.3262	16.9772	19.4634	12.2874	18.1799	16.6249	12.2874	18.6979	12.2874	12.2874	12.2874	12.2874	12.2874	12.2874	12.2874	12.2874	12.2874	20.0132	12.2874	19.389	18.1843	19.5874	21.369
20.9367	22.7164	1	Q6P1N9	TATDN1	21.8266	1.77974	5.97525	1.1034e-07	5.02553e-07	35.7036	1.1034e-07	1	21.0777	19.0889	21.1243	21.2489	20.5837	22.2407	21.0187	21.0714	21.0373	20.4229	20.7308	21.9595	21.5506	18.0589	19.7889	18.7839	21.31	21.3971	21.5552	22.2976	22.0908	20.9941	20.505	21.6276	22.3957	20.526	21.583	21.9152	19.9552	18.3529	22.7451	23.8527	22.8295	23.6119	20.3084	23.4103	21.5694
14.3782	16.1922	1	Q5VWN6	TASOR2	15.2852	1.81401	2.52701	0.013975	0.0214328	6.38577	0.013975	1	12.2874	12.2874	12.2874	12.2874	12.2874	12.2874	20.2558	17.8031	12.2874	15.6046	12.2874	12.2874	12.2874	18.7259	12.2874	18.2403	20.1413	18.5304	12.2874	12.2874	12.2874	17.2394	12.2874	16.1114	17.6551	12.2874	12.2874	12.2874	12.2874	15.9319	16.0229	15.5414	18.5439	17.5022	16.9782	19.4268	12.2874
14.2091	16.6151	1	Q9UK61	TASOR	15.4121	2.40597	3.09478	0.00291573	0.00506201	9.57766	0.00291573	1	13.9028	12.2874	12.2874	12.2874	20.0558	12.2874	12.2874	12.2874	21.316	12.2874	12.2874	12.2874	16.8312	12.2874	17.1435	12.2874	19.9962	13.2684	14.4598	14.9249	12.2874	12.2874	14.7222	12.2874	12.2874	12.2874	12.2874	20.2256	20.1738	12.2874	12.2874	17.1447	17.6996	23.16	15.3464	15.0306	17.4969
13.1444	14.7834	1	A2RTX5	TARS3	13.9639	1.63896	2.94532	0.00448812	0.00753922	8.67492	0.00448812	1	12.2874	12.2874	16.6341	12.2874	12.2874	12.2874	12.2874	12.2874	12.2874	16.8019	16.6114	12.2874	12.2874	12.2874	12.2874	12.2874	12.2874	12.2874	12.2874	17.8258	12.2874	17.0774	12.2874	12.2874	12.2874	15.3408	12.2874	12.2874	12.2874	12.2874	12.2874	12.2874	12.2874	16.7351	17.0216	12.2874	16.551
21.1378	22.6336	1	Q9BW92	TARS2	21.8857	1.4958	6.43776	1.75649e-08	9.67234e-08	41.4448	1.75649e-08	1	21.7087	20.4355	20.0994	20.3681	21.1857	22.2145	21.1675	20.3485	20.9594	20.5735	21.7285	20.3429	21.6696	21.2395	20.146	21.1351	21.2853	20.9111	20.536	21.1069	21.9798	21.9546	22.1677	22.2578	21.8337	21.3685	21.1037	20.38	20.5165	21.056	21.4918	23.5058	22.7842	22.7856	22.1199	21.2012	23.92
23.7526	24.9333	1	Q13148	TARDBP	24.343	1.18062	6.34611	2.53358e-08	1.34282e-07	40.2731	2.53358e-08	1	23.7606	23.5407	23.3974	23.7653	23.4393	23.1201	23.5912	22.9867	24.2442	23.434	23.8243	23.46	24.1845	24.7988	23.2927	24.0844	23.8244	24.1667	25.2837	24.4178	24.4863	24.3227	24.5636	23.7839	22.5219	22.5185	23.8141	23.3704	23.9449	22.4458	23.9431	25.2208	24.6589	24.1639	25.2967	24.7545	24.4978
13.73	16.1097	1	Q15633	TARBP2	14.9199	2.37967	3.16698	0.00235651	0.0041597	10.0298	0.00235651	1	17.399	12.2874	17.6693	12.2874	12.2874	17.6393	12.2874	12.2874	12.2874	12.2874	12.2874	12.2874	12.2874	12.2874	12.2874	12.2874	16.8621	18.3873	12.2874	12.2874	12.2874	12.2874	12.2874	18.2833	18.5893	18.1908	12.2874	12.2874	12.2874	12.2874	12.2874	19.0091	12.2874	20.4017	18.8711	19.2694	12.2874
13.5461	16.5187	1	Q13395	TARBP1	15.0324	2.97263	4.19768	8.4546e-05	0.000198348	17.6205	8.4546e-05	1	20.2374	20.2934	12.2874	12.2874	12.2874	15.1345	12.2874	12.2874	12.2874	12.2874	12.2874	12.2874	12.2874	21.1363	12.2874	12.2874	12.2874	18.135	12.2874	12.2874	12.2874	12.2874	12.2874	12.2874	12.2874	12.2874	12.2874	12.2874	12.2874	12.2874	17.8053	20.6108	20.5545	17.3118	12.2874	15.856	15.2864
18.7548	21.4339	1	Q9H2K8	TAOK3	20.0944	2.67908	8.44712	5.10084e-12	7.53252e-11	71.3538	5.10084e-12	1	19.5851	18.7223	20.2512	19.9231	18.1367	19.2416	19.7265	18.8983	19.8873	12.2874	19.2664	18.518	19.2509	18.9186	17.417	17.3564	19.8681	17.7289	18.9161	18.4428	18.7653	20.3064	19.9994	18.5703	19.3508	18.8694	17.9829	18.4494	17.9183	18.5276	20.3172	20.8055	21.325	21.4492	21.7506	20.9456	19.9449
13.8843	16.0066	1	Q7L7X3	TAOK1	14.9454	2.12235	3.27287	0.00171545	0.00312572	10.7117	0.00171545	1	12.2874	20.3543	17.1046	12.2874	12.2874	12.2874	12.2874	12.2874	12.2874	12.2874	12.2874	12.2874	12.2874	12.2874	12.2874	19.1551	15.52	16.5046	12.2874	16.0171	18.7194	17.3278	12.2874	12.2874	12.2874	12.2874	12.2874	12.2874	19.3857	12.2874	12.2874	16.2289	12.2874	18.0524	17.5033	18.0433	16.7892
13.8757	17.3114	1	Q96BW9	TAMM41	15.5936	3.43573	4.8028	9.7408e-06	2.8458e-05	23.0669	9.7408e-06	1	12.2874	12.2874	12.2874	19.9652	12.2874	19.2283	12.2874	12.2874	12.2874	12.2874	16.6339	12.2874	12.2874	12.2874	12.2874	12.2874	12.2874	12.2874	12.2874	18.1708	18.3836	18.1445	18.0843	18.9251	12.2874	12.2874	12.2874	12.2874	12.2874	12.2874	12.2874	18.402	18.1289	18.2642	16.6997	19.2627	12.2874
27.0696	28.1237	1	P37802	TAGLN2	27.5967	1.05405	5.94048	1.26531e-07	5.64072e-07	35.2893	1.26531e-07	1	27.5007	26.53	28.2051	27.2981	26.6227	26.8245	27.5646	26.6727	26.7105	26.3987	26.2586	26.5496	26.341	27.3633	27.4415	26.9585	26.3519	27.1151	28.4585	26.4995	26.8251	26.8556	27.0094	27.7244	27.5063	28.0571	28.4243	26.4671	27.9174	26.083	26.6238	28.0669	28.4099	29.049	26.6147	29.2476	27.7053
12.7753	15.7118	1	Q9HBM6	TAF9B	14.2436	2.93653	5.05729	3.78898e-06	1.21236e-05	25.5762	3.78898e-06	1	12.2874	12.2874	16.779	12.2874	12.2874	18.2617	12.2874	12.2874	12.2874	12.2874	12.2874	12.2874	12.2874	12.2874	12.2874	12.2874	12.2874	12.2874	12.2874	12.2874	12.2874	12.2874	12.2874	12.2874	12.2874	12.2874	12.2874	12.2874	12.2874	12.2874	16.9451	17.7239	17.8617	18.7516	12.2874	18.5308	17.8331
13.9127	16.8248	1	Q15545	TAF7	15.3687	2.91212	3.90709	0.00022712	0.000490449	15.2653	0.00022712	1	17.6416	12.2874	12.2874	16.5268	12.2874	12.2874	16.6913	12.2874	12.2874	12.2874	12.2874	15.882	12.2874	15.0512	12.2874	12.2874	12.2874	12.2874	12.2874	12.2874	12.2874	16.9802	12.2874	12.2874	17.2794	12.2874	12.2874	17.9669	19.5796	12.2874	19.6576	19.9114	12.2874	18.0057	21.5614	19.8388	12.2874
12.7354	15.6174	1	Q9Y6J9	TAF6L	14.1764	2.88203	5.85251	1.78756e-07	7.6643e-07	34.2519	1.78756e-07	1	12.2874	12.2874	15.8805	12.2874	12.2874	15.8789	12.2874	12.2874	12.2874	12.2874	12.2874	12.2874	12.2874	12.2874	12.2874	12.2874	12.2874	12.2874	12.2874	12.2874	12.2874	12.2874	15.6342	12.2874	12.2874	15.6422	12.2874	12.2874	12.2874	12.2874	12.2874	18.7809	12.2874	17.6832	16.0616	17.0361	12.2874
12.4887	17.3174	1	P49848	TAF6	14.9031	4.82879	9.90426	1.47091e-14	4.81299e-13	98.0944	1.47091e-14	1	12.2874	12.2874	12.2874	12.2874	12.2874	12.2874	12.2874	12.2874	12.2874	12.2874	12.2874	12.2874	12.2874	12.2874	15.4538	12.2874	12.2874	12.2874	12.2874	12.2874	12.2874	12.2874	12.2874	12.2874	12.2874	12.2874	12.2874	12.2874	12.2874	12.2874	15.3591	19.7406	20.0729	19.2787	19.3979	18.2022	19.3266
13.0676	15.7673	1	Q15542	TAF5	14.4174	2.69976	4.13032	0.000106641	0.000244465	17.0596	0.000106641	1	12.2874	12.2874	12.2874	22.9678	12.2874	12.2874	12.2874	12.2874	12.2874	12.2874	12.2874	12.2874	12.2874	12.2874	12.2874	12.2874	16.2006	12.2874	12.2874	12.2874	12.2874	12.2874	12.2874	12.2874	18.7964	12.2874	12.2874	12.2874	12.2874	15.3687	12.2874	16.9149	18.7064	12.2874	21.522	16.6526	16.7585
12.7352	16.3965	1	O00268	TAF4	14.5659	3.66127	6.56573	1.05164e-08	6.13323e-08	43.1089	1.05164e-08	1	12.2874	12.2874	12.2874	12.2874	12.2874	12.2874	12.2874	12.2874	12.2874	12.2874	16.0882	12.2874	12.2874	12.2874	12.2874	12.2874	12.2874	12.2874	12.2874	12.2874	12.2874	12.2874	14.9487	12.2874	12.2874	15.6338	12.2874	12.2874	12.2874	12.2874	16.3605	16.3037	18.9116	19.0355	19.8919	12.2874	18.1596
21.4662	23.3275	1	Q92804	TAF15	22.3969	1.86137	11.3388	5.57817e-17	4.56309e-15	128.569	5.57817e-17	1	21.8493	21.6767	20.1428	20.9156	20.7451	20.964	21.5375	22.1104	20.6242	21.6649	20.0751	21.3049	21.6309	21.1562	22.0757	21.5112	22.1183	21.7717	22.5341	20.7782	21.7788	21.6736	22.3663	21.1474	21.0425	21.2975	21.8829	21.8957	21.3403	21.3322	22.5068	23.2633	23.4163	22.9841	22.964	23.3734	23.486
16.4696	19.8659	1	Q12962	TAF10	18.1677	3.39637	4.26989	6.57849e-05	0.000158955	18.232	6.57849e-05	1	12.2874	12.2874	20.7082	12.2874	12.2874	12.2874	18.205	18.627	12.2874	12.2874	12.2874	12.2874	17.5167	17.8841	19.4154	17.7755	18.4421	12.2874	19.115	18.7815	12.2874	19.266	19.7763	21.6057	18.7278	18.3722	19.9272	21.7004	18.5337	12.2874	18.7272	21.6628	21.4599	23.1549	21.56	22.2359	21.3906
23.7831	24.8201	1	Q9BSH4	TACO1	24.3016	1.037	2.38045	0.0202672	0.0302016	5.66654	0.0202672	1	23.7728	24.1093	23.7071	23.9771	23.9532	25.8638	23.9899	23.4016	22.7885	24.3139	25.7036	24.5565	23.7071	25.3148	22.8441	23.6128	23.8482	25.3712	22.5146	24.0849	24.0746	25.3916	24.3793	25.1497	24.4176	24.341	25.0669	23.6861	24.2429	12.2874	22.8037	24.3488	26.1168	24.2071	26.0494	25.3486	26.6524
14.2733	17.1266	1	O95359	TACC2	15.7	2.85327	5.13055	2.87751e-06	9.42459e-06	26.3225	2.87751e-06	1	15.4464	14.8494	12.2874	13.4506	19.1111	19.8767	15.2878	15.3361	15.9932	14.3022	16.1832	14.708	12.2874	13.6948	14.0781	12.2874	13.1561	12.2874	15.5334	16.1463	15.4585	12.2874	12.2874	12.2874	13.1187	14.2824	14.4892	15.097	12.2874	12.2874	12.2874	16.8541	16.8448	12.2874	18.3498	16.5	21.6536
15.8489	18.3501	1	O75410	TACC1	17.0995	2.50119	3.21657	0.00203249	0.0036478	10.3463	0.00203249	1	12.2874	16.0695	19.4299	16.2259	20.6858	20.5552	12.2874	12.2874	17.6703	12.2874	12.2874	12.2874	16.8714	18.8308	18.0565	16.4771	12.2874	15.7082	18.1026	17.1553	17.143	18.0857	16.0293	15.8226	12.2874	18.1325	19.0285	12.2874	17.2434	12.2874	15.1181	19.3466	20.717	16.1461	18.3784	20.2274	21.6411
19.8832	20.9538	1	Q15750	TAB1	20.4185	1.07058	3.56496	0.000692847	0.00136268	12.709	0.000692847	1	21.1187	21.1851	22.8232	19.7633	20.9969	21.2153	20.9596	19.2731	20.445	18.9295	16.4913	19.3874	18.6634	19.8808	19.4413	20.135	19.8459	20.4676	20.1033	20.1127	19.341	19.1655	19.8224	20.0344	19.8636	16.7606	18.7159	21.174	22.6613	17.7858	19.8156	20.8965	21.4942	21.5557	21.986	20.3216	21.6044
20.273	22.5768	1	Q86TM6	SYVN1	21.4249	2.30376	4.68961	1.47326e-05	4.11098e-05	21.9924	1.47326e-05	1	21.9139	21.9831	21.3673	12.2874	21.2227	21.3237	22.0209	20.532	22.1275	18.5368	21.8338	19.1316	20.2328	21.6044	20.1223	21.8785	22.4533	21.2492	18.2164	19.0851	20.566	22.4134	21.6015	21.7983	12.2874	20.5908	21.3528	20.9777	20.4503	15.8306	21.4716	23.7411	24.0932	23.3183	20.8276	24.5672	22.0162
21.6467	24.2138	1	Q16563	SYPL1	22.9302	2.56708	4.42618	3.79614e-05	9.68827e-05	19.591	3.79614e-05	1	21.3765	22.2389	12.2874	12.2874	23.1635	22.4363	23.4501	22.8608	21.9765	22.9164	22.501	22.8834	22.6901	22.0566	23.9389	12.2874	22.3222	22.1918	23.3038	22.5912	22.2973	23.0566	23.0161	22.8003	21.6043	21.6134	22.9534	21.8692	22.9269	23.3493	23.7999	24.8965	25.1266	23.2707	22.3361	23.3954	24.2524
14.2111	17.0613	1	Q9UMZ2	SYNRG	15.6362	2.85026	4.92924	6.10756e-06	1.85874e-05	24.2974	6.10756e-06	1	15.9028	15.5378	17.4625	12.2874	12.2874	17.7418	15.5236	12.2874	16.759	12.2874	12.2874	15.6257	12.2874	12.2874	12.2874	17.0849	12.2874	12.2874	21.9289	15.4143	12.2874	12.2874	15.8792	12.2874	12.2874	12.2874	12.2874	12.2874	17.4104	12.2874	17.0987	17.8678	18.2093	18.548	17.4731	16.6596	17.5354
13.1975	16.3165	1	O15056	SYNJ2	14.757	3.11893	4.8234	9.03059e-06	2.65704e-05	23.2652	9.03059e-06	1	20.812	12.2874	12.2874	12.2874	12.2874	12.2874	15.1039	12.2874	12.2874	12.2874	12.2874	12.2874	12.2874	12.2874	12.2874	12.2874	12.2874	12.2874	12.2874	12.2874	12.2874	12.2874	14.2103	15.6775	12.2874	12.2874	15.4245	12.2874	13.9892	19.0073	12.2874	16.7447	19.6608	20.0653	12.2874	18.3615	12.2874
20.497	23.7168	1	O43760	SYNGR2	22.1069	3.21976	3.83831	0.000285446	0.00060464	14.7326	0.000285446	1	22.8079	22.5636	12.2874	12.2874	23.7511	24.445	22.9493	22.7421	22.9579	21.2125	22.7381	22.1051	12.2874	12.2874	22.7624	20.8858	12.2874	22.5721	22.5996	21.3713	21.1183	21.368	22.7044	22.6539	22.4827	23.4311	12.2874	23.4481	21.8125	22.7804	21.4199	24.5471	26.4641	25.1118	21.1572	24.868	24.9722
14.647	17.4149	1	O43759	SYNGR1	16.0309	2.76789	2.57851	0.012223	0.0189408	6.64873	0.012223	1	12.2874	12.2874	12.2874	12.2874	12.2874	12.2874	12.2874	12.2874	12.2874	19.8926	12.2874	12.2874	21.7443	20.7073	20.5673	12.2874	19.141	12.2874	19.8937	20.6487	12.2874	12.2874	12.2874	12.2874	12.2874	12.2874	12.2874	12.2874	19.9212	21.2162	12.2874	12.2874	22.2948	12.2874	12.2874	21.024	23.886
13.5564	15.1986	1	Q6ZMZ3	SYNE3	14.3775	1.64224	3.04095	0.00341083	0.00584164	9.24736	0.00341083	1	14.9481	12.2874	12.2874	12.2874	12.2874	12.2874	14.8133	12.2874	14.0693	12.2874	15.8372	16.8071	13.9058	12.2874	14.7027	12.2874	12.2874	12.2874	12.2874	12.2874	12.2874	15.2201	17.7621	12.2874	12.2874	16.5008	15.3758	12.2874	12.2874	16.8441	12.2874	12.2874	16.0426	17.904	14.4758	16.0974	12.2874
24.9659	26.0611	1	O60506	SYNCRIP	25.5135	1.09513	8.0674	2.38505e-11	3.01992e-10	65.0829	2.38505e-11	1	25.2819	24.9181	25.6978	25.7778	25.0385	25.8922	25.223	24.7862	25.2049	24.5225	24.6083	24.7791	25.0708	24.6856	24.5098	24.7821	25.2082	24.9076	25.1733	25.0638	25.0773	24.6397	24.8375	24.956	24.169	24.1683	24.682	25.1752	25.4279	24.3265	25.3531	26.4421	26.8	26.7582	25.9505	25.7696	25.7766
17.364	20.6703	1	Q92797	SYMPK	19.0171	3.30634	8.83939	1.04255e-12	1.85187e-11	78.1348	1.04255e-12	1	17.6644	12.2874	18.0767	19.3282	18.2035	19.0146	18.5395	16.3284	17.9298	14.1769	17.8455	16.3542	16.7508	18.1582	18.0241	18.5637	16.4702	18.3007	16.1392	18.3623	17.025	18.5411	18.924	16.569	16.5586	16.0199	16.4001	16.7052	17.8374	18.0188	19.166	21.7141	21.5721	21.2164	20.6987	21.6283	20.4388
22.5039	23.8617	1	Q96A49	SYAP1	23.1828	1.35776	5.52914	6.29109e-07	2.42328e-06	30.5714	6.29109e-07	1	22.6078	23.425	22.8138	23.9948	22.972	23.0556	22.8153	22.7126	22.6245	21.2164	22.9224	21.9492	22.2703	19.4931	23.1163	22.0838	22.6391	23.0847	22.4485	21.5899	21.1959	22.6438	22.7672	21.5563	23.6154	22.8158	22.1739	22.7742	23.6213	21.4759	23.1468	23.1336	23.9012	22.5707	26.8939	24.4325	23.1239
19.5208	21.9102	1	Q9UH65	SWAP70	20.7155	2.38939	8.76055	1.43358e-12	2.43512e-11	76.7472	1.43358e-12	1	21.3042	18.2457	21.4711	19.8705	18.99	22.2284	19.0876	18.865	19.0417	17.1503	18.5136	18.5323	18.9772	18.7775	18.937	19.1975	19.2915	19.6658	20.6464	20.4192	19.8634	20.7388	19.3472	18.9187	19.3621	19.6534	17.794	19.2359	21.1341	19.2453	20.6395	21.9864	22.8472	22.508	22.0436	21.4815	23.0695
15.6566	17.3171	1	O95425	SVIL	16.4869	1.66044	3.09872	0.00288222	0.00501083	9.60209	0.00288222	1	12.3536	14.9133	12.2874	16.241	14.5546	14.3376	15.3813	13.3308	14.745	17.2758	17.7951	16.9164	16.0443	13.6335	12.2874	15.2383	17.3783	16.8511	16.9561	16.0348	16.7022	17.4669	18.0356	16.1172	18	16.0505	19.0657	12.3809	14.5957	15.4108	16.9744	16.4736	19.7578	20.6614	19.9025	19.5758	18.4194
14.4552	18.2388	1	O75683	SURF6	16.347	3.78364	5.71971	3.00415e-07	1.23934e-06	32.7151	3.00415e-07	1	12.2874	12.2874	12.2874	12.2874	12.2874	17.3107	18.8465	18.7369	18.5448	12.2874	12.2874	12.2874	12.2874	16.4359	17.0009	17.4662	12.2874	17.8864	12.2874	12.2874	12.2874	17.7843	17.5312	12.2874	12.2874	12.2874	12.2874	12.2874	12.2874	18.5485	18.5571	18.851	17.4528	15.4157	17.9226	19.7727	21.7756
12.5119	16.2245	1	Q15527	SURF2	14.3682	3.71257	5.31303	1.44126e-06	5.05089e-06	28.2283	1.44126e-06	1	12.2874	12.2874	12.2874	12.2874	12.2874	12.2874	12.2874	12.2874	12.2874	12.2874	12.2874	12.2874	12.2874	12.2874	12.2874	12.2874	12.2874	19.2468	12.2874	12.2874	12.2874	12.2874	12.2874	12.2874	12.2874	12.2874	12.2874	12.2874	12.2874	12.2874	12.2874	19.661	12.2874	12.2874	12.2874	20.2331	21.9364
20.6106	22.0722	1	Q8IYB8	SUPV3L1	21.3414	1.46156	5.55466	5.70062e-07	2.22199e-06	30.8543	5.70062e-07	1	20.5227	20.525	21.2268	21.5107	20.5682	21.7031	20.4437	20.8425	20.1593	20.094	18.9997	20.3291	19.9689	20.038	20.2803	20.911	20.0689	20.9592	21.0418	20.8123	21.2307	20.7257	21.4191	20.9058	20.0414	20.2296	19.9546	20.5219	19.8054	20.7221	22.368	21.6211	22.6472	22.2218	24.065	23.8441	23.1548
17.3363	20.4	1	Q7KZ85	SUPT6H	18.8681	3.06372	9.10851	3.52435e-13	7.30364e-12	82.965	3.52435e-13	1	16.9031	16.6493	17.7345	17.9309	17.5212	19.2849	16.6417	17.402	17.6921	17.5573	18.0089	18.9479	18.5891	17.1174	17.7649	17.6918	17.4041	15.2074	18.9096	17.2259	17.8342	19.1138	18.7245	18.0506	17.1708	14.1874	17.0328	16.9975	16.7595	12.2874	17.0822	20.3863	21.7585	20.2026	21.8184	20.5338	21.0429
19.1137	21.7827	1	O00267	SUPT5H	20.4482	2.669	11.3097	6.23279e-17	5.03237e-15	127.91	6.23279e-17	1	19.9606	19.0224	20.1067	20.6913	18.4465	20.6036	19.4627	17.6032	17.8191	18.6711	18.3349	19.2894	18.7864	19.6521	18.8472	18.977	19.621	19.696	19.9895	19.0094	19.3996	19.9359	18.6758	19.7944	16.832	17.4109	19.8887	18.5545	19.28	17.4086	20.7557	22.1895	22.2466	22.483	21.7274	22.1806	21.1401
16.5365	21.0972	1	Q9Y5B9	SUPT16H	18.8168	4.5607	7.25196	6.57192e-10	5.4116e-09	52.5909	6.57192e-10	1	16.893	12.2874	19.4108	12.2874	12.2874	12.2874	18.1978	18.3057	12.2874	17.3462	18.3301	16.7352	19.5138	15.0785	20.1589	18.9262	17.8521	15.1392	12.2874	18.3747	16.8063	19.1412	19.6513	19.6179	17.2511	12.2874	16.7462	17.6204	12.2874	16.872	20.3626	22.0836	20.4193	20.5999	12.2874	20.778	21.0945
22.3356	24.5011	1	P63165	SUMO1	23.4184	2.16553	4.20343	8.28805e-05	0.000194661	17.6688	8.28805e-05	1	23.0775	23.123	12.2874	12.2874	23.5865	22.5118	22.4277	22.7104	22.9438	23.244	22.485	23.4111	23.2592	22.3125	23.5033	23.7243	21.6044	22.6866	23.0195	24.1245	23.8429	23.4054	23.6359	22.9193	22.7575	22.6981	23.8773	23.2064	23.3946	23.2693	21.067	25.5201	23.7278	23.2723	22.2107	25.1306	24.5827
13.0541	18.9657	1	O00338	SULT1C2	16.0099	5.91158	5.96427	1.15215e-07	5.20559e-07	35.5726	1.15215e-07	1	12.2874	12.2874	12.2874	12.2874	12.2874	25.2556	16.2721	12.2874	12.2874	12.2874	12.2874	12.2874	12.2874	12.2874	12.2874	12.2874	12.2874	12.2874	12.2874	12.2874	12.2874	12.2874	12.2874	12.2874	12.2874	12.2874	12.2874	12.2874	12.2874	12.2874	19.1026	23.5074	12.2874	20.6887	23.5944	12.2874	25.6435
13.5276	16.7194	1	Q8IX01	SUGP2	15.1235	3.19181	4.44874	3.50389e-05	9.02015e-05	19.7913	3.50389e-05	1	17.9036	12.2874	12.2874	12.2874	12.2874	18.7444	16.0567	12.2874	12.2874	12.2874	12.2874	12.2874	12.2874	12.2874	12.2874	18.8387	12.2874	12.2874	12.2874	12.2874	12.2874	15.2726	20.8357	12.2874	12.2874	12.2874	12.2874	12.2874	12.2874	12.2874	16.8055	16.8811	12.2874	20.0128	16.9312	16.9304	17.811
13.0729	16.0684	1	Q8IWZ8	SUGP1	14.5707	2.99552	5.2237	2.02388e-06	6.83828e-06	27.2871	2.02388e-06	1	12.2874	12.2874	12.2874	16.9364	12.2874	12.2874	12.2874	12.2874	16.357	12.2874	12.2874	12.2874	12.2874	12.2874	12.2874	12.2874	12.2874	12.2874	12.2874	12.2874	12.2874	12.2874	12.2874	12.2874	12.2874	12.2874	12.2874	12.2874	16.268	19.1332	17.092	12.2874	12.2874	17.2893	17.6102	12.2874	12.2874
21.0195	22.5323	1	Q9HAC7	SUGCT	21.7759	1.51286	4.17302	9.20665e-05	0.000214454	17.4141	9.20665e-05	1	20.8489	20.6788	21.9498	22.3408	18.6987	21.732	21.0467	20.3241	20.6884	22.2776	20.6771	20.6207	21.7947	19.2465	19.887	22.3831	21.662	21.9068	20.1248	21.7392	23.0673	22.2414	21.1545	22.7259	20.2949	21.2129	16.8217	19.8861	20.2084	20.5042	22.8578	23.7938	23.269	22.6309	22.1101	22.6375	23.6247
12.8927	16.9518	1	Q9H7L9	SUDS3	14.9222	4.05908	5.61479	4.51696e-07	1.79208e-06	31.5258	4.51696e-07	1	12.2874	12.2874	12.2874	12.2874	12.2874	12.2874	12.2874	12.2874	12.2874	12.2874	12.2874	12.2874	12.2874	12.2874	12.2874	12.2874	12.2874	12.2874	12.2874	19.8917	12.2874	12.2874	17.5602	12.2874	12.2874	12.2874	12.2874	12.2874	12.2874	18.1733	12.2874	17.4945	12.2874	19.7	19.8212	12.2874	12.2874
25.9274	27.915	1	P53999	SUB1	26.9212	1.9876	9.04693	4.51529e-13	8.93999e-12	81.847	4.51529e-13	1	26.184	25.5285	26.4464	25.8236	25.6246	27.2776	26.5053	25.2271	26.4091	24.6794	24.0563	25.2863	24.8814	24.7409	25.2016	25.8122	25.7461	26.1568	27.4533	25.8029	25.0358	26.0945	26.5284	26.2229	26.1103	26.6546	27.1134	26.8042	26.2478	25.998	26.0973	27.5821	28.6378	28.3904	27.2395	27.3609	27.4868
12.7964	16.6552	1	Q8NFX7	STXBP6	14.7258	3.8588	5.28289	1.61653e-06	5.5972e-06	27.9089	1.61653e-06	1	12.2874	12.2874	12.2874	12.2874	12.2874	12.2874	12.2874	12.2874	12.2874	19.9248	12.2874	20.4267	12.2874	12.2874	12.2874	12.2874	12.2874	12.2874	12.2874	12.2874	12.2874	12.2874	12.2874	12.2874	12.2874	12.2874	12.2874	12.2874	12.2874	12.2874	12.2874	18.7685	12.2874	19.8767	12.2874	19.4556	12.2874
15.4284	19.9536	1	O43752	STX6	17.691	4.52521	6.88715	2.88089e-09	1.95957e-08	47.4328	2.88089e-09	1	17.5673	12.2874	12.2874	17.9432	18.6308	12.2874	12.2874	12.2874	17.1471	12.2874	12.2874	17.1381	18.1513	18.864	12.2874	18.0507	18.2952	12.2874	20.3355	19.3382	18.4644	18.9369	17.9824	12.2874	12.2874	12.2874	12.2874	18.3252	12.2874	12.2874	18.7993	21.3261	20.4567	21.6225	18.097	19.8989	20.2533
20.7613	21.8265	1	Q13190	STX5	21.2939	1.06516	5.09639	3.27196e-06	1.05836e-05	25.9732	3.27196e-06	1	21.5577	21.2907	21.6263	21.6622	20.9583	20.9708	20.9756	20.5474	20.5846	20.7432	19.9238	20.2412	20.1838	21.7958	17.5479	20.6663	21.4601	21.5195	20.7723	20.171	20.5157	20.4344	21.0107	21.4764	21.3011	21.026	19.6429	19.9961	21.2037	20.2106	21.5839	21.9594	22.3705	23.2415	21.3453	22.3782	21.1517
18.4641	21.0659	1	P56962	STX17	19.765	2.60181	3.31068	0.00152936	0.0028172	10.9606	0.00152936	1	21.3289	20.6471	20.5965	21.7118	21.4646	20.6831	20.8965	20.1974	19.0178	19.743	12.2874	12.2874	21.2458	16.3753	17.9599	12.2874	12.2874	21.0348	17.9292	20.421	21.0104	20.6204	19.8967	12.2874	21.1053	21.1101	21.3459	20.4022	19.6309	12.2874	12.2874	19.1051	21.823	23.1205	23.9088	22.8206	20.7409
17.2802	20.456	1	O14662	STX16	18.8681	3.17574	5.56964	5.37985e-07	2.10355e-06	31.0209	5.37985e-07	1	18.3941	18.4704	12.2874	18.5435	19.5034	17.6264	18.3203	18.1298	17.2788	19.2885	12.2874	17.1209	18.0723	17.1727	12.2874	12.2874	18.2929	17.9388	18.9424	19.7273	18.2396	17.6809	18.6901	21.3068	17.619	20.2394	19.8745	12.2874	18.1995	12.2874	17.2907	21.6859	23.8673	21.2468	19.6638	22.9905	19.5747
17.2323	19.5231	1	O60499	STX10	18.3777	2.29079	2.77698	0.00718138	0.0116146	7.7116	0.00718138	1	12.2874	18.5825	18.9955	20.0596	19.2453	12.2874	20.2123	12.2874	19.1016	20.2805	12.2874	12.2874	19.6079	19.9288	17.9053	19.0725	20.3061	12.2874	18.5614	17.9121	20.564	18.4435	20.0178	12.2874	18.904	12.2874	12.2874	18.727	19.0214	18.585	19.5819	21.8105	20.4398	19.8305	19.804	21.3077	19.8724
14.2864	19.0746	1	Q9NRL3	STRN4	16.6805	4.78814	7.87192	5.28247e-11	5.8855e-10	61.9671	5.28247e-11	1	12.2874	12.2874	17.3757	15.8531	12.2874	12.2874	12.2874	12.2874	12.2874	12.2874	12.2874	17.9081	17.5665	12.2874	12.2874	12.2874	12.2874	18.158	18.0888	12.2874	12.2874	12.2874	12.2874	16.1675	12.2874	17.107	17.9647	12.2874	21.4053	12.2874	19.5363	19.2966	18.0866	19.9444	14.7833	18.962	19.1833
18.9121	20.1603	1	O43815	STRN	19.5362	1.24826	4.20791	8.16037e-05	0.000192389	17.7065	8.16037e-05	1	18.2455	17.3858	20.5069	20.3592	19.0027	19.3987	18.9796	19.7538	16.4807	19.1776	18.6865	18.8559	17.7274	19.1552	19.2583	19.332	19.9613	18.1163	20.091	19.6122	19.5572	20.4476	19.0424	16.7102	18.6534	18.0565	18.9378	16.9575	19.7889	18.1631	19.8734	19.739	19.8397	21.7626	20.9181	19.7674	20.8073
16.5486	18.2351	1	Q5VSL9	STRIP1	17.3919	1.68646	3.07548	0.00308495	0.0053231	9.45858	0.00308495	1	17.7863	16.035	18.2986	17.0325	18.895	16.5796	18.5341	12.2874	16.8592	15.9784	12.2874	12.2874	17.214	16.3958	12.2874	19.126	17.1867	17.002	18.6796	16.3817	15.1359	18.6049	17.417	15.6858	17.8273	16.7824	12.2874	18.9812	15.0758	18.4866	19.589	18.2684	17.516	18.7373	20.2606	19.0089	20.1074
14.5698	18.7907	1	Q96SI9	STRBP	16.6803	4.2209	5.8024	2.17519e-07	9.19316e-07	33.6679	2.17519e-07	1	19.1248	19.3113	12.2874	12.2874	19.0512	12.2874	19.3287	12.2874	12.2874	14.8076	12.2874	18.675	17.8993	12.2874	12.2874	12.2874	15.5473	15.5409	12.2874	18.4129	12.2874	12.2874	12.2874	12.2874	20.1969	12.2874	12.2874	12.2874	12.2874	12.2874	20.3066	19.3929	19.1328	19.3809	19.8079	19.9923	20.9625
24.1252	25.2228	1	Q9Y3F4	STRAP	24.674	1.09762	7.68686	1.12167e-10	1.13965e-09	59.0877	1.12167e-10	1	24.0512	24.3215	24.4564	24.8765	24.1364	24.5737	24.1137	24.0854	24.108	23.7222	24.1999	24.3617	23.7813	23.2477	23.5247	24.3206	23.8616	24.5502	24.5637	24.1362	24.2973	24.7311	24.3319	24.3586	24.1717	24.2348	24.4787	23.5019	24.389	22.5385	23.8541	24.4954	24.9129	25.6693	25.7609	25.0217	24.9279
16.0491	23.9954	1	P16949	STMN1	20.0223	7.94632	10.0832	7.25471e-15	2.65309e-13	101.671	7.25471e-15	1	12.2874	19.5767	12.2874	12.2874	12.2874	12.2874	20.965	12.2874	19.3464	12.2874	12.2874	12.2874	20.0947	12.2874	12.2874	19.5197	12.2874	12.2874	20.6086	12.2874	19.8278	21.8087	21.7512	20.4917	20.685	20.1562	12.2874	12.2874	22.163	12.2874	21.6418	22.8262	24.9339	23.9275	22.5273	24.9788	25.7382
12.9731	16.5073	1	Q9UEW8	STK39	14.7402	3.53425	4.96888	5.27113e-06	1.63363e-05	24.6897	5.27113e-06	1	12.2874	12.2874	17.3259	12.2874	12.2874	12.2874	12.2874	12.2874	12.2874	12.2874	12.2874	12.2874	12.2874	12.2874	12.2874	12.2874	12.2874	16.3626	19.1812	12.2874	12.2874	12.2874	12.2874	12.2874	12.2874	12.2874	12.2874	12.2874	17.5343	12.2874	12.2874	19.677	12.2874	16.7576	20.4499	12.2874	19.2113
18.0074	19.5875	1	Q15208	STK38	18.7975	1.58014	3.26938	0.0017337	0.00315713	10.6888	0.0017337	1	19.3105	19.8216	18.8277	19.8668	17.3641	18.8013	19.6172	18.6405	18.7585	17.8243	12.2874	16.9357	18.0821	18.9006	17.9572	19.7991	19.0445	12.2874	19.6276	17.8792	17.9403	19.0752	18.7164	17.6188	17.8457	18.864	12.2874	17.5158	19.7926	17.3211	19.6183	19.5795	19.3572	21.7343	12.2874	19.2065	20.7823
18.3555	20.1494	1	Q13188	STK3	19.2524	1.79391	3.17615	0.00229318	0.00405943	10.0879	0.00229318	1	19.3612	17.9947	19.7368	21.1991	18.3209	20.0567	22.9298	19.8122	19.4755	12.2874	19.0017	20.1484	19.1766	12.2874	19.0297	19.7406	18.6314	19.9158	20.5499	17.8867	18.104	20.3099	20.0452	12.2874	12.2874	16.3813	19.6683	18.8615	20.4432	12.2874	20.8019	20.9016	20.9776	19.6573	21.7321	19.9104	20.7484
13.8318	16.3385	1	Q9P289	STK26	15.0851	2.50666	2.92266	0.00478602	0.00799825	8.54194	0.00478602	1	12.2874	12.2874	20.3617	12.2874	12.2874	12.2874	12.2874	12.2874	12.2874	12.2874	12.2874	12.2874	12.2874	12.2874	12.2874	12.2874	19.3845	18.9735	12.2874	12.2874	19.0984	12.2874	12.2874	12.2874	18.8759	19.0366	12.2874	12.2874	12.2874	12.2874	18.1566	16.8072	12.2874	21.0859	21.0524	12.2874	12.2874
12.2874	14.9987	1	Q8N1F8	STK11IP	13.6431	2.71128	4.44233	3.58462e-05	9.20892e-05	19.7343	3.58462e-05	1	12.2874	12.2874	12.2874	12.2874	12.2874	12.2874	12.2874	12.2874	12.2874	12.2874	12.2874	12.2874	12.2874	12.2874	12.2874	12.2874	12.2874	12.2874	12.2874	12.2874	12.2874	12.2874	12.2874	12.2874	12.2874	12.2874	12.2874	12.2874	12.2874	12.2874	12.2874	24.4254	12.2874	12.2874	15.7523	12.2874	12.2874
24.7202	26.307	1	P31948	STIP1	25.5136	1.58686	10.5957	9.74859e-16	4.9274e-14	112.268	9.74859e-16	1	24.957	24.9739	24.538	23.7029	24.8284	25.6184	24.7151	24.8587	24.8108	24.4914	24.598	24.3331	24.6645	24.5045	24.8474	24.5547	24.5529	24.815	25.4589	24.6904	24.6144	24.9952	24.9006	24.7938	24.9647	24.7732	24.9724	24.6889	25.1205	23.1259	24.8617	27.9026	26.6828	26.4102	26.7983	26.4513	26.4139
13.7101	18.9404	1	Q9NUL3	STAU2	16.3252	5.23027	9.13936	3.11333e-13	6.56121e-12	83.5278	3.11333e-13	1	16.6255	12.2874	15.6573	17.1532	12.2874	20.2204	12.2874	12.2874	15.6747	12.2874	12.2874	12.2874	12.2874	15.7285	12.2874	16.7746	16.0697	12.2874	12.2874	12.2874	12.2874	12.2874	12.2874	12.2874	12.2874	12.2874	15.6007	12.2874	17.4719	12.2874	12.2874	17.7076	18.3549	20.8863	19.931	18.4746	19.3066
22.4101	23.9852	1	O95793	STAU1	23.1977	1.5751	7.85985	5.54827e-11	6.15957e-10	61.7773	5.54827e-11	1	22.9884	21.9871	22.5127	23.4274	21.4949	22.6078	21.5285	22.2277	23.0565	22.5496	20.9676	22.8158	22.7636	21.757	21.3768	22.7435	23.1472	22.1662	22.1455	22.4502	22.6697	22.9954	22.6805	21.7145	22.9305	22.9111	22.9575	22.1785	22.0185	21.8181	23.1248	23.6117	23.8843	25.7323	25.0873	23.2901	22.7126
20.8008	21.9383	1	P52630	STAT2	21.3696	1.13752	2.84217	0.0059983	0.00982646	8.07794	0.0059983	1	21.7886	20.4028	25.1871	21.119	20.5424	21.2507	21.6661	20.5799	21.1766	20.6223	20.1223	20.6339	20.5211	21.2812	21.5374	20.1127	20.3994	21.4106	22.0035	21.1614	21.3059	20.6841	20.2281	22.1429	12.2874	20.339	19.7944	20.8645	21.5625	20.0268	22.0704	23.1269	21.5786	23.2061	25.5523	22.0392	22.7091
13.9683	18.0803	1	Q9NQZ5	STARD7	16.0243	4.11195	5.98934	1.04378e-07	4.80324e-07	35.8722	1.04378e-07	1	17.596	17.2998	18.1911	12.2874	17.4756	12.2874	12.2874	12.2874	12.2874	12.2874	17.7176	12.2874	12.2874	12.2874	12.2874	17.984	17.7556	12.2874	12.2874	12.2874	12.2874	12.2874	12.2874	12.2874	12.2874	12.2874	12.2874	12.2874	12.2874	17.8839	20.7915	19.1464	19.756	20.1171	19.9635	19.0002	20.3661
16.3604	18.094	1	Q9UGK3	STAP2	17.2272	1.73358	2.19697	0.0316347	0.0454945	4.82668	0.0316347	1	18.749	18.8531	12.2874	18.0003	17.1424	12.2874	18.4977	18.4891	18.5647	12.2874	12.2874	17.8281	12.2874	19.5019	12.2874	19.1096	20.0402	20.8749	17.8756	12.2874	19.3837	18.2917	12.2874	18.9764	16.6745	18.4087	12.2874	17.9616	18.7881	12.2874	12.2874	18.2473	20.1001	20.793	17.6327	19.3546	19.8974
19.2742	21.1811	1	O95630	STAMBP	20.2277	1.90684	4.39076	4.30335e-05	0.000108756	19.2787	4.30335e-05	1	21.5772	21.2757	20.6024	17.766	20.3582	20.7964	20.3418	19.1378	19.5563	19.8907	19.772	18.6682	20.1132	12.2874	20.4034	20.295	20.7447	19.5551	20.226	19.5278	17.0933	19.8729	19.4991	20.4378	17.4951	19.6472	18.0836	20.764	21.1885	12.2874	18.2372	21.9817	22.0932	22.8517	23.3144	20.8011	22.1633
20.3414	21.6869	1	O75886	STAM2	21.0142	1.34549	5.88948	1.5462e-07	6.72688e-07	34.686	1.5462e-07	1	20.7148	19.549	21.0237	21.4228	19.9077	20.9475	20.0713	21.2444	19.3979	20.5305	20.2866	20.3371	17.7891	20.1219	21.4708	21.3843	20.8579	20.5984	21.5245	21.7793	20.7304	21.2009	20.0971	19.4727	19.8151	17.7771	20.5487	20.1163	20.0067	19.6936	20.1663	22.079	20.5805	21.3914	22.3854	22.0024	21.7987
19.1385	21.476	1	Q92783	STAM	20.3072	2.33749	4.28189	6.30859e-05	0.000153205	18.3346	6.30859e-05	1	20.6577	12.2874	22.19	20.5991	20.0154	17.5022	21.0112	20.4305	19.763	19.3236	18.7864	19.4595	12.2874	20.0826	16.7245	21.4124	21.9625	19.043	18.4661	20.7516	20.6915	20.2677	18.7667	20.987	18.8228	17.8507	20.879	12.2874	20.0388	18.5369	21.4081	21.4423	20.3787	22.877	23.6945	23.3359	22.3288
15.887	18.3974	1	Q8N3U4	STAG2	17.1422	2.51039	4.21193	8.04738e-05	0.000189941	17.7404	8.04738e-05	1	15.2677	16.0928	13.7542	16.408	12.2874	16.1877	12.2874	15.3132	23.5343	16.2653	17.1793	16.2242	15.7707	15.4548	17.505	15.5174	17.1319	12.2874	16.9627	17.459	15.4676	17.3418	23.9058	12.2874	16.9432	12.2874	15.8627	14.2995	13.8156	12.2874	19.1084	18.5978	19.3538	19.358	19.9243	16.7292	20.1956
14.7871	18.4639	1	Q8WVM7	STAG1	16.6255	3.67675	6.42572	1.84318e-08	1.0105e-07	41.2899	1.84318e-08	1	12.2874	12.2874	14.5416	15.6239	12.2874	17.0034	12.2874	12.2874	12.2874	14.8419	17.0064	15.5455	17.2016	16.6203	17.6903	16.7423	18.2704	16.2247	17.1081	12.2874	12.2874	17.2542	17.4636	12.2874	12.2874	15.5647	12.2874	12.2874	12.2874	15.4724	18.4889	20.5015	20.7338	20.1323	19.7606	20.1706	19.7639
14.5134	18.1611	1	Q11201	ST3GAL1	16.3372	3.64767	4.66464	1.61317e-05	4.44748e-05	21.7589	1.61317e-05	1	12.2874	12.2874	12.2874	12.2874	18.0247	19.3837	12.2874	12.2874	12.2874	17.7359	12.2874	17.2324	18.6503	12.2874	12.2874	12.2874	15.2159	17.2181	12.2874	12.2874	18.7415	17.3699	15.1141	16.2176	12.2874	12.2874	12.2874	12.2874	15.8083	12.2874	22.0289	18.7131	12.2874	12.2874	12.2874	18.2685	19.2429
17.4504	20.1386	1	Q9NP77	SSU72	18.7945	2.6882	3.50132	0.00084731	0.00163747	12.2593	0.00084731	1	17.2898	19.5626	19.7617	19.2363	19.1989	12.2874	19.3773	12.2874	19.432	19.082	16.3569	19.4975	19.8202	18.1458	18.0989	20.7208	17.9365	19.0057	20.0489	20.2213	19.2355	20.212	18.9401	12.2874	12.2874	12.2874	20.8105	12.2874	20.6703	12.2874	12.2874	19.0872	20.7648	21.6724	19.2101	20.9409	12.2874
19.5211	23.2344	1	Q08945	SSRP1	21.3778	3.71324	13.1485	6.9357e-20	1.53997e-17	172.883	6.9357e-20	1	17.8759	20.2098	20.639	19.8198	17.2824	22.0264	19.8255	17.5871	19.9676	20.4759	20.0711	21.1293	19.1266	18.8217	18.1986	20.1841	19.4126	18.4892	19.2305	20.1014	20.0834	19.3839	20.999	20.6218	18.8517	19.3124	17.2633	18.734	19.3302	19.7603	20.3414	23.7194	22.68	22.2291	22.0203	22.9763	22.7143
19.2468	20.3956	1	Q8TE77	SSH3	19.8212	1.14874	2.3938	0.0196036	0.0292899	5.7303	0.0196036	1	21.4047	18.7905	20.5189	18.9865	19.6364	20.0864	20.276	12.2874	20.7045	19.4104	17.7263	19.8042	20.0044	20.3017	20.684	19.457	20.4462	19.6979	21.1851	18.722	19.7877	19.2946	14.2655	19.4986	17.7315	17.3503	20.719	20.2306	20.9609	17.0988	19.5836	22.6879	21.3857	22.2804	20.6755	22.2421	21.8631
24.3009	26.0381	1	Q04837	SSBP1	25.1695	1.73721	10.2382	3.94254e-15	1.62323e-13	104.82	3.94254e-15	1	24.4645	24.5191	25.6879	25.2927	24.6469	24.4951	24.4252	23.4175	24.7295	23.8736	23.7844	23.9372	24.5169	24.2055	24.3359	23.2605	24.1428	24.2771	23.4452	24.3224	24.242	24.4773	23.8381	23.6737	24.9395	25.932	24.4089	24.5147	24.2827	22.9911	24.2493	26.4268	25.059	25.2371	26.4525	26.164	26.2917
24.6039	26.3878	1	P05455	SSB	25.4958	1.78385	9.02776	4.87761e-13	9.53588e-12	81.5005	4.87761e-13	1	24.0535	24.573	24.9431	24.9442	23.9316	23.6845	25.0647	22.6101	25.0665	25.0712	24.5451	23.8924	25.3424	25.4233	24.3115	24.7018	24.9145	24.8948	25.5435	25.091	24.9227	25.0899	24.9473	24.5358	22.5843	22.839	25.1403	24.7975	25.2995	24.7947	25.1678	26.813	25.9991	25.0689	25.4559	26.2962	26.3524
14.8969	18.4377	1	Q9BYN0	SRXN1	16.6673	3.54075	3.52419	0.000788395	0.00153266	12.4199	0.000788395	1	17.9559	12.2874	12.2874	20.7439	12.2874	20.1802	12.2874	12.2874	12.2874	12.2874	12.2874	12.2874	17.3297	19.786	12.2874	19.3504	12.2874	19.0389	20.1909	12.2874	19.5767	12.2874	12.2874	12.2874	12.2874	12.2874	19.4307	12.2874	12.2874	12.2874	22.4728	21.3843	21.7302	12.2874	24.5679	12.2874	20.5517
18.9393	21.2771	1	Q13242	SRSF9	20.1082	2.33773	3.2293	0.00195634	0.0035173	10.4284	0.00195634	1	17.3759	19.7788	17.9754	20.4636	12.2874	19.7232	12.2874	19.8581	12.2874	20.1355	19.6212	21.1314	21.3843	18.0717	18.6671	21.1368	19.5167	12.2874	22.1791	20.5353	20.1504	21.1228	22.2311	20.0826	12.2874	21.6214	20.4019	19.8939	20.7018	20.4363	21.4858	22.6479	21.1886	22.1689	21.1179	21.41	22.2861
25.3022	26.6168	1	Q16629	SRSF7	25.9595	1.31454	8.2114	1.3282e-11	1.74743e-10	67.4271	1.3282e-11	1	25.2962	24.3166	25.4764	26.3514	24.881	24.7879	24.9743	25.6074	24.6663	24.9014	24.0589	24.5804	25.3335	25.4902	26.1443	24.4338	25.2519	24.6673	26.3701	25.6948	25.426	25.3426	25.668	25.7003	25.4259	25.5136	25.8176	24.5937	24.6946	26.34	26.5624	26.6602	26.6761	26.8698	26.7323	26.8764	26.4797
23.5695	25.3061	1	Q13247	SRSF6	24.4378	1.73652	7.98507	3.33358e-11	3.96135e-10	63.7614	3.33358e-11	1	23.7647	22.9968	20.8237	21.7271	23.4113	24.341	23.241	23.6085	23.7021	23.7156	23.5679	23.644	23.7859	22.1812	23.1974	23.4546	23.4861	22.1829	25.1004	23.3585	23.6733	24.6251	24.7375	22.9524	23.7737	23.9424	24.491	23.7109	23.3967	24.8363	25.2264	26.2168	24.7906	24.7266	23.3185	24.3034	25.4205
21.8482	23.5666	1	Q13243	SRSF5	22.7074	1.71837	2.7277	0.00821388	0.0131376	7.44036	0.00821388	1	22.5415	20.9162	21.0075	21.703	22.1863	21.0999	20.5107	21.9475	12.2874	22.7625	20.567	22.1312	23.1153	23.3611	24.0548	24.4193	24.0802	23.3575	22.8668	22.6839	22.867	23.8099	23.369	21.2284	22.8995	23.2549	23.0128	20.6708	12.2874	22.7294	23.5659	22.9797	23.7777	24.6074	21.6358	23.9065	23.9792
21.0855	22.442	1	Q08170	SRSF4	21.7638	1.35648	2.3055	0.0243768	0.035853	5.31531	0.0243768	1	23.5614	22.3641	22.0384	23.2161	23.0595	19.0822	21.9142	22.0299	20.8301	12.2874	12.2874	23.1765	19.3876	21.7882	21.6182	22.869	22.5133	22.0357	18.9182	19.0956	19.0163	19.0696	20.2725	23.5956	22.6716	22.9276	21.0425	21.2074	22.3941	23.6369	23.7444	23.4283	24.4561	23.8452	21.6662	24.1846	24.1022
22.9226	25.1579	1	P84103	SRSF3	24.0403	2.23526	4.73857	1.23247e-05	3.5148e-05	22.454	1.23247e-05	1	23.4772	23.395	21.921	19.8367	12.2874	23.4317	22.4718	23.562	24.6183	22.488	19.5395	23.6304	24.0439	24.1496	22.1011	24.4122	23.6972	23.5435	25.5871	23.8687	23.7959	24.8476	24.6196	21.0715	23.1131	22.5745	22.4203	22.7141	23.2822	25.4376	24.6629	26.0028	25.2543	24.8119	20.8306	24.9858	25.3016
24.8356	26.7332	1	Q01130	SRSF2	25.7844	1.8976	9.50548	7.1809e-14	1.86015e-12	90.3542	7.1809e-14	1	25.513	25.1716	24.1008	24.9915	25.1812	25.4156	25.6908	24.4176	24.9654	24.0974	25.6624	24.776	24.7964	23.0165	25.0174	24.8412	24.6824	25.0668	25.4784	24.4247	24.2343	23.4735	24.339	26.3038	25.7209	26.718	25.8948	24.8776	25.2572	22.9995	22.7786	27.2773	27.5351	26.6363	26.225	26.7724	26.9627
20.3811	22.9957	1	Q05519	SRSF11	21.6884	2.61462	4.94653	5.72785e-06	1.75849e-05	24.4682	5.72785e-06	1	20.643	20.7942	20.6591	21.014	21.5025	22.4275	20.2305	22.0982	21.3269	12.2874	21.5957	21.1932	21.3726	21.769	20.7544	21.6748	21.0668	21.7948	22.9542	22.1547	21.8729	21.8388	21.7361	21.1205	18.4116	20.3351	12.2874	19.8043	21.5185	12.2874	21.2883	23.397	23.1342	23.5873	21.8018	22.9602	23.9121
20.5603	22.0005	1	O75494	SRSF10	21.2804	1.44019	2.58668	0.0119643	0.0185863	6.69091	0.0119643	1	21.6893	19.7299	12.2874	12.2874	21.3097	21.464	21.6733	21.1605	21.3593	20.9803	21.071	21.6794	20.6763	18.8018	20.5934	21.3555	21.4011	20.6768	22.358	21.5059	21.2439	20.8463	21.7379	21.5309	21.4467	22.6326	23.0069	21.3983	19.9864	19.4949	19.9845	22.6562	23.6513	23.1189	21.1836	22.819	23.4786
25.0374	26.3613	1	Q07955	SRSF1	25.6994	1.32387	8.42969	5.47453e-12	7.97076e-11	71.0596	5.47453e-12	1	24.6501	24.4839	23.8753	24.9757	24.9451	24.5933	25.1312	24.9131	25.5857	24.9898	24.9845	24.8718	25.5019	24.5302	25.3775	24.9125	25.1939	24.463	25.9969	25.0423	25.008	25.603	25.1613	25.2836	24.8238	24.3668	25.3532	25.1242	24.9452	25.7928	25.6806	26.7701	26.3047	25.4423	25.9416	26.4581	26.5108
21.7157	23.8982	1	Q9BXP5	SRRT	22.807	2.18246	15.292	4.29439e-23	3.04313e-20	233.846	4.29439e-23	1	21.7017	22.0282	21.7571	21.486	22.0879	22.6026	21.9716	21.0521	21.7439	22.3304	21.1813	21.9799	22.4199	21.6495	20.8061	21.7359	21.0471	21.509	22.1527	21.9506	21.6358	21.6553	21.9102	22.3536	21.0995	21.4143	21.8096	21.7512	21.7642	20.484	22.1166	24.4874	24.3721	23.9741	23.3185	23.8064	23.8914
19.2317	20.973	1	Q9UQ35	SRRM2	20.1024	1.74123	8.00371	3.09015e-11	3.70877e-10	64.0594	3.09015e-11	1	19.4856	19.1928	19.8075	20.7465	19.2351	19.4142	18.9221	18.5134	19.4695	17.3747	18.8818	17.5245	19.0516	19.8179	18.5927	18.7283	19.394	19.2664	19.9083	19.8077	19.2949	19.9341	19.2861	19.858	17.5215	19.5421	20.022	18.4611	19.6571	19.6374	19.8351	20.9146	20.7743	20.8161	21.2863	20.4475	19.9848
18.2545	20.6029	1	Q8IYB3	SRRM1	19.4287	2.34843	4.30773	5.76343e-05	0.000141681	18.5565	5.76343e-05	1	19.1848	19.6301	20.3147	19.0007	18.6222	20.9153	18.7619	17.7007	20.2954	17.3936	18.3918	12.2874	17.8131	17.5515	19.657	18.6011	17.6569	19.0885	19.7191	18.7052	12.2874	19.5747	12.2874	19.897	12.2874	18.205	20.2656	20.1708	19.787	19.2216	20.6145	21.6404	21.6382	20.7771	20.811	20.1736	20.5696
16.7049	19.9056	1	P78362	SRPK2	18.3052	3.2007	6.95826	2.16105e-09	1.52847e-08	48.4173	2.16105e-09	1	19.3556	17.7427	16.2348	18.0873	17.2237	16.7523	18.1383	18.3106	12.2874	18.9042	17.9357	12.2874	15.4128	16.0094	16.0714	18.4048	17.0598	16.945	16.0034	19.499	18.7086	16.7546	15.891	16.2846	18.4064	18.1551	18.9137	12.2874	19.209	12.2874	12.2874	20.1378	18.8937	19.1535	19.8737	18.753	20.0774
14.9948	19.9002	1	Q96SB4	SRPK1	17.4475	4.90538	7.78175	7.62377e-11	8.12985e-10	60.5557	7.62377e-11	1	18.4498	12.2874	16.3169	12.2874	12.2874	19.2159	16.8767	17.2488	18.2952	12.2874	12.2874	12.2874	17.0151	22.6132	12.2874	12.2874	17.7031	12.2874	12.2874	12.2874	12.2874	15.888	16.5286	17.0844	15.8311	16.515	12.2874	12.2874	12.2874	18.1374	16.8091	21.0177	20.5789	20.0682	21.5785	21.6346	20.5662
22.4487	24.9896	1	P49458	SRP9	23.7192	2.54082	4.8013	9.79486e-06	2.86025e-05	23.0524	9.79486e-06	1	23.1829	23.4083	21.6911	24.0325	22.6914	23.1357	22.823	22.8114	22.7591	23.9434	22.977	23.5193	23.2707	12.2874	12.2874	22.8115	23.2785	22.667	22.9598	23.081	23.2483	22.8898	22.9374	22.5854	25.3679	24.8044	24.5542	23.088	22.3555	22.2139	22.2479	25.1303	24.2972	25.2301	25.9064	25.0637	25.2507
22.6224	23.9039	1	O76094	SRP72	23.2631	1.28152	7.52246	2.18926e-10	2.04671e-09	56.5875	2.18926e-10	1	23.7178	22.4293	22.6346	23.5342	21.7004	23.1009	23.0559	22.295	22.3567	21.9055	21.9175	22.1886	21.5327	22.9146	22.1316	23.0719	23.3001	23.2618	22.8723	22.5872	22.2643	23.1139	23.1185	22.8996	22.7419	23.32	22.487	23.0151	23.3059	20.4746	22.0444	23.4561	24.2459	23.5911	23.6824	23.6708	23.5126
22.657	23.7777	1	Q9UHB9	SRP68	23.2173	1.12072	6.47905	1.48883e-08	8.33129e-08	41.9781	1.48883e-08	1	23.0969	22.3239	23.2574	23.8537	21.7432	22.395	23.0042	21.5474	22.5424	22.49	21.57	22.5343	22.6644	22.7375	22.4849	22.2757	23.1396	22.9924	23.133	22.3303	23.313	23.0658	23.375	22.0941	21.5789	22.6348	22.1418	22.2339	23.072	23.2673	23.4732	23.3248	24.1662	23.4908	24.4108	23.631	24.0535
21.9436	23.5263	1	P09132	SRP19	22.7349	1.58274	3.96146	0.000189295	0.000414675	15.6931	0.000189295	1	23.0254	21.4504	22.4434	23.7205	21.0176	22.266	21.265	22.3992	23.2272	22.9122	21.5438	22.5279	22.6802	23.3022	21.8985	21.2891	22.6448	22.4388	21.5809	22.7903	22.0505	23.046	22.3842	22.1204	21.4903	12.2874	21.6902	21.0133	21.9861	22.297	23.461	20.1714	24.2198	23.1501	23.7577	21.5486	23.2064
24.8298	27.3498	1	P37108	SRP14	26.0898	2.52004	9.53619	6.35265e-14	1.71715e-12	90.9388	6.35265e-14	1	24.7292	25.31	25.444	26.0634	23.4635	24.747	24.9253	24.2418	24.0529	24.7824	22.6628	25.2588	24.7266	25.9392	23.8853	25.0321	26.0487	25.3353	24.9931	24.7973	25.6032	25.1391	25.5958	24.3904	22.9238	23.2815	25.242	25.0565	25.0177	25.5835	25.4516	27.0401	27.6828	25.3596	27.6745	27.8126	27.9584
22.001	23.4791	1	P19623	SRM	22.74	1.47808	5.61334	4.54232e-07	1.80099e-06	31.5096	4.54232e-07	1	22.7485	21.9943	23.4835	21.6499	21.9476	21.028	22.7844	21.2343	20.898	22.0912	20.7744	22.1031	22.3609	20.2561	21.2983	21.0541	22.3052	21.7826	23.9651	22.2793	22.4561	22.3034	23.1015	22.6343	21.1299	22.2139	22.1814	21.8279	22.147	21.4477	22.5488	23.6529	22.153	23.7161	22.33	23.3466	22.8933
14.0167	17.678	1	O75044	SRGAP2	15.8474	3.66136	6.31984	2.81357e-08	1.48111e-07	39.9403	2.81357e-08	1	12.2874	12.2874	12.2874	17.3812	16.0801	15.4045	12.2874	12.2874	12.2874	12.2874	12.2874	12.2874	15.9983	12.2874	18.0688	12.2874	17.6801	16.0831	12.2874	12.2874	18.0148	16.7621	12.2874	12.2874	16.0114	18.3994	12.2874	12.2874	15.1721	12.2874	12.2874	16.3078	17.626	19.4249	18.8029	16.678	15.4169
14.0851	16.4398	1	Q8NEF9	SRFBP1	15.2625	2.35477	2.62005	0.0109578	0.0171736	6.86469	0.0109578	1	19.6248	12.2874	12.2874	22.325	12.2874	12.2874	19.2264	12.2874	12.2874	12.2874	20.2556	15.9027	12.2874	12.2874	12.2874	12.2874	12.2874	12.2874	12.2874	12.2874	12.2874	12.2874	12.2874	12.2874	12.2874	12.2874	17.1418	12.2874	12.2874	19.8039	19.7461	12.2874	12.2874	22.6533	21.0765	18.9508	12.2874
14.2476	19.2359	1	Q8WXA9	SREK1	16.7418	4.98827	7.08794	1.27828e-09	9.57481e-09	50.2388	1.27828e-09	1	12.2874	16.8009	12.2874	12.2874	12.2874	19.294	12.2874	12.2874	20.9473	12.2874	12.2874	16.9875	12.2874	17.4137	12.2874	12.2874	12.2874	12.2874	12.2874	12.2874	12.2874	19.0734	12.2874	12.2874	17.3829	12.2874	18.2424	19.7965	17.702	12.2874	12.2874	19.5192	20.4489	19.0844	12.2874	21.1401	18.7542
16.8016	18.7684	1	P12931	SRC	17.785	1.9668	2.27005	0.0265659	0.0388429	5.15313	0.0265659	1	12.2874	17.8187	12.2874	12.2874	12.2874	18.4	18.5773	19.8623	12.2874	19.4497	21.1714	19.4552	12.2874	17.4549	21.285	12.2874	17.2756	18.0514	19.5258	19.952	20.7907	21.2891	12.2874	18.1024	17.0062	21.3609	20.105	12.2874	18.7548	12.2874	12.2874	20.3495	12.2874	12.2874	21.9568	19.807	18.7188
13.6038	15.1357	1	Q8N5C6	SRBD1	14.3697	1.53195	2.81595	0.00645078	0.0104931	7.92955	0.00645078	1	12.2874	20.2078	12.2874	15.805	14.4085	12.2874	12.2874	12.2874	14.8783	12.2874	12.2874	14.951	12.2874	14.6892	12.2874	14.8406	12.2874	16.7143	12.2874	12.2874	12.2874	12.2874	16.9325	14.7993	12.2874	12.2874	12.2874	17.7415	12.2874	12.2874	12.2874	15.6647	14.359	15.0392	16.6863	14.0351	12.2874
14.1261	16.2249	1	Q9HD15	SRA1	15.1755	2.09881	2.42819	0.0179836	0.0270059	5.8961	0.0179836	1	12.2874	12.2874	12.2874	12.2874	12.2874	12.2874	12.2874	12.2874	12.2874	12.2874	12.2874	12.2874	12.2874	18.1878	18.5201	18.1597	18.0365	17.9436	12.2874	12.2874	12.2874	20.0412	18.8869	12.2874	12.2874	12.2874	12.2874	12.2874	19.311	12.2874	18.4976	12.2874	19.6026	12.2874	12.2874	19.0665	20.5868
21.7175	24.4308	1	Q13501	SQSTM1	23.0741	2.71333	8.78692	1.28863e-12	2.2504e-11	77.21	1.28863e-12	1	22.2652	20.2448	22.1761	23.5098	21.2128	24.7056	22.1292	21.2774	21.4833	21.4736	19.9119	20.6437	21.0251	21.7809	22.398	21.1576	22.3606	22.2654	21.0305	22.0533	21.771	22.371	22.7216	22.1052	19.8882	21.9173	20.7699	21.5516	21.6273	21.0677	22.3463	24.8943	25.1855	23.078	27.7164	23.9163	24.7374
20.7749	22.7358	1	Q14534	SQLE	21.7554	1.96099	2.94323	0.00451491	0.00758012	8.66259	0.00451491	1	22.5169	21.2945	12.2874	22.0088	21.6045	21.2314	20.3919	18.6948	22.4317	22.5837	21.9611	22.107	22.6354	21.839	12.2874	19.4631	22.9017	20.6078	17.1388	21.1507	21.6814	21.8461	22.6987	22.1168	20.2491	21.3031	17.524	22.3231	21.2272	22.7966	23.1167	24.6829	20.8478	21.9485	22.7841	20.3712	23.1835
18.8303	21.292	1	Q9H2V7	SPNS1	20.0612	2.46174	4.02087	0.000154898	0.000345905	16.1674	0.000154898	1	19.7192	19.2307	19.5822	19.1082	20.5028	12.2874	20.4922	19.0224	20.4938	20.09	12.2874	19.7395	20.1618	19.6221	20.169	20.5085	19.7731	20.5158	18.7355	21.0241	21.0778	19.324	21.3221	12.2874	12.2874	16.5764	18.0987	19.4424	19.6478	20.2947	20.3154	21.4479	21.7829	20.3659	22.8476	23.044	23.753
19.0223	20.8842	1	Q9NZD8	SPG21	19.9532	1.86187	2.82574	0.00627817	0.010231	7.98483	0.00627817	1	20.1436	12.2874	21.1588	21.3935	20.3231	19.4027	19.9049	16.8872	12.2874	19.2596	21.2361	20.3312	20.4021	21.1831	19.9315	21.0376	21.0596	21.0704	20.2747	19.4153	20.407	21.3867	21.6064	12.2874	20.5487	17.8722	12.2874	12.2874	20.1232	20.4265	21.4682	21.4715	20.4842	20.2474	22.0422	22.2325	18.5046
12.721	13.8597	1	Q96T58	SPEN	13.2904	1.13864	2.75809	0.00756225	0.0121768	7.60704	0.00756225	1	12.2874	12.2874	12.2874	15.7612	12.2874	12.2874	17.4107	12.2874	12.2874	12.2874	12.2874	12.2874	12.2874	12.2874	12.2874	12.2874	12.2874	12.2874	12.2874	12.2874	12.2874	12.2874	12.2874	12.2874	17.1325	12.2874	12.2874	12.2874	12.2874	12.2874	12.2874	12.2874	16.4418	12.2874	12.2874	18.8128	16.292
12.5221	15.9457	1	Q8NBT2	SPC24	14.2339	3.42362	4.84201	8.43255e-06	2.49169e-05	23.445	8.43255e-06	1	12.2874	12.2874	12.2874	12.2874	12.2874	19.561	12.2874	12.2874	12.2874	12.2874	12.2874	12.2874	12.2874	12.2874	12.2874	12.2874	12.2874	12.2874	12.2874	12.2874	12.2874	12.2874	12.2874	12.2874	12.2874	12.2874	12.2874	12.2874	12.2874	12.2874	12.2874	12.2874	18.4112	12.2874	12.2874	18.3457	12.2874
20.9184	22.6018	1	Q9NUQ6	SPATS2L	21.7601	1.6834	6.20696	4.40984e-08	2.21633e-07	38.5264	4.40984e-08	1	21.2702	21.6934	20.815	21.9984	21.7524	22.0387	20.038	20.637	21.9402	20.997	20.1978	20.4438	19.3422	19.8703	18.3277	20.6092	22.0722	21.6763	20.0507	21.0932	21.7141	22.3275	21.8259	21.4029	21.8317	20.9476	20.1479	20.8699	21.1706	19.1445	20.2232	22.3061	22.3314	25.2856	23.9685	22.0565	21.6058
13.2059	17.9049	1	Q86XZ4	SPATS2	15.5554	4.69902	6.17114	5.08422e-08	2.52465e-07	38.0829	5.08422e-08	1	12.2874	18.0327	12.2874	12.2874	12.2874	17.1598	12.2874	12.2874	12.2874	12.2874	12.2874	12.2874	12.2874	12.2874	12.2874	12.2874	12.2874	12.2874	24.3579	12.2874	12.2874	12.2874	12.2874	12.2874	12.2874	12.2874	12.2874	12.2874	12.2874	12.2874	18.0723	18.4589	18.9707	17.0341	20.1659	18.9402	19.6796
13.1116	15.0824	1	Q9BVQ7	SPATA5L1	14.097	1.97081	3.76309	0.000365611	0.000758173	14.1608	0.000365611	1	12.2874	12.2874	12.2874	12.2874	12.2874	14.7413	12.2874	15.9658	16.1815	12.2874	12.2874	12.2874	16.6185	12.2874	12.2874	12.2874	12.2874	12.2874	12.2874	16.1408	16.2958	12.2874	12.2874	12.2874	12.2874	12.2874	12.2874	12.2874	15.6177	12.2874	12.2874	12.2874	12.2874	12.2874	17.1966	14.7963	19.1421
15.2375	17.4226	1	Q8NB90	SPATA5	16.33	2.18513	4.07652	0.0001282	0.000290247	16.618	0.0001282	1	12.2874	12.2874	18.8072	16.9968	15.3574	17.1069	12.2874	14.7507	16.4851	12.2874	14.0691	12.2874	15.335	16.5071	12.2874	14.9762	17.7486	18.2321	15.516	12.2874	16.4591	14.8157	16.9087	17.6773	12.2874	16.0448	12.2874	14.6726	18.0472	16.7785	18.4824	16.3201	18.2704	17.2026	17.1992	14.5085	17.0519
13.7759	16.7814	1	Q9UBP0	SPAST	15.2787	3.00546	5.41024	9.93941e-07	3.64562e-06	29.2707	9.93941e-07	1	12.2874	14.799	14.7865	17.1632	12.2874	17.0639	15.176	15.9391	16.176	12.2874	12.2874	12.2874	12.2874	17.5471	12.2874	12.2874	12.2874	12.2874	12.2874	12.2874	15.692	12.2874	15.9092	12.2874	12.2874	12.2874	12.2874	12.2874	17.6342	12.2874	15.7067	17.6883	18.0651	17.9476	18.9513	17.8513	12.2874
16.2523	20.8684	1	P09486	SPARC	18.5603	4.61602	6.04721	8.30595e-08	3.92089e-07	36.5688	8.30595e-08	1	19.0027	12.2874	21.0454	17.7893	20.7921	12.2874	20.1422	18.8693	12.2874	19.6925	12.2874	19.8811	12.2874	12.2874	19.9644	12.2874	18.3863	12.2874	18.9988	19.2953	20.2251	12.2874	20.8339	12.2874	18.3109	18.9414	19.6275	12.2874	12.2874	12.2874	12.2874	20.4534	19.2205	23.1583	20.9779	22.478	22.386
12.5064	16.0416	1	Q02447	SP3	14.274	3.53524	5.06694	3.65445e-06	1.17233e-05	25.6738	3.65445e-06	1	12.2874	12.2874	12.2874	12.2874	12.2874	12.2874	12.2874	12.2874	12.2874	12.2874	12.2874	12.2874	12.2874	12.2874	19.0753	12.2874	12.2874	12.2874	12.2874	12.2874	12.2874	12.2874	12.2874	12.2874	12.2874	12.2874	12.2874	12.2874	12.2874	12.2874	12.2874	20.3785	19.4671	12.2874	12.2874	20.4706	12.2874
22.0924	24.0377	1	P23497	SP100	23.0651	1.94533	4.64362	1.74089e-05	4.76579e-05	21.5632	1.74089e-05	1	22.6006	22.8928	23.0566	17.6552	21.2246	19.0451	20.5382	23.347	24.1215	22.1776	17.0918	22.2885	22.6762	22.4919	22.4793	22.3129	23.4527	21.8536	24.3625	22.953	22.4778	23.5035	23.0181	22.3763	16.9021	20.7527	23.567	23.3929	22.9902	23.287	23.975	25.1472	24.6921	24.2363	19.6799	23.9763	23.993
15.3243	19.2787	1	P08047	SP1	17.3015	3.95447	5.42355	9.44499e-07	3.49058e-06	29.4149	9.44499e-07	1	12.2874	18.5873	19.6381	18.4918	19.4232	12.2874	15.7511	12.2874	12.2874	12.2874	12.2874	12.2874	12.2874	20.1577	12.2874	12.2874	19.902	18.891	12.2874	16.7996	17.7227	16.5421	18.9457	12.2874	12.2874	12.2874	16.1759	17.1215	17.9209	12.2874	18.6704	17.8956	21.2714	18.0968	18.6381	19.9405	19.2166
12.9362	15.9964	1	Q07889	SOS1	14.4663	3.06021	7.20541	7.93835e-10	6.37632e-09	51.918	7.93835e-10	1	12.2874	12.2874	12.2874	15.9683	12.2874	12.2874	14.1352	12.2874	12.2874	12.2874	12.2874	12.2874	12.2874	12.2874	12.2874	12.2874	12.2874	12.2874	16.3956	14.2206	12.2874	14.9528	14.8642	12.2874	12.2874	12.2874	12.2874	12.2874	12.2874	12.2874	15.5866	17.3059	16.0022	16.712	12.2874	18.2518	16.52
17.5506	19.5594	1	P18583	SON	18.555	2.00875	3.17339	0.0023121	0.00408593	10.0704	0.0023121	1	20.3355	17.8108	19.5084	19.6486	18.8011	19.8565	17.7862	17.0988	15.861	12.2874	18.3104	15.7273	16.7546	17.3609	18.6736	18.2837	18.8319	18.0229	18.6735	18.2775	17.5457	19.4816	19.0824	19.2419	15.1019	18.0275	17.7503	12.2874	12.2874	17.9203	17.4316	21.6993	20.5579	20.3986	21.6772	21.2593	21.0175
13.7335	17.0545	1	P35610	SOAT1	15.394	3.32092	4.43998	3.61462e-05	9.27448e-05	19.7134	3.61462e-05	1	17.9484	16.6619	12.2874	19.2994	12.2874	12.2874	12.2874	12.2874	17.6443	12.2874	12.2874	12.2874	12.2874	12.2874	17.6336	12.2874	12.2874	12.2874	12.2874	12.2874	12.2874	12.2874	12.2874	18.2956	12.2874	12.2874	12.2874	12.2874	17.5965	12.2874	18.0493	20.306	18.7735	12.2874	19.1618	19.6025	18.8476
17.995	19.4822	1	Q9Y5X2	SNX8	18.7386	1.48714	2.84926	0.00588112	0.00964466	8.11828	0.00588112	1	17.5788	17.0999	19.4682	20.8606	12.2874	20.2677	19.4824	18.4672	16.0233	16.8378	17.1166	17.0126	17.3328	17.2595	18.0408	17.3803	12.2874	17.6999	18.6342	18.5543	17.4337	19.6502	17.8523	19.363	18.7768	19.3853	19.5529	18.2313	18.6053	18.3357	20.9679	19.7374	19.2885	19.1366	18.7031	20.962	22.912
15.4399	18.1004	1	Q9UNH6	SNX7	16.7701	2.6605	3.05183	0.00330478	0.00566938	9.31369	0.00330478	1	12.2874	18.4638	19.4989	19.7596	18.8714	12.2874	12.2874	12.2874	20.8357	19.8968	18.249	12.2874	18.3478	18.0614	12.2874	18.1456	18.7283	12.2874	18.2553	12.2874	12.2874	12.2874	17.8916	17.8183	12.2874	12.2874	12.2874	12.2874	12.2874	19.2145	12.2874	19.8585	12.2874	21.5204	21.6402	12.2874	12.2874
20.8495	22.0958	1	O95219	SNX4	21.4727	1.24627	3.86594	0.000260462	0.000556459	14.9455	0.000260462	1	21.2041	19.8874	21.5948	22.1983	19.942	21.3856	21.6049	18.1937	21.2434	19.7809	20.9065	19.701	20.8591	20.1927	19.34	21.0485	21.2485	20.7142	22.2629	22.1865	22.8784	21.113	21.9574	20.5102	19.8484	20.9496	19.8532	21.1681	21.6309	19.6088	21.3224	22.5018	20.9488	22.9875	22.7107	21.8046	22.1032
14.4264	16.8265	1	Q8WV41	SNX33	15.6265	2.40017	3.08423	0.00300711	0.00520033	9.51248	0.00300711	1	17.6282	12.2874	17.9136	12.2874	12.2874	19.2664	12.2874	12.2874	15.4111	12.2874	12.2874	12.2874	12.2874	12.2874	12.2874	16.3691	16.2954	17.4222	12.2874	16.465	12.2874	19.4136	18.1003	12.2874	12.2874	12.2874	16.6562	17.0716	12.2874	12.2874	18.0309	18.1243	12.2874	12.2874	15.9637	12.2874	19.5296
14.29	17.483	1	Q5VWJ9	SNX30	15.8865	3.193	4.45666	3.40651e-05	8.80592e-05	19.8618	3.40651e-05	1	12.2874	12.2874	17.9727	12.2874	12.2874	12.2874	12.2874	12.2874	12.2874	12.2874	12.2874	12.2874	16.9309	15.2398	18.0736	12.2874	12.2874	12.2874	16.9464	16.4693	16.9977	15.7061	15.4268	12.2874	17.7606	12.2874	12.2874	17.4318	18.5032	12.2874	18.3574	17.6538	17.416	18.8238	19.4351	19.1578	20.1675
20.028	22.1676	1	Q96L92	SNX27	21.0978	2.13962	8.44008	5.24851e-12	7.69575e-11	71.235	5.24851e-12	1	20.5963	20.5038	19.6344	21.2255	19.9438	20.0225	19.2033	18.5276	20.8448	20.7639	20.6161	20.1644	20.1946	20.5362	19.3728	20.758	20.5956	19.6601	21.1236	20.8561	19.7638	20.153	16.9581	19.5027	19.089	19.6882	21.2792	19.5769	20.1359	19.9329	19.6433	21.7779	23.2269	22.5247	21.5188	22.9617	22.59
14.4245	18.1243	1	Q9NRS6	SNX15	16.2744	3.69977	4.98014	5.05455e-06	1.57042e-05	24.8018	5.05455e-06	1	17.8382	16.797	12.2874	12.2874	12.2874	18.3482	18.9415	18.4456	12.2874	18.7352	12.2874	12.2874	12.2874	12.2874	12.2874	12.2874	12.2874	12.2874	12.2874	12.2874	19.2597	19.2463	12.2874	17.6532	12.2874	12.2874	19.7135	16.4326	12.2874	12.2874	12.2874	21.2567	21.1604	12.2874	18.8905	18.3659	20.5712
17.8886	21.165	1	Q13573	SNW1	19.5268	3.2764	6.79927	4.10787e-09	2.69903e-08	46.2301	4.10787e-09	1	19.2836	18.1805	20.5929	17.9335	12.2874	19.9591	18.4523	18.969	20.2755	16.9914	12.2874	17.0701	19.5546	17.4791	17.7731	19.8913	19.567	19.0118	17.6805	19.1449	17.9301	19.2623	18.7265	12.2874	18.6311	12.2874	18.5451	18.5017	18.176	17.8372	19.976	20.9204	21.8978	22.4086	21.9633	21.5763	21.6088
23.0023	24.0025	1	P55769	SNU13	23.5024	1.00017	3.49912	0.000853197	0.00164833	12.2439	0.000853197	1	22.64	21.7899	22.1741	24.1903	23.0676	22.3094	22.998	23.2847	21.3034	23.4765	23.4438	22.709	23.5523	22.154	23.0796	23.772	22.1722	23.1144	23.701	23.5597	21.4565	24.3472	24.5754	23.3854	22.9283	23.921	24.9616	21.123	21.8835	22.4141	23.5842	24.763	23.7188	25.2465	23.8456	23.4193	22.4898
21.0985	24.3229	1	P62308	SNRPG	22.7107	3.22444	3.49144	0.000874047	0.00168442	12.1902	0.000874047	1	22.6209	22.1945	24.4231	23.4155	23.629	22.4985	23.6305	22.5728	23.4613	22.7193	21.1243	23.1988	24.6545	12.2874	12.2874	21.3626	22.7243	12.2874	24.2783	12.2874	12.2874	24.6273	25.0056	22.3311	12.2874	24.2176	26.541	23.6187	22.0921	20.2966	23.0899	25.0475	25.8664	26.2396	25.7122	25.244	24.7287
20.9487	22.7897	1	P62306	SNRPF	21.8692	1.84097	2.22121	0.0298664	0.0431914	4.93377	0.0298664	1	22.8719	22.5654	23.5309	22.7455	22.615	22.3719	22.4661	22.4975	22.0542	22.2992	12.2874	22.6282	12.2874	22.3144	22.3222	19.2499	21.6887	18.0609	23.6244	22.4354	19.3168	22.6697	22.4519	23.3192	12.2874	23.7325	23.5475	21.9289	22.4348	12.2874	22.5177	23.7752	24.2308	24.7823	23.5174	23.9083	23.5926
23.6096	25.7873	1	P62304	SNRPE	24.6985	2.17762	5.08739	3.38449e-06	1.09192e-05	25.8815	3.38449e-06	1	24.1621	23.8392	21.1836	12.2874	24.3159	24.392	24.5048	24.3835	24.2611	24.0708	21.6891	23.4834	24.804	25.135	24.6337	24.5222	25.5174	24.1847	24.9985	23.3606	23.7228	24.2093	24.4544	24.3646	21.4343	23.3243	24.7514	23.7155	23.6877	24.0537	24.452	26.0172	26.1317	24.2052	24.9289	25.8186	23.9027
24.8008	26.4774	1	P62318	SNRPD3	25.6391	1.67664	6.28337	3.25375e-08	1.69135e-07	39.4807	3.25375e-08	1	25.3043	24.8259	24.9486	24.9469	24.18	27.3911	24.9798	24.4893	25.3341	24.0295	24.303	24.4746	25.3563	25.5517	25.4079	25.103	25.0045	25.2706	25.3871	24.7762	24.9364	25.4594	25.4071	24.4316	24.2319	24.1062	24.526	24.8858	25.052	19.9474	24.7758	26.601	26.9709	26.8034	25.0103	26.62	23.3702
25.0869	26.769	1	P62316	SNRPD2	25.928	1.68207	8.90413	8.02807e-13	1.48987e-11	79.2836	8.02807e-13	1	25.4061	24.8859	25.7469	26.2853	24.5424	25.4818	25.0184	24.3995	24.6038	24.0898	22.0964	25.4615	25.4092	25.2605	24.7127	25.0241	24.8764	25.7154	26.363	25.217	25.0885	25.5792	25.4265	23.9989	25.4393	25.3614	25.2681	24.6246	25.5209	25.3736	25.4177	26.5346	26.5835	26.8663	26.9763	27.2527	26.1801
24.5563	26.1806	1	P62314	SNRPD1	25.3684	1.62423	6.46357	1.58408e-08	8.78523e-08	41.7777	1.58408e-08	1	24.8157	24.3859	26.5213	25.9834	23.9556	24.7954	23.6873	25.0598	24.0182	24.7795	22.5389	24.2416	25.3452	24.3633	24.9122	24.5198	24.3583	24.6063	24.9057	25.55	25.3718	20.2456	22.9337	23.5254	24.2034	25.1681	25.5384	24.3216	24.365	25.1841	27.0457	25.5305	25.904	27.1826	26.6931	26.0657	25.9677
18.6362	22.9897	1	P09234	SNRPC	20.8129	4.35344	5.04567	3.95754e-06	1.2611e-05	25.4587	3.95754e-06	1	12.2874	12.2874	22.0437	23.1819	12.2874	12.2874	12.2874	19.1265	18.7863	19.3872	20.1917	19.8373	12.2874	22.0794	12.2874	22.2999	21.7302	22.2015	22.5183	20.178	12.2874	22.1388	22.8016	21.9384	24.3264	24.2029	22.0484	12.2874	12.2874	22.3652	21.465	21.7715	22.9066	24.2895	25.3491	23.0332	22.6051
22.1286	24.3109	1	P08579	SNRPB2	23.2198	2.18227	8.38682	6.51447e-12	9.31045e-11	70.3388	6.51447e-12	1	23.1335	22.011	19.0153	22.0944	20.9475	22.7321	22.8672	23.5874	22.321	21.6024	19.804	21.9452	22.4926	22.428	22.6886	23.1994	23.0751	22.3078	23.7611	23.3151	22.7298	23.1626	22.8346	19.862	21.2951	20.4918	21.0612	22.8024	21.5239	22.4975	22.3977	25.1567	24.3516	24.3933	23.3983	24.8725	25.1465
22.4601	24.4454	1	P14678	SNRPB	23.4528	1.9853	8.4863	4.35137e-12	6.56614e-11	72.0173	4.35137e-12	1	23.5206	23.005	20.9713	22.7609	22.7672	22.6008	22.9104	22.3049	22.672	20.7226	22.0229	22.0509	23.2514	19.3481	21.3586	21.5756	22.1218	22.4101	23.5775	22.8288	21.9318	23.1704	23.5211	23.0947	22.9529	22.5683	24.2864	22.1412	23.1073	20.4943	24.2145	24.8725	24.4717	24.6604	24.3265	24.7499	24.6732
23.0809	24.7903	1	P09661	SNRPA1	23.9356	1.7094	10.6364	8.31878e-16	4.27822e-14	113.134	8.31878e-16	1	23.3121	23.4444	22.3709	23.5268	21.4838	23.7612	23.3535	22.7503	23.2065	21.7878	21.9985	22.0032	23.1478	23.7218	22.8543	23.5441	23.1896	22.7899	24.3111	24.0051	23.4154	24.19	24.0665	23.0729	23.1083	22.5542	22.4186	22.9063	22.638	23.228	23.347	25.3694	25.0689	24.5097	24.7349	24.4557	25.3447
23.0453	24.7612	1	P09012	SNRPA	23.9032	1.7159	6.22011	4.18532e-08	2.11374e-07	38.6898	4.18532e-08	1	23.8337	23.7376	23.7133	23.7862	23.2307	25.2397	23.0118	23.3358	23.3858	17.9167	23.1802	22.8964	22.7499	21.8573	23.2392	22.1483	23.4981	23.5834	23.7194	22.7365	20.1344	23.6641	23.4716	23.6535	24.1586	24.3537	22.5209	22.6719	24.012	21.3424	23.6204	25.5151	25.3012	25.1927	24.1789	24.8861	23.6583
23.081	24.579	1	P08621	SNRNP70	23.83	1.49799	7.12927	1.08111e-09	8.29786e-09	50.8264	1.08111e-09	1	23.204	22.8139	23.1298	23.516	22.3388	24.4384	22.6379	22.9407	23.9271	22.2056	20.2651	23.2495	22.6121	22.7684	22.277	23.4173	23.9101	22.6554	23.0667	23.4333	23.0109	24.02	23.632	22.4905	23.0335	23.3769	23.1631	23.0494	23.2	24.4788	23.2495	24.2697	24.3135	24.8176	23.8003	24.0232	23.2468
20.6123	22.9762	1	Q96DI7	SNRNP40	21.7943	2.3639	9.13618	3.15326e-13	6.60062e-12	83.4699	3.15326e-13	1	20.6754	20.3615	21.8	22.0928	20.2502	21.7742	20.8948	20.5061	17.8707	20.0978	19.5864	20.3492	20.6439	20.6271	20.304	20.3576	21.002	21.3091	22.4746	20.4597	20.2546	21.0618	21.3623	20.579	21.5274	21.4625	20.8079	20.0438	19.5159	17.2145	21.7148	24.0413	22.9946	23.538	23.9567	22.9482	22.5734
21.4922	23.5658	1	O75643	SNRNP200	22.529	2.07355	11.2633	7.43969e-17	5.71019e-15	126.862	7.43969e-17	1	20.824	21.1357	22.2672	22.3705	21.6986	22.0315	21.7099	21.1624	21.5105	20.8425	21.4868	20.7758	21.265	21.4452	20.7086	21.3505	21.8397	21.5597	22.2415	21.3201	21.3899	22.1941	22.3104	21.6293	21.0022	21.1904	21.3949	20.5859	20.9561	21.5678	22.4923	23.9578	23.6203	23.8847	24.1576	23.4983	23.2898
19.1636	21.1183	1	Q96H20	SNF8	20.141	1.95466	2.66896	0.00962151	0.0151974	7.12336	0.00962151	1	17.7249	19.9385	22.578	22.1493	19.5171	20.7981	19.9644	12.2874	12.2874	21.6043	21.0067	19.7651	20.9565	19.9371	21.2055	19.5663	20.7724	20.09	22.1644	21.4152	22.2785	20.9285	21.3136	19.8446	21.1623	21.5571	22.1094	12.2874	12.2874	12.2874	12.2874	22.8548	19.9262	24.1692	20.9673	20.4597	20.0333
20.2906	21.6521	1	O95295	SNAPIN	20.9714	1.36144	3.10061	0.00286629	0.00498734	9.61381	0.00286629	1	21.2546	19.541	22.2054	22.2439	20.9766	21.5523	20.0286	18.9141	21.5486	21.1468	12.2874	19.4764	20.7995	19.5573	20.8546	21.0631	19.4058	21.414	21.447	21.2396	20.774	20.7155	21.1116	21.1116	21.4882	21.0971	21.6847	20.2992	21.0117	12.2874	20.4722	22.1963	21.6323	22.7715	23.1616	21.591	19.4811
19.1595	21.8189	1	O95721	SNAP29	20.4892	2.65945	3.80064	0.000323218	0.000677722	14.4449	0.000323218	1	21.925	19.1448	18.5127	21.5	21.4368	22.1615	19.8492	18.8237	19.6203	19.4915	19.6857	19.136	12.2874	18.265	20.9695	24.9232	21.5162	20.8317	19.068	18.8125	18.9462	20.7928	19.1171	20.782	18.9064	19.432	21.8528	19.2917	12.2874	12.2874	12.2874	26.5277	21.7844	23.7906	22.7001	22.9727	21.5598
22.4004	23.403	1	O00161	SNAP23	22.9017	1.00258	2.66055	0.00984023	0.0155192	7.07852	0.00984023	1	23.2984	22.6566	22.0403	22.3904	22.7406	22.7956	23.3677	22.8305	23.3275	21.5847	22.6649	23.0346	22.8872	22.6731	22.8963	23.444	23.112	21.3199	22.7716	22.1512	22.9339	22.6255	22.9886	22.7141	22.6399	12.2874	23.1376	22.7843	23.0894	22.1587	23.0662	24.8682	22.2851	22.148	22.3951	23.3772	23.4386
19.4529	20.8489	1	Q6GMV2	SMYD5	20.1509	1.39603	2.42275	0.0182316	0.0273319	5.86972	0.0182316	1	18.8108	19.0287	21.466	18.6841	20.0208	20.0635	20.5146	17.6293	20.0892	20.3602	20.1998	19.2602	20.8266	19.4645	18.9042	20.3021	20.3623	21.3466	20.6499	21.2452	21.6568	20.7034	20.8237	12.2874	12.2874	12.2874	19.5227	20.1957	20.7989	21.2675	21.9807	22.6463	18.4648	20.9092	21.0949	21.3443	21.9573
14.206	17.1637	1	Q9NRG4	SMYD2	15.6848	2.95774	3.87001	0.000256971	0.000549945	14.977	0.000256971	1	12.2874	16.4753	18.2469	12.2874	12.2874	16.873	16.4115	17.3766	17.1275	12.2874	18.303	12.2874	12.2874	12.2874	12.2874	12.2874	12.2874	12.2874	12.2874	16.3157	17.9172	12.2874	12.2874	12.2874	12.2874	12.2874	12.2874	16.4177	18.3451	12.2874	17.1141	18.8894	12.2874	19.2914	12.2874	17.1012	17.7229
21.005	22.4662	1	Q2TAY7	SMU1	21.7356	1.46127	6.10308	6.65907e-08	3.1944e-07	37.2475	6.65907e-08	1	20.9784	19.4116	21.1468	21.6554	20.995	21.6356	21.1033	20.6389	20.8727	19.862	21.1224	21.0876	21.7228	21.228	19.7723	20.1369	21.7583	21.5646	22.1931	21.8655	20.4049	22.7768	22.0493	21.2613	20.4773	20.7355	20.823	19.9259	20.4927	19.9264	21.5297	23.1171	23.2587	20.6383	21.9186	22.8007	22.5095
14.2483	18.0654	1	Q9NXE4	SMPD4	16.1569	3.81711	6.55283	1.10757e-08	6.40534e-08	42.9395	1.10757e-08	1	12.2874	12.2874	12.2874	17.2075	12.2874	17.5948	17.7513	12.2874	12.2874	16.2478	16.7067	12.2874	12.2874	12.2874	12.2874	12.2874	12.2874	12.2874	17.1419	12.2874	12.2874	17.8263	16.9052	12.2874	14.9447	12.2874	17.2602	12.2874	12.2874	18.3736	20.2763	19.074	12.2874	19.9799	19.737	18.4986	19.1331
18.5977	20.9232	1	O75940	SMNDC1	19.7604	2.32552	3.48105	0.000903044	0.00173546	12.1177	0.000903044	1	20.0746	20.5487	20.8291	20.2482	20.019	19.9172	19.6822	19.5504	19.5014	18.8493	19.2968	19.2708	12.2874	18.6079	19.338	12.2874	19.7049	20.4779	20.7896	20.444	18.8909	19.5145	19.7538	20.89	19.886	12.2874	19.4003	19.7386	19.8664	12.2874	12.2874	21.4151	21.8716	21.8492	22.6682	22.4252	22.6461
14.7165	21.7945	1	Q16637	SMN1	18.2555	7.07808	8.65277	2.2169e-12	3.61744e-11	74.8705	2.2169e-12	1	12.2874	12.2874	21.2466	20.9311	12.2874	20.8429	12.2874	12.2874	12.2874	12.2874	12.2874	12.2874	12.2874	12.2874	12.2874	18.4727	12.2874	12.2874	12.2874	20.3642	18.5838	12.2874	18.8791	12.2874	12.2874	12.2874	12.2874	20.1223	12.2874	19.0486	19.6828	22.7515	21.564	12.2874	25.1013	21.7481	22.6716
12.9546	17.6211	1	Q9H0W8	SMG9	15.2879	4.66649	7.25079	6.60322e-10	5.42301e-09	52.5739	6.60322e-10	1	12.2874	12.2874	17.2642	12.2874	18.4765	12.2874	12.2874	12.2874	12.2874	12.2874	12.2874	12.2874	12.2874	12.2874	12.2874	12.2874	12.2874	12.2874	12.2874	12.2874	12.2874	12.2874	12.2874	12.2874	12.2874	12.2874	12.2874	12.2874	12.2874	12.2874	21.805	12.2874	19.1255	19.499	21.8683	17.7331	12.2874
13.1039	17.5096	1	Q8ND04	SMG8	15.3068	4.40566	9.09663	3.69689e-13	7.61046e-12	82.7487	3.69689e-13	1	18.5137	12.2874	12.2874	15.8857	12.2874	12.2874	12.2874	12.2874	12.2874	12.2874	12.2874	12.2874	12.2874	12.2874	12.2874	12.2874	12.2874	12.2874	12.2874	12.2874	12.2874	12.2874	20.0367	13.7776	12.2874	12.2874	12.2874	12.2874	12.2874	12.2874	18.5347	18.6591	17.0036	17.8978	20.1753	17.3544	16.051
12.6288	16.3889	1	Q9UPR3	SMG5	14.5089	3.76008	6.84129	3.46714e-09	2.31437e-08	46.8032	3.46714e-09	1	12.2874	12.2874	15.7549	12.2874	12.2874	16.4778	12.2874	12.2874	12.2874	12.2874	12.2874	12.2874	12.2874	12.2874	12.2874	12.2874	12.2874	12.2874	12.2874	12.2874	12.2874	12.2874	15.2125	12.2874	12.2874	12.2874	12.2874	12.2874	12.2874	12.2874	12.2874	17.0726	15.7393	18.5269	18.2069	16.3128	12.2874
14.2291	19.1222	1	A6NHR9	SMCHD1	16.6757	4.89309	10.7408	5.54962e-16	3.10829e-14	115.364	5.54962e-16	1	12.2874	13.0481	17.5378	13.9414	12.2874	12.2874	12.2874	12.2874	15.9996	12.2874	13.0663	14.2824	14.0577	15.5124	12.2874	12.2874	12.2874	14.2697	18.3125	12.3559	12.2874	17.0397	17.235	13.2871	14.2024	19.323	17.218	14.3604	14.2201	12.2874	16.6713	20.443	18.3651	19.4037	18.653	19.4468	20.2069
12.9902	14.3538	1	Q96SB8	SMC6	13.672	1.36354	2.81811	0.0064123	0.0104387	7.94174	0.0064123	1	15.0313	12.2874	12.2874	12.2874	12.2874	15.9421	12.2874	12.2874	17.4738	12.2874	12.2874	12.2874	15.3745	12.2874	12.2874	12.2874	12.2874	16.1113	12.2874	12.2874	15.5778	12.2874	12.2874	12.2874	12.2874	12.2874	12.2874	12.2874	12.2874	12.2874	12.2874	16.8323	16.944	17.0507	12.2874	13.726	15.7497
13.269	17.6438	1	Q9NTJ3	SMC4	15.4564	4.37482	6.93585	2.366e-09	1.64535e-08	48.1061	2.366e-09	1	12.2874	12.2874	12.2874	12.2874	12.2874	15.859	12.2874	17.9257	12.2874	17.7877	12.2874	12.2874	12.2874	12.2874	12.2874	12.2874	12.2874	12.2874	12.2874	12.2874	12.2874	18.5509	12.2874	12.2874	12.2874	12.2874	12.2874	12.2874	12.2874	12.2874	21.7418	12.2874	18.9634	19.6056	20.0289	16.2842	19.1013
19.8862	22.378	1	Q9UQE7	SMC3	21.1321	2.49181	9.59917	4.9418e-14	1.38393e-12	92.144	4.9418e-14	1	18.9429	19.632	20.1872	20.489	19.3648	22.4098	19.369	19.2711	18.7798	20.3385	19.8839	18.3846	20.692	20.3073	20.6126	19.8218	19.8139	20.5606	19.8218	19.2897	18.6845	20.9449	20.9331	19.8	20.0252	20.4648	20.306	17.5605	18.5772	20.1069	21.0961	23.2649	23.2553	22.8284	23.3692	22.5757	22.8429
12.6247	18.106	1	O95347	SMC2	15.3653	5.48124	11.4555	3.57994e-17	3.13472e-15	131.229	3.57994e-17	1	12.2874	12.2874	12.2874	12.2874	12.2874	12.2874	12.2874	12.2874	12.2874	19.5145	12.2874	12.2874	12.2874	12.2874	12.2874	12.2874	12.2874	12.2874	12.2874	15.5162	12.2874	12.2874	12.2874	12.2874	12.2874	12.2874	12.2874	12.2874	12.2874	12.2874	12.2874	12.2874	19.2087	17.2869	19.8985	16.8304	19.2462
20.345	22.5124	1	Q14683	SMC1A	21.4287	2.16738	7.59134	1.65439e-10	1.59462e-09	57.6284	1.65439e-10	1	22.334	20.9072	20.162	20.2517	22.0348	21.3377	19.1724	19.269	18.6369	19.5906	18.2138	20.8606	21.6787	18.8619	19.7003	20.8245	20.241	20.189	21.3636	18.981	21.227	22.0802	21.7924	20.7023	20.4408	21.4069	20.6616	18.654	17.801	19.4036	21.9152	23.8694	23.6229	22.6467	22.8087	23.2432	23.6621
17.8911	20.7997	1	Q969G3	SMARCE1	19.3454	2.90851	5.21346	2.10392e-06	7.09333e-06	27.1802	2.10392e-06	1	19.5796	19.4157	19.372	12.2874	19.7609	20.3269	18.817	17.846	17.5235	18.1378	12.2874	12.2874	19.0914	18.7124	18.6143	16.9035	16.3792	18.8275	17.6417	18.7626	18.0619	20.6102	18.5827	19.0809	20.1821	19.9376	19.8649	17.4946	17.0458	12.2874	18.9034	21.8519	21.5612	22.3061	21.1634	19.4727	21.6029
17.2967	19.7116	1	Q92925	SMARCD2	18.5042	2.4149	3.97405	0.000181442	0.00039916	15.7931	0.000181442	1	18.0733	17.9243	12.2874	19.5619	17.4665	18.146	17.6513	12.2874	19.3544	18.5814	16.6513	17.3113	19.2375	17.498	18.311	18.5287	18.6147	15.9302	19.6584	19.1508	18.6757	18.4197	17.4076	19.0397	12.2874	12.2874	18.9049	17.1668	18.1177	12.2874	19.3787	20.7779	21.6102	20.8501	18.4947	18.663	19.8198
12.6012	16.6576	1	Q96GM5	SMARCD1	14.6294	4.05637	6.94274	2.301e-09	1.60516e-08	48.2017	2.301e-09	1	12.2874	12.2874	12.2874	22.0145	12.2874	12.2874	12.2874	12.2874	12.2874	12.2874	12.2874	12.2874	12.2874	12.2874	12.2874	12.2874	12.2874	12.2874	12.2874	12.2874	12.2874	12.2874	12.2874	12.2874	12.2874	12.2874	12.2874	12.2874	12.2874	12.2874	12.2874	15.9563	16.3531	12.2874	22.6214	12.2874	16.5389
19.3902	21.8407	1	Q8TAQ2	SMARCC2	20.6155	2.45047	7.17134	9.11531e-10	7.18249e-09	51.4281	9.11531e-10	1	19.8582	19.3213	20.3202	20.4039	20.3466	21.0781	19.3969	12.2874	19.2551	19.0951	19.6535	18.482	19.1611	18.5566	19.0773	19.1135	19.4476	19.7272	21.0917	19.9818	17.5171	20.51	20.2105	20.1087	20.1191	20.4706	21.1813	17.79	19.8337	17.5473	20.1538	22.142	22.4062	23.0621	21.866	20.2127	21.8064
13.6871	18.7817	1	Q92922	SMARCC1	16.2344	5.09458	11.7519	1.16934e-17	1.15393e-15	138.107	1.16934e-17	1	15.4266	15.2764	12.2874	12.2874	15.8941	18.3087	15.6743	12.2874	16.9548	12.2874	12.2874	12.2874	12.2874	15.561	15.2898	12.2874	15.3818	12.2874	12.2874	12.2874	16.3201	12.2874	12.2874	14.8488	12.2874	12.2874	12.2874	12.2874	12.2874	12.2874	15.902	20.709	18.7347	18.375	16.2493	18.802	17.8967
16.4938	20.5607	1	Q12824	SMARCB1	18.5272	4.06686	6.30122	3.03029e-08	1.5831e-07	39.7054	3.03029e-08	1	18.3894	12.2874	16.7903	19.03	18.367	18.0929	12.2874	18.5968	17.4886	17.9516	12.2874	12.2874	19.8964	12.2874	18.1335	12.2874	19.1429	18.3638	19.1093	19.4252	19.0057	18.2019	18.599	17.7367	12.2874	12.2874	12.2874	12.2874	18.2717	17.9174	19.9238	22.0911	21.8605	21.4379	19.9764	19.4009	21.7255
16.8436	19.5185	1	O60264	SMARCA5	18.1811	2.67492	5.9614	1.16525e-07	5.25714e-07	35.5383	1.16525e-07	1	17.7438	17.4624	17.4708	12.2874	18.7143	17.4628	18.1089	15.6665	17.0736	16.6718	18.2162	17.9628	16.0496	16.0153	16.5607	12.2874	12.2874	18.0539	19.5578	16.5264	12.2874	20.0587	18.881	16.6661	19.1086	16.5104	15.3453	17.7987	18.8482	19.7754	14.6918	20.8943	18.3737	20.5749	18.7103	19.2031	20.2922
17.7547	20.1777	1	P51532	SMARCA4	18.9662	2.423	5.93297	1.30322e-07	5.79138e-07	35.2002	1.30322e-07	1	12.2874	18.2531	20.1269	15.4871	17.0551	21.5959	17.1669	15.7671	18.158	17.4631	16.7402	17.3567	18.6191	16.9757	17.6389	17.8693	18.0116	17.8765	17.997	15.4882	17.9919	18.0216	17.2756	18.2699	16.9943	20.3249	16.2362	21.9346	19.0515	18.5925	17.7702	19.1551	21.5817	20.7558	18.7362	17.5569	19.5161
15.4408	17.3749	1	P51531	SMARCA2	16.4079	1.93408	3.17091	0.0023292	0.00411382	10.0547	0.0023292	1	12.2874	16.3743	16.8052	19.1624	16.861	12.2874	16.3566	17.9446	12.2874	17.1196	16.5574	17.831	17.659	17.8979	15.1994	12.2874	17.6259	12.2874	17.9389	15.72	12.2874	12.2874	17.6386	17.3069	12.2874	12.2874	16.1534	17.163	12.2874	18.1884	12.2874	16.6988	17.9349	17.1999	20.4193	16.7428	17.4179
13.7825	18.788	1	P28370	SMARCA1	16.2853	5.00554	10.0322	8.87182e-15	3.16989e-13	100.644	8.87182e-15	1	16.2992	12.2874	12.2874	12.2874	12.2874	18.5915	12.2874	12.2874	16.9514	15.3713	12.2874	16.7824	16.5122	12.2874	12.2874	12.2874	12.2874	12.2874	12.2874	16.1352	16.0438	12.2874	12.2874	12.2874	12.2874	17.1742	12.2874	12.2874	12.2874	15.7336	15.9143	19.7293	16.5732	19.7664	19.0947	19.4778	18.8317
17.1449	20.6799	1	Q8IYB5	SMAP1	18.9124	3.53505	4.03901	0.00014566	0.000326684	16.3136	0.00014566	1	18.815	12.2874	21.4911	18.4275	19.3689	12.2874	21.0376	20.2342	19.6644	12.2874	12.2874	12.2874	20.281	12.2874	12.2874	21.5473	20.4672	12.2874	12.2874	12.2874	19.6313	20.551	20.6038	12.2874	20.0297	19.5071	19.4445	12.2874	20.786	21.1489	21.0059	21.7228	22.1864	22.6564	22.2041	12.2874	21.7579
16.5279	19.2638	1	Q13485	SMAD4	17.8958	2.73592	3.54583	0.000736209	0.00143931	12.5729	0.000736209	1	18.4919	18.8141	19.0071	20.2395	19.8735	19.3354	17.9878	16.644	17.752	18.6252	12.2874	18.53	19.3145	12.2874	12.2874	19.82	12.2874	18.6473	17.703	18.34	12.2874	18.6029	12.2874	19.3872	12.2874	12.2874	16.6734	17.637	18.0641	12.2874	12.2874	12.2874	21.173	19.1435	21.0175	21.1892	19.5097
13.0174	16.0315	1	P84022	SMAD3	14.5245	3.01412	4.21421	7.98425e-05	0.00018891	17.7595	7.98425e-05	1	12.2874	12.2874	12.2874	12.2874	12.2874	12.2874	12.2874	12.2874	12.2874	12.2874	12.2874	12.2874	12.2874	12.2874	16.4786	12.2874	12.2874	12.2874	12.2874	12.2874	12.2874	12.2874	12.2874	12.2874	12.2874	17.163	18.1136	20.024	12.2874	12.2874	12.2874	20.1478	12.2874	12.2874	18.5414	12.2874	12.2874
17.1255	20.5974	1	Q15796	SMAD2	18.8614	3.47181	6.5404	1.16418e-08	6.70779e-08	42.7769	1.16418e-08	1	16.5234	18.0098	18.5506	20.1305	17.5739	18.4149	19.2114	18.6206	16.5742	18.3793	16.9919	18.5749	12.2874	12.2874	17.539	16.9072	17.6389	19.9084	12.2874	12.2874	12.2874	20.0023	12.2874	18.107	17.7413	17.9191	20.3418	17.3248	19.1735	19.2981	17.7104	21.467	18.5307	20.9999	21.6461	20.5006	21.2552
13.8512	15.6765	1	O95391	SLU7	14.7639	1.82525	2.54027	0.0135035	0.0207543	6.45297	0.0135035	1	16.1828	18.5732	12.2874	12.2874	18.8629	12.2874	12.2874	12.2874	12.2874	12.2874	12.2874	12.2874	12.2874	12.2874	12.2874	12.2874	19.8284	12.2874	12.2874	12.2874	12.2874	12.2874	12.2874	19.8113	12.2874	12.2874	12.2874	20.8717	12.2874	12.2874	20.3591	12.2874	17.3228	12.2874	12.2874	18.1091	17.739
18.8816	20.8027	1	Q9NWH9	SLTM	19.8422	1.92111	4.61416	1.93667e-05	5.25546e-05	21.2905	1.93667e-05	1	18.4004	18.5391	19.9262	20.3541	20.3506	20.4405	18.7907	19.3343	21.9162	19.4191	20.0672	19.0568	15.4867	18.2721	20.1855	18.9088	16.9581	19.2872	18.1983	18.3216	18.5011	19.0335	20.0162	12.2874	19.6711	19.4552	18.9399	22.0829	17.5428	16.6842	18.9015	21.5261	20.7758	20.2772	21.0987	20.7987	22.3828
13.9689	16.7772	1	Q14BN4	SLMAP	15.373	2.80828	4.75609	1.15601e-05	3.32265e-05	22.6204	1.15601e-05	1	15.5372	12.2874	17.9334	15.9048	12.2874	12.2874	15.1637	12.2874	12.2874	16.541	12.2874	16.1358	14.863	12.2874	18.3461	12.2874	15.9338	12.2874	12.2874	16.1128	12.2874	17.5848	12.2874	12.2874	16.2773	12.2874	12.2874	12.2874	12.2874	12.2874	15.5284	17.4994	17.2461	18.8116	17.1405	17.7263	12.2874
23.4912	24.8972	1	Q9GZT3	SLIRP	24.1942	1.40603	6.7476	5.05958e-09	3.23615e-08	45.5301	5.05958e-09	1	22.9123	22.8197	24.1208	24.9889	23.3648	24.8598	21.552	23.3715	23.8549	23.5189	23.4372	23.7117	24.1891	22.6194	22.4305	23.8116	22.9092	23.6355	22.8421	23.6509	23.7165	23.3036	22.6693	24.8988	24.4965	24.3257	22.5799	23.0109	23.8967	22.151	24.576	23.2535	24.8374	25.5531	25.855	24.0454	24.199
13.4245	16.0243	1	Q92581	SLC9A6	14.7244	2.5998	3.86957	0.000257345	0.000550461	14.9736	0.000257345	1	12.2874	12.2874	16.7089	12.2874	12.2874	12.2874	12.2874	12.2874	12.2874	12.2874	12.2874	12.2874	12.2874	12.2874	16.8356	16.7941	17.433	12.2874	12.2874	12.2874	12.2874	12.2874	12.2874	12.2874	12.2874	12.2874	12.2874	12.2874	17.7695	18.0449	17.676	18.0651	18.2505	20.5817	18.0572	17.7863	12.2874
24.7474	26.089	1	O14745	SLC9A3R1	25.4182	1.34162	9.27418	1.81196e-13	4.15681e-12	86.0103	1.81196e-13	1	25.1985	24.9658	23.6026	25.2757	24.8528	25.1064	24.9226	24.5696	25.3074	24.3825	25.1031	24.3723	24.752	24.3129	25.3024	25.1113	24.8577	24.5401	25.1295	23.8139	24.4689	24.9143	25.4015	24.5435	24.7434	25.1161	24.0649	24.5962	25.3462	24.108	24.386	26.2899	26.0422	26.3928	26.9655	25.7012	25.5407
14.0589	17.9235	1	Q9Y289	SLC5A6	15.9912	3.86454	4.45725	3.39932e-05	8.79467e-05	19.8671	3.39932e-05	1	12.2874	12.2874	20.1512	12.2874	16.5865	19.1633	20.7151	15.0626	12.2874	12.2874	16.8994	17.3276	12.2874	12.2874	12.2874	12.2874	12.2874	12.2874	12.2874	12.2874	12.2874	12.2874	18.5165	16.3393	12.2874	12.2874	12.2874	17.029	12.2874	12.2874	12.2874	12.2874	12.2874	21.7111	12.2874	12.2874	12.2874
13.2425	16.2128	1	P04920	SLC4A2	14.7277	2.97032	5.01116	4.50246e-06	1.41516e-05	25.1117	4.50246e-06	1	15.3508	12.2874	12.2874	12.2874	12.2874	18.0099	17.1399	12.2874	12.2874	16.5221	12.2874	12.2874	12.2874	12.2874	12.2874	12.2874	12.2874	12.2874	12.2874	12.2874	12.2874	12.2874	16.0923	16.8875	12.2874	15.6174	12.2874	12.2874	12.2874	12.2874	12.2874	17.4174	12.2874	16.9904	16.6042	16.2802	18.7884
17.0205	19.9679	1	Q9BWU0	SLC4A1AP	18.4942	2.94743	6.69451	6.26604e-09	3.85321e-08	44.8165	6.26604e-09	1	16.7215	15.4425	17.5464	19.5545	16.2362	20.1151	18.7833	17.751	16.6296	15.5873	16.7027	17.8916	18.135	16.9972	16.7205	17.4127	12.2874	18.963	17.7658	16.6498	16.7708	17.649	18.1874	17.9934	12.2874	17.6869	17.673	16.0512	16.921	12.2874	20.2337	18.6013	19.3622	20.7338	19.9195	18.1029	18.2667
16.944	19.8564	1	Q96NT5	SLC46A1	18.4002	2.91242	3.41752	0.001101	0.00208305	11.6795	0.001101	1	18.6681	17.5046	12.2874	21.4982	18.4487	18.4737	18.304	21.1822	12.2874	20.1485	18.8419	12.2874	20.128	12.2874	12.2874	12.2874	16.9852	19.0865	12.2874	19.6027	19.165	19.1101	19.447	20.0246	19.8081	19.1749	12.2874	16.5964	20.1916	12.2874	12.2874	22.5316	22.7516	21.1247	23.5425	22.1438	21.0694
14.3768	16.4765	1	Q8NBI5	SLC43A3	15.4267	2.09971	2.47631	0.0159181	0.0241845	6.1321	0.0159181	1	12.2874	12.2874	12.2874	12.2874	12.2874	12.2874	12.2874	19.313	12.2874	12.2874	17.599	17.8778	19.3895	12.2874	12.2874	19.2372	12.2874	12.2874	12.2874	12.2874	12.2874	12.2874	12.2874	18.7878	18.3805	19.0324	12.2874	18.3127	12.2874	12.2874	19.7156	12.2874	19.3359	12.2874	12.2874	19.2283	18.1249
14.0683	16.2892	1	Q96GZ6	SLC41A3	15.1787	2.22097	2.632	0.0106166	0.0166929	6.92743	0.0106166	1	12.2874	12.2874	12.2874	12.2874	12.2874	18.2051	12.2874	12.2874	12.2874	12.2874	19.6028	12.2874	17.6382	19.969	12.2874	12.2874	12.2874	12.2874	12.2874	12.2874	12.2874	17.3335	19.1447	12.2874	12.2874	12.2874	19.3981	12.2874	12.2874	12.2874	22.2135	12.2874	12.2874	19.6621	19.3864	12.2874	12.2874
18.5884	20.937	1	Q9NUM3	SLC39A9	19.7627	2.34861	2.3344	0.0227118	0.0335549	5.44941	0.0227118	1	12.2874	12.2874	17.5795	22.4072	12.2874	12.2874	22.6322	21.0381	23.0838	12.2874	21.5799	21.3665	12.2874	20.7018	20.1649	19.3661	20.2019	19.5495	21.4145	19.8538	12.2874	12.2874	22.2914	23.4318	12.2874	18.8673	20.9205	21.7283	22.3722	22.6417	22.4599	21.9721	24.9314	19.7934	22.802	21.9639	20.9282
14.8067	17.8473	1	Q8NBW4	SLC38A9	16.327	3.0406	4.11804	0.000111231	0.00025461	16.9583	0.000111231	1	17.696	18.5211	16.9493	17.0458	18.3015	12.2874	12.2874	12.2874	12.2874	12.2874	12.2874	12.2874	12.2874	18.5408	12.2874	12.2874	18.0411	12.2874	12.2874	12.2874	12.2874	19.0604	18.7062	12.2874	15.6936	16.803	12.2874	18.3744	18.1342	18.2532	12.2874	17.5324	12.2874	18.9633	12.2874	18.3636	12.2874
19.0622	20.9587	1	Q9HBR0	SLC38A10	20.0104	1.89651	4.62747	1.84568e-05	5.03936e-05	21.4135	1.84568e-05	1	19.8556	18.2841	22.1595	20.2155	19.5295	19.2719	18.2192	18.2321	17.3786	19.5723	19.4252	18.2645	17.9168	18.3702	19.2361	18.6396	18.4353	18.8727	16.6491	22.4773	19.2774	18.8251	18.6638	19.5651	17.6765	16.1176	15.6822	23.928	16.9068	19.476	23.8042	20.1332	22.5937	21.1891	21.8385	19.4911	20.3012
17.4397	20.1837	1	Q8N357	SLC35F6	18.8117	2.74404	3.15908	0.0024124	0.00425232	9.9798	0.0024124	1	20.8421	19.7604	17.3057	12.2874	17.7014	18.6616	19.5396	12.2874	19.6222	18.9561	19.6814	12.2874	12.2874	12.2874	12.2874	20.7059	20.1068	19.2963	12.2874	12.2874	12.2874	22.0498	22.7286	21.2116	19.4481	20.7565	12.2874	19.5169	20.1396	20.065	19.6595	19.4245	21.3529	20.8951	19.1701	20.8753	23.5256
18.3441	19.9577	1	Q96K37	SLC35E1	19.1509	1.61365	3.08189	0.00302774	0.0052331	9.49806	0.00302774	1	20.4119	18.0152	21.1333	18.2732	18.6532	18.5043	19.6785	18.2014	19.4122	17.7187	19.1635	16.6801	20.8084	17.7315	18.3039	20.1526	19.8158	17.6485	19.9191	12.2874	17.9043	20.3464	20.4064	20.0195	12.2874	12.2874	17.8971	18.5156	19.8152	17.7007	18.9737	12.2874	20.7696	20.9309	18.433	18.6069	20.03
17.1863	21.0133	1	Q8TB61	SLC35B2	19.0998	3.82703	6.91739	2.54941e-09	1.75717e-08	47.8503	2.54941e-09	1	19.7246	17.1707	18.5062	18.9968	17.5984	21.5638	17.7675	17.6181	19.5266	20.1038	18.6183	12.2874	18.0627	19.1758	12.2874	19.4551	19.8892	17.6819	19.5164	12.2874	17.9893	12.2874	17.0654	16.8734	12.2874	12.2874	12.2874	18.0459	19.1509	19.6024	17.0593	21.6434	21.1619	20.0893	20.2749	20.8649	20.2035
14.9557	18.4108	1	P78381	SLC35A2	16.6832	3.45501	5.05331	3.84588e-06	1.22867e-05	25.5359	3.84588e-06	1	16.0776	17.9346	12.2874	12.2874	12.2874	16.9169	18.5569	12.2874	16.3921	16.8257	12.2874	12.2874	12.2874	17.6282	12.2874	17.8309	16.4261	17.3118	12.2874	12.2874	17.1995	12.2874	17.6313	18.1367	12.2874	12.2874	12.2874	16.5225	18.1925	12.2874	19.7332	18.3591	18.9193	12.2874	20.99	12.2874	18.5666
20.9862	22.1171	1	O00400	SLC33A1	21.5517	1.13081	4.6978	1.43001e-05	4.00767e-05	22.0693	1.43001e-05	1	20.8992	20.6119	19.7205	20.2732	20.7767	19.4275	21.4222	20.9638	21.6734	20.8541	20.9011	23.0219	21.7696	21.2113	19.9968	20.862	21.0735	19.9727	20.9522	21.5432	21.5873	21.1644	21.3186	20.5449	21.1519	20.0218	20.4967	21.4075	21.4279	22.1207	21.4051	21.5739	22.5799	19.3219	22.6053	22.4292	22.2846
12.635	16.2903	1	Q6NXT4	SLC30A6	14.4627	3.65522	5.98454	1.0637e-07	4.88048e-07	35.8147	1.0637e-07	1	12.2874	12.2874	12.2874	12.2874	12.2874	12.2874	12.2874	12.2874	12.2874	12.2874	12.2874	12.2874	12.2874	12.2874	12.2874	17.8643	12.2874	17.4865	12.2874	12.2874	12.2874	12.2874	12.2874	12.2874	12.2874	12.2874	12.2874	12.2874	12.2874	12.2874	12.2874	17.5368	12.2874	12.2874	17.9051	12.2874	18.826
12.9386	15.6752	1	Q8TAD4	SLC30A5	14.3069	2.73659	4.27383	6.48885e-05	0.000157276	18.2656	6.48885e-05	1	12.2874	12.2874	12.2874	12.2874	12.2874	17.9617	12.2874	12.2874	12.2874	12.2874	12.2874	12.2874	12.2874	12.2874	12.2874	12.2874	12.2874	16.5132	12.2874	12.2874	12.2874	12.2874	12.2874	12.2874	12.2874	16.6887	12.2874	12.2874	12.2874	12.2874	18.1724	12.2874	12.2874	18.9806	18.271	17.1041	18.1414
13.2665	17.4559	1	Q6XR72	SLC30A10	15.3612	4.18941	5.0435	3.98971e-06	1.2694e-05	25.4369	3.98971e-06	1	12.2874	12.2874	17.1172	12.2874	12.2874	12.2874	12.2874	12.2874	12.2874	12.2874	19.0208	12.2874	12.2874	12.2874	12.2874	12.2874	12.2874	12.2874	12.2874	12.2874	12.2874	18.037	19.5719	12.2874	12.2874	12.2874	12.2874	12.2874	12.2874	18.042	12.2874	12.2874	18.0051	21.6241	20.5318	21.4457	19.3782
13.574	15.8364	1	Q96QE2	SLC2A13	14.7052	2.26236	3.10091	0.00286382	0.00498443	9.61563	0.00286382	1	12.2874	12.2874	12.2874	12.2874	12.2874	12.2874	17.3749	12.2874	12.2874	17.7906	18.4377	12.2874	12.2874	12.2874	12.2874	12.2874	12.2874	12.2874	12.2874	12.2874	12.2874	18.0072	18.3896	12.2874	12.2874	12.2874	12.2874	18.303	12.2874	17.5935	12.2874	19.4503	18.7082	18.4371	12.2874	17.5153	12.2874
18.0394	20.4142	1	Q99808	SLC29A1	19.2268	2.37477	3.17645	0.00229111	0.00405691	10.0899	0.00229111	1	20.4407	20.5001	20.2653	17.7686	20.4298	19.0316	20.9244	18.3711	20.1194	12.2874	19.7362	21.4434	21.3134	19.5934	19.8023	12.2874	21.0109	21.6781	18.774	12.2874	19.1131	12.2874	19.6674	17.8314	12.2874	12.2874	19.4168	17.7355	12.2874	19.5504	18.6926	21.159	21.78	22.5032	19.3367	22.6273	20.0023
21.7007	23.1271	1	Q5K4L6	SLC27A3	22.4139	1.42636	3.58942	0.000640936	0.00127023	12.8839	0.000640936	1	22.4959	21.6507	21.7775	22.2924	21.638	22.524	22.5589	20.4185	23.1687	22.6978	21.2243	22.1868	22.2495	22.9978	20.6753	21.7057	21.7768	20.6999	22.094	23.1006	21.8405	22.5244	19.2092	22.7396	17.7818	21.8305	20.6078	20.4433	22.3044	21.8805	21.6277	22.9637	24.9437	22.5064	26.6899	25.7281	23.7245
12.4117	15.464	1	Q9BXS9	SLC26A6	13.9379	3.05229	4.93188	6.04806e-06	1.84655e-05	24.3235	6.04806e-06	1	12.2874	12.2874	12.2874	12.2874	12.2874	16.1402	12.2874	12.2874	12.2874	12.2874	12.2874	12.2874	12.2874	12.2874	12.2874	12.2874	12.2874	12.2874	12.2874	12.2874	12.2874	12.2874	12.2874	12.2874	12.2874	12.2874	12.2874	12.2874	12.2874	12.2874	12.2874	12.2874	15.4725	12.2874	19.8969	12.2874	12.2874
14.5737	16.8672	1	Q96H78	SLC25A44	15.7204	2.29345	2.77377	0.00724484	0.0117081	7.69378	0.00724484	1	12.2874	12.2874	12.2874	12.2874	12.2874	20.0759	18.2265	12.2874	12.2874	12.2874	17.6897	12.2874	18.4463	12.2874	16.9126	12.2874	18.6776	17.7692	12.2874	12.2874	12.2874	18.9332	18.643	12.2874	17.3997	17.5915	12.2874	12.2874	12.2874	17.9587	12.2874	17.516	17.2708	20.6829	18.9641	12.2874	19.9692
12.8554	15.5456	1	Q8TBP6	SLC25A40	14.2005	2.69026	4.01579	0.000157587	0.000351405	16.1266	0.000157587	1	12.2874	12.2874	12.2874	12.2874	12.2874	20.5624	12.2874	12.2874	12.2874	12.2874	12.2874	12.2874	12.2874	12.2874	12.2874	12.2874	12.2874	12.2874	12.2874	12.2874	12.2874	16.7473	17.1591	12.2874	12.2874	12.2874	12.2874	12.2874	12.2874	12.2874	12.2874	12.2874	19.1346	12.2874	12.2874	17.2943	21.3276
17.4989	19.8965	1	O43808	SLC25A17	18.6977	2.39759	3.16822	0.00234784	0.00414557	10.0376	0.00234784	1	20.5314	20.3523	18.1291	12.2874	18.6484	21.1473	19.6882	19.1288	21.2561	12.2874	20.7461	20.0477	19.1348	19.3857	12.2874	18.4934	19.3737	20.9927	12.2874	18.2665	12.2874	12.2874	20.6784	19.5179	12.2874	12.2874	12.2874	18.0202	19.5437	18.9484	19.8484	20.6316	21.2417	17.0899	21.4086	18.6475	19.344
17.4403	20.7747	1	P43007	SLC1A4	19.1075	3.33437	5.74135	2.76104e-07	1.1436e-06	32.9631	2.76104e-07	1	17.7915	12.2874	17.6931	18.4673	18.8321	21.2172	18.9048	19.2391	16.3103	17.0301	17.7615	19.0109	18.3301	19.3247	18.3063	18.5567	19.4175	17.839	19.2048	17.4502	18.4229	17.9032	19.0028	18.8913	12.2874	12.2874	12.2874	18.1714	17.7736	12.2874	18.3604	21.3108	22.1545	21.1307	20.5567	21.247	20.5485
14.3647	18.2396	1	Q9NRA2	SLC17A5	16.3022	3.87486	4.21416	7.98546e-05	0.00018891	17.7592	7.98546e-05	1	18.9989	12.2874	12.2874	12.2874	12.2874	19.1615	12.2874	12.2874	12.2874	12.2874	12.2874	17.9793	18.3639	12.2874	18.2253	12.2874	12.2874	12.2874	12.2874	18.467	12.2874	12.2874	12.2874	20.2491	18.2222	18.9936	18.6103	12.2874	12.2874	12.2874	12.2874	23.1763	20.7918	21.8646	20.635	20.4538	24.1754
14.2397	16.3599	1	Q8N697	SLC15A4	15.2998	2.12021	2.84624	0.00593086	0.0097211	8.10106	0.00593086	1	17.2543	12.2874	17.8638	12.2874	12.2874	12.2874	16.1139	12.2874	12.2874	12.2874	12.2874	18.5228	12.2874	17.0393	12.2874	12.2874	16.9244	12.2874	12.2874	18.2796	12.2874	12.2874	17.8723	12.2874	12.2874	12.2874	12.2874	17.8156	12.2874	18.1323	19.8645	17.8531	18.2742	12.2874	20.9584	12.2874	20.2571
12.6277	17.6263	1	Q9BXP2	SLC12A9	15.127	4.99853	8.0471	2.59027e-11	3.23368e-10	64.7558	2.59027e-11	1	12.2874	12.2874	12.2874	12.2874	12.2874	19.0687	12.2874	12.2874	12.2874	12.2874	12.2874	12.2874	12.2874	12.2874	12.2874	12.2874	12.2874	12.2874	12.2874	12.2874	12.2874	12.2874	12.2874	12.2874	12.2874	12.2874	12.2874	12.2874	16.0557	12.2874	12.2874	20.91	17.4427	19.0077	20.1642	19.2247	12.2874
17.5642	20.2072	1	Q9Y666	SLC12A7	18.8857	2.64299	4.44892	3.50154e-05	9.01785e-05	19.7929	3.50154e-05	1	18.3734	17.9526	18.9833	18.785	16.8493	21.4214	19.1705	18.1683	18.91	16.2757	12.2874	14.0446	17.0609	17.2755	18.179	12.2874	18.6215	16.9651	19.6877	17.1945	19.3594	18.8742	19.464	17.6559	15.6568	17.7655	12.2874	17.9832	19.5122	19.2058	18.2325	20.2246	20.5643	21.0467	21.4526	19.2436	21.3231
15.0633	16.7181	1	Q9UP95	SLC12A4	15.8907	1.65481	2.93861	0.00457453	0.00766985	8.63542	0.00457453	1	17.9787	12.2874	12.2874	12.2874	15.438	16.756	17.3957	16.5568	12.2874	12.2874	12.2874	15.2121	16.0215	17.06	16.3788	12.2874	14.6839	12.2874	17.5737	16.2737	16.3829	16.996	16.6261	12.2874	12.2874	16.7782	18.0405	15.46	16.9422	14.4369	15.095	18.387	16.2999	12.2874	15.5328	18.2997	17.704
14.1435	16.7097	1	P55011	SLC12A2	15.4266	2.56613	3.43667	0.00103738	0.00197307	11.8107	0.00103738	1	16.6299	16.8846	12.2874	15.5054	12.2874	12.2874	18.7124	15.3792	15.5148	17.2158	12.2874	12.2874	12.2874	15.7686	16.2507	12.2874	15.538	12.2874	19.4717	12.2874	12.2874	12.2874	12.2874	12.2874	12.2874	12.2874	12.2874	12.2874	17.8576	16.5472	12.2874	20.1554	19.2492	19.2114	16.0128	15.4534	18.8171
15.2723	18.6241	1	Q9P270	SLAIN2	16.9482	3.35179	5.33835	1.30859e-06	4.64089e-06	28.498	1.30859e-06	1	18.2811	12.2874	12.2874	12.2874	18.5119	18.1346	18.5842	17.2268	16.0571	12.2874	12.2874	12.2874	15.7777	12.2874	16.4737	17.7455	18.8151	19.2051	12.2874	17.9272	16.9664	17.3	18.9058	18.1581	12.2874	12.2874	12.2874	17.3472	12.2874	12.2874	12.2874	18.4461	19.474	19.4455	19.2531	18.6347	18.4507
24.7157	25.9782	1	P63208	SKP1	25.347	1.26254	6.61888	8.49465e-09	5.04887e-08	43.8095	8.49465e-09	1	24.6968	23.204	25.83	25.3095	24.6763	24.5857	24.6425	23.2802	24.5308	24.4572	24.6722	24.0401	24.2664	24.7598	25.4471	25.4976	24.6726	25.1237	24.9309	24.7896	24.4237	25.7895	25.5839	25.4052	23.8551	24.9665	23.0733	24.5776	24.7168	24.9365	25.4454	26.1984	25.3346	25.9265	26.5342	26.1519	24.8376
22.7214	24.1471	1	Q9GZS3	SKIC8	23.4343	1.42566	7.46867	2.72457e-10	2.49464e-09	55.781	2.72457e-10	1	22.9367	22.6916	22.8771	23.4316	22.0215	23.0097	22.2379	21.7129	22.7521	22.1795	22.8933	22.5424	22.3861	22.7579	22.4494	22.977	23.7058	23.4373	23.8806	22.2848	22.9767	23.1978	23.701	22.3385	20.9196	21.8527	22.7954	22.0659	22.2042	23.7062	23.4414	24.9771	24.0106	24.4188	24.6064	24.8335	24.0788
20.0871	21.7761	1	Q6PGP7	SKIC3	20.9316	1.68908	5.97848	1.08942e-07	4.97643e-07	35.7422	1.08942e-07	1	20.098	19.6377	20.5372	21.3898	20.499	20.2889	20.1599	19.7775	19.4515	19.3975	19.4687	22.6556	20.0455	20.4105	19.6533	20.0774	19.9997	19.6285	22.4325	20.6123	21.0584	19.6071	20.7231	21.0572	18.9385	19.9989	18.9028	19.5909	20.5801	15.5799	20.4406	22.0103	21.245	21.2407	22.8994	21.8093	21.0018
20.1132	21.7113	1	Q15477	SKIC2	20.9122	1.59805	6.39564	2.07877e-08	1.12674e-07	40.9042	2.07877e-08	1	19.6155	19.8893	20.9748	20.1891	19.0196	20.4048	19.9183	19.3958	20.3693	20.6949	20.2421	20.0276	20.2846	21.1455	20.385	20.6496	20.5779	20.9012	20.3071	20.5901	20.8865	18.9844	21.3944	20.1721	18.4224	21.4415	19.4808	19.3778	19.9193	17.0144	20.8335	22.0939	21.6197	21.8247	22.5627	21.8	21.706
16.5966	20.3344	1	Q96ST3	SIN3A	18.4655	3.73776	7.19926	8.13906e-10	6.50393e-09	51.8293	8.13906e-10	1	17.5538	15.958	17.9703	13.5891	17.1157	19.5627	16.7105	14.1193	18.5714	12.2874	15.6695	16.8271	18.4257	12.2874	16.4648	17.1056	16.883	20.1339	18.4875	18.4018	16.6015	19.1486	18.6051	17.3342	12.2874	12.2874	12.2874	17.6459	18.5422	17.7387	17.8928	21.1758	21.4028	20.2992	21.0896	20.5182	20.6246
16.637	20.2553	1	Q9H173	SIL1	18.4461	3.61832	4.57702	2.21426e-05	5.93893e-05	20.9491	2.21426e-05	1	12.2874	12.2874	18.8648	19.5957	12.2874	20.7322	17.9723	12.2874	19.1243	12.2874	19.3998	12.2874	12.2874	12.2874	18.4453	19.2422	19.7344	19.243	20.5443	19.4928	12.2874	18.483	17.6981	15.8777	12.2874	20.838	18.9635	12.2874	19.1932	17.4208	19.7194	22.2285	18.1495	20.9798	22.2204	22.9955	20.7038
12.3885	16.0658	1	Q9H0K1	SIK2	14.2271	3.67738	6.04159	8.49263e-08	3.98676e-07	36.5008	8.49263e-08	1	12.2874	12.2874	12.2874	12.2874	12.2874	12.2874	12.2874	12.2874	12.2874	12.2874	12.2874	12.2874	12.2874	12.2874	12.2874	12.2874	12.2874	12.2874	12.2874	12.2874	12.2874	12.2874	12.2874	12.2874	12.2874	12.2874	12.2874	15.419	12.2874	12.2874	12.2874	12.2874	22.1686	19.93	17.1242	21.9459	21.5391
13.4475	15.0246	1	Q13796	SHROOM2	14.236	1.5771	2.7313	0.00813407	0.01302	7.46002	0.00813407	1	13.86	12.2874	12.2874	14.7234	17.4816	12.2874	12.2874	13.9239	18.4666	12.2874	17.1233	12.2874	12.2874	12.2874	12.2874	15.0188	12.2874	14.3528	12.2874	14.3056	12.2874	12.2874	15.5976	12.2874	12.2874	12.2874	14.1124	14.4445	12.2874	12.2874	12.2874	17.415	12.2874	14.9936	18.3764	12.2874	12.2874
20.0045	22.4119	1	P29353	SHC1	21.2082	2.40742	9.03054	4.82331e-13	9.45947e-12	81.5507	4.82331e-13	1	20.8728	19.9165	20.5642	20.6346	20.3311	20.8253	20.5643	18.5157	19.3922	17.2597	18.151	19.4	19.4496	20.8938	19.304	20.691	19.6994	20.9029	20.4039	19.9217	20.288	20.7689	20.325	20.3726	17.7788	20.7739	19.129	20.0964	20.6721	20.0573	22.1836	23.1218	23.3998	23.2564	23.8115	22.2169	22.2799
14.7803	17.3538	1	Q9H0F6	SHARPIN	16.0671	2.57352	3.77591	0.000350574	0.000729667	14.2575	0.000350574	1	12.2874	18.2693	12.2874	17.8886	12.2874	18.8538	12.2874	12.2874	16.6339	15.6295	15.9005	12.2874	16.4091	12.2874	12.2874	16.2653	16.8331	19.3643	17.7078	12.2874	12.2874	12.2874	12.2874	12.2874	16.784	16.5384	15.6653	18.3916	16.7438	12.2874	12.2874	17.0958	19.428	17.5689	20.2034	19.2135	19.3737
12.641	17.1913	1	A1X283	SH3PXD2B	14.9162	4.55035	8.92287	7.4437e-13	1.39811e-11	79.6176	7.4437e-13	1	12.2874	12.2874	12.2874	12.2874	12.2874	17.986	12.2874	12.2874	12.2874	12.2874	12.2874	12.2874	12.2874	12.2874	12.2874	12.2874	12.2874	12.2874	12.2874	12.2874	12.2874	12.2874	12.2874	12.2874	12.2874	12.2874	12.2874	12.2874	12.2874	12.2874	17.5494	12.2874	17.4631	12.2874	20.1287	18.2791	20.1466
20.4777	21.7986	1	Q9NR46	SH3GLB2	21.1382	1.3209	4.07798	0.000127564	0.000289123	16.6299	0.000127564	1	20.6168	20.459	21.5673	20.7025	20.3195	21.6423	20.5493	18.3031	21.283	19.191	18.8863	20.6577	20.6348	19.1334	17.8714	20.9093	19.7325	19.8954	21.7104	21.3858	20.2177	20.5057	20.5636	21.6601	20.4898	21.9976	23.4218	20.8064	21.4422	18.7251	19.5287	22.4183	21.1944	21.3475	21.8141	21.4597	22.9919
21.1479	22.3771	1	Q9Y371	SH3GLB1	21.7625	1.22923	4.63788	1.77746e-05	4.86162e-05	21.51	1.77746e-05	1	21.2093	20.6679	22.3486	21.4824	21.47	22.1245	21.4326	21.3516	22.2744	19.9822	20.3034	19.5955	21.7408	17.8537	20.2324	20.8172	19.6767	21.715	22.8519	19.5418	21.0528	21.9884	21.6352	21.3217	22.4218	21.6254	22.2203	21.364	22.6245	19.5731	21.0848	23.2382	21.6307	22.1983	23.0501	22.2501	23.0291
13.4362	17.825	1	Q7L8J4	SH3BP5L	15.6306	4.38888	6.89788	2.7586e-09	1.88671e-08	47.5807	2.7586e-09	1	12.2874	12.2874	12.2874	12.2874	12.2874	18.751	12.2874	12.2874	12.2874	12.2874	12.2874	12.2874	12.2874	16.281	12.2874	16.7785	16.6281	12.2874	18.7436	12.2874	12.2874	12.2874	12.2874	12.2874	12.2874	12.2874	12.2874	17.2676	12.2874	12.2874	17.173	18.546	18.565	18.543	12.2874	16.9364	20.3614
22.5877	24.17	1	O43765	SGTA	23.3789	1.58233	8.20014	1.39041e-11	1.81982e-10	67.2423	1.39041e-11	1	23.0795	22.7359	21.8459	20.7552	22.6953	22.9441	22.2451	22.6207	22.9826	22.6642	23.8829	22.9441	22.7308	22.3028	22.3961	22.8532	22.8711	22.6381	22.5805	22.2413	21.871	23.6215	23.07	22.6959	22.4914	22.4322	22.6133	22.2024	23.2528	20.6982	23.2607	22.4104	22.8947	24.0823	24.2457	24.0667	23.9426
15.3761	17.1361	1	Q96BR1	SGK3	16.2561	1.76004	2.58586	0.01199	0.0186094	6.68669	0.01199	1	15.6512	17.2196	12.2874	12.2874	17.1087	12.2874	16.9788	12.2874	16.2037	12.2874	12.2874	12.2874	17.1274	12.2874	12.2874	16.0452	16.1416	18.5934	17.5283	19.3621	18.4943	19.4175	19.6602	15.8295	12.2874	12.2874	12.2874	12.2874	18.3564	17.8982	19.3057	20.2441	12.2874	19.0323	12.2874	19.4675	18.4093
14.9183	17.6412	1	Q9HBY8	SGK2	16.2798	2.72284	3.16536	0.00236792	0.00417627	10.0195	0.00236792	1	17.8253	17.7912	18.5319	18.0897	12.2874	18.4525	12.2874	12.2874	12.2874	12.2874	12.2874	12.2874	12.2874	12.2874	12.2874	17.7181	12.2874	18.7407	12.2874	12.2874	12.2874	19.1372	18.2932	12.2874	15.6657	12.2874	12.2874	17.6933	20.9438	16.7828	17.9169	19.185	17.6309	20.384	24.1946	12.2874	18.2063
12.8587	16.1222	1	Q96ES7	SGF29	14.4904	3.26349	4.77582	1.07544e-05	3.11558e-05	22.8085	1.07544e-05	1	12.2874	12.2874	12.2874	12.2874	12.2874	19.1381	18.4389	12.2874	12.2874	12.2874	12.2874	12.2874	12.2874	12.2874	12.2874	12.2874	12.2874	12.2874	12.2874	12.2874	12.2874	12.2874	12.2874	12.2874	12.2874	12.2874	12.2874	16.9938	12.2874	12.2874	12.2874	18.448	19.5956	12.2874	19.913	18.1548	12.2874
16.0574	19.2498	1	Q587I9	SFT2D3	17.6536	3.19241	3.2517	0.00182882	0.00331383	10.5735	0.00182882	1	20.6237	20.0731	12.2874	21.0121	12.2874	22.2514	19.6267	12.2874	12.2874	12.2874	12.2874	19.1623	12.2874	12.2874	19.1049	12.2874	12.2874	20.294	12.2874	12.2874	19.713	19.4761	19.3004	12.2874	12.2874	12.2874	21.3858	19.6457	19.0293	20.482	12.2874	21.4764	20.8403	22.6101	21.7081	12.2874	21.6861
14.2696	17.2868	1	O95562	SFT2D2	15.7782	3.01726	2.75538	0.00761839	0.0122608	7.5921	0.00761839	1	12.2874	12.2874	19.8565	12.2874	12.2874	12.2874	12.2874	12.2874	22.0813	12.2874	12.2874	12.2874	12.2874	21.162	12.2874	20.8973	12.2874	19.7521	12.2874	12.2874	12.2874	12.2874	21.875	12.2874	12.2874	12.2874	12.2874	12.2874	12.2874	12.2874	21.8345	21.8583	12.2874	21.0437	12.2874	21.6609	22.0226
12.3999	15.7097	1	Q12872	SFSWAP	14.0548	3.3097	6.87919	2.975e-09	2.01696e-08	47.3233	2.975e-09	1	12.2874	12.2874	12.2874	12.2874	12.2874	12.2874	12.2874	12.2874	12.2874	12.2874	12.2874	12.2874	12.2874	12.2874	12.2874	15.7754	12.2874	12.2874	12.2874	12.2874	12.2874	12.2874	12.2874	12.2874	12.2874	12.2874	12.2874	12.2874	12.2874	12.2874	12.2874	17.351	12.2874	17.9646	15.9923	17.9174	16.3783
24.8305	26.7626	1	P23246	SFPQ	25.7966	1.93212	15.0705	8.96892e-23	5.57598e-20	227.12	8.96892e-23	1	24.8516	24.356	24.3917	25.0321	24.1682	25.9841	25.0295	24.8112	25.236	24.0592	24.2122	24.6397	24.9736	25.2781	24.6853	24.5795	24.699	24.5377	25.9706	24.7997	25.3956	25.2823	25.3927	24.6946	24.2613	24.2228	25.2996	24.1424	25.1514	24.2004	25.4079	26.9553	26.9252	26.5001	26.7448	26.2868	25.9064
25.1292	27.0398	1	P31947	SFN	26.0845	1.91066	2.81115	0.00653682	0.0106191	7.90257	0.00653682	1	26.5848	26.3915	26.3357	24.2015	26.0282	27.7424	26.9135	26.1684	26.8926	26.0705	25.7331	26.2611	12.2874	25.8041	26.5089	26.0224	25.8325	26.0296	26.1196	25.896	26.3708	12.2874	26.439	26.1865	26.5584	19.2954	26.3155	25.7667	27.0655	26.7596	26.1351	27.7901	27.2793	27.6496	27.645	26.8377	22.4186
19.1532	23.0054	1	Q9Y3B4	SF3B6	21.0793	3.8522	5.34516	1.27502e-06	4.5504e-06	28.5707	1.27502e-06	1	18.7842	12.2874	22.4955	23.4956	21.6641	12.2874	12.2874	21.4515	12.2874	21.0834	12.2874	21.1273	18.6213	21.8146	18.7939	21.4216	21.4286	12.2874	22.3259	21.8249	20.3171	19.5218	20.4775	21.2247	22.274	22.7637	23.0575	12.2874	21.748	20.4286	19.5907	23.1455	21.7415	24.2969	24.0879	23.0826	22.4688
22.3511	23.9666	1	Q9BWJ5	SF3B5	23.1588	1.61554	5.81546	2.06679e-07	8.75289e-07	33.8196	2.06679e-07	1	21.0078	22.0416	23.1877	21.835	22.253	23.8282	21.4077	22.2238	22.2253	21.1977	21.9255	22.2535	22.1504	21.7729	22.0903	21.2709	22.0979	22.3096	23.0005	22.3929	22.5007	22.4873	22.0765	23.1152	23.434	23.7394	24.8151	22.3134	20.4983	21.301	24.1294	24.9616	24.3593	25.5458	23.3448	23.1051	24.0337
18.1301	22.4587	1	Q15427	SF3B4	20.2944	4.32855	6.36846	2.31729e-08	1.24409e-07	40.5572	2.31729e-08	1	20.622	12.2874	19.3856	21.1208	16.953	18.4567	12.2874	20.5956	20.5881	12.2874	17.5595	20.1543	20.0892	18.0069	22.0063	20.95	12.2874	20.7772	23.0502	20.8825	12.2874	20.1842	20.6744	18.481	20.3391	20.2626	20.6133	12.2874	12.2874	12.2874	21.9825	23.0498	22.3361	22.1004	22.5001	23.0298	21.3599
22.4807	24.1807	1	Q15393	SF3B3	23.3307	1.7	12.6437	4.30255e-19	7.43027e-17	159.862	4.30255e-19	1	22.3514	22.0169	22.7513	22.5404	22.2065	23.2575	22.146	22.4417	22.1481	21.7685	22.8019	21.9215	22.5191	22.504	21.967	22.3494	22.6163	22.4766	23.0117	22.8527	22.6757	22.6678	22.8771	22.9544	22.1891	22.4976	22.155	22.1057	22.2688	23.1947	22.667	24.8813	24.1356	24.084	23.8867	24.1402	24.0879
21.7428	23.7762	1	Q13435	SF3B2	22.7595	2.03338	13.2023	5.72136e-20	1.37686e-17	174.3	5.72136e-20	1	22.1892	21.4416	21.2072	22.045	21.717	22.3986	21.2454	21.5924	21.7697	20.7187	20.7236	21.0712	22.2386	21.348	21.9885	21.9875	21.9243	22.0607	22.5734	21.5971	21.555	22.5454	22.3957	22.1667	20.7808	21.4279	21.9386	21.7919	22.0989	21.572	21.9169	24.526	24.1097	24.2323	23.8075	23.9588	24.0316
22.4566	24.1969	1	O75533	SF3B1	23.3268	1.74032	11.6214	1.91134e-17	1.80043e-15	135.057	1.91134e-17	1	22.4941	22.2564	22.0807	23.5397	22.2204	23.0836	22.7449	22.2076	22.6422	20.7087	22.0548	21.8507	22.0435	22.3412	22.0647	22.5082	22.8635	22.4226	23.0386	22.3854	22.1545	22.3375	22.587	22.9953	22.0565	22.7573	22.1586	22.2656	22.4747	23.2012	23.6146	24.524	24.2041	24.3026	24.6449	24.1785	24.2606
22.3827	24.233	1	Q12874	SF3A3	23.3079	1.85034	11.298	6.51627e-17	5.1938e-15	127.646	6.51627e-17	1	22.76	22.5077	22.492	22.5883	22.5398	22.5207	21.8744	22.3442	22.3845	21.8237	22.6797	22.3357	22.4685	22.0006	21.2703	22.1187	21.7393	21.7378	23.5673	22.9894	21.4765	21.9867	22.8701	22.8977	23.0992	23.2275	22.6857	21.4889	22.5603	21.5943	23.234	24.4019	24.6352	25.0757	23.9894	24.4199	24.664
21.6531	24.0557	1	Q15428	SF3A2	22.8544	2.40259	6.45365	1.64827e-08	9.12495e-08	41.6496	1.64827e-08	1	22.6711	22.0546	20.9151	21.8001	21.9282	20.471	22.7293	21.6916	22.5534	21.2555	18.8106	21.0766	21.0822	21.4264	21.0546	22.4683	22.6987	22.9943	22.7754	22.6622	22.1693	23.2113	23.4614	21.9104	12.2874	21.1693	22.4371	22.2578	22.8693	21.6215	22.7321	25.1827	24.3342	23.2893	23.5119	24.4776	24.7616
22.5397	24.1535	1	Q15459	SF3A1	23.3466	1.61377	11.2874	6.78711e-17	5.27443e-15	127.404	6.78711e-17	1	22.6457	22.3925	22.8985	23.0231	22.6456	23.6487	22.7506	22.2219	22.5611	21.8828	22.5051	22.0933	22.6468	21.8089	21.6259	22.7205	22.0928	22.4858	23.1272	22.4175	22.5027	22.6939	22.9142	22.9423	22.1105	22.7199	22.3836	22.3153	22.3497	22.2538	23.351	24.3853	24.3175	24.8138	23.4604	24.2399	24.2229
23.3925	24.9272	1	Q15637	SF1	24.1598	1.53475	7.8556	5.64512e-11	6.24479e-10	61.7105	5.64512e-11	1	23.4858	22.9948	23.5118	22.544	23.9042	24.0925	23.7257	23.7978	23.9772	23.885	20.8598	22.6641	24.5982	24.4711	22.9871	23.4212	22.6807	24.2182	24.4132	23.6273	24.4213	23.5963	23.4458	22.7734	22.6287	22.32	23.3575	24.6863	23.8581	21.6293	22.5901	26.0825	25.6506	24.4618	24.0297	25.0378	25.1413
15.3673	18.6916	1	Q15047	SETDB1	17.0295	3.32426	3.26248	0.00177024	0.00321801	10.6438	0.00177024	1	12.2874	16.2072	12.2874	12.2874	23.4481	15.5396	23.2511	23.4947	12.2874	12.2874	12.2874	12.2874	13.7111	20.8437	12.2874	12.2874	23.5185	14.1815	14.7367	12.2874	12.2874	12.2874	13.3379	12.2874	12.2874	12.2874	12.2874	23.5094	12.2874	23.5314	18.19	16.5042	15.9292	15.7362	19.0461	24.4622	23.6658
25.4441	27.5599	1	Q01105	SET	26.502	2.11576	3.99145	0.000171102	0.000378781	15.9317	0.000171102	1	26.4277	25.9929	25.0591	25.9903	26.1904	18.6404	26.6414	25.8249	27.2338	26.0455	26.0609	25.4514	26.4664	25.4552	26.7647	25.9268	25.4613	25.9024	27.361	26.4924	26.1986	26.1855	26.477	26.9775	12.2874	24.128	25.2969	26.0891	26.8106	26.1153	26.8123	27.5039	27.974	25.0802	27.4585	27.8828	28.2223
23.1914	25.1972	1	P50454	SERPINH1	24.1943	2.00577	9.04579	4.53608e-13	8.95264e-12	81.8263	4.53608e-13	1	23.4814	22.6875	23.432	24.6818	22.2241	23.9356	23.8805	23.008	23.2508	23.0451	22.4246	23.4288	23.411	21.5968	23.7158	22.3418	22.8461	22.9661	25.2949	22.2085	22.3382	23.324	24.2986	23.5998	23.4292	23.2966	23.5318	21.9726	23.8712	22.1624	23.2476	26.349	23.2884	25.9911	26.8154	24.8883	24.7938
22.6614	23.6753	1	P36955	SERPINF1	23.1684	1.01393	3.58027	0.000659911	0.0013045	12.8183	0.000659911	1	22.3403	21.8157	24.2223	22.6394	22.5912	22.0247	22.7586	21.3048	21.2887	22.1633	21.7941	23.19	21.8192	24.0508	24.3925	21.686	22.5257	23.1083	23.9182	22.0476	21.814	22.7838	23.1314	22.2129	22.613	21.5608	24.5139	22.8961	23.196	23.3625	22.7378	25.6134	22.5604	23.8324	20.7177	23.2875	21.4527
22.5517	25.041	1	P30740	SERPINB1	23.7964	2.48928	4.70112	1.41283e-05	3.96909e-05	22.1005	1.41283e-05	1	23.2748	21.4339	23.5059	23.5794	21.1278	23.7997	24.3119	21.3707	24.7528	12.2874	19.6615	18.9391	23.4969	23.196	23.5337	22.997	23.8572	21.8365	24.7938	22.7655	21.2934	22.0836	21.369	24.1888	23.2908	23.7833	25.414	24.5617	24.0252	21.2046	23.3682	25.2346	25.7203	27.0051	24.1655	26.1332	24.9586
18.3394	20.8516	1	P05154	SERPINA5	19.5955	2.51221	3.42647	0.00107082	0.0020309	11.7407	0.00107082	1	19.3791	19.7748	18.8585	19.7957	19.6003	19.5215	19.252	21.6464	20.0374	21.1675	19.2724	19.9136	19.4886	20.118	12.2874	19.6337	20.7359	19.8486	12.2874	17.0976	12.2874	17.9673	21.0986	18.3288	19.9319	18.1935	19.2471	12.2874	12.2874	18.6598	18.5162	21.162	22.9102	22.2972	19.1684	22.7166	18.1454
24.391	25.5312	1	P01011	SERPINA3	24.9611	1.14019	2.58464	0.0120286	0.0186628	6.68034	0.0120286	1	24.4026	24.6014	23.6227	24.3341	25.1486	24.4127	25.0618	24.3679	24.7979	23.6653	12.2874	24.4187	25.1704	25.1444	25.8355	24.6167	25.1058	24.0339	24.7372	24.9963	24.5564	24.6934	25.4889	24.6467	24.9707	24.6178	25.8292	25.8867	25.3838	24.2816	25.0033	25.1919	24.5334	26.3753	24.4859	26.1801	24.1236
16.6962	18.9385	1	Q9UK55	SERPINA10	17.8173	2.24228	2.9024	0.00506766	0.00840374	8.42395	0.00506766	1	18.6278	17.2898	18.1073	15.3759	17.3579	12.2874	12.2874	12.2874	17.1639	12.2874	17.2059	19.2853	12.2874	19.18	20.336	18.3869	19.7143	18.9047	20.531	18.7481	12.2874	17.5266	20.1439	12.2874	12.2874	17.4199	19.6585	18.8122	12.2874	19.2015	18.0172	19.8796	20.8226	19.4485	12.2874	20.3393	12.2874
13.7032	16.1421	1	Q9UGK8	SERGEF	14.9226	2.43895	3.32116	0.00148123	0.00273663	11.0301	0.00148123	1	12.2874	12.2874	12.2874	12.2874	12.2874	12.2874	17.2347	19.0949	12.2874	12.2874	12.2874	12.2874	12.2874	12.2874	12.2874	12.2874	12.2874	20.7737	21.1819	17.1758	12.2874	12.2874	12.2874	12.2874	12.2874	12.2874	17.3039	12.2874	17.1348	12.2874	12.2874	12.2874	17.1993	12.2874	18.8135	12.2874	17.2429
24.848	26.6515	1	Q8NC51	SERBP1	25.7497	1.80344	9.6968	3.35023e-14	9.87128e-13	94.028	3.35023e-14	1	25.394	24.604	23.3212	23.8963	23.9934	25.2886	24.9389	24.5345	25.9013	23.7244	23.4707	24.1906	24.9632	25.1506	23.5448	25.1652	25.5772	25.2535	24.0189	25.0938	25.6886	25.4307	25.2648	23.4194	25.587	25.3047	25.6543	25.7948	25.1821	25.5732	25.3644	27.2266	26.6131	26.8764	26.4994	27.1972	27.1834
23.3087	24.7212	1	Q9UHD8	SEPTIN9	24.0149	1.41246	7.61124	1.52572e-10	1.49142e-09	57.931	1.52572e-10	1	23.2807	23.0839	23.9324	22.9029	23.2478	24.3155	23.8027	22.4519	23.5146	22.468	21.8559	22.2741	23.6259	23.1145	23.4301	23.4377	23.7183	23.5769	23.9093	23.3111	23.15	24.1532	23.2806	23.7271	23.0062	23.5265	23.6772	22.7469	23.4965	23.1925	23.3585	26.0538	25.7698	25.9293	24.7995	25.863	25.7143
23.1049	24.1069	1	Q14141	SEPTIN6	23.6059	1.00203	5.36232	1.1941e-06	4.29116e-06	28.7544	1.1941e-06	1	23.0115	23.2252	23.9659	23.077	23.6769	23.1947	23.028	23.3832	22.8021	22.7963	22.4171	22.8177	22.8347	22.4556	22.8941	23.6734	22.7563	23.2232	23.9477	23.4373	22.8864	23.8843	23.1854	23.7318	21.5377	22.9963	22.9763	23.1179	23.8055	22.4935	23.0176	25.091	24.8699	24.6898	24.9777	24.1046	25.2124
14.6174	16.6484	1	Q99719	SEPTIN5	15.6329	2.03101	2.19286	0.0319431	0.045885	4.80865	0.0319431	1	12.2874	12.2874	19.7223	12.2874	16.926	21.5298	12.2874	12.2874	12.2874	12.2874	12.2874	12.2874	18.9477	12.2874	16.9589	12.2874	17.688	12.2874	17.7964	12.2874	17.0617	17.8744	12.2874	19.4647	12.2874	19.0175	12.2874	12.2874	16.6896	12.2874	12.2874	18.3475	20.1067	18.5533	19.6066	21.7275	23.0377
23.2459	24.515	1	P49903	SEPHS1	23.8805	1.26908	6.01874	9.2945e-08	4.32838e-07	36.2253	9.2945e-08	1	23.5694	23.2779	23.8389	22.4508	23.5509	23.466	23.5553	23.2457	23.7335	23.4057	23.3108	22.5625	23.867	23.7471	23.2963	23.0107	23.1415	24.0881	24.1747	23.9226	23.8764	23.9396	23.0293	23.7188	21.2452	22.2413	22.2127	22.7982	23.5758	21.4413	23.3296	24.6748	23.9806	24.8957	24.1751	25.667	23.805
12.9465	15.0346	1	Q9H4L4	SENP3	13.9906	2.08811	3.65659	0.000516724	0.00103997	13.3707	0.000516724	1	12.2874	12.2874	12.2874	12.2874	12.2874	15.0752	12.2874	12.2874	12.2874	12.2874	12.2874	12.2874	12.2874	12.2874	12.2874	12.2874	12.2874	12.2874	12.2874	14.3905	12.2874	15.7767	18.3435	12.2874	12.2874	15.3186	12.2874	12.2874	15.2509	12.2874	12.2874	16.986	12.2874	18.1461	17.3617	15.3432	17.0037
22.1296	23.5425	1	Q9UBV2	SEL1L	22.8361	1.41296	5.4051	1.01374e-06	3.70948e-06	29.2151	1.01374e-06	1	22.4565	22.6105	20.7485	20.6524	22.2375	21.795	23.2729	21.9373	22.9109	22.2796	22.3533	22.4084	22.4068	22.3944	21.7671	22.6137	22.766	22.5499	22.7505	21.4463	22.7816	22.8054	23.3538	23.0612	19.2804	20.2802	20.6813	22.155	22.6149	21.6153	23.0307	24.4196	24.9812	24.3085	20.6872	25.3208	21.9785
19.8204	21.5021	1	Q96EE3	SEH1L	20.6612	1.68173	4.89386	6.96302e-06	2.09267e-05	23.9499	6.96302e-06	1	20.1296	19.8456	21.5295	20.3193	20.217	20.8445	20.1029	17.6895	21.1048	17.2985	21.0872	17.0486	17.7008	18.5017	19.0115	20.3093	21.6307	21.8164	20.8186	17.2509	19.311	21.209	21.4357	19.5751	17.8156	18.876	21.6332	19.3882	20.5071	19.2561	21.1677	22.3927	22.1026	23.4367	20.5275	21.7079	21.4044
21.2926	23.132	1	Q15437	SEC23B	22.2123	1.83941	6.81123	3.91444e-09	2.58543e-08	46.3928	3.91444e-09	1	20.5928	20.8017	22.1184	20.9982	21.1685	21.6597	21.5195	20.3683	21.1728	20.6684	20.8278	20.5097	21.2581	17.8196	19.9434	21.327	21.6479	21.8517	22.7451	21.3364	22.855	21.9042	21.6994	23.1455	20.6107	21.0539	20.924	21.4964	22.2247	21.2122	22.6099	23.2501	24.2	21.5731	24.4453	23.766	22.4785
20.3462	21.9399	1	O15027	SEC16A	21.1431	1.59368	4.91868	6.35166e-06	1.92532e-05	24.1934	6.35166e-06	1	21.0151	21.1152	19.8685	20.282	21.2911	20.6586	21.2489	19.8458	20.536	14.4718	19.1029	18.0775	19.4032	20.9914	20.5653	21.379	20.9866	20.5929	21.7375	19.8211	21.0744	21.4448	21.8834	21.4243	19.7845	19.7253	21.2555	20.5099	21.0447	18.907	20.6889	22.0013	21.7875	21.4333	21.7429	22.4578	21.8386
14.3551	21.4384	1	Q99470	SDF2	17.8967	7.08332	10.7906	4.57513e-16	2.63367e-14	116.438	4.57513e-16	1	12.2874	12.2874	12.2874	18.6545	12.2874	12.2874	12.2874	12.2874	12.2874	19.6862	12.2874	12.2874	12.2874	12.2874	19.109	12.2874	12.2874	12.2874	19.1229	18.852	12.2874	19.0467	19.2149	12.2874	12.2874	12.2874	20.8547	12.2874	20.143	12.2874	12.2874	20.4173	20.8337	23.2774	17.8062	20.8694	22.824
12.2874	15.7207	1	Q6IQ49	SDE2	14.0041	3.43327	6.55727	1.08798e-08	6.31554e-08	42.9978	1.08798e-08	1	12.2874	12.2874	12.2874	12.2874	12.2874	12.2874	12.2874	12.2874	12.2874	12.2874	12.2874	12.2874	12.2874	12.2874	12.2874	12.2874	12.2874	12.2874	12.2874	12.2874	12.2874	12.2874	12.2874	12.2874	12.2874	12.2874	12.2874	12.2874	12.2874	12.2874	12.2874	12.2874	16.1258	12.2874	18.3325	16.1022	12.2874
21.1699	22.5576	1	O00560	SDCBP	21.8637	1.38762	6.88278	2.93212e-09	1.99006e-08	47.3727	2.93212e-09	1	22.0685	21.1135	22.2237	20.0757	21.0947	21.9861	21.1787	21.0618	21.1804	20.5209	19.7782	20.7044	21.6949	20.2067	21.2484	21.2929	20.9302	20.2764	21.4369	21.4505	21.972	21.6923	21.3255	20.5585	20.7172	21.8225	21.7468	20.5954	21.3185	20.5142	22.4817	23.0689	22.5084	23.6742	23.8589	21.909	22.7845
17.4649	20.7923	1	P31431	SDC4	19.1286	3.32742	4.58073	2.18482e-05	5.87501e-05	20.9831	2.18482e-05	1	19.4643	12.2874	18.5425	20.0562	19.8497	20.4918	19.6726	12.2874	21.6444	19.1692	18.7298	19.1929	19.0796	19.1844	12.2874	19.5933	12.2874	12.2874	12.2874	19.2452	19.2989	20.0237	20.8988	19.116	12.2874	18.5369	12.2874	12.2874	19.4288	20.037	19.5689	21.4258	20.6398	21.6934	20.9497	19.8772	18.1124
15.9045	21.0057	1	P34741	SDC2	18.4551	5.10125	4.57991	2.19135e-05	5.88747e-05	20.9755	2.19135e-05	1	12.2874	12.2874	12.2874	12.2874	19.7994	12.2874	18.4546	19.1311	19.9975	12.2874	19.8281	20.7817	20.2291	20.471	12.2874	19.4787	12.2874	12.2874	12.2874	12.2874	12.2874	19.4411	19.1	12.2874	12.2874	12.2874	12.2874	20.0559	19.0715	21.0038	19.5962	23.8657	22.8609	12.2874	12.2874	24.0707	22.5935
12.7595	15.2924	1	Q9NVU7	SDAD1	14.026	2.53286	4.62617	1.85444e-05	5.05882e-05	21.4014	1.85444e-05	1	12.2874	12.2874	12.2874	12.2874	12.2874	16.2744	12.2874	12.2874	12.2874	12.2874	12.2874	12.2874	12.2874	12.2874	12.2874	12.2874	12.2874	12.2874	12.2874	12.2874	12.2874	12.2874	12.2874	16.9758	12.2874	18.2472	12.2874	12.2874	12.2874	12.2874	12.2874	12.2874	17.7062	12.2874	12.2874	17.5106	16.8725
15.5988	18.201	1	Q8IZE3	SCYL3	16.8999	2.60228	4.38776	4.34913e-05	0.00010969	19.2524	4.34913e-05	1	18.698	12.2874	17.8112	18.1371	12.2874	18.015	12.2874	12.2874	18.1123	12.2874	16.4045	12.2874	12.2874	12.2874	16.9871	12.2874	12.2874	17.6408	15.0949	15.6896	17.251	16.5986	17.4661	17.1408	16.8903	16.6574	16.2416	18.186	17.3783	17.8622	16.4249	19.3565	18.3818	19.5276	19.695	19.363	19.009
18.9665	21.0059	1	Q6P3W7	SCYL2	19.9862	2.03947	6.2173	4.23227e-08	2.13572e-07	38.6549	4.23227e-08	1	19.9828	19.3132	20.1819	18.9743	18.4394	19.6957	19.9963	18.9965	20.1157	19.8396	19.5985	19.4445	19.4092	12.2874	17.8949	16.5872	16.8256	18.7495	19.5354	19.1805	19.9433	20.5772	20.0045	18.86	17.3589	19.1514	18.2659	19.2589	19.5295	19.4439	20.519	21.116	20.6191	21.6457	21.7711	21.697	20.3972
20.8373	22.2891	1	Q14160	SCRIB	21.5632	1.45179	6.70335	6.04704e-09	3.75944e-08	44.9349	6.04704e-09	1	20.9801	20.851	20.1288	21.5645	20.6562	21.62	20.5939	19.8079	21.2135	21.24	20.8297	20.0298	20.7548	21.7104	19.5886	21.2073	21.5267	21.4231	20.4994	21.932	21.9681	21.6753	21.6252	20.6359	19.9011	21.1157	20.0842	20.2392	20.7807	18.5968	21.1774	22.4655	23.0993	22.7871	22.1323	22.1454	23.0563
23.1362	24.2216	1	Q8WTV0	SCARB1	23.6789	1.08536	4.45821	3.38778e-05	8.77211e-05	19.8756	3.38778e-05	1	23.7969	21.8499	23.8473	21.918	22.4014	22.9255	22.3604	23.8408	23.4092	23.7339	23.7226	23.4089	23.8904	22.6439	23.2945	22.9664	23.2612	23.1476	22.9634	21.3555	24.0586	23.7366	24.0876	21.7415	23.6299	23.2385	22.2106	23.0069	22.6263	24.4738	23.6739	23.6872	24.8531	24.852	21.4691	24.2225	20.9131
14.3624	16.9954	1	Q12770	SCAP	15.6789	2.63292	4.56225	2.33504e-05	6.23787e-05	20.8142	2.33504e-05	1	12.2874	16.4288	20.2796	12.2874	16.9602	12.2874	16.2562	12.2874	12.2874	16.4893	16.2681	12.2874	12.2874	17.4669	12.2874	15.9782	13.8061	12.2874	17.1677	12.2874	12.2874	15.7629	16.1082	12.2874	12.2874	12.2874	16.3544	15.8286	12.2874	12.2874	17.4818	18.2534	17.148	17.3025	16.8262	17.8931	17.4543
21.2523	24.9876	1	O14828	SCAMP3	23.12	3.73523	13.1889	6.0005e-20	1.38167e-17	173.948	6.0005e-20	1	21.7172	19.4318	21.8279	21.8827	20.2434	19.1766	22.0093	20.3882	20.3995	19.7706	21.3417	20.6942	22.1263	20.3464	20.0564	21.7022	22.065	21.6077	23.1214	20.5954	21.3517	21.1245	22.6352	21.4225	20.7745	21.6116	23.0169	20.1193	22.4074	18.7874	25.0675	25.7821	25.4115	24.3359	25.2338	24.5117	26.2453
22.6072	24.2763	1	O15127	SCAMP2	23.4418	1.66912	4.80961	9.50038e-06	2.78563e-05	23.1323	9.50038e-06	1	20.5748	19.895	24.1143	23.3497	20.4742	22.0941	20.5434	22.1885	21.8294	22.9702	22.7298	22.9791	21.7021	19.6419	24.6753	20.2824	22.7868	22.5911	25.3338	23.2794	23.1177	22.324	23.9098	23.8823	23.0084	23.4717	23.3065	20.9831	23.4399	24.2748	25.0702	25.2865	20.9913	24.4264	24.5133	24.0078	23.3976
13.3386	17.4036	1	Q9UPN6	SCAF8	15.3711	4.06502	6.55527	1.09673e-08	6.3545e-08	42.9716	1.09673e-08	1	12.2874	16.7073	12.2874	12.2874	12.2874	17.1501	12.2874	12.2874	12.2874	12.2874	12.2874	12.2874	12.2874	12.2874	12.2874	16.432	12.2874	16.8863	12.2874	12.2874	12.2874	17.4192	12.2874	12.2874	16.9353	12.2874	12.2874	12.2874	17.0689	12.2874	12.2874	19.901	18.671	20.3446	17.5059	19.5922	18.9393
16.7102	19.2679	1	O95104	SCAF4	17.989	2.55765	3.86898	0.00025785	0.000551256	14.969	0.00025785	1	17.195	16.9637	18.4667	17.876	18.8972	20.1464	18.486	17.7269	12.2874	16.3964	12.2874	12.2874	17.4881	18.7597	17.5566	17.8387	16.9449	17.7263	12.2874	18.5049	19.4914	16.5949	18.6176	18.3099	12.2874	16.3258	17.4591	18.8057	19.4269	12.2874	12.2874	20.3997	21.1049	19.7534	21.1511	21.4654	21.1991
14.4671	17.1135	1	Q99590	SCAF11	15.7903	2.64635	4.26759	6.63156e-05	0.000159986	18.2123	6.63156e-05	1	19.1492	12.2874	14.4037	17.891	12.2874	17.2157	15.7434	12.2874	12.2874	12.2874	12.2874	12.2874	15.978	12.2874	19.4255	12.2874	12.2874	12.2874	12.2874	12.2874	12.2874	19.569	18.1965	12.2874	17.904	15.1499	15.3658	12.2874	16.1176	15.301	14.4712	19.1414	12.2874	17.6527	19.405	16.0241	16.3826
12.7706	15.7133	1	Q9H7N4	SCAF1	14.2419	2.9427	5.51722	6.58724e-07	2.52484e-06	30.4397	6.58724e-07	1	12.2874	12.2874	15.0499	12.2874	12.2874	15.0504	18.3669	12.2874	12.2874	12.2874	12.2874	12.2874	12.2874	12.2874	12.2874	12.2874	12.2874	12.2874	12.2874	12.2874	12.2874	12.2874	12.2874	12.2874	12.2874	15.66	12.2874	12.2874	12.2874	12.2874	12.2874	12.2874	19.0224	19.7965	18.9208	17.0047	14.5926
13.1908	17.0046	1	A3KN83	SBNO1	15.0977	3.8138	8.59262	2.82822e-12	4.53171e-11	73.8331	2.82822e-12	1	12.2874	12.2874	12.2874	15.8667	12.2874	12.2874	12.2874	12.2874	12.2874	12.2874	12.2874	12.2874	15.1127	12.2874	12.2874	15.193	12.2874	12.2874	15.251	12.2874	12.2874	15.1783	15.436	12.2874	12.2874	17.6695	12.2874	12.2874	12.2874	12.2874	16.5963	16.0438	16.9036	13.5923	17.7994	16.2177	15.6168
13.2819	14.8156	1	Q86WG5	SBF2	14.0487	1.5337	3.22929	0.00195638	0.0035173	10.4283	0.00195638	1	12.2874	12.2874	15.4087	16.0734	12.2874	12.2874	12.2874	12.2874	12.2874	12.2874	13.5722	15.3731	14.2768	12.2874	12.2874	12.2874	16.4968	15.0919	14.9085	16.9974	12.2874	15.503	12.2874	12.2874	12.2874	12.2874	12.2874	12.2874	12.2874	12.2874	12.2874	17.5629	16.4612	17.6423	14.3187	12.2874	15.4327
20.2982	22.7611	1	Q15020	SART3	21.5296	2.46288	10.3414	2.62994e-15	1.15143e-13	106.945	2.62994e-15	1	20.9026	20.1848	20.6713	20.2269	20.3725	21.6287	20.1105	18.8215	18.4801	19.4855	20.2268	20.7797	20.3843	16.4012	20.2821	19.6413	20.012	20.8978	20.9035	20.5936	20.4459	20.5705	20.2826	21.8555	20.9337	20.5682	20.814	20.8982	20.4236	20.22	21.225	22.4442	22.3577	23.1755	23.1052	22.569	21.9032
18.1056	21.7661	1	O43290	SART1	19.9359	3.66048	8.04711	2.59018e-11	3.23368e-10	64.756	2.59018e-11	1	12.2874	16.7113	16.5599	18.6455	18.6083	19.514	18.9069	18.4992	17.0824	17.3203	18.0638	20.4188	20.6728	20.2638	20.8043	20.1913	16.5443	18.6014	18.2209	18.6646	12.2874	20.1616	19.308	12.2874	18.7648	19.2037	18.8309	17.1182	18.8212	17.9092	20.0003	22.6302	22.7569	21.658	21.226	21.8812	21.9468
21.7519	23.9798	1	P82979	SARNP	22.8659	2.22792	4.50303	2.88727e-05	7.56432e-05	20.2773	2.88727e-05	1	22.706	20.8385	22.4132	23.1162	21.5345	23.4098	22.5646	12.2874	22.6091	20.1975	22.7936	12.2874	22.4233	20.8116	22.9912	21.6986	22.107	22.5193	23.7174	20.6487	21.6924	23.4263	23.1089	23.7047	23.2952	23.0851	23.0479	22.8526	22.848	21.7826	21.7898	24.5656	24.0341	22.949	24.5254	24.691	22.9697
15.5372	19.5839	1	Q9UHR5	SAP30BP	17.5605	4.04667	5.33096	1.34602e-06	4.76433e-06	28.4191	1.34602e-06	1	18.2768	12.2874	12.2874	12.2874	18.6693	12.2874	12.2874	12.2874	19.2374	18.5913	19.2003	12.2874	18.9336	12.2874	19.6862	12.2874	12.2874	18.5692	19.4736	18.531	18.561	18.9544	19.3262	20.0881	12.2874	12.2874	12.2874	18.9564	12.2874	12.2874	12.2874	19.7091	21.3377	19.7173	12.2874	20.5368	21.5177
12.5524	15.8858	1	Q9H0E3	SAP130	14.2191	3.33343	5.92174	1.3621e-07	6.02715e-07	35.067	1.3621e-07	1	12.2874	12.2874	12.2874	12.2874	12.2874	12.2874	12.2874	12.2874	12.2874	12.2874	12.2874	12.2874	12.2874	12.2874	12.2874	12.2874	12.2874	12.2874	12.2874	12.2874	12.2874	12.2874	12.2874	12.2874	12.2874	12.2874	15.828	12.2874	12.2874	12.2874	16.9611	18.5664	17.6605	15.8888	12.2874	18.0969	16.0658
12.5225	17.322	1	Q5PRF9	SAMD4B	14.9223	4.79957	9.38839	1.14667e-13	2.80663e-12	88.1419	1.14667e-13	1	12.2874	12.2874	12.2874	12.2874	12.2874	16.4864	12.2874	12.2874	12.2874	12.2874	12.2874	12.2874	12.2874	12.2874	15.3747	12.2874	12.2874	12.2874	12.2874	12.2874	12.2874	12.2874	12.2874	12.2874	12.2874	12.2874	12.2874	12.2874	12.2874	12.2874	12.2874	12.2874	18.6241	19.6558	19.8688	17.792	12.2874
15.4647	18.1321	1	Q14151	SAFB2	16.7984	2.66738	4.11094	0.000113972	0.000260501	16.8998	0.000113972	1	17.9286	16.8473	19.1678	18.6736	12.2874	12.2874	17.7455	17.8002	17.309	12.2874	12.2874	19.5893	12.2874	16.4455	17.682	17.7484	15.9582	12.2874	12.2874	12.2874	12.2874	16.9447	18.9916	15.4425	16.6021	12.2874	16.3022	12.2874	16.9455	12.2874	17.8326	20.4755	19.4329	18.0303	19.4033	18.4041	19.2667
21.8009	23.2297	1	Q15424	SAFB	22.5153	1.42883	5.34725	1.26485e-06	4.5193e-06	28.5931	1.26485e-06	1	22.1858	22.2544	20.7469	20.4698	22.4708	22.0175	22.3426	22.3791	22.3447	21.4875	22.6378	22.1252	22.3663	20.9528	23.2162	22.1446	21.9024	22.4635	22.1419	23.1425	22.3688	22.5935	22.5412	21.1889	17.3761	21.2526	19.4268	21.0697	22.2788	21.7381	22.2007	24.3955	23.8153	21.8769	21.9762	24.2484	23.3886
21.9451	23.8962	1	Q9UBE0	SAE1	22.9206	1.95113	9.84288	1.87581e-14	5.86024e-13	96.8823	1.87581e-14	1	21.9522	21.701	23.1358	22.4398	22.0117	21.9606	22.5681	22.0241	21.9952	21.7584	22.1223	21.5245	23.0594	22.098	21.1844	22.3365	22.3929	22.6045	22.3685	21.3255	21.7302	22.0361	20.8536	21.9327	21.1873	21.2034	21.8547	21.1799	22.5944	20.0492	23.1127	23.9149	23.8508	23.7462	23.8902	23.734	23.3066
12.8011	16.691	1	Q96ER3	SAAL1	14.7461	3.88994	6.25695	3.61473e-08	1.85879e-07	39.1494	3.61473e-08	1	12.2874	12.2874	16.8454	12.2874	12.2874	19.433	12.2874	12.2874	12.2874	12.2874	12.2874	12.2874	12.2874	12.2874	12.2874	12.2874	12.2874	12.2874	12.2874	12.2874	12.2874	12.2874	12.2874	12.2874	12.2874	12.2874	16.5077	12.2874	12.2874	12.2874	12.2874	17.5208	12.2874	19.0822	14.0534	18.3079	19.0468
17.6466	20.0764	1	P35542	SAA4	18.8615	2.42988	2.48271	0.0156598	0.0238037	6.16387	0.0156598	1	12.2874	18.6229	22.5816	12.2874	22.1555	12.2874	12.2874	21.4189	19.5227	20.1857	20.1584	22.3024	12.2874	12.2874	22.2941	20.2862	22.8979	21.9486	21.1625	20.7201	12.2874	12.2874	21.6604	19.9275	12.2874	12.2874	22.3341	19.7744	19.6401	12.2874	12.2874	20.9087	19.4108	22.5609	12.2874	22.7201	22.5268
24.6985	26.2504	1	P60903	S100A10	25.4745	1.55187	6.07296	7.50192e-08	3.57117e-07	36.8809	7.50192e-08	1	24.7188	24.7379	26.425	25.6232	24.1102	24.146	24.399	23.0101	24.3201	24.7663	23.4933	23.7981	25.2845	25.1149	25.5593	24.1004	24.9597	23.4789	26.401	25.4231	23.7293	25.0511	24.445	25.0049	23.6673	24.869	25.1984	23.791	25.4335	25.1869	25.4079	26.409	25.203	26.4397	28.2767	25.5571	26.2103
17.6846	19.4029	1	P19793	RXRA	18.5438	1.71825	2.41086	0.0187847	0.0281272	5.81222	0.0187847	1	18.208	18.5896	17.6159	19.1505	18.9856	12.2874	18.3954	18.3554	19.6491	18.53	19.9857	12.2874	20.7671	18.7642	16.3683	16.8318	19.2574	19.9367	12.2874	19.5929	20.0055	19.6428	19.0274	18.6003	18.3189	19.3251	12.2874	12.2874	18.9854	15.4819	18.4161	20.5965	20.5339	21.2958	20.9047	20.9775	19.461
18.8718	22.3131	1	Q9H446	RWDD1	20.5925	3.44127	5.40651	1.00827e-06	3.69383e-06	29.2303	1.00827e-06	1	12.2874	19.3809	20.5717	20.4078	12.2874	19.9226	12.2874	19.4867	20.1721	18.1955	20.1647	19.8328	20.9631	19.9187	12.2874	20.7944	22.0419	21.7201	21.0754	20.4824	20.8038	21.8053	22.5587	12.2874	20.8671	21.7745	18.5318	21.8616	19.4194	12.2874	18.5488	22.3943	22.6592	23.9648	22.3144	22.3436	22.3703
22.469	24.4996	1	Q9Y230	RUVBL2	23.4843	2.03057	9.63211	4.33402e-14	1.24682e-12	92.7775	4.33402e-14	1	22.7897	22.5952	22.9041	23.2637	22.14	22.7398	22.0227	22.6673	22.5006	21.5027	22.1479	20.4497	21.395	20.5112	22.2627	22.601	23.2826	22.9745	22.8101	22.9128	22.0728	23.9989	23.7796	22.9853	21.9268	22.388	23.1931	22.3251	22.6188	20.8256	23.9516	24.5616	23.5544	24.9349	24.0088	24.5458	23.4316
23.1151	24.8439	1	Q9Y265	RUVBL1	23.9795	1.72887	9.89647	1.51696e-14	4.91196e-13	97.9402	1.51696e-14	1	22.5887	22.712	23.3001	24.2038	23.0985	24.0558	22.4168	22.7234	23.2757	22.3226	22.2849	22.6513	22.977	23.9504	23.235	23.0701	22.9981	22.905	24.179	23.4229	22.8591	23.3221	23.9853	23.3577	22.5464	23.1788	23.5363	22.5875	23.2586	20.8517	24.7124	25.1396	24.0707	24.5644	25.2628	24.7322	23.8104
13.1937	17.0954	1	Q8WXA3	RUFY2	15.1446	3.90166	7.30118	5.38135e-10	4.51496e-09	53.3072	5.38135e-10	1	12.2874	12.2874	16.3026	18.5781	12.2874	17.279	12.2874	12.2874	12.2874	12.2874	17.045	12.2874	12.2874	12.2874	12.2874	12.2874	12.2874	12.2874	16.7447	12.2874	15.8705	12.2874	12.2874	12.2874	12.2874	12.2874	12.2874	12.2874	12.2874	12.2874	12.2874	18.2513	15.9515	19.0273	19.6492	20.8895	16.288
21.0329	23.1851	1	Q96T51	RUFY1	22.109	2.15214	7.63114	1.40704e-10	1.39738e-09	58.2343	1.40704e-10	1	21.5594	21.229	22.1016	21.0288	23.5348	22.9831	21.6101	20.3062	21.3437	20.319	19.9839	20.4166	20.9063	17.786	20.1552	21.1151	21.2216	21.2826	21.5469	21.7127	20.8323	21.3563	21.2881	20.8059	19.6008	20.9228	20.197	21.8848	22.3739	19.6252	20.9912	24.7899	23.9087	22.8966	23.6525	24.3949	24.3475
15.3033	19.9026	1	Q86VV8	RTTN	17.603	4.59932	5.96782	1.13614e-07	5.1445e-07	35.6149	1.13614e-07	1	20.6041	12.2874	12.2874	12.2874	12.2874	12.2874	20.158	12.2874	20.4469	12.2874	19.5479	19.8248	12.2874	12.2874	12.2874	19.8373	12.2874	12.2874	19.5888	12.2874	12.2874	20.6051	20.3942	12.2874	12.2874	20.3071	19.7647	12.2874	19.8627	12.2874	12.2874	21.4093	20.5512	17.86	13.7161	20.9032	20.466
24.1678	25.1842	1	Q9Y224	RTRAF	24.676	1.01639	6.91533	2.57066e-09	1.76986e-08	47.8219	2.57066e-09	1	24.033	23.5053	24.837	24.6009	23.7349	24.0688	23.9445	23.72	23.82	25.1839	24.6583	24.6476	24.1181	24.5197	23.82	24.2179	24.0535	24.1233	24.8153	24.7681	24.227	24.2478	24.4662	23.9696	23.9433	24.7702	24.0949	24.125	24.6326	21.7553	23.7807	25.7335	25.0357	25.1558	25.3513	25.5254	25.0891
18.171	19.2341	1	Q9BST9	RTKN	18.7025	1.06315	2.17415	0.0333822	0.0477756	4.72695	0.0333822	1	18.7799	19.0388	18.6199	21.0933	18.9306	18.5588	19.8822	12.2874	18.8031	17.6317	18.3517	18.7542	17.6853	19.3064	17.4021	19.6261	19.4918	18.1879	19.9449	16.9151	17.4907	19.1981	16.9221	18.7428	18.4979	15.5824	12.2874	19.0072	20.0716	16.4506	19.7575	21.2432	20.7153	21.0178	20.9717	21.3062	17.6543
14.3036	18.0577	1	Q9BY42	RTF2	16.1807	3.75411	4.78644	1.03436e-05	3.00076e-05	22.91	1.03436e-05	1	19.369	12.2874	12.2874	12.2874	17.884	17.4219	12.2874	12.2874	12.2874	12.2874	12.2874	12.2874	12.2874	12.2874	16.6886	18.2874	17.0632	12.2874	12.2874	19.0115	17.7913	19.695	16.9155	12.2874	12.2874	12.2874	12.2874	17.5363	12.2874	12.2874	12.2874	19.7219	19.8819	12.2874	20.7223	20.5641	19.1943
16.9076	20.1028	1	Q92541	RTF1	18.5052	3.19524	6.52374	1.24464e-08	7.11206e-08	42.5592	1.24464e-08	1	17.8784	17.5076	19.535	16.8635	12.2874	19.6383	17.4558	12.2874	17.7294	17.6567	12.2874	16.9728	18.5428	16.9323	17.7865	17.2783	21.0004	18.4938	15.4453	17.9899	17.301	18.9446	19.1923	12.2874	15.1964	18.2891	17.0263	12.2874	18.8995	16.3227	16.8195	20.7585	20.0777	19.5392	20.8245	20.1892	20.1482
24.7489	25.939	1	Q9Y3I0	RTCB	25.344	1.1901	9.4322	9.62346e-14	2.40277e-12	88.9665	9.62346e-14	1	24.5109	24.4715	24.9877	24.9386	24.4809	24.9988	24.7513	24.4411	24.9108	25.9838	24.5503	24.7095	24.724	24.7652	24.5947	25.1537	24.6526	24.7903	25.7309	25.2026	24.7929	25.2532	25.0213	24.9392	23.9538	24.7068	24.5491	24.5432	24.8552	22.9304	24.3225	26.4853	25.4986	25.8157	26.0635	26.0042	25.5903
12.4772	15.5751	1	Q7L4I2	RSRC2	14.0262	3.09788	5.29081	1.56857e-06	5.44793e-06	27.9926	1.56857e-06	1	12.2874	12.2874	12.2874	12.2874	12.2874	12.2874	12.2874	12.2874	12.2874	12.2874	12.2874	12.2874	12.2874	12.2874	12.2874	12.2874	12.2874	12.2874	12.2874	12.2874	12.2874	18.1711	12.2874	12.2874	12.2874	12.2874	12.2874	12.2874	12.2874	12.2874	12.2874	12.2874	17.2998	12.2874	18.0465	12.2874	17.4944
19.6692	21.892	1	O76021	RSL1D1	20.7806	2.22282	4.581	2.18272e-05	5.87192e-05	20.9856	2.18272e-05	1	20.0219	20.7771	18.5639	21.4021	20.2502	21.6646	19.9359	19.5687	19.0396	20.3227	19.6573	20.1822	18.6354	12.2874	19.9335	21.9722	21.1712	20.7545	18.894	18.6156	19.7991	21.1349	22.1086	19.7981	20.2119	21.0712	18.4455	12.2874	17.8852	20.2322	23.122	22.7582	21.8799	22.7069	21.325	21.9267	21.6163
14.6585	20.2034	1	Q15050	RRS1	17.4309	5.5449	7.80837	6.84126e-11	7.38405e-10	60.9706	6.84126e-11	1	12.2874	12.2874	12.2874	19.6073	12.2874	20.3542	12.2874	12.2874	12.2874	12.2874	12.2874	12.2874	20.6675	12.2874	18.5137	12.2874	16.3092	12.2874	19.901	12.2874	12.2874	18.1576	12.2874	12.2874	17.692	18.62	19.2139	12.2874	12.2874	12.2874	19.6272	21.7334	19.5939	20.4135	19.378	22.0327	21.3014
12.8975	15.6387	1	O43818	RRP9	14.2681	2.74125	3.97715	0.000179556	0.00039543	15.8177	0.000179556	1	12.2874	12.2874	12.2874	15.9622	12.2874	12.2874	12.2874	12.2874	12.2874	12.2874	12.2874	12.2874	12.2874	15.5516	12.2874	12.2874	12.2874	12.2874	12.2874	12.2874	12.2874	12.2874	12.2874	12.2874	12.2874	12.2874	18.3015	12.2874	12.2874	12.2874	18.2463	20.2702	12.2874	17.7545	16.5121	12.2874	12.2874
14.3954	18.0963	1	O43159	RRP8	16.2459	3.70092	5.26061	1.7594e-06	6.02654e-06	27.674	1.7594e-06	1	18.7571	12.2874	12.2874	12.2874	12.2874	18.7134	12.2874	12.2874	12.2874	17.5631	12.2874	12.2874	17.2333	12.2874	12.2874	12.2874	12.2874	16.4338	18.2531	12.2874	12.2874	16.9351	17.8795	12.2874	12.2874	12.2874	18.1599	12.2874	16.6567	16.6527	19.5584	20.6743	19.0967	19.6985	18.8477	19.6719	18.0183
13.7501	18.0009	1	Q14684	RRP1B	15.8755	4.25075	7.40658	3.50678e-10	3.11535e-09	54.8575	3.50678e-10	1	16.4447	12.2874	15.3709	15.8466	12.2874	17.6668	16.011	12.2874	12.2874	12.2874	16.6905	12.2874	12.2874	12.2874	12.2874	12.2874	12.2874	12.2874	17.2735	15.9669	12.2874	16.8062	12.2874	12.2874	12.2874	12.2874	12.2874	12.2874	16.6155	12.2874	15.8132	19.6434	18.2338	18.5551	18.4448	20.3571	20.0602
15.4928	18.5749	1	Q5JTH9	RRP12	17.0338	3.08207	5.9422	1.25674e-07	5.60886e-07	35.3098	1.25674e-07	1	16.5546	15.8639	17.0027	15.7758	12.2874	18.9707	12.2874	16.7868	16.421	16.7054	17.0098	12.2874	17.137	12.2874	12.2874	16.8241	16.5398	16.9067	14.0365	17.595	14.9011	16.9252	17.7465	16.5195	12.2874	12.2874	15.0919	14.3903	15.16	15.0908	18.3096	19.942	18.5039	19.101	18.4212	20.4459	19.2599
13.5574	17.2766	1	P56182	RRP1	15.417	3.71916	4.85325	8.0901e-06	2.39734e-05	23.5541	8.0901e-06	1	20.7129	12.2874	12.2874	19.5353	12.2874	12.2874	18.9454	12.2874	12.2874	12.2874	12.2874	12.2874	12.2874	12.2874	12.2874	12.2874	17.3026	12.2874	12.2874	12.2874	12.2874	18.0625	12.2874	12.2874	18.5356	12.2874	12.2874	12.2874	12.2874	12.2874	12.2874	20.7509	24.4625	12.2874	20.2131	18.287	17.4417
13.5977	19.8868	1	P31350	RRM2	16.7422	6.28911	9.9349	1.30296e-14	4.35511e-13	98.7022	1.30296e-14	1	12.2874	12.2874	12.2874	12.2874	12.2874	12.2874	12.2874	12.2874	12.2874	12.2874	12.2874	12.2874	12.2874	12.2874	12.2874	17.5922	18.5978	12.2874	12.2874	19.249	12.2874	12.2874	18.6984	17.5304	12.2874	12.2874	12.2874	12.2874	17.9308	12.2874	17.0311	19.9559	20.2452	19.4635	20.5348	19.8352	20.3297
14.0097	19.3238	1	P23921	RRM1	16.6668	5.31407	8.77684	1.34224e-12	2.31797e-11	77.0329	1.34224e-12	1	14.7947	12.2874	12.2874	12.2874	12.2874	17.7025	17.6409	12.2874	17.8114	12.2874	16.1365	12.2874	14.9235	12.2874	15.0089	12.2874	12.2874	16.4911	16.8891	12.2874	12.2874	12.2874	12.2874	12.2874	12.2874	12.2874	12.2874	12.2874	21.1118	16.1433	16.1867	20.4078	20.1559	20.0039	12.2874	22.0217	19.6609
12.5622	14.092	1	Q92766	RREB1	13.3271	1.52974	3.97393	0.000181517	0.000399184	15.7921	0.000181517	1	12.2874	12.2874	12.2874	12.2874	12.2874	12.2874	12.2874	12.2874	12.2874	12.2874	12.2874	12.2874	12.2874	12.2874	16.7162	12.2874	12.2874	12.2874	12.2874	12.2874	16.3778	12.2874	12.2874	12.2874	12.2874	12.2874	12.2874	12.2874	12.2874	12.2874	12.2874	15.5257	12.2874	15.0507	14.1664	12.2874	12.2874
20.575	21.7189	1	Q9HB90	RRAGC	21.147	1.14387	4.26022	6.80421e-05	0.00016358	18.1495	6.80421e-05	1	19.784	20.6915	20.475	20.9757	20.6274	20.9896	21.2761	20.6632	18.5961	19.9189	21.0926	19.6103	21.1026	19.5894	20.3663	21.3179	20.3027	20.9848	21.3175	20.8806	21.0935	21.6536	21.5948	20.0151	19.5875	20.9267	20.0114	20.1744	18.8546	21.8993	21.4533	21.2247	21.9364	22.1599	20.1304	21.6245	23.7584
16.9915	19.4515	1	Q7L523	RRAGA	18.2215	2.46004	2.52698	0.013976	0.0214328	6.38564	0.013976	1	18.5699	12.2874	21.1172	12.2874	19.1091	12.2874	12.2874	19.8769	12.2874	20.8515	20.9566	17.5577	18.569	12.2874	12.2874	20.7925	19.7162	19.8935	21.1916	20.9954	21.6665	19.8137	19.6458	21.1993	12.2874	12.2874	12.2874	12.2874	17.5123	12.2874	20.2522	21.5248	12.2874	17.927	12.2874	21.7214	22.6295
12.6706	15.5081	1	Q6P087	RPUSD3	14.0893	2.83751	4.61843	1.90704e-05	5.18411e-05	21.3299	1.90704e-05	1	18.7362	12.2874	12.2874	12.2874	12.2874	12.2874	12.2874	12.2874	12.2874	12.2874	12.2874	12.2874	12.2874	12.2874	12.2874	12.2874	12.2874	12.2874	12.2874	12.2874	12.2874	12.2874	12.2874	12.2874	12.2874	12.2874	12.2874	12.2874	12.2874	12.2874	17.7159	17.4128	19.742	12.2874	12.2874	17.68	20.1931
13.1789	18.208	1	Q8IZ73	RPUSD2	15.6935	5.02905	8.52582	3.70732e-12	5.73344e-11	72.6895	3.70732e-12	1	12.2874	12.2874	12.2874	15.3467	12.2874	16.4434	12.2874	12.2874	12.2874	12.2874	12.2874	12.2874	12.2874	12.2874	12.2874	18.1194	18.018	12.2874	15.6836	12.2874	12.2874	12.2874	12.2874	12.2874	12.2874	12.2874	12.2874	12.2874	12.2874	12.2874	17.7498	18.3248	19.6682	12.2874	21.4706	19.0331	20.5838
16.2427	19.8285	1	Q8N122	RPTOR	18.0356	3.58571	6.84172	3.46109e-09	2.31438e-08	46.8091	3.46109e-09	1	17.1595	18.2065	18.7764	17.7307	12.2874	12.2874	15.4497	12.2874	12.2874	15.6215	17.617	12.2874	12.2874	18.5628	17.2263	17.4008	18.0065	19.7071	17.5904	18.3534	16.5719	18.6835	19.5846	15.5803	17.0831	17.198	15.8769	12.2874	12.2874	17.6409	19.598	19.7012	19.4826	20.9207	21.7169	18.9822	19.4878
26.6014	27.706	1	P46781	RPS9	27.1537	1.10468	9.00619	5.32034e-13	1.02722e-11	81.1114	5.32034e-13	1	27.0059	26.612	24.8119	26.296	26.0743	26.3148	26.8971	26.4332	26.9692	26.2503	25.9091	26.4383	26.5762	26.4424	25.6214	26.6798	26.8727	26.4601	27.5029	26.8691	26.7613	26.6745	26.9391	26.5638	26.8563	26.9129	26.7163	26.7914	26.96	27.4274	27.0022	27.9305	28.0661	27.9223	26.5792	27.9187	27.6643
27.256	28.5488	1	P62241	RPS8	27.9024	1.2928	9.81452	2.09906e-14	6.39699e-13	96.3248	2.09906e-14	1	27.3344	27.2232	26.5543	26.9921	26.2816	27.2112	26.9993	27.4556	27.6845	27.5892	26.197	27.1046	27.7552	27.7094	27.0023	27.6945	27.7724	27.4733	26.7234	27.6622	27.524	27.5488	27.3269	26.5559	26.76	27.3885	27.1318	26.8338	27.431	27.8837	28.131	28.1904	28.9247	28.7766	27.4405	28.7283	28.5007
26.4903	27.9869	1	P62081	RPS7	27.2386	1.49657	6.55773	1.08599e-08	6.30989e-08	43.0038	1.08599e-08	1	26.5547	26.0627	25.9493	27.2432	25.6726	26.7346	26.9824	26.2904	27.1552	27.4032	22.8807	26.8746	26.8872	27.257	26.1698	27.7682	26.6401	27.4524	25.1917	28.0684	27.2726	27.9246	26.8393	24.6541	25.3747	24.897	25.1235	26.9383	27.0747	26.9523	26.9104	28.4718	28.188	28.6188	27.8126	27.9476	27.6949
12.462	15.5937	1	P23443	RPS6KB1	14.0279	3.13176	5.08437	3.42305e-06	1.10322e-05	25.8508	3.42305e-06	1	12.2874	12.2874	12.2874	12.2874	12.2874	12.2874	12.2874	12.2874	12.2874	12.2874	12.2874	12.2874	12.2874	12.2874	12.2874	12.2874	12.2874	12.2874	12.2874	17.6982	12.2874	12.2874	12.2874	12.2874	12.2874	12.2874	12.2874	12.2874	12.2874	12.2874	12.2874	12.2874	19.02	12.2874	17.4194	19.0598	12.2874
13.0541	15.4961	1	O75676	RPS6KA4	14.2751	2.44198	4.35131	4.94564e-05	0.000123185	18.9339	4.94564e-05	1	12.2874	12.2874	12.2874	18.1253	15.1499	12.2874	12.2874	12.2874	12.2874	12.2874	12.2874	12.2874	12.2874	12.2874	12.2874	12.2874	12.2874	12.2874	15.3127	12.2874	12.2874	12.2874	12.2874	12.2874	12.2874	12.2874	19.323	12.2874	12.2874	12.2874	17.2939	19.0283	17.2076	18.0163	12.2874	17.5471	17.3419
21.0059	23.0516	1	P51812	RPS6KA3	22.0288	2.04566	5.6783	3.52964e-07	1.43517e-06	32.2431	3.52964e-07	1	21.1552	20.9306	22.2969	23.6423	19.6207	22.2442	20.8519	20.3506	21.236	20.1058	20.3775	15.8458	20.8573	20.8602	20.6569	19.8951	20.9285	21.1275	22.4692	21.5451	21.2288	22.3291	22.4757	20.9621	19.1562	19.8022	21.2497	20.853	21.9447	21.1933	22.9917	24.0863	22.8912	21.5747	24.5091	23.6183	23.1871
27.0171	28.1886	1	P62753	RPS6	27.6029	1.17157	6.17699	4.96748e-08	2.46865e-07	38.1552	4.96748e-08	1	27.7284	27.4658	26.7184	28.2382	27.2038	27.9584	27.3651	26.5946	27.2025	26.9539	24.4248	26.6394	27.171	25.5174	26.6053	27.7625	27.502	27.6051	25.424	27.0462	27.0444	27.2092	27.6894	25.4935	27.2376	27.6359	25.996	27.5521	27.4167	27.2269	27.901	28.932	28.8273	28.8838	28.041	28.7103	28.3453
26.6914	27.8343	1	P62701	RPS4X	27.2628	1.14286	10.3522	2.52086e-15	1.11944e-13	107.169	2.52086e-15	1	27.0353	26.5457	26.8717	26.8623	26.4051	27.0196	26.777	26.8192	27.039	26.6389	25.2525	26.8053	26.7082	26.0756	25.9079	26.6267	26.6368	26.606	26.8389	26.8093	26.9762	27.0342	26.6783	26.0403	26.6245	27.2131	26.5031	26.8768	27.1291	26.7145	27.3625	28.5642	28.1539	28.5249	27.1301	28.2773	27.9837
27.3308	28.4162	1	P61247	RPS3A	27.8735	1.08539	9.09193	3.76748e-13	7.67949e-12	82.6631	3.76748e-13	1	27.7438	27.4603	27.0012	26.5851	26.895	27.6711	27.5367	27.3288	27.2903	27.3446	26.3049	27.7397	26.7531	27.39	25.887	27.4827	27.7006	27.3975	27.5288	27.3059	27.6426	27.6496	27.6401	26.5035	27.2487	27.8135	27.6336	27.5642	27.8764	27.8324	27.5026	28.4567	28.6797	29.0082	27.3199	28.6077	28.3918
19.4421	23.0645	1	P42677	RPS27	21.2533	3.62247	2.6007	0.0115316	0.0179814	6.76365	0.0115316	1	25.0292	23.2822	12.2874	12.2874	24.3458	12.2874	25.0241	23.4396	24.895	12.2874	12.2874	21.5533	23.2251	23.584	23.919	24.1489	23.0174	25.0324	12.2874	12.2874	12.2874	23.1403	23.754	24.0839	12.2874	12.2874	12.2874	12.2874	24.4223	25.3231	24.0348	27.0932	26.8038	12.2874	12.2874	26.3637	26.7417
26.5244	27.9012	1	P62854	RPS26	27.2128	1.37676	4.82436	8.99877e-06	2.65018e-05	23.2744	8.99877e-06	1	26.8593	26.7414	26.5365	27.2385	26.2089	28.0524	27.1844	27.0984	27.587	26.9746	19.9078	27.218	27.2342	26.6424	25.1437	27.2079	26.3871	27.5348	25.3452	26.1494	27.2393	27.1398	26.8431	25.3456	27.2017	28.0407	24.7997	27.3868	27.2612	24.995	26.7526	27.6719	27.9074	29.1627	26.7684	28.3842	26.833
26.5832	27.6367	1	P62851	RPS25	27.1099	1.05356	6.3545	2.45011e-08	1.30302e-07	40.3797	2.45011e-08	1	26.7125	26.6394	25.02	25.4334	25.7361	26.728	26.1314	26.655	26.5916	26.4288	25.1691	26.8703	26.7344	27.4544	26.5016	26.8228	27.3128	27.0188	26.2814	26.5696	26.7492	26.7162	25.9247	25.8818	26.5236	26.7756	27.0948	26.8851	27.0474	27.7296	27.939	27.9143	28.1666	26.8564	26.4684	28.0173	27.3527
25.7364	27.0509	1	P62847	RPS24	26.3936	1.31444	9.07329	4.06077e-13	8.15067e-12	82.3247	4.06077e-13	1	25.8236	26.0176	25.051	26.8507	25.4824	26.5051	25.9605	26.1081	25.7123	25.7655	24.2377	24.9225	26.075	26.7281	24.5449	25.6269	26.254	25.8924	24.5255	25.8389	26.4399	26.0653	25.7225	24.7885	25.5908	25.7691	26.4431	26.014	25.7367	25.3355	26.0008	27.7024	27.448	27.6545	26.9008	27.8887	26.9251
26.0531	27.2336	1	P62266	RPS23	26.6434	1.18049	6.09463	6.88547e-08	3.29792e-07	37.1445	6.88547e-08	1	26.7347	25.643	26.0619	23.8731	25.1392	25.9807	25.6769	26.6396	26.1068	26.917	24.6907	26.5455	26.7729	25.2193	25.026	25.9575	25.992	25.7618	25.8798	26.8609	26.4849	26.381	26.5146	24.7302	26.2334	27.0748	26.1202	26.8596	26.7828	26.9018	26.0845	27.6624	27.3908	27.2654	24.9176	27.6626	27.2501
26.2273	27.3463	1	P60866	RPS20	26.7868	1.11899	4.76038	1.13798e-05	3.27539e-05	22.6613	1.13798e-05	1	25.3423	24.7219	24.5968	26.5148	25.917	24.2334	26.6643	26.9312	25.3724	25.1448	22.7463	26.3418	26.4987	26.2723	27.5549	26.8761	26.4936	25.4278	27.6574	26.7702	27.0188	27.4601	27.1269	25.6302	26.3245	27.4213	26.3119	25.6856	26.4955	28.2527	27.2399	27.7286	27.9994	26.4852	25.9853	27.9006	27.7535
26.2384	27.403	1	P15880	RPS2	26.8207	1.16458	9.25126	1.98637e-13	4.45823e-12	85.5859	1.98637e-13	1	26.5106	26.4025	26.2257	26.4901	25.8082	27.1711	26.0295	26.0348	26.457	26.376	24.2074	26.3157	26.3336	26.5912	25.1785	26.5394	26.2221	26.4777	26.4809	26.0647	26.116	26.3332	25.776	25.6147	25.7029	26.3005	27.141	26.3	26.6802	26.6358	26.8731	28.015	27.7633	28.0101	27.0596	27.7528	27.0889
26.7003	27.813	1	P39019	RPS19	27.2566	1.11268	6.29561	3.09883e-08	1.61623e-07	39.6347	3.09883e-08	1	27.1834	26.8306	25.1956	26.9964	26.7304	26.7641	27.0287	26.9353	27.0867	26.8956	24.7603	27.2775	27.0109	24.788	26.266	27.079	26.8209	26.6423	26.548	27.0254	26.9804	26.9831	26.9499	25.2639	26.8518	27.3125	27.174	27.3813	27.6576	26.6768	26.6124	28.1172	28.402	27.5429	27.252	28.1787	27.9896
25.9952	27.0806	1	P62269	RPS18	26.5379	1.08546	6.83492	3.55739e-09	2.36791e-08	46.7162	3.55739e-09	1	26.651	25.9894	25.389	23.7166	25.4197	26.2096	25.8477	25.8506	25.8332	26.207	24.2507	25.8479	26.1049	25.7225	26.1299	26.954	26.974	26.1389	25.9805	26.2818	26.4437	26.821	26.2915	25.1981	26.1296	26.377	26.4206	25.8941	26.5449	26.1881	26.0427	27.5679	27.0438	26.8629	25.3141	27.2766	27.2416
25.7858	27.0308	1	P62249	RPS16	26.4083	1.24503	9.19326	2.50707e-13	5.48818e-12	84.5161	2.50707e-13	1	26.357	25.6812	25.713	25.88	25.1456	26.4485	26.2029	25.9277	26.1234	25.4354	23.2726	25.643	26.2527	25.3949	25.6137	25.7853	25.7739	25.532	26.0426	25.7638	25.6717	25.2907	25.2753	25.7802	25.7313	26.4626	25.7715	26.2462	26.0499	26.6194	26.4717	27.6001	27.1669	27.5758	26.446	27.3343	26.7448
27.3711	28.6421	1	P62263	RPS14	28.0066	1.27092	8.31183	8.83251e-12	1.21218e-10	69.0866	8.83251e-12	1	27.5058	27.5529	27.1806	28.6171	27.0543	26.86	27.3801	27.2577	27.6493	27.4296	26.4956	27.3338	27.0342	26.6668	26.621	28.1856	28.2269	27.2139	27.385	27.7159	27.7712	27.5136	27.3555	24.9364	27.7305	27.8571	27.1363	27.9538	28.1304	27.1375	27.6168	29.3518	28.8084	29.5494	28.7928	28.94	29.1077
27.0871	28.2001	1	P62277	RPS13	27.6436	1.11304	6.12324	6.1479e-08	2.9814e-07	37.494	6.1479e-08	1	27.8448	27.4131	27.185	26.8932	26.5429	27.1272	27.5472	26.3061	27.3447	27.5126	24.3841	26.7094	26.8314	27.6251	26.0369	28.0145	27.1777	27.2546	27.7391	27.5945	28.7981	27.0499	26.8952	27.6399	25.8179	26.574	26.3512	27.3229	27.2284	27.1625	27.7749	28.2307	29.0266	27.8444	26.9542	28.7016	28.8628
25.7655	27.1621	1	P62280	RPS11	26.4638	1.39668	8.13755	1.7932e-11	2.32256e-10	66.2197	1.7932e-11	1	26.493	24.9318	26.1656	26.011	24.7336	26.6758	24.8751	25.909	25.6932	25.7899	24.8825	26.0422	26.3241	24.4889	24.2827	25.336	25.9684	26.0658	25.0197	26.2963	26.5677	26.737	26.1687	25.0624	26.0716	25.2833	26.2933	26.2883	26.1298	26.0678	26.0747	27.4051	27.7792	26.4732	25.4476	27.7733	27.37
14.726	19.2792	1	Q5VT52	RPRD2	17.0026	4.55323	9.44713	9.06611e-14	2.27274e-12	89.2482	9.06611e-14	1	14.5698	13.5546	16.1397	16.5186	18.6395	17.7963	13.6657	14.7696	12.2874	12.2874	14.4189	14.2204	12.2874	16.9685	12.2874	17.5299	15.4924	15.1274	12.2874	14.6962	15.9625	12.2874	17.3883	16.9194	14.7618	14.8537	12.2874	12.2874	13.948	12.2874	17.9769	19.6792	20.5083	19.6527	20.2964	19.4744	18.5027
22.2474	24.2379	1	Q9NQG5	RPRD1B	23.2427	1.99048	7.90135	4.68635e-11	5.32633e-10	62.4313	4.68635e-11	1	21.8731	22.2352	22.849	23.4417	22.8736	23.2884	22.2196	21.7299	22.5181	23.0149	21.326	22.0391	21.5592	22.6275	21.8676	21.2422	21.9988	23.6905	21.7169	21.3947	20.7713	23.0803	22.6617	22.6165	22.196	22.1972	23.3386	21.0896	22.2989	21.6603	22.2535	24.29	24.8167	24.2127	26.2933	24.227	24.5398
12.6102	19.412	1	Q96P16	RPRD1A	16.0111	6.8018	13.992	3.53417e-21	1.22066e-18	195.775	3.53417e-21	1	12.2874	12.2874	12.2874	12.2874	12.2874	12.2874	12.2874	12.2874	12.2874	12.2874	12.2874	12.2874	12.2874	12.2874	17.2771	12.2874	12.2874	12.2874	17.3028	12.2874	12.2874	12.2874	12.2874	12.2874	12.2874	12.2874	12.2874	12.2874	12.2874	12.2874	12.2874	20.1145	18.8056	20.6966	19.8495	19.7974	12.2874
15.1895	19.4968	1	O75818	RPP40	17.3432	4.3073	5.96659	1.14168e-07	5.16205e-07	35.6002	1.14168e-07	1	12.2874	12.2874	12.2874	17.7334	18.2183	19.1421	12.2874	17.5935	12.2874	16.5827	18.1185	17.1669	12.2874	12.2874	19.1151	12.2874	17.5436	12.2874	18.9306	17.6038	12.2874	21.161	18.4681	12.2874	17.4548	12.2874	12.2874	12.2874	12.2874	12.2874	19.4436	19.2072	19.4604	19.9645	23.894	18.9273	12.2874
12.6098	16.1208	1	P78345	RPP38	14.3653	3.51096	5.43226	9.13455e-07	3.38436e-06	29.5094	9.13455e-07	1	12.2874	12.2874	12.2874	18.5006	12.2874	12.2874	12.2874	12.2874	12.2874	12.2874	12.2874	12.2874	12.2874	12.2874	12.2874	12.2874	12.2874	16.0672	12.2874	12.2874	12.2874	12.2874	12.2874	12.2874	12.2874	12.2874	12.2874	12.2874	12.2874	12.2874	12.2874	17.3204	19.5758	18.4518	12.2874	18.5156	17.8061
16.6231	20.7704	1	P78346	RPP30	18.6968	4.14722	6.5717	1.02674e-08	5.99929e-08	43.1872	1.02674e-08	1	18.359	12.2874	21.3087	19.6616	12.2874	12.2874	12.2874	18.851	12.2874	17.2629	12.2874	12.2874	19.725	18.3574	12.2874	18.7457	18.7836	19.7941	18.0936	19.6897	19.6718	19.4337	18.4535	12.2874	17.738	17.5305	18.805	12.2874	12.2874	20.6351	19.2559	21.5625	21.1297	21.1684	20.3117	20.9881	21.4649
12.5663	16.1232	1	Q8N5L8	RPP25L	14.3447	3.55692	4.97596	5.13396e-06	1.5935e-05	24.7602	5.13396e-06	1	12.2874	12.2874	12.2874	12.2874	12.2874	12.2874	12.2874	12.2874	12.2874	12.2874	12.2874	12.2874	12.2874	12.2874	12.2874	12.2874	12.2874	12.2874	12.2874	12.2874	12.2874	16.8689	16.3499	12.2874	12.2874	12.2874	12.2874	12.2874	12.2874	12.2874	12.2874	21.2078	19.8344	21.1466	20.3339	12.2874	12.2874
26.7898	28.4393	1	P62917	RPL8	27.6145	1.64952	6.68621	6.47903e-09	3.96068e-08	44.7054	6.47903e-09	1	27.9115	26.8809	25.0889	26.4044	25.8649	27.7366	27.0546	27.6255	27.603	27.6241	21.945	27.4105	28.0706	27.2368	25.9254	26.9673	27.441	27.5083	26.435	27.3504	27.6718	27.3696	26.6177	24.8752	25.8253	26.5093	26.3659	26.9058	27.5622	27.0835	27.6114	29.0089	28.9758	27.9978	27.9455	29.0092	28.6313
27.0304	28.4777	1	P62424	RPL7A	27.754	1.44737	8.12648	1.87574e-11	2.41939e-10	66.0396	1.87574e-11	1	27.2556	27.214	27.0638	27.1575	26.1196	27.4296	26.6039	27.1879	27.4053	27.4351	23.4999	27.4264	27.7121	26.3934	26.0266	27.0885	27.4923	27.4318	26.5226	27.5783	27.545	26.8708	26.7609	26.7499	26.8797	27.4373	26.9251	27.6663	27.7601	27.7564	27.5452	28.1049	28.5777	29.1416	27.9396	28.8684	28.2718
27.0034	28.2249	1	Q02878	RPL6	27.6141	1.22147	7.3409	4.57959e-10	3.92167e-09	53.8888	4.57959e-10	1	27.3294	27.1615	26.0355	24.8739	26.9399	27.1806	27.4212	26.9758	27.8916	27.3869	25.3444	27.2036	27.586	26.2882	27.0542	27.0429	27.3917	26.9819	27.3316	27.1457	27.58	27.278	27.4759	25.7063	26.6373	27.0088	26.8029	27.2926	27.6926	27.7497	27.3149	28.703	28.2012	28.6018	25.7042	28.3917	28.2295
26.5499	27.8323	1	P36578	RPL4	27.1911	1.28233	7.63636	1.37749e-10	1.37021e-09	58.314	1.37749e-10	1	26.7842	26.7166	25.1712	26.753	25.7067	27.3323	26.6803	26.4813	27.1143	27.0798	23.8691	26.9545	27.3526	26.615	25.781	26.6914	27.3227	26.7511	26.3594	26.988	26.9888	26.6234	26.382	24.7911	26.511	27.2775	26.4392	26.8724	27.0563	26.5167	27.0848	27.7849	27.9306	27.7894	26.7264	27.8595	27.4136
23.3063	27.0023	1	Q59GN2	RPL39P5	25.1543	3.69606	3.0982	0.00288662	0.00501708	9.59887	0.00288662	1	27.429	26.9484	12.2874	12.2874	24.4417	24.3224	26.1926	27.5006	27.39	28.6573	12.2874	26.053	24.3316	25.2935	25.7678	24.9587	27.7312	27.6728	24.235	27.4506	26.8625	27.2257	25.9312	12.2874	12.2874	12.2874	12.2874	27.3498	27.8502	28.0556	26.8309	29.1869	28.1602	26.0443	12.2874	28.9183	28.9818
25.8679	27.2882	1	P63173	RPL38	26.578	1.42033	4.40085	4.15239e-05	0.000105155	19.3675	4.15239e-05	1	27.2147	26.4133	23.0313	26.799	24.2237	26.0561	26.0362	26.785	26.1954	26.7287	21.7118	26.8792	26.8354	26.3289	24.7285	26.3043	26.3177	26.7026	23.2505	27.0381	26.6066	26.5588	26.1488	25.6021	25.6304	26.2649	24.496	25.9302	26.7068	26.3674	26.0112	27.9963	27.9612	28.1166	27.3628	28.213	27.9645
26.3891	27.6237	1	P61513	RPL37A	27.0064	1.23468	5.32753	1.36374e-06	4.81855e-06	28.3826	1.36374e-06	1	26.6746	26.6083	25.2781	26.4466	25.9031	27.7833	26.4028	26.859	26.032	26.3265	23.036	27.2422	25.4004	24.5811	25.271	26.6759	26.4756	26.5097	26.3494	27.2188	26.2987	26.9633	27.0841	25.0189	26.6899	26.133	27.3776	27.3331	27.4621	27.1328	27.4932	27.5914	27.8486	28.5629	26.4272	28.3365	27.6896
22.9336	26.1361	1	Q969Q0	RPL36AL	24.5349	3.20245	2.92161	0.00480021	0.00801151	8.53582	0.00480021	1	24.1846	24.0107	12.2874	12.2874	12.2874	25.4532	20.9933	26.332	27.4255	24.6073	12.2874	26.365	27.1437	24.0193	23.6149	25.1056	25.0289	25.3382	21.9395	25.468	25.094	25.4651	20.4259	26.9128	25.8686	12.2874	25.3654	25.9662	25.9111	25.935	25.5321	26.1599	27.0995	12.2874	23.0697	25.4827	27.0312
15.7541	20.9364	1	P83881	RPL36A	18.3452	5.18231	4.13435	0.000105176	0.000241462	17.0929	0.000105176	1	23.2514	22.2371	12.2874	12.2874	12.2874	12.2874	12.2874	21.6077	12.2874	12.2874	12.2874	12.2874	12.2874	22.4641	12.2874	12.2874	22.743	19.4473	12.2874	12.2874	21.7729	12.2874	12.2874	12.2874	12.2874	19.4465	12.2874	23.4206	23.8428	12.2874	22.3941	24.0656	23.7713	12.2874	12.2874	22.4159	25.1539
26.8804	28.176	1	Q9Y3U8	RPL36	27.5282	1.29561	5.44645	8.64988e-07	3.22593e-06	29.6638	8.64988e-07	1	27.465	26.8062	26.0323	28.3901	26.3157	27.8211	27.2296	27.0634	27.509	27.1597	21.2665	27.1786	27.5043	27.2417	26.2292	27.4721	27.4214	26.8804	26.0882	26.9197	26.993	27.0421	27.0019	25.132	26.1545	27.5757	27.6748	27.0446	27.2377	27.8034	27.6386	28.111	28.3163	28.7587	27.8877	28.084	27.3058
26.427	27.4399	1	P18077	RPL35A	26.9334	1.01292	4.66264	1.6249e-05	4.47387e-05	21.7402	1.6249e-05	1	27.1019	26.7103	26.1837	27.6543	26.3121	27.6767	26.7886	26.3479	26.3264	25.6803	23.9103	26.9866	24.902	25.4617	25.3865	26.5505	27.023	26.5685	27.0488	26.3341	25.3595	27.0975	27.1833	24.9816	26.0055	26.8053	26.3261	26.5889	27.233	27.4952	27.2061	27.8629	27.8661	27.1404	27.2052	27.9857	26.2948
27.1451	28.6668	1	P42766	RPL35	27.9059	1.52171	8.61355	2.59833e-12	4.19536e-11	74.1933	2.59833e-12	1	28.1683	27.7585	26.2967	26.9719	26.9162	27.3476	27.2861	27.2079	27.8711	27.6182	25.5869	27.1241	27.7309	25.4387	26.3978	27.1942	26.7519	27.2009	26.645	27.9228	27.1462	27.5292	26.7146	26.8319	26.8377	28.3919	25.2163	27.6479	28.107	28.2434	27.3959	29.1448	28.9042	29.7411	27.7957	28.7464	28.9113
26.0114	27.2164	1	P62910	RPL32	26.6139	1.205	4.85692	7.9814e-06	2.37191e-05	23.5897	7.9814e-06	1	26.038	25.9151	25.1846	25.6772	24.9592	27.0833	25.8273	26.1299	26.8123	26.3412	21.721	27.0271	27.0853	25.9932	24.7573	26.2092	27.3177	25.823	25.0376	26.0582	26.1441	26.4861	26.491	24.2533	25.4462	26.8262	26.5334	26.0963	26.4955	27.4385	27.1448	26.97	27.2266	27.3897	26.421	28.0775	26.4109
26.2824	27.7038	1	P62899	RPL31	26.9931	1.42133	4.61296	1.94513e-05	5.27381e-05	21.2794	1.94513e-05	1	27.0021	26.6159	22.936	25.9734	25.4412	27.9514	26.1962	27.2127	27.4886	26.8797	22.3412	27.2926	26.5649	27.0633	25.8569	26.447	27.2263	27.1963	26.3193	26.7014	26.9151	26.8926	26.8353	21.2434	25.8443	26.3533	26.3621	27.0883	27.2838	26.4413	26.7895	28.2851	28.112	26.8	25.2793	28.4149	26.1246
26.9023	28.2408	1	P62888	RPL30	27.5716	1.33851	8.94575	6.7877e-13	1.28656e-11	80.0264	6.7877e-13	1	27.0519	26.6203	26.1345	27.5332	25.4758	27.0359	26.498	26.6109	27.3392	27.0034	24.5477	26.853	26.9183	26.8731	26.6907	27.6589	27.8037	27.3824	27.0574	26.992	27.1368	27.5243	27.2341	26.4149	26.8971	27.7922	27.669	27.0134	26.9768	26.1534	27.0802	28.2379	28.3007	28.6823	27.6648	28.6418	27.8879
26.4463	27.79	1	P39023	RPL3	27.1181	1.34366	9.28389	1.74272e-13	4.0277e-12	86.1907	1.74272e-13	1	26.6227	26.5808	26.0754	26.7837	25.7265	26.8286	26.5692	26.3215	26.8889	26.4365	24.3971	26.9456	26.4592	26.9957	26.0405	26.4179	26.6106	26.7104	26.1572	26.5884	26.875	26.9791	26.7034	25.7193	25.6474	25.9981	25.7956	26.6977	26.8663	27.0583	27.3388	27.972	28.0464	27.8277	26.5241	28.2911	27.4932
25.6051	26.9234	1	P47914	RPL29	26.2643	1.31823	3.92132	0.000216569	0.00046946	15.3768	0.000216569	1	26.6262	25.4041	22.4865	25.2456	24.7523	27.562	25.8307	25.7092	26.5954	25.5816	22.0835	25.9981	26.3102	25.7425	24.9455	25.9919	25.8885	25.7364	26.3227	25.3904	26.0373	25.8835	25.814	21.3922	26.5412	26.4463	25.9366	26.7268	26.0836	26.4372	26.2576	26.9735	27.5464	27.2383	24.7611	27.4265	20.4773
26.0257	27.3018	1	P46779	RPL28	26.6638	1.27609	5.84804	1.8192e-07	7.79462e-07	34.1995	1.8192e-07	1	26.6438	26.1768	23.2228	25.4279	24.9083	25.3361	26.5016	26.1117	26.7265	26.7564	23.6953	26.2533	27.0278	25.9571	25.8219	26.1811	26.055	26.4065	26.4422	26.6978	26.0929	26.4826	25.8077	25.4259	25.1707	25.9026	25.8361	26.6562	26.9013	27.0485	27.1235	28.321	27.5396	26.2872	26.1822	28.1585	27.6003
26.7805	28.3325	1	P46776	RPL27A	27.5565	1.55198	7.11074	1.16544e-09	8.83601e-09	50.5626	1.16544e-09	1	27.4809	26.7696	25.999	27.4254	26.6382	27.1054	26.9949	26.0498	26.58	27.1212	21.9205	26.4266	26.8556	26.1073	25.6418	28.3342	27.1502	26.7706	25.5024	27.2143	27.1649	27.1744	26.9665	26.4852	27.3941	27.4884	27.2543	27.0087	27.9506	27.8546	27.3673	28.2523	28.2226	29.5825	27.3798	28.7744	28.2368
26.8645	28.1862	1	P61353	RPL27	27.5253	1.32167	6.26888	3.44711e-08	1.78144e-07	39.2988	3.44711e-08	1	27.5873	27.3344	25.9656	26.0871	25.9995	27.8729	27.1889	27.2875	26.9734	26.9633	22.9941	26.9775	27.8309	26.3668	26.233	27.2346	27.4564	27.5998	26.8776	27.3751	27.4181	26.9714	26.6929	27.1986	26.2162	26.8614	26.827	26.9869	27.8298	26.8892	26.7022	27.9419	28.7986	28.1045	27.3842	28.6667	27.8069
24.5659	26.8612	1	P83731	RPL24	25.7135	2.29532	7.20015	8.10986e-10	6.48893e-09	51.8421	8.10986e-10	1	25.5702	24.4429	20.7453	22.8008	22.9786	25.9675	24.7667	25.4155	26.7301	25.7972	23.0192	25.7796	25.3592	24.1322	21.8202	25.3245	25.2572	25.3269	22.4039	25.6263	25.3061	25.9793	24.9394	19.7963	24.4096	25.5663	24.9671	24.7339	25.6765	25.4059	25.4978	26.8534	26.9745	27.3446	24.9337	27.2206	26.4766
27.081	28.3121	1	P62750	RPL23A	27.6966	1.23104	6.64603	7.61619e-09	4.57929e-08	44.1697	7.61619e-09	1	27.4045	26.8518	26.2075	27.7558	25.7632	28.1706	26.8614	27.3511	27.8303	27.0798	25.0282	27.394	27.966	25.3515	26.3069	26.8478	27.446	27.1916	26.6787	26.9716	27.5623	27.123	26.6595	25.9473	27.7588	28.3143	27.7124	27.2633	27.4675	27.7226	27.5232	28.1698	28.5618	29.018	28.3894	28.7933	26.7514
25.1804	27.4173	1	P62829	RPL23	26.2989	2.23696	4.72744	1.2836e-05	3.64557e-05	22.3486	1.2836e-05	1	26.6337	26.1689	25.7846	25.4995	23.991	26.772	25.9365	25.9018	27.2432	26.0668	12.2874	26.7339	26.6047	26.7116	23.0194	25.3887	26.1143	25.6465	24.0411	25.8698	26.1026	25.9633	24.87	22.7925	26.0636	25.4412	24.3298	26.4239	26.7332	24.6506	24.8056	27.687	27.8835	27.0616	26.6994	28.3213	27.4262
27.3906	28.5582	1	P35268	RPL22	27.9744	1.16761	6.61978	8.46401e-09	5.03812e-08	43.8214	8.46401e-09	1	26.9648	27.1905	27.2379	26.3868	26.8497	27.3276	26.6486	27.7296	27.5037	27.9269	25.0364	27.1384	28.0779	27.7586	26.5237	27.5191	27.1824	27.6616	27.8359	28.0147	28.0148	28.1051	27.966	26.6945	26.7028	28.1732	28.6531	27.4031	28.0996	27.3027	27.4788	28.203	28.6538	29.3565	27.601	28.5424	28.0616
24.8665	26.6262	1	P46778	RPL21	25.7464	1.75971	4.25458	6.93917e-05	0.000166246	18.1014	6.93917e-05	1	25.8503	24.9549	23.0276	25.2811	24.0335	25.2749	24.7989	25.517	25.7249	25.9948	18.675	26.5946	25.7353	23.2176	22.1544	25.1592	26.0253	26.0227	24.0231	26.0009	25.1596	26.0848	24.8398	23.1191	23.3311	24.2671	26.3809	25.6426	26.2618	25.7854	25.9234	26.9065	27.247	27.621	23.7633	27.6027	27.1953
26.6057	27.9904	1	P84098	RPL19	27.298	1.38462	7.22673	7.28047e-10	5.88592e-09	52.2257	7.28047e-10	1	27.1198	26.4507	24.0522	26.8743	25.7836	26.4104	26.3741	26.2984	27.1234	26.3661	25.7267	25.7519	26.4735	26.0292	25.8736	26.8993	27.2901	26.6457	26.3978	27.0422	26.5033	26.1587	26.6251	26.6135	27.3649	27.4938	27.8081	27.0687	27.3663	27.2474	27.5452	28.0542	28.434	28.2751	26.7128	28.2349	28.4147
26.1714	27.2618	1	Q02543	RPL18A	26.7166	1.0904	9.08831	3.82276e-13	7.74292e-12	82.5973	3.82276e-13	1	26.3643	26.0662	26.3658	27.0682	25.566	26.4877	25.9436	26.6149	25.9391	25.8754	25.1894	26.3377	26.0448	25.4938	25.8251	26.368	26.4288	26.2841	26.4984	25.9299	26.2722	26.669	26.392	25.4597	26.2032	26.0675	26.2227	26.0495	26.7557	26.5531	25.9783	27.5535	27.4894	27.8553	26.6594	27.6882	27.2033
27.574	28.7552	1	Q07020	RPL18	28.1646	1.18125	8.01044	3.00676e-11	3.64387e-10	64.1672	3.00676e-11	1	27.6309	27.3712	27.6225	28.0534	26.8793	28.1177	27.5588	27.7158	27.7839	27.6061	25.5608	27.5877	28.0169	27.291	27.2047	29.2448	27.4773	27.8391	27.9329	27.6565	27.8859	27.485	27.3418	26.9004	26.4945	28.157	27.0616	27.7312	27.9036	27.444	28.2363	29.2498	28.8942	29.3684	28.2497	29.2855	28.1007
26.1241	27.4667	1	P18621	RPL17	26.7954	1.3426	6.79935	4.10655e-09	2.69903e-08	46.2312	4.10655e-09	1	26.6146	26.3954	25.2262	25.9666	25.5504	25.4677	26.359	26.1493	27.229	26.1691	23.382	26.0972	27.0554	26.3552	25.8976	26.8519	26.9779	26.5723	25.9284	26.845	26.6223	26.4447	26.0242	24.3104	24.4936	25.53	25.2192	26.9737	27.252	26.9478	26.9391	28.0855	28.1186	26.9813	26.5989	27.9242	28.0087
27.1227	28.1603	1	P61313	RPL15	27.6415	1.03755	5.49711	7.11831e-07	2.70835e-06	30.2182	7.11831e-07	1	27.522	27.2187	25.4625	25.2731	26.7339	27.4853	27.1149	27.5179	27.4157	26.8621	25.4003	27.5336	27.9185	26.4622	26.5163	27.3339	27.1913	27.2358	27.953	27.6051	27.6777	27.1017	27.6075	25.6223	26.7074	27.1581	27.0476	27.698	27.6062	28.1305	28.6916	28.4491	28.2153	27.5387	26.1268	28.1104	28.0348
26.0476	27.3474	1	P50914	RPL14	26.6975	1.2998	9.09428	3.73203e-13	7.65745e-12	82.7059	3.73203e-13	1	25.937	25.9998	25.3293	25.5787	25.3884	27.1984	26.2143	26.2474	26.5723	26.323	24.9506	26.2806	26.3302	26.4966	25.5381	25.4008	25.8197	25.8602	25.3311	26.1633	25.7366	25.9089	25.7401	25.4866	26.8884	27.0796	27.2254	26.2804	26.3607	26.4177	25.3921	27.3084	27.715	28.5483	26.2347	27.3826	26.5334
25.2659	26.6979	1	P40429	RPL13A	25.9819	1.43201	7.53056	2.11838e-10	1.99243e-09	56.7093	2.11838e-10	1	26.2265	25.2198	26.1113	26.8704	23.6836	26.3215	25.1941	25.6143	25.527	25.5749	23.0106	25.6232	26.2814	24.5986	23.7645	25.5925	25.2716	25.4693	25.2706	25.9193	25.0632	24.8019	24.2316	25.2269	25.4923	26.2611	24.7783	25.8592	24.926	24.4763	24.9801	27.1732	26.7661	27.8829	26.9276	27.3089	26.2855
26.2373	27.6515	1	P26373	RPL13	26.9444	1.41419	4.89156	7.02279e-06	2.10717e-05	23.9273	7.02279e-06	1	27.133	26.7267	24.7738	24.7712	25.3023	27.3045	26.3484	26.4734	25.9735	26.8752	21.0029	26.5093	27.4321	25.4048	26.1192	26.6519	27.2541	26.3501	26.023	27.0689	27.3058	27.3835	25.7856	22.8419	26.787	27.5223	26.6446	26.7227	26.7478	27.0534	27.0628	27.0469	27.3247	27.4269	26.3847	27.768	27.1201
26.6159	27.7273	1	P62906	RPL10A	27.1716	1.11137	9.33878	1.39865e-13	3.31886e-12	87.2127	1.39865e-13	1	26.6	26.511	26.8907	27.773	26.0887	26.6833	26.4908	26.4158	26.5684	26.7207	24.877	26.8659	26.9369	26.1924	25.575	26.554	27.115	27.0746	26.7005	26.8411	26.8338	26.4589	26.3479	26.1286	27.0239	26.8177	26.6748	26.315	26.886	27.1231	27.0097	27.7442	27.5588	28.1948	27.8647	28.011	27.4303
26.3375	27.7489	1	P27635	RPL10	27.0432	1.4114	7.34774	4.45411e-10	3.82693e-09	53.9892	4.45411e-10	1	27.0884	26.8558	23.8022	25.7591	25.6437	27.9652	26.4687	26.751	27.0704	27.1947	24.5741	26.7223	26.72	26.45	25.2851	26.1774	27.1061	26.7818	25.2809	26.5734	26.6798	26.7735	25.9985	25.8655	26.0137	25.9393	25.6233	26.4511	27.8233	25.8907	27.1319	27.7595	28.079	26.8364	26.1208	28.3765	26.7583
16.452	18.8644	1	P49247	RPIA	17.6582	2.41241	2.93316	0.00464578	0.00777884	8.60343	0.00464578	1	18.9886	18.7091	20.6185	18.4963	20.2206	18.476	19.3367	12.2874	18.8094	12.2874	17.8286	19.4088	12.2874	12.2874	12.2874	12.2874	18.9213	12.2874	22.2743	12.2874	20.801	12.2874	12.2874	19.5614	19.1323	12.2874	18.6653	19.8673	12.2874	12.2874	20.1588	18.493	17.9261	19.2219	21.7289	19.9565	20.0379
13.3549	19.2043	1	Q9H7B2	RPF2	16.2796	5.84942	8.04338	2.62976e-11	3.26428e-10	64.696	2.62976e-11	1	12.2874	12.2874	12.2874	19.387	12.2874	19.6403	12.2874	12.2874	12.2874	12.2874	12.2874	12.2874	12.2874	12.2874	12.2874	12.2874	12.2874	12.2874	17.7557	12.2874	12.2874	12.2874	18.7984	12.2874	12.2874	12.2874	12.2874	12.2874	12.2874	12.2874	18.9474	22.4364	18.1533	20.3855	18.767	22.5318	19.2979
17.2682	20.3985	1	Q9H6T3	RPAP3	18.8334	3.13032	7.28009	5.86248e-10	4.86609e-09	52.9997	5.86248e-10	1	18.4715	18.6399	18.5683	19.3146	18.0009	19.5941	17.7261	17.5079	18.3259	17.2331	12.2874	16.0744	19.147	12.2874	16.3529	16.3743	18.0251	17.3994	18.3904	18.8669	18.5539	17.6328	12.2874	16.7788	17.6888	17.4169	17.9672	17.9938	18.4654	12.2874	19.6542	19.9797	19.1199	21.1101	21.124	20.2979	18.5474
15.0443	18.1067	1	Q9BWH6	RPAP1	16.5755	3.06237	6.22633	4.08315e-08	2.07563e-07	38.7671	4.08315e-08	1	16.6747	16.5441	12.2874	16.9331	16.0743	16.5374	14.4297	12.2874	14.8136	12.2874	12.2874	12.2874	12.2874	16.9722	18.9002	12.2874	16.2468	16.2196	15.3805	15.1951	15.561	17.1977	17.2585	17.0738	12.2874	16.2639	12.2874	15.3783	16.7047	12.2874	17.1412	18.832	17.5925	16.4268	19.6768	17.8377	19.038
22.9565	23.9908	1	P35244	RPA3	23.4737	1.03435	2.54491	0.013342	0.0205264	6.47655	0.013342	1	23.0547	22.3697	23.869	23.9484	24.0239	23.006	23.7892	22.6972	23.6798	23.1562	23.6427	21.7009	22.8268	22.2753	23.3226	22.6216	23.7709	23.535	24.2924	23.6552	23.9116	24.044	23.7162	22.9248	23.3736	22.6095	24.2108	23.4087	23.929	12.2874	21.9978	24.3651	23.5489	25.0642	24.9109	23.2414	23.7082
21.4967	23.3818	1	P15927	RPA2	22.4393	1.88504	4.31021	5.71356e-05	0.000140511	18.5779	5.71356e-05	1	22.6305	22.6648	24.2021	22.9125	23.0616	22.66	20.585	19.4949	22.2216	18.2975	20.8314	12.2874	22.8172	19.4604	21.276	22.5303	22.4853	23.5583	22.0668	22.4041	21.8166	22.8753	22.2142	22.0096	20.4241	21.0069	22.3174	20.6301	22.5363	21.1181	21.0026	23.3566	23.7205	24.4672	24.1011	23.6274	22.3657
22.5124	23.7166	1	P27694	RPA1	23.1145	1.20421	6.4713	1.53576e-08	8.5401e-08	41.8778	1.53576e-08	1	22.5698	22.3011	23.5748	23.1456	21.9127	22.3772	22.8369	21.9393	21.9257	21.8731	22.3045	21.7411	22.7979	23.0082	22.366	22.825	23.0507	23.2934	23.11	22.7269	21.8963	23.0362	23.0389	22.4696	22.4089	22.1868	22.538	22.4037	22.6093	21.3205	22.2947	23.6031	23.9845	23.3021	24.0853	22.9298	23.0224
21.2315	22.3729	1	O75116	ROCK2	21.8022	1.14138	4.94109	5.84477e-06	1.79e-05	24.4144	5.84477e-06	1	21.1805	21.0654	21.3087	20.3646	20.7997	21.1357	21.0524	20.4574	21.1691	21.894	20.8861	21.221	21.0399	21.1437	21.8733	21.0701	21.8098	22.3896	22.1329	22.0871	21.2066	21.0916	20.9823	21.0348	20.5303	21.3822	20.7132	21.0231	21.0717	21.4596	21.6015	22.6728	20.6439	22.5167	21.4756	22.8589	21.1139
12.4815	16.7689	1	Q9Y6N7	ROBO1	14.6252	4.28741	6.59601	9.31245e-09	5.48253e-08	43.5073	9.31245e-09	1	12.2874	12.2874	12.2874	12.2874	12.2874	12.2874	12.2874	12.2874	12.2874	12.2874	12.2874	12.2874	12.2874	12.2874	12.2874	12.2874	12.2874	12.2874	12.2874	12.2874	12.2874	12.2874	12.2874	12.2874	12.2874	12.2874	12.2874	12.2874	12.2874	12.2874	18.3031	20.7629	13.6795	20.8688	12.2874	17.375	12.2874
23.301	24.4555	1	P10155	RO60	23.8782	1.15455	7.07849	1.32818e-09	9.88899e-09	50.105	1.32818e-09	1	23.035	22.9212	23.6882	22.4776	23.0137	23.7966	23.6093	23.0847	23.0429	23.4208	23.1824	22.9287	23.5564	23.2111	23.8046	23.2946	23.6092	23.8443	23.8866	23.6873	23.6054	23.5577	23.0736	22.684	22.9949	23.1988	23.2799	22.6159	23.192	23.4419	23.5905	24.6054	25.1586	24.4649	22.729	24.4078	23.5519
18.8753	21.841	1	Q15287	RNPS1	20.3581	2.96571	4.73451	1.25087e-05	3.56239e-05	22.4156	1.25087e-05	1	21.4837	21.4522	12.2874	12.2874	21.1498	19.6976	20.3771	20.4286	21.0612	20.18	19.6351	20.581	20.1472	12.2874	20.3152	19.7822	19.1608	20.4693	12.2874	20.4651	20.0251	20.2288	21.8851	21.4584	12.2874	21.2758	12.2874	20.6264	20.243	19.2284	20.0519	22.9882	23.0566	23.1807	21.3706	22.8433	23.46
16.8083	21.2179	1	O43148	RNMT	19.0131	4.4096	7.78519	7.51787e-11	8.03069e-10	60.6092	7.51787e-11	1	18.9574	12.2874	18.0718	19.5752	12.2874	19.9189	18.3457	17.812	17.9475	12.2874	16.6821	12.2874	12.2874	18.6737	16.1802	16.9808	18.0562	12.2874	19.7118	17.9826	18.124	18.2894	18.553	16.8438	18.1462	18.5964	12.2874	12.2874	19.2934	20.8922	19.1237	21.7542	21.0883	20.9839	20.1907	21.7786	21.2672
12.8006	16.9125	1	O60942	RNGTT	14.8566	4.11195	7.93115	4.15122e-11	4.77045e-10	62.9032	4.15122e-11	1	12.2874	12.2874	12.2874	12.2874	12.2874	12.2874	12.2874	12.2874	12.2874	12.2874	12.2874	12.2874	12.2874	12.2874	12.2874	12.2874	12.2874	16.9315	15.4889	12.2874	12.2874	12.2874	16.2933	12.2874	12.2874	12.2874	16.3438	12.2874	12.2874	12.2874	12.2874	17.4554	20.4209	18.2753	17.2479	12.2874	16.7108
13.4248	15.4999	1	Q5M7Z0	RNFT1	14.4623	2.0751	2.92991	0.00468876	0.00784868	8.58438	0.00468876	1	16.1339	15.0025	12.2874	12.2874	12.2874	18.3713	12.2874	12.2874	12.2874	12.2874	16.6294	12.2874	12.2874	12.2874	12.2874	12.2874	23.4163	12.2874	15.756	12.2874	12.2874	12.2874	12.2874	12.2874	12.2874	12.2874	12.2874	12.2874	15.9599	12.2874	12.2874	17.9381	17.3778	12.2874	12.2874	16.7777	18.119
16.3688	20.098	1	O75150	RNF40	18.2334	3.72923	5.48247	7.53098e-07	2.85663e-06	30.0575	7.53098e-07	1	17.2754	21.0616	17.9554	16.4703	12.2874	19.4708	21.1016	12.2874	12.2874	15.8537	17.7866	12.2874	12.2874	18.5062	21.5626	17.8795	18.1669	16.0947	18.084	12.2874	12.2874	20.526	17.6141	22.6739	12.2874	12.2874	22.2778	12.2874	14.9952	12.2874	16.9152	20.5422	19.6682	20.1997	21.357	20.1767	18.8189
16.0237	18.0467	1	Q96EP0	RNF31	17.0352	2.023	3.98222	0.000176514	0.000389284	15.8581	0.000176514	1	16.0451	17.3059	16.8198	16.7277	16.2746	19.7141	16.4754	12.2874	17.5461	12.2874	12.2874	15.466	12.2874	17.032	15.5	16.53	16.8513	17.4281	17.5524	17.7736	17.028	18.3813	17.6757	17.1084	12.2874	15.7916	12.2874	16.0212	16.0724	16.0878	17.8028	17.0227	16.9528	18.3961	19.5008	17.6984	18.1552
14.8144	17.0436	1	Q96BH1	RNF25	15.929	2.22915	2.51214	0.0145212	0.0222032	6.31087	0.0145212	1	21.7991	18.3123	12.2874	21.3952	22.0674	19.6439	12.2874	12.2874	12.2874	12.2874	12.2874	19.6327	12.2874	12.2874	22.1488	17.5523	12.2874	16.9583	12.2874	21.7004	12.2874	12.2874	12.2874	12.2874	12.2874	12.2874	12.2874	12.2874	12.2874	12.2874	12.2874	18.6319	20.3931	12.2874	19.7097	17.0507	22.7037
20.3449	21.9356	1	Q63HN8	RNF213	21.1402	1.59063	6.93024	2.42033e-09	1.6775e-08	48.0282	2.42033e-09	1	21.1048	21.7395	20.8033	20.1733	20.4971	20.9623	19.9906	19.3172	19.7314	20.1097	19.5163	18.9867	19.5392	19.5754	19.1925	20.1387	19.9299	20.0507	21.1118	20.5081	20.913	20.6778	20.8006	21.1167	18.6508	21.7686	19.5625	21.1118	21.2562	20.5183	21.3379	22.7531	22.3525	21.6488	22.9955	21.8262	22.4849
17.145	20.238	1	Q5VTR2	RNF20	18.6915	3.09304	9.62414	4.47383e-14	1.27163e-12	92.624	4.47383e-14	1	16.9552	16.8985	17.1484	18.9034	18.4695	19.2101	17.8023	16.6025	17.7187	17.8381	17.4208	17.0963	17.0678	16.2685	17.0794	16.3988	16.5533	16.9753	18.3927	17.4087	17.0312	17.3389	17.651	17.68	14.9107	15.9869	17.8788	18.0353	17.8349	12.2874	16.6517	19.4752	20.8706	20.4486	21.2164	20.4569	19.305
16.2518	18.3203	1	Q9P0P0	RNF181	17.286	2.06856	2.21462	0.0303385	0.0437925	4.90453	0.0303385	1	18.3522	19.3706	12.2874	12.2874	18.7836	12.2874	12.2874	20.0888	12.2874	19.4876	12.2874	12.2874	12.2874	20.5535	12.2874	21.4003	20.5345	20.1784	12.2874	17.8541	17.7886	20.2068	20.7109	12.2874	12.2874	12.2874	12.2874	19.1324	19.8739	18.8331	18.6316	21.8358	19.5688	12.2874	22.028	21.1659	21.791
12.4135	15.3405	1	Q8NC42	RNF149	13.877	2.92693	5.2711	1.69065e-06	5.8275e-06	27.7845	1.69065e-06	1	12.2874	12.2874	12.2874	12.2874	12.2874	12.2874	12.2874	12.2874	12.2874	12.2874	12.2874	12.2874	12.2874	12.2874	16.197	12.2874	12.2874	12.2874	12.2874	12.2874	12.2874	12.2874	12.2874	12.2874	12.2874	12.2874	12.2874	12.2874	12.2874	12.2874	12.2874	17.6538	12.2874	17.759	12.2874	12.2874	17.5794
14.8442	17.8344	1	Q9H920	RNF121	16.3393	2.99026	4.21203	8.04463e-05	0.000189941	17.7412	8.04463e-05	1	17.5069	12.2874	12.2874	12.2874	17.2984	20.0549	17.1433	17.4492	17.5318	18.7536	12.2874	17.3503	19.6949	16.9056	12.2874	16.8615	12.2874	16.1057	12.2874	12.2874	12.2874	12.2874	17.1103	16.821	12.2874	12.2874	12.2874	12.2874	16.983	12.2874	12.2874	18.6913	19.9498	12.2874	12.2874	18.557	12.2874
13.4136	17.3813	1	O15541	RNF113A	15.3975	3.96774	5.49755	7.10607e-07	2.70535e-06	30.2231	7.10607e-07	1	12.2874	12.2874	12.2874	18.1037	14.0268	12.2874	12.2874	12.2874	12.2874	12.2874	12.2874	12.2874	12.2874	12.2874	12.2874	12.2874	12.2874	18.1372	18.6382	12.2874	12.2874	19.3651	12.2874	12.2874	12.2874	12.2874	12.2874	12.2874	14.09	12.2874	18.5616	17.609	18.7327	18.9408	12.2874	17.8953	18.894
14.438	17.7659	1	Q5TBB1	RNASEH2B	16.102	3.32788	3.99963	0.000166441	0.000369426	15.997	0.000166441	1	12.2874	12.2874	19.6586	12.2874	12.2874	19.7603	12.2874	16.5844	16.8348	12.2874	16.5284	17.266	12.2874	12.2874	12.2874	12.2874	12.2874	12.2874	18.2787	17.0042	15.6672	12.2874	12.2874	12.2874	12.2874	12.2874	16.9676	16.9868	12.2874	17.7182	17.1504	20.7074	18.6538	19.2898	19.1912	16.0531	12.2874
13.0652	16.8529	1	O75792	RNASEH2A	14.959	3.78774	5.40731	1.00518e-06	3.68467e-06	29.239	1.00518e-06	1	12.2874	12.2874	17.3581	18.1649	12.2874	18.4307	12.2874	12.2874	12.2874	12.2874	12.2874	12.2874	12.2874	12.2874	12.2874	12.2874	12.2874	12.2874	19.3055	12.2874	12.2874	12.2874	12.2874	12.2874	12.2874	12.2874	12.2874	12.2874	12.2874	12.2874	12.2874	19.4638	19.2475	18.5719	19.9171	18.565	18.3323
15.6246	17.8904	1	Q9H871	RMND5A	16.7575	2.26576	3.34048	0.00139624	0.00259116	11.1588	0.00139624	1	18.3756	20.9593	12.2874	18.2914	17.3048	17.5809	17.7971	12.2874	18.3703	12.2874	17.5298	12.2874	18.1467	12.2874	12.2874	12.2874	12.2874	17.7211	12.2874	12.2874	17.6524	18.5658	12.2874	17.2673	18.4715	18.6354	12.2874	17.8237	17.707	16.4256	12.2874	19.3781	19.1856	12.2874	17.8852	19.0365	19.2946
22.1825	23.303	1	Q96DB5	RMDN1	22.7428	1.12049	4.13156	0.00010619	0.000243521	17.0698	0.00010619	1	21.6945	23.3972	23.1316	21.8683	21.3305	23.5481	21.6591	22.5895	23.2923	20.8007	23.6047	21.7066	21.4599	21.4059	22.0406	22.9485	21.8656	22.2414	21.8272	22.563	23.342	21.3213	21.9226	21.6634	22.3417	19.9711	22.325	22.8875	21.8211	21.9193	23.1677	23.8343	23.5355	24.3634	20.8167	25.0425	24.4532
18.3981	20.7191	1	Q13546	RIPK1	19.5586	2.32096	4.8147	9.32428e-06	2.73826e-05	23.1813	9.32428e-06	1	19.0205	19.9575	19.7258	21.1278	12.2874	20.4472	19.75	12.2874	19.0585	18.2607	18.9417	17.5757	19.5774	16.8456	18.3965	19.4469	19.3162	19.3681	18.6838	12.2874	19.0201	18.3609	20.36	20.664	19.7757	18.9571	18.9614	17.3281	19.0353	17.6895	17.8276	22.5194	21.6011	22.1951	21.1541	21.5455	18.5988
12.7765	18.3609	1	Q8IUF8	RIOX2	15.5687	5.58442	8.58128	2.96121e-12	4.71447e-11	73.6383	2.96121e-12	1	12.2874	12.2874	12.2874	12.2874	17.0243	12.2874	12.2874	17.2525	12.2874	12.2874	12.2874	12.2874	12.2874	12.2874	12.2874	12.2874	12.2874	12.2874	12.2874	12.2874	12.2874	17.7465	12.2874	12.2874	12.2874	12.2874	12.2874	12.2874	12.2874	12.2874	12.2874	22.6077	20.0651	17.772	19.4973	19.9486	12.2874
12.4174	17.1023	1	Q9H6W3	RIOX1	14.7598	4.68494	7.16271	9.44003e-10	7.40084e-09	51.3044	9.44003e-10	1	12.2874	12.2874	12.2874	12.2874	12.2874	16.3151	12.2874	12.2874	12.2874	12.2874	12.2874	12.2874	12.2874	12.2874	12.2874	12.2874	12.2874	12.2874	12.2874	12.2874	12.2874	12.2874	12.2874	12.2874	12.2874	12.2874	12.2874	12.2874	12.2874	12.2874	12.2874	20.7315	20.1263	17.4801	12.2874	21.4669	12.2874
12.2874	15.2558	1	Q9BVS4	RIOK2	13.7716	2.96841	5.76322	2.53513e-07	1.05495e-06	33.2147	2.53513e-07	1	12.2874	12.2874	12.2874	12.2874	12.2874	12.2874	12.2874	12.2874	12.2874	12.2874	12.2874	12.2874	12.2874	12.2874	12.2874	12.2874	12.2874	12.2874	12.2874	12.2874	12.2874	12.2874	12.2874	12.2874	12.2874	12.2874	12.2874	12.2874	12.2874	12.2874	12.2874	12.2874	12.2874	12.2874	17.2127	12.2874	16.6701
18.2378	22.1301	1	Q9BRS2	RIOK1	20.1839	3.89228	3.30939	0.00153539	0.00282746	10.952	0.00153539	1	23.2707	20.3916	12.2874	12.2874	12.2874	12.2874	21.4649	22.3972	24.5559	21.749	12.2874	22.5471	12.2874	20.2924	22.4268	21.4159	12.2874	12.2874	22.089	21.9674	20.9542	22.2679	23.8463	22.523	12.2874	12.2874	12.2874	20.9165	20.5276	22.3188	12.2874	24.2602	25.8511	12.2874	12.2874	24.4157	23.2275
17.1266	21.8925	1	Q06587	RING1	19.5096	4.76592	7.32026	4.97999e-10	4.22959e-09	53.5863	4.97999e-10	1	17.2784	12.2874	17.6022	19.8915	18.5005	20.0687	12.2874	19.9494	19.9918	12.2874	20.5992	17.4807	19.9029	12.2874	12.2874	12.2874	19.4536	12.2874	12.2874	20.5137	18.165	21.1881	20.3842	18.9034	19.7712	20.4457	19.4547	19.1126	19.3935	12.2874	12.2874	22.2012	22.2915	22.5739	23.4145	21.9025	21.6441
17.4673	21.6134	1	A6NDU8	RIMOC1	19.5403	4.14608	6.38013	2.2117e-08	1.19255e-07	40.7061	2.2117e-08	1	18.6958	12.2874	21.1105	20.5273	19.1152	19.1907	19.6652	12.2874	19.2353	12.2874	20.147	17.9572	20.3479	12.2874	16.9696	19.6432	19.4344	12.2874	23.5366	12.2874	12.2874	20.3754	20.0833	12.2874	18.6089	18.5796	20.2231	19.3463	12.2874	18.7691	19.3369	22.1929	20.2436	20.2935	23.9873	21.3109	21.3247
13.633	15.5022	1	Q5EBL4	RILPL1	14.5676	1.86922	2.71134	0.00858575	0.0137006	7.35136	0.00858575	1	12.2874	12.2874	12.2874	12.2874	12.2874	12.2874	16.5521	12.2874	17.5888	12.2874	17.1893	12.2874	12.2874	12.2874	12.2874	12.2874	12.2874	12.2874	18.9056	12.2874	18.2888	12.2874	12.2874	17.0166	12.2874	12.2874	12.2874	12.2874	16.5389	12.2874	17.9313	17.0668	18.8155	12.2874	17.6171	12.2874	17.194
12.9126	15.3068	1	Q5UIP0	RIF1	14.1097	2.39426	5.15781	2.59655e-06	8.57288e-06	26.603	2.59655e-06	1	12.2874	12.2874	12.2874	12.2874	12.2874	16.102	12.2874	12.2874	12.2874	16.5312	14.6951	12.2874	12.2874	12.2874	12.2874	12.2874	14.9688	13.5237	12.2874	12.2874	12.2874	12.2874	12.2874	12.2874	12.2874	12.2874	12.2874	12.2874	12.2874	12.2874	17.2825	16.9457	16.321	15.3177	17.9269	12.2874	17.6117
14.8967	16.8151	1	Q6R327	RICTOR	15.8559	1.91845	3.33648	0.00141347	0.00262158	11.1321	0.00141347	1	14.46	16.4098	12.2874	16.0354	15.5548	17.6619	15.5608	12.2874	17.2444	12.2874	16.5106	12.2874	16.7666	12.2874	15.1036	12.2874	12.2874	13.1578	19.24	15.7125	16.5499	16.9082	15.8972	12.2874	15.0575	14.9201	12.2874	16.0028	17.3693	16.7993	12.2874	15.7418	17.5873	18.8221	17.9204	16.3879	17.5332
20.0246	21.0592	1	Q9NPQ8	RIC8A	20.5419	1.03454	2.46944	0.0161994	0.0245638	6.09811	0.0161994	1	20.3611	18.7137	21.3151	21.2007	21.0409	21.6129	20.4127	18.9418	20.4292	19.9169	20.3835	19.502	20.1677	19.3142	20.1427	18.3309	20.4584	21.2441	21.2638	20.0686	20.2453	20.3843	20.7782	20.5047	16.3151	19.5268	18.1961	20.5742	20.5926	19.4653	19.3598	22.6415	20.4413	21.4219	20.3323	22.1486	21.3861
15.1634	17.7289	1	Q8IUC4	RHPN2	16.4462	2.56548	3.90921	0.000225512	0.000487148	15.282	0.000225512	1	17.9361	17.8458	12.2874	12.2874	17.3264	17.6798	17.3658	12.2874	17.1066	12.2874	15.6025	16.991	16.6926	12.2874	17.8662	18.3055	12.2874	17.9091	12.2874	12.2874	12.2874	19.1332	17.6731	16.9895	12.2874	12.2874	12.2874	15.879	12.2874	12.2874	19.7404	19.2822	18.4512	17.7633	18.9786	16.7566	17.6045
20.6416	23.5545	1	Q15382	RHEB	22.098	2.91283	4.75694	1.1524e-05	3.31535e-05	22.6285	1.1524e-05	1	22.2232	21.5954	20.3492	12.2874	21.9146	23.651	21.541	22.0399	21.4454	21.6098	20.629	21.1044	20.5513	22.3748	22.6361	22.4192	22.2712	21.8808	12.2874	20.9019	12.2874	23.1325	21.6978	23.0151	12.2874	22.0896	22.71	21.8373	21.5007	21.582	22.0376	22.5116	23.3106	23.9444	23.4409	23.5965	23.3832
14.1178	16.0587	1	O15211	RGL2	15.0882	1.94098	2.4898	0.0153786	0.0234106	6.1991	0.0153786	1	17.2105	12.2874	17.8364	12.2874	12.2874	17.5536	12.2874	12.2874	12.2874	12.2874	12.2874	20.4085	15.5687	17.5815	12.2874	15.9273	16.7382	15.3558	12.2874	16.5535	12.2874	12.2874	12.2874	12.2874	12.2874	12.2874	16.1479	12.2874	17.3071	12.2874	12.2874	17.4604	17.3727	18.2771	16.8886	18.8694	19.0243
14.5814	18.1077	1	P22670	RFX1	16.3446	3.52631	6.28598	3.22005e-08	1.67524e-07	39.5136	3.22005e-08	1	12.2874	12.2874	16.8773	17.2928	16.5691	16.718	12.2874	12.2874	12.2874	17.9654	12.2874	12.2874	18.3322	17.1307	12.2874	12.2874	16.0644	12.2874	12.2874	16.5873	17.7391	12.2874	12.2874	16.4926	19.9646	19.1316	12.2874	16.2719	12.2874	12.2874	12.2874	17.8805	17.3596	20.6369	17.1161	19.2486	17.0871
15.3526	18.4142	1	Q96AA3	RFT1	16.8834	3.06167	4.42775	3.77502e-05	9.64624e-05	19.605	3.77502e-05	1	17.8733	17.5679	19.2095	12.2874	18.5303	12.2874	18.0922	12.2874	18.2417	12.2874	12.2874	12.2874	12.2874	12.2874	18.131	16.2282	12.2874	12.2874	19.6549	18.201	12.2874	12.2874	12.2874	17.6214	12.2874	17.9734	17.4131	17.8461	12.2874	18.5947	20.439	19.3896	18.4132	19.5674	17.0411	20.4145	19.0178
14.1535	17.5363	1	Q8WZ73	RFFL	15.8449	3.3828	4.40062	4.15584e-05	0.000105199	19.3655	4.15584e-05	1	12.2874	18.5545	12.2874	12.2874	18.3745	18.5149	12.2874	12.2874	12.2874	17.7934	12.2874	12.2874	18.6824	12.2874	12.2874	12.2874	12.2874	12.2874	18.8305	16.5492	16.8631	17.6982	12.2874	12.2874	12.2874	12.2874	12.2874	12.2874	18.861	12.2874	12.2874	18.7292	19.7371	12.2874	21.1998	12.2874	19.8482
15.9548	21.1653	1	P40937	RFC5	18.56	5.21049	8.44451	5.15509e-12	7.59459e-11	71.3097	5.15509e-12	1	12.2874	12.2874	19.9244	16.6199	16.7861	12.2874	17.5826	12.2874	12.2874	17.1164	17.5652	17.2217	18.3852	12.2874	12.2874	16.0222	17.6853	18.842	19.8336	17.0106	16.7139	18.095	18.1254	17.7621	12.2874	17.5838	17.9152	17.363	12.2874	12.2874	17.5703	21.3035	22.3847	18.9842	22.4225	21.3033	23.4226
15.8954	22.5222	1	P35249	RFC4	19.2088	6.62682	11.9252	6.1081e-18	6.90438e-16	142.21	6.1081e-18	1	17.5566	12.2874	12.2874	19.6916	12.2874	12.2874	12.2874	17.9887	16.755	12.2874	16.6383	16.3704	18.5954	12.2874	12.2874	16.8759	12.2874	17.212	21.1712	17.3558	16.8175	17.9718	17.232	12.2874	12.2874	17.8366	18.1163	17.878	18.12	18.0075	19.4049	22.8053	23.4876	21.0013	23.0073	21.3796	24.3996
15.6899	21.572	1	P40938	RFC3	18.631	5.8821	10.1601	5.35964e-15	2.06962e-13	103.227	5.35964e-15	1	12.2874	12.2874	19.0837	18.787	17.5182	21.1268	18.6037	12.2874	18.9275	12.2874	12.2874	12.2874	18.7758	12.2874	17.1568	12.2874	12.2874	16.2142	12.2874	18.0046	12.2874	17.4002	18.7569	12.2874	18.9846	18.1708	17.9024	17.2835	12.2874	16.9481	17.0065	22.0852	22.1333	21.0705	21.525	20.8375	23.0745
15.0777	21.3164	1	P35250	RFC2	18.1971	6.23876	9.51468	6.92184e-14	1.81584e-12	90.5292	6.92184e-14	1	12.2874	12.2874	12.2874	20.6084	12.2874	20.8042	12.2874	12.2874	18.5338	12.2874	16.3404	12.2874	12.2874	17.6228	12.2874	12.2874	17.6134	18.1628	19.9502	12.2874	12.2874	20.3116	19.4861	18.2857	12.2874	12.2874	17.4009	12.2874	12.2874	12.2874	21.1142	21.7156	20.5694	19.4747	22.0105	21.5841	22.8412
14.335	18.9754	1	P35251	RFC1	16.6552	4.64042	7.34666	4.47368e-10	3.83626e-09	53.9734	4.47368e-10	1	12.2874	12.2874	14.4977	16.3232	12.2874	20.5076	12.2874	12.2874	12.2874	12.2874	17.0131	12.2874	12.2874	12.2874	12.2874	18.2959	12.2874	19.2352	17.2904	15.5252	12.2874	15.3422	19.9143	12.2874	16.3207	12.2874	12.2874	12.2874	12.2874	17.675	15.2697	20.0343	20.0201	16.5735	19.3116	18.7024	21.7926
12.2874	15.6374	1	Q9GZR2	REXO4	13.9624	3.34997	6.09009	7.01045e-08	3.35261e-07	37.0892	7.01045e-08	1	12.2874	12.2874	12.2874	12.2874	12.2874	12.2874	12.2874	12.2874	12.2874	12.2874	12.2874	12.2874	12.2874	12.2874	12.2874	12.2874	12.2874	12.2874	12.2874	12.2874	12.2874	12.2874	12.2874	12.2874	12.2874	12.2874	12.2874	12.2874	12.2874	12.2874	12.2874	15.4165	12.2874	17.6613	17.0874	12.2874	17.1722
21.2715	22.6442	1	Q86VR2	RETREG3	21.9579	1.37269	3.29957	0.00158196	0.00290547	10.8872	0.00158196	1	21.7507	21.8748	22.2788	20.8936	21.7338	22.2425	22.0953	12.2874	22.1537	22.259	18.3446	21.8486	21.5733	22.4661	22.2039	22.5213	22.3168	22.6943	19.4305	22.5992	22.4643	21.8551	21.4427	18.5658	21.0385	21.1664	21.9421	21.6527	18.483	23.4175	21.8217	19.7804	23.751	23.3118	20.837	22.055	22.1873
18.6406	20.7983	1	Q8NC44	RETREG2	19.7194	2.15763	3.63827	0.000548116	0.00109818	13.237	0.000548116	1	19.3907	20.356	21.2823	21.4211	18.9768	21.6062	20.6307	19.075	19.781	19.985	20.0519	19.7717	20.523	18.105	19.5867	19.459	19.1308	20.606	12.2874	12.2874	17.8261	17.4395	19.8406	17.8908	12.2874	12.2874	19.0102	17.9506	19.0892	20.0018	19.9221	21.1774	20.4536	21.677	22.5166	20.6012	20.773
14.9042	19.1692	1	Q9BWE0	REPIN1	17.0367	4.26493	6.6877	6.4402e-09	3.94082e-08	44.7254	6.4402e-09	1	16.5924	15.4806	12.2874	12.2874	12.2874	16.9309	12.2874	17.7773	12.2874	14.8759	16.9032	16.189	16.9445	16.5205	12.2874	12.2874	12.2874	18.3714	18.1755	12.2874	16.4819	12.2874	20.8672	12.2874	12.2874	16.9577	17.6491	14.33	12.2874	18.9599	12.2874	19.6213	19.0909	19.1316	15.4624	19.6639	19.5678
17.3349	18.8354	1	Q9P260	RELCH	18.0852	1.50051	2.81492	0.0064692	0.0105199	7.92374	0.0064692	1	16.9486	17.2965	20.7926	21.0968	15.2217	20.0005	19.2423	16.0638	20.2337	16.5653	16.2732	12.2874	18.4213	17.1829	12.2874	17.32	16.0802	18.1209	16.2125	17.0767	18.7327	16.3887	19.5757	16.9617	19.8369	18.2837	12.2874	16.2916	18.5054	17.4147	18.3789	15.6313	19.0873	19.5443	20.1846	15.5718	18.4312
21.4347	22.5194	1	Q04206	RELA	21.9771	1.08473	5.48887	7.34764e-07	2.79219e-06	30.1277	7.34764e-07	1	21.403	21.2367	21.0767	21.9601	21.1983	20.9658	21.7185	20.226	22.1329	20.9915	21.1958	19.7152	21.6219	20.9323	20.9874	21.4728	21.1403	21.6872	21.9539	22.0748	22.0672	22.0326	22.2211	21.5475	21.6082	20.5371	22.5322	21.298	22.3777	20.6803	21.8829	23.0544	22.0902	22.9175	22.9356	22.8537	20.9359
13.9319	17.6181	1	Q04864	REL	15.775	3.68617	6.49312	1.40725e-08	7.92468e-08	42.1606	1.40725e-08	1	16.3284	16.8737	12.2874	20.3844	16.1514	18.7214	12.2874	12.2874	12.2874	12.2874	12.2874	12.2874	16.887	12.2874	12.2874	12.2874	12.2874	17.5121	18.1891	12.2874	12.2874	12.2874	12.2874	15.7464	12.2874	12.2874	17.0599	12.2874	12.2874	12.2874	12.2874	19.9144	16.8735	18.8891	17.5202	18.3495	17.4995
13.987	16.6396	1	Q9H6H4	REEP4	15.3133	2.6527	3.20901	0.00207902	0.00371906	10.2978	0.00207902	1	12.2874	18.6513	12.2874	12.2874	19.5982	12.2874	18.5276	12.2874	18.9037	12.2874	12.2874	12.2874	12.2874	12.2874	12.2874	12.2874	12.2874	12.2874	19.3908	12.2874	12.2874	18.5848	18.3285	12.2874	12.2874	12.2874	12.2874	12.2874	18.9998	12.2874	12.2874	17.7917	18.7459	12.2874	19.7211	12.2874	18.5272
21.4057	23.4949	1	P46063	RECQL	22.4503	2.08913	4.92852	6.12393e-06	1.86264e-05	24.2903	6.12393e-06	1	21.3075	20.5682	21.8789	21.433	20.8629	21.7183	21.0842	20.8443	22.0095	19.6355	20.8655	21.032	21.2564	20.7565	21.179	20.8497	22.0186	21.868	23.1739	22.2066	21.8463	21.8621	22.1768	22.233	18.889	20.9681	22.3397	21.1192	21.5327	21.2383	22.8237	25.0496	23.8346	24.1786	24.698	23.4452	23.2018
15.1997	19.9606	1	Q9UKL0	RCOR1	17.5801	4.76091	8.21117	1.32947e-11	1.74743e-10	67.4233	1.32947e-11	1	12.2874	15.8567	19.2834	19.5655	17.2039	17.1284	18.1479	12.2874	18.5273	12.2874	12.2874	12.2874	12.2874	19.3288	12.2874	17.4154	12.2874	12.2874	16.0739	18.2198	17.4067	18.5452	12.2874	16.14	12.2874	12.2874	12.2874	12.2874	12.2874	18.0318	20.0037	21.1402	20.5398	21.3117	20.9658	20.6546	19.3626
21.2296	23.2273	1	Q14257	RCN2	22.2285	1.99771	4.96026	5.44278e-06	1.68096e-05	24.6042	5.44278e-06	1	22.7466	21.7597	21.9517	21.1678	21.4662	23.3334	22.7054	20.8499	21.9899	21.5632	21.2572	20.2317	21.8523	22.5237	21.0186	20.8281	21.7131	20.7334	19.3202	21.654	21.9264	21.7769	21.7176	21.522	20.8527	21.7807	20.667	21.6585	22.2265	12.2874	21.0358	24.0292	22.1786	18.5107	23.1705	23.2466	23.3684
20.11	22.3798	1	Q9P258	RCC2	21.2449	2.26978	7.63989	1.35786e-10	1.35286e-09	58.3679	1.35786e-10	1	20.0764	16.6534	22.3238	22.2961	19.4414	18.8719	21.3324	17.5842	19.8713	18.2057	18.8895	19.1004	21.1289	20.3328	20.2544	19.6051	19.9816	20.2639	22.2485	20.5458	20.1434	21.0194	19.133	20.5488	19.207	19.8724	21.4326	19.6882	21.5433	19.8896	21.9258	22.2922	22.0992	23.0638	23.7739	21.8506	21.5936
18.7072	20.6778	1	Q96I51	RCC1L	19.6925	1.97062	4.44392	3.5644e-05	9.16076e-05	19.7484	3.5644e-05	1	19.0682	16.7483	19.0305	19.639	17.1705	18.1619	20.2915	17.9474	19.5072	19.3193	19.5205	19.1407	19.3184	18.9252	18.8086	17.5776	19.0015	19.4266	18.3192	19.7089	17.6009	20.2643	20.4592	17.9345	18.5686	17.6754	18.8779	18.8413	18.8955	12.2874	21.8863	21.0784	21.1495	21.0761	20.1724	21.3747	22.0786
12.2874	14.5504	1	Q5TC82	RC3H1	13.4189	2.26297	5.65309	3.8931e-07	1.56859e-06	31.9574	3.8931e-07	1	12.2874	12.2874	12.2874	12.2874	12.2874	12.2874	12.2874	12.2874	12.2874	12.2874	12.2874	12.2874	12.2874	12.2874	12.2874	12.2874	12.2874	12.2874	12.2874	12.2874	12.2874	12.2874	12.2874	12.2874	12.2874	12.2874	12.2874	12.2874	12.2874	12.2874	12.2874	18.1186	17.3386	15.3679	12.2874	16.1797	16.7827
20.9526	23.5764	1	P62877	RBX1	22.2645	2.62376	3.25318	0.00182064	0.00329997	10.5832	0.00182064	1	23.4133	22.2045	12.2874	25.7005	22.2335	12.2874	22.7274	24.8962	22.9011	25.4011	12.2874	20.9496	22.09	21.2748	21.583	22.0714	22.5942	22.306	12.2874	22.3122	24.7577	23.6297	22.0219	23.275	24.8478	23.4156	24.8365	22.2537	22.11	12.2874	12.2874	23.3378	24.1643	24.6504	25.6444	23.4318	24.2294
13.7128	15.5006	1	Q06330	RBPJ	14.6067	1.78781	2.6159	0.0110787	0.0173449	6.84293	0.0110787	1	12.2874	12.2874	17.6133	17.4767	12.2874	18.0268	12.2874	12.2874	12.2874	12.2874	16.0226	12.2874	12.2874	12.2874	12.2874	15.676	16.0974	17.4637	12.2874	12.2874	12.2874	18.2847	18.1116	12.2874	12.2874	12.2874	12.2874	12.2874	12.2874	12.2874	12.2874	17.4747	12.2874	18.2435	20.3039	12.2874	18.7559
22.4861	24.4823	1	P38159	RBMX	23.4842	1.99621	7.04316	1.53253e-09	1.12356e-08	49.6061	1.53253e-09	1	22.7759	22.1202	23.5019	22.9921	22.5106	23.4296	22.3116	23.5015	22.9049	22.7994	21.592	22.0819	21.1497	20.0419	23.5383	21.7959	20.6508	18.813	23.4817	21.9102	22.4854	23.144	23.2451	23.2056	23.8398	22.7746	24.1685	22.6042	22.7279	22.663	22.3067	24.2993	25.6643	25.2881	24.3794	24.0942	24.2703
22.8997	25.394	1	Q9Y5S9	RBM8A	24.1468	2.49428	6.01631	9.38406e-08	4.36355e-07	36.196	9.38406e-08	1	23.3142	23.2179	23.0831	12.2874	23.7798	23.1605	21.8974	23.066	23.08	22.7377	23.7458	23.0414	23.3295	23.0788	22.8604	23.326	23.2014	24.2565	24.0146	23.5639	23.2359	25.0487	25.024	23.8044	22.2474	24.0296	22.9493	21.5553	23.4235	22.2013	22.3294	26.5561	25.4168	24.8455	23.5885	26.5505	25.9269
13.2908	15.8891	1	Q9Y580	RBM7	14.5899	2.5983	3.67268	0.000490587	0.000992508	13.4886	0.000490587	1	12.2874	12.2874	12.2874	12.2874	12.2874	19.4575	12.2874	12.2874	12.2874	18.7803	12.2874	12.2874	12.2874	12.2874	12.2874	12.2874	12.2874	12.2874	12.2874	12.2874	12.2874	12.2874	18.4389	12.2874	12.2874	12.2874	18.1357	12.2874	12.2874	12.2874	17.7288	12.2874	20.8813	17.4144	17.8745	16.7152	19.2148
14.0513	17.2249	1	P52756	RBM5	15.6381	3.17364	5.01175	4.49256e-06	1.41347e-05	25.1176	4.49256e-06	1	15.643	18.1941	12.2874	18.106	12.2874	18.985	16.4347	12.2874	12.2874	12.2874	12.2874	16.0992	12.2874	12.2874	12.2874	12.2874	12.2874	17.7719	12.2874	15.8836	12.2874	12.2874	12.2874	18.115	12.2874	12.2874	17.0432	12.2874	12.2874	12.2874	17.5651	19.5833	16.9163	19.4135	18.0131	19.1111	17.7744
20.0759	21.403	1	A0AV96	RBM47	20.7395	1.32712	4.03487	0.000147721	0.000331187	16.2801	0.000147721	1	20.6683	19.5549	20.1981	21.5142	20.6031	20.8068	19.8142	17.7117	17.6007	20.2572	19.8691	20.0892	19.3109	19.7344	20.0391	20.5486	21.2125	21.1595	20.2072	20.3255	20.8055	21.3484	20.3752	21.1958	20.2219	20.1784	20.3927	19.579	20.0258	16.509	20.4964	21.5972	21.1682	21.2004	24.0788	21.4331	23.2327
15.2297	20.4161	1	Q9BTD8	RBM42	17.8229	5.18645	8.85887	9.6367e-13	1.75693e-11	78.4797	9.6367e-13	1	17.0122	12.2874	12.2874	20.0955	12.2874	18.858	12.2874	12.2874	19.2023	12.2874	12.2874	16.6127	17.5923	12.2874	12.2874	12.2874	18.2188	19.0178	12.2874	18.4734	17.742	18.2534	16.0866	12.2874	17.5762	17.7571	12.2874	17.2709	18.0394	12.2874	12.2874	20.5438	22.07	21.838	19.0221	21.8636	20.7699
19.5613	21.5475	1	Q9BWF3	RBM4	20.5544	1.98613	3.93074	0.000209851	0.000457128	15.4507	0.000209851	1	20.3575	20.1381	17.672	19.4605	18.7231	21.6926	19.9454	18.4648	20.1855	18.1479	16.2507	19.3423	20.6011	19.0747	17.5945	21.2853	20.38	20.0361	20.5408	18.9936	20.8575	20.9892	18.9381	20.9411	21.5396	21.3646	20.7809	19.6012	20.7134	12.2874	19.5014	22.4539	22.3962	23.4056	21.2526	21.5128	22.2748
21.5248	23.3424	1	Q14498	RBM39	22.4336	1.81762	9.10176	3.62143e-13	7.47988e-12	82.842	3.62143e-13	1	20.9456	21.1833	21.4893	22.0399	21.0254	21.3993	21.0946	21.3105	22.2123	20.8794	19.3095	20.8015	21.6985	21.9969	21.4404	21.7486	21.7676	21.3636	22.4273	21.8819	21.7824	22.3533	21.9841	21.7214	21.9698	22.1153	22.2695	21.0642	21.6431	20.3566	21.9928	23.3617	23.6247	23.3342	23.6876	23.8227	22.8584
12.2874	15.9112	1	P42696	RBM34	14.0993	3.62374	7.06514	1.40198e-09	1.03887e-08	49.9162	1.40198e-09	1	12.2874	12.2874	12.2874	12.2874	12.2874	12.2874	12.2874	12.2874	12.2874	12.2874	12.2874	12.2874	12.2874	12.2874	12.2874	12.2874	12.2874	12.2874	12.2874	12.2874	12.2874	12.2874	12.2874	12.2874	12.2874	12.2874	12.2874	12.2874	12.2874	12.2874	12.2874	18.5945	18.1659	18.1695	16.8392	18.5004	18.9228
13.0596	16.3463	1	Q96EV2	RBM33	14.703	3.28671	5.78188	2.35696e-07	9.88745e-07	33.4301	2.35696e-07	1	16.5023	16.8512	12.2874	12.2874	12.2874	18.3891	17.1334	12.2874	12.2874	12.2874	12.2874	12.2874	16.4989	12.2874	12.2874	12.2874	12.2874	12.2874	12.2874	12.2874	12.2874	12.2874	12.2874	12.2874	12.2874	12.2874	12.2874	12.2874	12.2874	12.2874	12.2874	17.5512	17.6836	12.2874	18.9658	18.9084	17.6094
14.7577	22.3516	1	P98179	RBM3	18.5547	7.59389	9.08826	3.82351e-13	7.74292e-12	82.5964	3.82351e-13	1	12.2874	12.2874	12.2874	12.2874	12.2874	21.9714	12.2874	12.2874	12.2874	12.2874	12.2874	12.2874	12.2874	12.2874	19.9254	12.2874	22.0894	20.8682	21.8577	12.2874	20.7415	20.6335	12.2874	12.2874	18.0922	12.2874	20.9867	12.2874	12.2874	12.2874	12.2874	24.4476	23.6305	21.2482	20.259	19.6339	22.1888
14.5517	18.934	1	Q9NW13	RBM28	16.7428	4.3823	6.69506	6.25222e-09	3.84852e-08	44.8239	6.25222e-09	1	12.2874	12.2874	12.2874	17.676	12.2874	18.6423	12.2874	15.1174	16.3723	12.2874	12.2874	12.2874	12.2874	19.0811	12.2874	16.7029	12.2874	18.7636	12.2874	16.4564	16.9316	12.2874	12.2874	22.1013	16.1923	12.2874	17.0812	12.2874	12.2874	12.2874	18.8092	19.383	19.4808	19.8289	19.8131	12.2874	18.196
13.4415	19.077	1	Q9P2N5	RBM27	16.2592	5.6355	12.6793	3.77833e-19	6.7114e-17	160.765	3.77833e-19	1	16.8105	12.2874	12.2874	18.174	16.6039	12.2874	12.2874	12.2874	12.2874	12.2874	12.2874	12.2874	12.2874	12.2874	17.9144	15.7826	12.2874	12.2874	12.2874	12.2874	12.2874	12.2874	12.2874	12.2874	16.8061	12.2874	15.8421	16.1411	12.2874	12.2874	12.2874	19.7044	19.659	19.3107	18.6091	19.2976	19.5645
17.3223	19.944	1	Q5T8P6	RBM26	18.6331	2.62173	5.24391	1.87457e-06	6.39288e-06	27.4986	1.87457e-06	1	18.1773	18.0936	18.6319	19.7381	17.2854	19.3513	18.5818	17.6124	19.4379	18.847	12.2874	12.2874	20.0782	18.0378	16.163	18.3915	18.4925	18.0006	12.2874	18.2506	17.3615	16.9286	18.2525	16.3854	18.7553	19.4508	19.3762	18.209	17.6627	12.2874	12.2874	21.0728	20.0001	20.0955	20.5664	20.1655	18.9304
17.0677	19.815	1	Q9NW64	RBM22	18.4414	2.74731	3.83511	0.000288476	0.000610641	14.7081	0.000288476	1	18.9469	18.8642	17.1749	20.2893	12.2874	19.81	16.0052	17.3211	19.1558	19.0367	12.2874	12.2874	19.1083	18.1283	12.2874	19.8163	12.2874	19.0926	17.9803	19.3053	18.5054	16.4671	12.2874	17.1311	19.7154	16.4476	20.071	16.7429	12.2874	19.3237	18.6474	21.7746	20.5726	21.5321	21.8804	21.8124	20.4036
13.1941	14.5878	1	Q9Y4C8	RBM19	13.891	1.39372	2.5271	0.0139717	0.0214328	6.38624	0.0139717	1	12.2874	12.2874	12.2874	12.2874	12.2874	15.9096	17.9829	12.2874	12.2874	12.2874	12.2874	12.2874	12.2874	12.2874	15.1522	14.6456	12.2874	12.2874	12.2874	12.2874	12.2874	20.0808	15.1363	12.2874	12.2874	15.2121	12.2874	12.2874	12.2874	12.2874	12.2874	18.7738	12.2874	18.1499	12.2874	12.2874	18.4871
17.667	21.2732	1	Q96I25	RBM17	19.4701	3.60622	6.71543	5.75992e-09	3.60619e-08	45.0969	5.75992e-09	1	19.7432	18.121	18.942	20.4983	19.0279	19.5701	20.0072	17.9695	19.9204	16.5556	18.1712	12.2874	19.3204	17.9432	12.2874	19.0259	18.3932	12.2874	17.8827	12.2874	18.8889	19.7747	19.0749	19.4011	19.2959	19.7651	17.8709	19.662	19.1265	12.2874	12.2874	21.8253	21.6573	20.621	22.4477	22.5043	22.2023
17.2873	19.1059	1	Q96T37	RBM15	18.1966	1.81862	4.5785	2.20247e-05	5.91481e-05	20.9627	2.20247e-05	1	18.175	16.6917	17.8912	17.7418	16.7781	19.4478	17.2692	12.2874	20.0985	17.4093	17.664	15.0271	17.7944	18.7886	18.4678	19.2264	16.8586	16.9516	19.0312	17.7136	17.767	18.2398	18.2412	16.9087	17.5182	15.0568	18.1082	15.5477	17.5994	12.2874	17.3191	18.3402	19.0646	17.9915	19.4888	19.6455	18.7939
21.4367	23.3924	1	Q96PK6	RBM14	22.4145	1.95579	5.12192	2.97247e-06	9.69051e-06	26.2341	2.97247e-06	1	21.9066	20.9956	21.9405	22.5586	21.4257	22.9629	20.7762	21.4384	21.6013	20.9281	19.0679	21.3723	22.4453	21.253	20.6589	21.4285	21.3155	22.0032	21.9612	22.2582	22.3084	23.0065	21.9085	22.2424	22.6175	21.943	22.87	20.6953	22.0166	12.2874	22.3427	24.2235	24.0778	24.2873	23.5483	23.6439	22.8797
13.3872	16.6456	1	Q8IXT5	RBM12B	15.0164	3.25841	5.39446	1.05589e-06	3.84335e-06	29.1002	1.05589e-06	1	12.2874	12.2874	12.2874	12.2874	12.2874	18.5255	12.2874	12.2874	12.2874	15.722	12.2874	12.2874	12.2874	16.0694	16.4603	12.2874	12.2874	12.2874	16.9161	12.2874	15.9165	16.1782	12.2874	12.2874	12.2874	12.2874	16.6048	12.2874	12.2874	12.2874	12.2874	18.7401	17.3125	18.0397	15.6811	12.2874	17.6567
19.2553	21.7538	1	Q9NTZ6	RBM12	20.5045	2.49848	9.46696	8.37512e-14	2.12384e-12	89.6234	8.37512e-14	1	20.124	19.0809	20.2598	20.967	17.8682	19.3551	20.0751	19.311	19.8154	18.9271	16.2929	17.6942	19.9547	16.1987	17.3138	19.5064	18.741	20.6005	20.1014	19.9539	19.0962	20.362	19.7679	18.5261	19.8172	20.2745	19.7365	19.5337	20.4748	18.0367	19.1472	22.4798	21.9659	21.7984	22.4967	22.7283	21.7806
17.6256	20.7416	1	P98175	RBM10	19.1836	3.11598	7.1237	1.10579e-09	8.44556e-09	50.7471	1.10579e-09	1	17.5178	14.6697	17.1234	14.1824	12.2874	18.697	17.6538	18.5925	20.3173	18.8113	18.5042	18.5254	18.5845	18.309	18.4711	18.1644	17.4568	20.1529	19.9209	19.3973	19.8185	19.3966	19.4254	16.6534	16.5483	14.6656	19.3822	12.2874	17.4306	16.7609	16.6868	20.919	20.2769	21.612	21.1497	19.8507	19.7922
14.8762	19.519	1	O43251	RBFOX2	17.1976	4.6428	7.03658	1.57389e-09	1.15252e-08	49.5135	1.57389e-09	1	12.2874	17.3178	12.2874	12.2874	12.2874	18.0051	12.2874	12.2874	18.5073	12.2874	12.2874	18.1631	12.2874	12.2874	12.2874	16.1128	16.928	12.2874	18.5936	19.1082	12.2874	12.2874	19.501	12.2874	19.4217	18.7766	20.3288	12.2874	19.2236	12.2874	12.2874	21.0425	19.7456	20.6567	20.2333	18.8997	19.3949
15.2761	16.8766	1	Q9BYM8	RBCK1	16.0763	1.60055	2.28715	0.0254889	0.037356	5.23107	0.0254889	1	15.3703	14.9578	12.2874	17.7042	17.1561	15.9781	15.1984	16.1608	12.2874	15.3393	12.2874	16.1419	13.863	12.2874	12.2874	20.5273	21.6957	12.2874	17.3165	15.5948	15.7988	12.2874	17.4716	15.1065	15.815	15.4951	15.1653	16.9053	18.2092	12.2874	12.2874	18.5477	12.2874	14.8194	18.479	16.76	12.2874
22.3096	24.8251	1	Q16576	RBBP7	23.5673	2.51546	9.5612	5.74931e-14	1.5746e-12	91.4166	5.74931e-14	1	23.778	23.0541	20.6219	21.7828	22.9405	23.5248	23.2972	22.5445	22.0596	21.8276	23.8714	21.7997	22.7054	21.4629	22.575	21.9646	22.4816	22.0801	23.6006	22.8814	21.9038	24.1246	22.368	22.6071	22.366	20.7082	21.6109	22.1861	22.9941	18.6227	21.2526	25.7632	25.6351	22.7144	24.1061	25.3635	26.3013
12.793	16.5149	1	Q7Z6E9	RBBP6	14.6539	3.72184	8.55403	3.30681e-12	5.17844e-11	73.1714	3.30681e-12	1	12.2874	12.2874	16.4682	12.2874	12.2874	12.2874	12.2874	12.2874	14.2029	12.2874	12.2874	12.2874	12.2874	12.2874	12.2874	12.2874	12.2874	13.8993	12.2874	12.2874	12.2874	12.2874	12.2874	14.4794	12.2874	12.2874	15.549	12.2874	14.7992	12.2874	12.2874	16.0574	16.3255	18.2003	18.9714	17.2734	17.1048
17.1596	20.6258	1	Q15291	RBBP5	18.8927	3.46625	7.37713	3.95264e-10	3.45134e-09	54.4221	3.95264e-10	1	18.7925	17.5419	19.1263	12.2874	12.2874	19.5922	18.5175	18.6853	19.8134	17.2364	17.1062	17.8424	16.565	17.3704	18.7874	17.3653	19.0073	18.7133	18.9327	17.7788	18.5885	18.193	19.6531	16.4054	15.7803	12.2874	12.2874	17.5009	12.2874	18.1477	17.4655	21.6448	22.0917	20.2105	20.5945	21.1936	20.9298
21.5723	23.8788	1	Q09028	RBBP4	22.7255	2.30658	3.29839	0.00158765	0.00291508	10.8794	0.00158765	1	21.8856	22.1353	22.2544	22.7987	21.9615	23.3453	22.7881	21.8899	22.5704	22.2447	23.9409	22.2237	22.7558	23.2154	22.5867	22.4174	23.1732	23.3655	23.6419	22.4621	22.0072	24.1443	22.9711	21.9746	12.2874	12.2874	20.9976	21.6547	22.4495	12.2874	22.0221	24.3874	24.7514	23.3277	23.6194	23.9183	23.7956
14.7117	16.8921	1	Q8TDY2	RB1CC1	15.8019	2.1804	2.49146	0.0153132	0.0233225	6.20738	0.0153132	1	20.0235	12.2874	12.2874	12.2874	19.7974	12.2874	12.2874	12.2874	12.2874	21.3698	20.8937	19.5162	19.5006	12.2874	12.2874	12.2874	20.4498	12.2874	12.2874	17.8995	12.2874	20.8363	12.2874	12.2874	12.2874	12.2874	16.1134	12.2874	12.2874	12.2874	13.915	21.3685	18.1413	12.2874	15.6394	20.6903	20.4185
15.1862	18.248	1	Q8IY67	RAVER1	16.7171	3.0618	3.99508	0.000169022	0.000374486	15.9606	0.000169022	1	19.1453	12.2874	20.6627	12.2874	16.2471	16.0037	12.2874	15.8818	17.6227	12.2874	12.2874	16.6973	12.2874	12.2874	12.2874	12.2874	12.2874	17.1388	21.425	18.4869	12.2874	12.2874	12.2874	18.9441	12.2874	12.2874	19.1565	18.2443	19.0815	12.2874	19.4344	20.1508	16.7404	20.4872	12.2874	20.2299	18.2144
17.0709	18.4486	1	Q5U651	RASIP1	17.7598	1.37769	2.38715	0.0199317	0.0297301	5.69849	0.0199317	1	16.7057	18.5122	17.4939	19.2729	15.9555	18.0904	19.3073	17.054	17.5401	12.2874	16.7195	12.2874	17.6907	18.8747	18.036	18.5089	18.4812	16.5981	19.7911	18.4626	18.2913	17.7917	18.8732	12.2874	14.335	12.2874	18.7493	15.6013	17.3427	18.983	16.9872	17.2524	19.3037	18.7877	19.2424	21.3428	19.9006
14.6824	18.3649	1	P20936	RASA1	16.5237	3.68248	6.72064	5.64012e-09	3.53831e-08	45.1671	5.64012e-09	1	17.0816	12.2874	12.2874	19.1102	12.2874	15.8055	14.7969	12.2874	16.2511	12.2874	12.2874	14.2523	16.4136	18.7534	12.2874	12.2874	12.2874	16.1983	18.7923	14.7485	15.218	16.3124	17.7234	12.2874	12.2874	12.2874	16.2928	12.2874	12.2874	17.2421	18.1389	18.8546	16.1061	12.2874	18.589	18.0905	17.2774
15.0953	18.9755	1	Q5T160	RARS2	17.0354	3.88019	6.94679	2.2636e-09	1.58656e-08	48.2579	2.2636e-09	1	12.2874	12.2874	16.7284	18.9845	16.6353	18.0631	12.2874	16.0814	16.5616	16.3543	14.9064	12.2874	17.8539	12.2874	12.2874	12.2874	12.2874	16.6879	18.5916	15.9157	18.3499	12.2874	16.7883	16.7383	12.2874	16.6756	17.564	12.2874	16.4684	12.2874	14.556	17.4197	18.9156	19.5148	17.8789	17.08	19.5583
20.1072	23.2355	1	Q99969	RARRES2	21.6714	3.12832	5.04256	4.00381e-06	1.27258e-05	25.4274	4.00381e-06	1	20.6891	22.4103	22.4884	18.8239	21.476	22.2477	21.3901	21.7072	21.905	20.1159	12.2874	19.0431	20.5745	21.5655	21.9288	21.0505	20.7619	21.1213	12.2874	12.2874	19.173	21.7725	22.001	23.4956	21.4862	22.2944	18.4771	21.3735	12.2874	21.2561	23.5458	22.6975	24.4472	24.885	19.1022	22.0376	23.4334
20.0987	21.9216	1	Q70E73	RAPH1	21.0101	1.82292	5.88888	1.54984e-07	6.73799e-07	34.6789	1.54984e-07	1	21.2508	21.2082	19.8103	20.2499	19.2557	20.7597	20.3607	17.6467	19.9391	15.0867	19.4708	18.3466	19.7081	20.3982	19.5193	21.3698	22.1399	21.6392	19.3016	20.2608	19.3715	21.0805	21.5201	20.6016	20.6151	21.0675	20.4813	19.747	20.8585	20.2418	19.7517	21.3529	22.2964	22.2277	24.024	21.1982	21.1229
12.9593	14.8764	1	Q8TEU7	RAPGEF6	13.9179	1.91716	4.02932	0.000150528	0.000337116	16.2354	0.000150528	1	12.2874	17.477	12.2874	12.2874	12.2874	16.5165	12.2874	12.2874	12.2874	12.2874	15.866	12.2874	12.2874	12.2874	12.2874	12.2874	12.2874	12.2874	15.3427	12.2874	12.2874	14.084	15.2656	12.2874	12.2874	12.2874	12.2874	12.2874	12.2874	12.2874	12.2874	15.7742	16.2716	12.2874	17.5586	16.9826	16.8846
14.1933	16.3666	1	Q13905	RAPGEF1	15.28	2.17329	3.66928	0.000496008	0.00100152	13.4636	0.000496008	1	15.179	14.866	16.9862	12.2874	15.1128	20.4011	14.8933	12.2874	12.2874	12.2874	15.2463	12.2874	12.2874	12.2874	15.7815	12.2874	12.2874	14.6863	16.5055	12.2874	12.2874	15.452	16.677	14.9114	12.2874	15.5736	12.2874	12.2874	17.1285	16.2816	12.2874	16.6211	12.2874	17.324	17.8767	17.2216	15.6432
21.7971	23.5997	1	P46060	RANGAP1	22.6984	1.80254	8.92093	7.50207e-13	1.40061e-11	79.583	7.50207e-13	1	21.9578	21.7208	22.5598	22.6338	21.3623	22.6657	22.3787	22.0119	21.8616	21.6135	20.8673	21.8807	22.0508	21.0236	21.8314	22.212	21.8082	22.0251	22.4541	22.2903	21.9759	22.0669	22.0562	21.8074	20.7935	21.8788	21.8567	21.343	22.3263	18.7042	21.6929	24.1481	22.7057	24.058	22.9194	23.5886	23.535
14.9131	18.6345	1	Q96S59	RANBP9	16.7738	3.72137	5.24682	1.85399e-06	6.32963e-06	27.5291	1.85399e-06	1	17.4135	12.2874	12.2874	12.2874	17.5384	18.1959	12.2874	16.8077	12.2874	12.2874	12.2874	12.2874	17.1924	19.5179	17.3599	17.4837	12.2874	15.9491	18.768	12.2874	12.2874	12.2874	12.2874	17.1474	17.3964	18.6541	12.2874	19.0009	17.2831	12.2874	12.2874	20.5722	20.5822	19.9595	20.0323	20.5819	20.4168
21.2549	22.7736	1	Q9H6Z4	RANBP3	22.0143	1.51879	5.61032	4.59586e-07	1.81875e-06	31.4757	4.59586e-07	1	21.1015	20.4068	18.491	21.1939	21.5852	19.7469	22.0412	20.9203	21.8745	21.9192	20.8918	20.9247	22.2242	21.6252	21.8639	22.0145	21.4736	20.7631	20.7994	22.094	22.3291	21.7508	20.9396	20.5564	20.9378	21.5702	20.7056	21.57	21.5566	21.1722	21.857	23.056	22.8278	20.9023	22.7141	23.0281	22.5475
19.1386	21.3833	1	P49792	RANBP2	20.2609	2.24472	7.46412	2.77547e-10	2.53379e-09	55.713	2.77547e-10	1	19.3809	20.1829	19.2628	20.2677	18.95	20.4744	19.3328	17.4886	19.1348	15.6376	18.2685	16.2463	18.466	19.6481	17.754	18.7669	19.2709	19.384	19.9555	19.7818	20.9078	19.6607	19.7264	19.2755	19.594	19.9178	20.6095	18.4681	18.4479	18.9645	20.0689	21.8178	21.3327	22.1282	21.2132	21.3858	21.0063
24.5689	25.9932	1	P43487	RANBP1	25.2811	1.42427	2.79687	0.00679936	0.0110341	7.8225	0.00679936	1	25.2101	24.7457	12.2874	21.9967	24.3111	26.0792	25.237	25.267	24.6512	25.2858	23.9358	24.8541	25.6359	24.6955	25.4779	25.6237	25.299	25.9057	25.3085	25.25	25.6376	25.8404	25.6395	24.4744	24.5705	24.239	23.963	25.1896	25.3231	24.5184	25.1835	26.4731	26.1537	19.1384	23.539	26.3828	26.9845
27.4724	28.7837	1	P62826	RAN	28.1281	1.31127	10.6927	6.68566e-16	3.64603e-14	114.334	6.68566e-16	1	27.2234	27.1664	27.5257	26.4791	27.1941	27.5894	27.4309	27.4328	27.4674	27.4407	26.7119	26.917	27.5362	27.3478	27.495	27.3696	27.5386	27.5504	28.0306	27.8689	27.5124	27.9635	27.7535	27.2912	27.9259	27.7057	28.1634	27.2097	27.646	27.7432	27.4153	29.0602	28.9142	28.4496	28.2134	28.8219	28.5086
22.3711	24.5718	1	Q9UKM9	RALY	23.4715	2.20065	7.81375	6.69303e-11	7.25503e-10	61.0547	6.69303e-11	1	21.9859	22.3277	22.6365	25.0051	22.2222	24.2455	22.0632	21.465	22.5515	20.427	19.8387	22.4041	22.3275	23.0746	21.3	22.9311	22.1742	20.882	23.7432	22.1104	21.562	22.4406	22.4986	22.3016	23.7861	23.6906	24.6772	21.4692	22.0293	21.485	21.8499	25.107	24.6526	25.5004	25.4198	24.84	25.5217
15.5037	18.2538	1	Q86X27	RALGPS2	16.8787	2.75012	3.64942	0.000528801	0.00106325	13.3183	0.000528801	1	12.2874	17.2131	12.2874	12.2874	16.8179	16.2877	18.3319	17.5347	12.2874	12.2874	18.1986	12.2874	18.6846	12.2874	12.2874	12.2874	17.884	12.2874	12.2874	18.8272	18.4043	17.4335	18.1611	17.433	18.2891	12.2874	16.6901	18.028	17.8504	12.2874	18.8072	20.7855	19.4447	20.5633	19.6279	20.7377	16.9745
17.7763	20.1846	1	Q86X10	RALGAPB	18.9804	2.40836	5.38607	1.0904e-06	3.95969e-06	29.0097	1.0904e-06	1	18.8821	18.0985	17.3376	17.6864	18.1317	19.9395	16.9046	16.0456	17.8348	12.2874	18.5298	17.027	18.6457	19.4214	25.5413	17.3682	18.4745	17.9613	18.3282	17.8918	17.7006	16.3315	18.9656	18.6035	12.2874	15.9389	17.3343	17.3313	18.6608	17.8813	17.6913	19.6068	20.8691	23.2692	21.5769	20.2088	19.8183
16.9457	19.196	1	Q2PPJ7	RALGAPA2	18.0708	2.25033	5.46313	8.1127e-07	3.05122e-06	29.8458	8.1127e-07	1	17.3195	15.911	17.4511	18.025	16.982	17.5455	17.3203	17.3245	17.5742	15.8823	14.9381	12.2874	15.4411	17.2562	15.279	16.936	17.4537	17.5479	17.8538	15.3662	17.8288	19.0568	18.2673	17.8675	17.4679	17.3342	17.7104	16.2106	16.0341	18.2168	17.6261	19.8425	19.2683	20.4717	21.3511	19.2591	16.3567
12.943	15.046	1	Q6GYQ0	RALGAPA1	13.9945	2.10306	4.98551	4.95457e-06	1.54321e-05	24.8553	4.95457e-06	1	12.2874	17.2164	17.3668	12.2874	12.2874	12.2874	12.2874	12.2874	12.2874	12.2874	12.2874	12.2874	14.3329	12.2874	12.2874	12.2874	12.2874	12.2874	12.2874	14.1567	12.2874	12.822	14.818	12.2874	12.2874	12.2874	12.2874	13.4992	12.2874	14.4092	12.2874	14.2779	17.2213	14.5568	18.2352	15.0071	16.4157
14.1655	17.2064	1	P04049	RAF1	15.686	3.04095	4.64797	1.71369e-05	4.70168e-05	21.6036	1.71369e-05	1	12.2874	12.2874	12.2874	15.8126	15.5901	12.2874	15.3717	12.2874	12.2874	12.2874	12.2874	12.2874	12.2874	17.938	12.2874	12.2874	18.0607	17.2212	17.6702	12.2874	18.8443	12.2874	12.2874	12.2874	17.5863	17.3662	12.2874	12.2874	12.2874	16.4602	17.7471	17.6331	16.0913	19.8626	16.6615	17.1807	18.934
18.1183	22.1659	1	P78406	RAE1	20.1421	4.04756	5.54316	5.95968e-07	2.3084e-06	30.7266	5.95968e-07	1	21.5066	12.2874	20.0189	20.648	12.2874	20.081	12.2874	12.2874	18.5183	18.4401	12.2874	20.3572	19.4693	19.9549	12.2874	21.0889	19.8535	19.047	21.2881	22.1474	20.5215	12.2874	21.1335	21.4715	21.2174	21.0499	22.0147	12.2874	19.4074	12.2874	21.8461	22.77	22.4482	24.1404	24.5806	22.4845	22.3303
12.8563	16.0961	1	Q99638	RAD9A	14.4762	3.2398	4.525	2.66901e-05	7.05524e-05	20.4756	2.66901e-05	1	12.2874	12.2874	12.2874	12.2874	12.2874	12.2874	12.2874	12.2874	12.2874	12.2874	12.2874	12.2874	12.2874	12.2874	12.2874	12.2874	12.2874	12.2874	12.2874	12.2874	12.2874	12.2874	12.2874	12.2874	23.6093	12.2874	12.2874	12.2874	12.2874	12.2874	18.6011	18.5702	17.4805	12.2874	12.2874	18.9673	17.021
20.0244	21.9366	1	Q92878	RAD50	20.9805	1.91221	6.14172	5.71362e-08	2.79637e-07	37.7207	5.71362e-08	1	20.8644	19.8375	21.7291	21.6745	20.1825	20.2156	20.6361	19.506	20.2644	17.7014	20.0438	17.395	20.2272	20.3696	19.7236	20.733	20.6775	20.5232	21.1083	20.187	20.3133	20.4395	20.6602	18.6465	19.2116	20.2256	19.0429	20.1624	20.4965	18.6782	19.2816	23.2195	23.2902	21.7811	23.4391	22.1821	22.5061
16.969	21.431	1	O60216	RAD21	19.2	4.46194	7.14284	1.0232e-09	7.93169e-09	51.0202	1.0232e-09	1	12.2874	16.4432	18.0147	19.3034	12.2874	21.7133	12.2874	12.2874	17.5977	18.3249	19.7612	18.6174	19.2214	19.0089	19.4295	20.277	19.6264	17.4406	18.8844	12.2874	12.2874	18.9902	16.2566	12.2874	16.5639	19.7695	19.0823	12.2874	12.2874	19.935	21.1913	21.5707	23.036	21.4438	22.5133	21.539	21.4693
12.9153	17.4964	1	O60671	RAD1	15.2059	4.58106	6.35477	2.44741e-08	1.3027e-07	40.3832	2.44741e-08	1	12.2874	12.2874	18.7221	12.2874	12.2874	12.2874	12.2874	12.2874	12.2874	12.2874	12.2874	12.2874	12.2874	12.2874	12.2874	12.2874	12.2874	18.1951	12.2874	12.2874	12.2874	12.2874	12.2874	12.2874	12.2874	12.2874	12.2874	12.2874	12.2874	12.2874	19.4105	20.4921	12.2874	20.8787	21.1455	20.7843	19.0021
21.3832	22.4816	1	Q5HYI8	RABL3	21.9324	1.09848	2.81483	0.00647065	0.0105199	7.92329	0.00647065	1	23.0096	21.6118	21.4841	22.2739	22.1067	22.352	20.3717	21.058	22.9069	20.7526	21.502	21.8168	22.4315	22.5061	20.103	19.9806	20.1308	22.7614	21.2031	21.1796	20.9859	21.252	21.1982	22.1874	12.2874	22.4744	23.7055	21.4812	21.93	21.2831	22.5506	23.3812	22.993	22.8694	22.7856	23.5734	22.6954
15.4129	20.7312	1	P47224	RABIF	18.072	5.31831	5.16492	2.52772e-06	8.37677e-06	26.6764	2.52772e-06	1	20.7907	12.2874	12.2874	12.2874	20.3076	12.2874	19.6902	12.2874	20.1986	12.2874	12.2874	12.2874	12.2874	12.2874	20.4172	12.2874	19.3649	20.4604	20.8238	20.6334	20.1117	12.2874	12.2874	20.9447	12.2874	12.2874	12.2874	12.2874	12.2874	12.2874	20.5949	23.4182	23.4324	12.2874	12.2874	22.0645	23.5217
14.5787	17.6786	1	Q5R372	RABGAP1L	16.1286	3.09989	5.38581	1.09145e-06	3.9612e-06	29.007	1.09145e-06	1	12.2874	14.7634	16.3524	12.2874	12.2874	15.1118	16.0628	12.2874	16.9127	12.2874	12.2874	12.2874	12.2874	16.6342	12.2874	16.0782	12.2874	15.8787	18.056	16.579	17.4999	17.9127	15.8536	16.8134	12.2874	12.2874	12.2874	12.2874	16.2052	17.1838	16.017	18.3422	12.2874	20.3385	19.0892	17.8555	17.178
18.4877	20.0035	1	Q9Y3P9	RABGAP1	19.2456	1.51584	2.68912	0.00911545	0.0144605	7.23135	0.00911545	1	18.5677	19.3054	19.3603	18.5759	17.4973	18.5654	19.3513	17.8203	18.5803	16.4318	17.8693	17.751	20.4265	25.9897	12.2874	16.6626	25.6261	19.4897	18.9646	18.7741	18.6584	18.6532	19.2842	18.206	17.2145	17.6666	12.2874	16.2222	18.8681	19.5267	18.6335	19.2364	19.5371	21.1878	19.1213	20.037	20.5549
18.9541	20.555	1	Q7Z6M1	RABEPK	19.7545	1.60095	3.36343	0.00130128	0.00243164	11.3127	0.00130128	1	21.1677	18.7005	19.0227	18.2983	19.2865	20.0126	20.2503	16.4892	18.5251	19.7191	21.1618	18.6635	21.0652	18.7975	18.0801	18.9535	19.9113	20.3695	16.0689	19.2277	21.4895	17.5293	19.6549	20.4608	18.0541	16.7739	17.1586	17.8264	21.6447	12.2874	20.9249	21.8438	18.0411	21.7867	20.6304	18.4592	20.575
17.1513	20.9911	1	Q9UI14	RABAC1	19.0712	3.83979	4.01462	0.000158215	0.000352553	16.1172	0.000158215	1	21.0007	21.1001	21.2286	22.0559	20.9494	22.4841	21.4682	21.1702	12.2874	12.2874	12.2874	12.2874	12.2874	12.2874	20.7745	20.4791	20.5206	21.0038	12.2874	12.2874	20.3322	12.2874	12.2874	20.2878	12.2874	12.2874	12.2874	21.0914	21.4172	12.2874	22.3034	22.0442	21.3311	21.5852	22.1419	22.0503	21.4193
21.0753	22.8495	1	Q9H0N0	RAB6C	21.9624	1.77422	3.42547	0.00107416	0.00203599	11.7338	0.00107416	1	20.9474	21.4303	23.8245	21.9787	21.6928	22.8369	22.157	21.5781	19.651	21.9548	20.0399	21.359	21.2632	22.3826	22.7128	21.5345	21.741	23.9742	19.9875	20.4117	12.2874	20.6268	22.9847	21.2945	12.2874	20.245	20.9688	21.2786	22.3887	25.2331	20.2813	23.1639	21.7999	23.1421	25.9647	24.0749	21.3169
25.2998	26.4578	1	P20340	RAB6A	25.8788	1.15801	6.77399	4.54896e-09	2.949e-08	45.8869	4.54896e-09	1	25.279	25.6305	25.2343	24.5861	25.2701	25.6593	25.3114	25.5038	25.1535	25.0829	25.5771	23.1562	25.6817	25.0082	25.3985	25.5406	25.497	25.511	24.3418	24.8049	24.6835	25.6661	26.0434	25.5301	26.2205	26.1563	25.8327	22.9599	25.6866	26.5697	25.7177	26.4975	26.1939	26.8532	25.8201	26.2366	25.8142
20.3057	21.829	1	P20338	RAB4A	21.0673	1.52335	2.76652	0.00738993	0.0119271	7.65365	0.00738993	1	21.242	21.9752	20.3254	20.2324	20.9876	21.0298	22.1182	20.9375	22.0338	18.76	21.0655	19.3165	21.3276	18.8504	20.5369	20.8138	21.4583	21.4332	21.3793	12.2874	12.2874	21.9687	22.4084	21.3739	21.0975	18.3613	21.1055	20.3543	22.1543	20.463	19.7904	22.5785	22.4352	22.2682	20.6155	23.1571	21.86
12.7223	15.547	1	Q96QF0	RAB3IP	14.1347	2.82474	4.9755	5.14282e-06	1.59545e-05	24.7556	5.14282e-06	1	12.2874	12.2874	12.2874	16.4747	12.2874	12.2874	12.2874	12.2874	12.2874	12.2874	12.2874	12.2874	12.2874	12.2874	12.2874	16.5829	12.2874	12.2874	12.2874	12.2874	12.2874	12.2874	12.2874	12.2874	12.2874	12.2874	12.2874	12.2874	12.2874	12.2874	17.2853	12.2874	18.6277	16.8643	17.0072	12.2874	12.2874
20.1303	21.7344	1	Q9H2M9	RAB3GAP2	20.9323	1.60405	8.96385	6.3099e-13	1.20333e-11	80.3507	6.3099e-13	1	20.8221	20.5795	20.0384	19.7181	19.6525	20.2871	20.4614	19.0453	19.9807	20.5495	20.1435	19.3853	20.2236	20.2392	19.976	19.8511	20.4291	21.077	20.1407	20.6924	20.4855	20.5456	20.2861	20.2749	19.8236	19.3831	19.5744	20.2188	20.2942	19.4231	20.4373	22.0457	21.9676	21.8753	21.5157	22.4958	22.2646
19.5633	21.3066	1	Q15042	RAB3GAP1	20.435	1.74329	7.32304	4.92417e-10	4.19364e-09	53.6269	4.92417e-10	1	19.0343	19.689	19.5747	18.4737	19.6404	20.9357	20.2631	17.6521	19.6834	19.1237	19.9542	19.6667	19.1629	19.0447	18.9759	20.3445	19.7843	20.5022	18.6695	20.8054	19.8231	20.8143	20.0988	19.1778	18.7227	20.363	18.3704	19.7027	19.6913	19.2539	19.4651	20.7122	21.2225	21.7703	21.6021	22.2884	21.0573
[truncated: 5,179 more rows]
[truncated: 25 more columns]

## Sheet: Description
Supplementary Table 3. Proteomic data of paired tumor and non-tumor tissues from 31 patients with the S-II subtype HCC.
