# Supplementary material for: Proteomic analysis of DEN and CCl4-induced hepatocellular carcinoma mouse model
Source: Sci Rep. 2024 Apr 5;14:8013. doi: 10.1038/s41598-024-58587-6 (PMC10997670; doi:10.1038/s41598-024-58587-6)
Supplement: Supplementary file 1 — Supplementary Information. [file 41598_2024_58587_MOESM1_ESM.zip › Supplementary Table 4.xlsx]

## Sheet: Supplementary Table 4
P	T	T - P	X	Gene	AveExpr	Coef	t	P.value	P.value.adj	F	F.p.value	Results	X12236P	X12248P	X12281P	X1240P	X1242P	X282P	X286P	X295P	X296P	X304P	X324P	X330P	X342P	X362P	X417P	X419P	X420P	X424P	X429P	XH02P	XH04P	XH06P	XH08P	XH10P	XH12P	XH16P	XH17P	XL03P	XL07P	XL09P	XL11P	X12236T	X12248T	X12281T	X1240T	X1242T	X282T
16.5091	17.7631	1	O43149	ZZEF1	17.1361	1.25402	2.73984	0.00794881	0.0108133	7.50671	0.00794881	1	17.4877	18.2687	18.7259	16.9689	15.0728	16.5453	15.6876	18.1167	16.9296	12.2733	17.7225	17.1729	13.9185	15.4736	20.3205	16.9883	18.2585	18.4533	16.3399	17.3301	17.5407	17.4936	15.5745	17.894	12.2733	12.2733	16.8414	16.8456	15.9909	17.7934	13.2065	19.513	18.2309	18.2451	20.4291	16.6821	18.037
22.5868	24.8157	1	Q15942	ZYX	23.7013	2.22883	7.41284	3.42919e-10	1.69212e-09	54.9502	3.42919e-10	1	23.3259	22.4467	24.3517	21.4101	22.5367	22.0444	22.2313	24.2051	21.9753	22.1279	17.9225	20.5385	20.4789	22.6894	22.3524	22.4298	23.1364	22.533	22.8319	23.7791	23.0946	23.2481	22.6569	24.5032	22.2	22.7587	24.0129	23.109	22.9237	23.1316	23.2063	25.3629	24.4289	23.5902	23.8638	25.3689	24.0569
14.0212	15.6033	1	Q9C0D3	ZYG11B	14.8122	1.58209	2.65017	0.0101174	0.0135724	7.02343	0.0101174	1	19.6872	16.8368	17.9916	16.7184	12.2733	15.4697	12.2733	12.2733	12.2733	12.2733	12.2733	12.2733	12.2733	12.2733	12.2733	14.9676	15.6101	12.2733	14.9051	12.2733	16.2856	16.3913	12.2733	16.3448	12.2733	14.8454	12.2733	12.2733	12.2733	17.6834	12.2733	17.764	17.5975	19.702	19.3663	16.8504	17.3932
20.3293	21.7158	1	O43264	ZW10	21.0225	1.38644	5.88726	1.56224e-07	4.46531e-07	34.6598	1.56224e-07	1	21.5576	21.1976	20.7215	19.5665	20.3529	19.2401	19.6099	21.1774	19.2268	19.7486	20.0361	23.8314	19.0227	20.8905	22.0135	20.4973	21.367	20.1414	19.9013	20.432	21.0516	20.4173	20.5312	20.6069	18.8724	19.9836	19.7574	18.7395	19.6031	20.9974	19.117	22.3045	21.5484	22.2571	22.5188	21.3885	20.455
13.5061	14.5678	1	A7E2V4	ZSWIM8	14.0369	1.06168	2.70875	0.00864709	0.0117018	7.33734	0.00864709	1	12.2733	15.7219	14.4314	14.4189	13.8023	12.2733	12.2733	14.397	12.2733	13.3834	12.3812	12.2733	12.2733	12.2733	13.1788	12.2733	15.8827	12.2733	15.371	12.8864	15.3307	16.3157	14.1809	14.4159	14.5015	14.5985	12.8307	12.2733	13.3811	12.2733	12.2733	17.2604	15.5244	16.6878	16.4805	15.0582	13.3019
16.7073	20.7062	1	O95218	ZRANB2	18.7068	3.99895	4.46004	3.36805e-05	6.41883e-05	19.892	3.36805e-05	1	12.2733	12.2733	12.2733	19.3244	12.2733	12.2733	12.2733	17.7904	18.8626	20.6629	12.2733	12.2733	12.2733	18.0184	20.1734	20.1909	19.3909	20.0128	19.3945	18.9676	19.5454	20.2682	17.684	20.0458	19.4455	12.2733	12.2733	21.2656	19.3609	20.2425	12.2733	22.3073	20.3807	12.2733	12.2733	20.4405	20.6009
18.3304	21.0889	1	O75312	ZPR1	19.7097	2.75846	6.23976	3.87801e-08	1.25343e-07	38.9346	3.87801e-08	1	17.8316	18.8238	20.7825	17.0212	19.128	16.8639	12.2733	19.7871	18.6454	18.037	19.5462	19.1111	18.5845	12.2733	18.4009	18.7635	20.5119	17.9945	19.1433	18.3179	19.1537	19.5835	18.1907	19.7589	19.1892	12.2733	20.0783	19.8663	20.2561	20.6992	17.3534	20.7676	19.406	20.4669	21.8651	20.4884	19.1694
21.5843	22.8223	1	O60232	ZNRD2	22.2033	1.23805	4.5444	2.49154e-05	4.85266e-05	20.6515	2.49154e-05	1	22.8192	22.2992	22.8667	22.398	21.0537	22.2314	19.7904	21.734	20.5785	21.0188	20.4937	20.2778	19.9711	22.8621	21.4711	22.1591	22.044	22.0461	22.8555	21.4488	22.1399	22.4542	20.7789	22.7649	21.8872	20.4893	21.7814	20.1482	21.7543	21.8529	20.6427	24.2428	24.051	24.2684	21.0428	23.3176	22.5706
13.1794	15.3477	1	Q9BRT8	ZNG1A	14.2635	2.16837	3.25036	0.00183667	0.00273851	10.5648	0.00183667	1	19.1786	12.2733	12.2733	12.2733	12.2733	12.2733	12.2733	12.2733	12.2733	12.2733	12.2733	12.2733	12.2733	12.2733	12.2733	12.2733	12.2733	12.2733	12.2733	17.2668	12.2733	18.0537	12.2733	12.2733	12.2733	18.0067	16.9496	12.2733	12.2733	12.2733	12.2733	18.6999	17.3906	12.2733	12.2733	17.8047	12.2733
12.8815	15.5735	1	Q9P2E3	ZNFX1	14.2275	2.69202	6.92218	2.5069e-09	1.03837e-08	47.9165	2.5069e-09	1	12.2733	12.2733	14.9704	12.2733	12.2733	12.2733	12.2733	14.9081	12.2733	12.2733	13.5718	12.2733	12.2733	12.2733	12.2733	14.0392	12.2733	16.4675	14.5497	14.7625	12.2733	12.2733	12.2733	13.7732	12.2733	12.2733	12.2733	12.2733	12.2733	12.2733	12.2733	16.9942	16.9435	16.8651	16.9678	15.3398	12.2733
13.4634	16.8568	1	Q96NB3	ZNF830	15.1601	3.3934	5.24114	1.8965e-06	4.42608e-06	27.4696	1.8965e-06	1	12.2733	12.2733	12.2733	15.4089	12.2733	12.2733	12.2733	12.2733	12.2733	12.2733	16.944	12.2733	12.2733	18.3918	12.2733	12.2733	12.2733	17.372	16.8114	12.2733	12.2733	12.2733	12.2733	12.2733	12.2733	12.2733	16.8557	16.9447	12.2733	16.3522	12.2733	17.8396	12.2733	18.1341	20.2513	18.6653	12.2733
16.8026	19.4073	1	Q6DD87	ZNF787	18.105	2.60467	3.02875	0.0035341	0.00507424	9.17332	0.0035341	1	12.2733	12.2733	12.2733	20.2684	20.0971	19.2855	19.6418	18.515	18.2913	19.2468	15.8292	12.2733	12.2733	20.4002	19.9074	19.5809	21.6243	20.1089	19.1248	12.2733	12.2733	18.9748	12.2733	12.2733	20.3199	15.8583	19.949	12.2733	12.2733	19.7169	19.135	20.2364	17.2561	12.2733	12.2733	21.8277	21.3155
12.4531	15.0433	1	Q8N1G0	ZNF687	13.7482	2.59022	6.05162	8.17683e-08	2.47253e-07	36.6221	8.17683e-08	1	12.2733	12.2733	12.2733	12.2733	12.2733	12.2733	12.2733	14.4434	12.2733	12.2733	12.2733	12.2733	12.2733	12.2733	12.2733	12.2733	15.6772	12.2733	12.2733	12.2733	12.2733	12.2733	12.2733	12.2733	12.2733	12.2733	12.2733	12.2733	12.2733	12.2733	12.2733	12.2733	15.5639	18.9212	12.2733	15.4352	12.2733
17.0371	19.0326	1	Q14966	ZNF638	18.0348	1.99556	4.96596	5.33386e-06	1.14418e-05	24.6607	5.33386e-06	1	18.5202	18.0616	17.1187	18.088	16.5265	17.5085	17.2296	18.4377	16.2909	17.0527	12.2733	15.7174	14.1263	17.2508	18.4539	19.1928	17.8371	19.056	15.8581	16.3626	17.8107	17.2725	14.2159	15.7782	18.0928	17.6611	18.2179	15.2996	16.375	18.5813	17.8812	20.2147	18.8129	19.1406	18.3919	18.5822	18.1326
15.2844	19.2625	1	Q969S3	ZNF622	17.2734	3.97814	5.89647	1.50677e-07	4.32777e-07	34.7683	1.50677e-07	1	12.2733	18.6973	17.4965	18.2372	17.8678	17.2956	12.2733	18.4499	16.8215	17.3771	12.2733	18.3108	12.2733	12.2733	12.2733	12.2733	17.8518	17.8187	17.1961	16.6884	16.4548	16.6619	12.2733	12.2733	12.2733	17.0055	17.0682	12.2733	12.2733	12.2733	16.9636	19.7061	12.2733	17.568	21.4843	18.3406	19.6508
13.6453	15.4667	1	Q86UK7	ZNF598	14.556	1.82137	2.96015	0.00430335	0.00609625	8.7625	0.00430335	1	12.2733	12.2733	12.2733	12.2733	12.2733	15.9862	12.2733	12.2733	12.2733	12.2733	12.2733	12.2733	14.6344	17.6633	12.2733	16.2424	12.2733	16.5793	12.2733	15.8918	17.9705	17.3082	12.2733	12.2733	15.356	12.2733	12.2733	17.6341	12.2733	12.2733	12.2733	12.2733	12.2733	12.2733	15.7591	16.6482	16.0514
16.2059	21.829	1	Q96B54	ZNF428	19.0175	5.62315	6.96306	2.12495e-09	8.93307e-09	48.4842	2.12495e-09	1	20.9053	12.2733	20.6411	20.1207	19.931	12.2733	12.2733	20.827	20.3225	12.2733	12.2733	12.2733	20.878	12.2733	12.2733	12.2733	12.2733	20.4688	19.9963	20.7653	19.5129	12.2733	19.8195	21.0314	12.2733	20.3854	20.4049	12.2733	12.2733	12.2733	12.2733	23.161	22.851	23.3068	20.8956	12.2733	21.5137
13.1046	14.8512	1	Q8TF68	ZNF384	13.9779	1.74662	3.24856	0.00184666	0.00275277	10.5531	0.00184666	1	12.2733	12.2733	12.2733	12.2733	12.2733	12.2733	12.2733	12.2733	12.2733	12.2733	15.711	12.2733	12.2733	12.2733	12.2733	15.7531	16.5599	16.1072	12.2733	12.2733	12.2733	14.6962	12.2733	16.5768	12.2733	12.2733	12.2733	16.2789	12.2733	12.2733	12.2733	18.8994	14.4198	12.2733	12.2733	19.2515	16.7298
12.7142	17.1065	1	Q9UL40	ZNF346	14.9104	4.39228	7.40217	3.58119e-10	1.75641e-09	54.792	3.58119e-10	1	12.2733	12.2733	12.2733	12.2733	12.2733	12.2733	12.2733	12.2733	12.2733	12.2733	12.2733	12.2733	12.2733	12.2733	12.2733	12.2733	12.2733	12.2733	12.2733	12.2733	12.2733	17.3997	12.2733	17.6459	12.2733	12.2733	12.2733	15.4442	12.2733	12.2733	12.2733	19.5871	18.5663	17.803	12.2733	17.5819	18.0289
12.5308	14.5525	1	A6NFI3	ZNF316	13.5417	2.02162	4.61491	1.93292e-05	3.82214e-05	21.2974	1.93292e-05	1	12.2733	12.2733	12.2733	16.0005	12.2733	12.2733	12.2733	12.2733	12.2733	12.2733	12.2733	12.2733	12.2733	12.2733	12.2733	12.2733	12.2733	12.2733	12.2733	12.2733	12.2733	12.2733	12.2733	12.2733	12.2733	13.9438	14.8605	12.2733	12.2733	12.2733	12.2733	15.7399	12.2733	16.7546	12.2733	12.2733	16.0158
12.8394	15.5969	1	P17028	ZNF24	14.2181	2.75752	3.76685	0.000361284	0.000593399	14.1891	0.000361284	1	12.2733	12.2733	12.2733	12.2733	12.2733	12.2733	12.2733	22.5143	12.2733	12.2733	12.2733	12.2733	12.2733	12.2733	16.9507	12.2733	12.2733	12.2733	12.2733	12.2733	12.2733	12.2733	12.2733	12.2733	12.2733	12.2733	14.9042	12.2733	12.2733	12.2733	12.2733	16.0612	12.2733	12.2733	12.2733	12.2733	18.3406
14.1705	16.4747	1	P17026	ZNF22	15.3226	2.30421	2.75549	0.00761715	0.0103927	7.59271	0.00761715	1	12.2733	12.2733	12.2733	19.2707	12.2733	12.2733	17.8054	16.663	12.2733	12.2733	19.7005	18.7111	12.2733	12.2733	18.1764	12.2733	16.408	12.2733	12.2733	12.2733	18.9783	17.7709	12.2733	12.2733	12.2733	12.2733	12.2733	18.0635	12.2733	12.2733	12.2733	12.2733	12.2733	12.2733	12.2733	19.5435	12.2733
22.0904	23.9979	1	O43670	ZNF207	23.0441	1.90758	5.09625	3.27712e-06	7.3058e-06	25.9718	3.27712e-06	1	21.5281	21.757	22.6996	22.5222	21.9367	22.3899	21.6235	23.0769	21.8145	23.5293	22.1173	20.3532	22.917	23.9371	23.0635	23.4129	22.8515	22.9255	21.7258	21.9669	22.6454	22.5093	12.2733	22.3273	23.2161	22.6171	22.7759	22.1305	22.745	21.5264	21.8862	23.8852	23.2368	25.6022	23.4069	24.0619	23.1205
12.6552	15.0066	1	Q9UQR1	ZNF148	13.8309	2.3514	4.28047	6.34375e-05	0.000116212	18.3225	6.34375e-05	1	12.2733	12.2733	12.2733	12.2733	12.2733	12.2733	12.2733	12.2733	12.2733	12.2733	12.2733	12.2733	12.2733	12.2733	12.2733	12.2733	12.2733	12.2733	12.2733	20.9886	12.2733	12.2733	12.2733	12.2733	12.2733	12.2733	12.2733	12.2733	15.3991	12.2733	12.2733	16.2855	15.2985	17.8189	12.2733	18.5621	16.9654
12.6284	16.2524	1	Q9ULU4	ZMYND8	14.4404	3.62401	7.68511	1.13346e-10	6.33134e-10	59.0609	1.13346e-10	1	12.2733	12.2733	12.2733	15.3383	12.2733	12.2733	12.2733	15.467	12.2733	12.2733	12.2733	12.2733	12.2733	12.2733	12.2733	12.2733	12.2733	12.2733	12.2733	14.9911	12.2733	12.2733	12.2733	12.2733	14.307	12.2733	12.2733	12.2733	12.2733	12.2733	12.2733	16.9997	15.0118	18.7485	19.2594	13.4773	15.2013
12.8267	15.6533	1	Q14202	ZMYM3	14.24	2.82658	6.16031	5.31723e-08	1.66701e-07	37.9494	5.31723e-08	1	15.512	14.7945	12.2733	12.2733	12.2733	12.2733	12.2733	16.7794	12.2733	12.2733	12.2733	12.2733	12.2733	16.8008	12.2733	12.2733	12.2733	12.2733	12.2733	12.2733	12.2733	14.6372	12.2733	12.2733	12.2733	12.2733	12.2733	12.2733	12.2733	12.2733	12.2733	15.7168	17.3082	16.3682	15.04	15.0686	14.5831
12.3781	14.8954	1	Q9UBW7	ZMYM2	13.6367	2.51722	5.92843	1.32893e-07	3.85115e-07	35.1462	1.32893e-07	1	12.2733	12.2733	12.2733	12.2733	12.2733	12.2733	12.2733	12.2733	12.2733	12.2733	12.2733	12.2733	12.2733	12.2733	12.2733	12.2733	12.2733	12.2733	12.2733	12.2733	12.2733	12.2733	12.2733	15.5241	12.2733	12.2733	12.2733	12.2733	12.2733	12.2733	12.2733	15.6664	12.2733	19.1263	17.2688	15.9342	12.2733
13.3917	16.963	1	Q9ULJ6	ZMIZ1	15.1774	3.57127	5.96794	1.13754e-07	3.35357e-07	35.6163	1.13754e-07	1	12.2733	12.2733	12.2733	15.6359	12.2733	12.2733	12.2733	17.3023	12.2733	12.2733	12.2733	12.2733	12.2733	12.2733	12.2733	15.5962	17.2103	12.2733	12.2733	12.2733	12.2733	18.6561	19.5725	16.6121	12.2733	12.2733	12.2733	12.2733	12.2733	12.2733	12.2733	12.2733	16.777	16.782	19.5262	17.1409	12.2733
12.864	16.4126	1	Q9Y6X8	ZHX2	14.6383	3.5486	5.93278	1.30636e-07	3.79424e-07	35.1979	1.30636e-07	1	15.4555	16.039	12.2733	18.9811	16.9313	12.2733	12.2733	12.2733	12.2733	12.2733	12.2733	12.2733	12.2733	12.2733	12.2733	12.2733	12.2733	12.2733	12.2733	12.2733	12.2733	12.2733	12.2733	12.2733	12.2733	12.2733	12.2733	12.2733	12.2733	12.2733	12.2733	18.2632	15.0811	15.8122	12.2733	16.7238	19.5047
12.7358	15.7562	1	Q9UKY1	ZHX1	14.246	3.02046	5.14474	2.73062e-06	6.20283e-06	26.4683	2.73062e-06	1	12.2733	12.2733	12.2733	12.2733	12.2733	12.2733	12.2733	12.2733	12.2733	12.2733	12.2733	12.2733	12.2733	12.2733	12.2733	12.2733	15.7066	12.2733	12.2733	12.2733	16.1428	12.2733	12.2733	12.2733	12.2733	12.2733	12.2733	19.3075	12.2733	12.2733	12.2733	18.6825	19.1995	16.6317	12.2733	18.3807	19.3654
13.8959	16.737	1	Q8N5A5	ZGPAT	15.3164	2.84111	3.77716	0.000349279	0.000575085	14.2669	0.000349279	1	12.2733	12.2733	12.2733	12.2733	12.2733	12.2733	12.2733	12.2733	12.2733	12.2733	12.2733	12.2733	12.2733	20.6113	12.2733	12.2733	12.2733	16.0964	12.2733	21.0923	12.2733	16.7566	12.2733	18.3121	17.2212	12.2733	12.2733	16.5692	17.1119	16.9896	12.2733	19.3156	19.2636	12.2733	12.2733	18.6	17.7411
13.2718	15.3832	1	Q68DK2	ZFYVE26	14.3275	2.11131	5.11506	3.05344e-06	6.85673e-06	26.1639	3.05344e-06	1	12.2733	12.2733	14.0509	14.1149	14.0267	12.2733	18.0772	12.2733	12.2733	12.2733	14.9525	12.2733	12.2733	13.9153	12.2733	12.2733	16.347	13.8506	12.2733	16.1908	12.2733	12.2733	12.2733	14.3118	12.2733	12.2733	14.6231	12.2733	13.7745	12.2733	12.2733	16.6462	15.1748	16.6668	13.8144	15.1003	12.2733
17.0269	19.5017	1	Q7Z3T8	ZFYVE16	18.2643	2.47482	6.27268	3.40193e-08	1.10897e-07	39.3465	3.40193e-08	1	18.0305	16.7231	17.5796	18.4367	16.2641	17.4988	17.0579	18.511	14.6421	17.6312	12.2733	12.2733	15.5017	17.4905	18.2004	15.403	18.5962	17.423	18.7587	15.0498	17.5275	16.9079	15.9302	19.1087	17.9114	19.0741	17.298	16.5367	17.8623	18.3855	17.9459	19.3996	18.7852	20.2821	19.8286	19.0845	18.6895
12.6011	18.051	1	Q6ZMK1	ZFTRAF1	15.326	5.44992	9.9003	1.50339e-14	1.93498e-13	98.016	1.50339e-14	1	12.2733	12.2733	17.3751	12.2733	12.2733	12.2733	12.2733	12.2733	12.2733	12.2733	12.2733	12.2733	17.3334	12.2733	12.2733	12.2733	12.2733	12.2733	12.2733	12.2733	12.2733	12.2733	12.2733	12.2733	12.2733	12.2733	12.2733	12.2733	12.2733	12.2733	12.2733	19.3824	20.0186	19.2977	19.2087	12.2733	19.4237
19.8002	21.7387	1	Q96KR1	ZFR	20.7695	1.93853	8.52679	3.70887e-12	2.86189e-11	72.7061	3.70887e-12	1	19.7466	20.3638	20.6096	19.7992	18.1756	19.4682	18.997	19.8058	18.4023	18.7154	20.3581	21.2239	19.4253	20.4766	21.1239	20.8211	20.3395	19.9756	19.4528	18.1676	20.7272	20.444	19.7749	20.7331	18.7578	20.2535	20.3093	21.0206	18.6545	19.3159	18.3682	21.9078	21.5499	22.8418	21.4681	21.0027	21.0828
19.5066	21.9396	1	O95159	ZFPL1	20.7231	2.43309	5.06292	3.71362e-06	8.19147e-06	25.6332	3.71362e-06	1	17.6306	20.827	19.3813	20.4447	19.0782	17.6665	19.8423	21.9828	19.0627	12.2733	20.2478	18.5943	12.2733	18.6341	18.9602	21.4095	21.4652	20.6252	21.4145	19.8515	21.6911	19.8632	18.4145	19.7261	18.8521	20.3872	21.5628	21.3938	20.0023	20.9298	20.2155	20.4499	20.5341	18.9065	18.6191	21.6098	19.2764
13.6699	16.9171	1	Q96JP5	ZFP91	15.2935	3.24726	4.59999	2.03986e-05	4.01278e-05	21.1599	2.03986e-05	1	12.2733	12.2733	12.2733	17.0447	12.2733	12.2733	12.2733	17.4131	12.2733	12.2733	12.2733	12.2733	12.2733	12.2733	12.2733	17.3748	17.4374	18.6538	12.2733	12.2733	12.2733	12.2733	17.6277	17.9719	12.2733	12.2733	12.2733	12.2733	12.2733	17.9574	12.2733	18.3095	12.2733	12.2733	12.2733	19.4051	18.4604
12.3527	15.2408	1	P47974	ZFP36L2	13.7968	2.88808	5.63442	4.19163e-07	1.11079e-06	31.7467	4.19163e-07	1	12.2733	12.2733	12.2733	12.2733	12.2733	12.2733	12.2733	12.2733	12.2733	12.2733	12.2733	12.2733	12.2733	12.2733	12.2733	12.2733	14.7366	12.2733	12.2733	12.2733	12.2733	12.2733	12.2733	12.2733	12.2733	12.2733	12.2733	12.2733	12.2733	12.2733	12.2733	12.2733	16.5432	12.2733	19.1369	12.2733	12.2733
13.2715	16.0323	1	Q9Y2G7	ZFP30	14.6519	2.76083	4.05114	0.000139846	0.000243311	16.4117	0.000139846	1	12.2733	12.2733	12.2733	12.2733	12.2733	12.2733	12.2733	12.2733	12.2733	12.2733	12.2733	12.2733	12.2733	12.2733	12.2733	12.2733	12.2733	12.2733	12.2733	18.2449	16.3772	16.4873	12.2733	18.3902	12.2733	12.2733	12.2733	17.8586	17.2258	12.2733	12.2733	18.8248	16.4078	16.2534	12.2733	12.2733	12.2733
12.8373	18.3281	1	Q8TCF1	ZFAND1	15.5827	5.49076	7.87451	5.24583e-11	3.15921e-10	62.0079	5.24583e-11	1	12.2733	12.2733	12.2733	12.2733	12.2733	12.2733	12.2733	12.2733	12.2733	12.2733	12.2733	12.2733	12.2733	12.2733	12.2733	12.2733	12.2733	12.2733	12.2733	18.0609	18.1617	12.2733	18.0838	12.2733	12.2733	12.2733	12.2733	12.2733	12.2733	12.2733	12.2733	18.5634	20.0864	19.8375	18.2204	12.2733	12.2733
14.7422	16.2348	1	Q9C0B5	ZDHHC5	15.4885	1.49256	2.11606	0.038221	0.047421	4.47771	0.038221	1	12.2733	12.2733	17.3866	17.8086	16.9635	12.2733	12.2733	17.788	12.2733	17.0219	18.9804	12.2733	12.2733	16.903	12.2733	12.2733	16.2994	12.2733	17.7617	12.2733	18.9047	19.217	12.2733	12.2733	16.2099	12.2733	12.2733	18.043	19.0758	12.2733	12.2733	16.9615	18.0725	12.2733	19.44	18.5172	17.5404
12.655	15.7464	1	Q5W0Z9	ZDHHC20	14.2007	3.09137	4.73829	1.23475e-05	2.52011e-05	22.4514	1.23475e-05	1	12.2733	12.2733	12.2733	12.2733	12.2733	12.2733	12.2733	12.2733	12.2733	12.2733	12.2733	18.938	12.2733	12.2733	12.2733	12.2733	17.4434	12.2733	12.2733	12.2733	12.2733	12.2733	12.2733	12.2733	12.2733	12.2733	12.2733	12.2733	12.2733	12.2733	12.2733	17.7487	18.3131	19.0685	23.2011	12.2733	18.2705
17.9322	20.7022	1	Q6NZY4	ZCCHC8	19.3172	2.77003	6.56121	1.07326e-08	3.85589e-08	43.0495	1.07326e-08	1	16.5664	18.9731	19.26	15.6204	18.9784	16.6159	17.9473	20.8801	16.8395	18.8079	17.5229	12.2733	18.8186	17.7583	19.0493	19.735	19.2978	19.9481	18.6335	18.6951	15.8288	18.445	12.2733	16.0204	19.8396	18.4984	19.244	17.9034	17.7862	18.9111	18.9276	20.7224	20.6009	21.0075	21.1438	22.3461	19.717
12.7087	16.6454	1	Q9NUD5	ZCCHC3	14.677	3.93664	5.38702	1.08777e-06	2.64945e-06	29.02	1.08777e-06	1	12.2733	12.2733	12.2733	12.2733	12.2733	12.2733	12.2733	12.2733	12.2733	12.2733	12.2733	12.2733	12.2733	12.2733	12.2733	12.2733	16.3939	12.2733	21.6519	12.2733	12.2733	12.2733	12.2733	12.2733	12.2733	12.2733	12.2733	12.2733	12.2733	12.2733	12.2733	12.2733	12.2733	18.9286	12.2733	19.1542	12.2733
16.9893	19.6803	1	Q86WB0	ZC3HC1	18.3348	2.69108	4.94596	5.74547e-06	1.2276e-05	24.4625	5.74547e-06	1	12.2733	17.6617	18.0688	15.6527	17.0799	18.0575	18.6053	19.3389	20.4331	12.2733	12.2733	16.9383	12.2733	18.5776	18.0497	18.8324	18.3759	16.681	17.4592	16.4096	12.2733	12.2733	17.69	18.3773	18.3122	18.2703	19.9861	17.6153	17.8077	19.6495	19.0976	20.5042	19.7094	20.659	20.5748	20.3184	20.1986
14.6135	18.3363	1	Q96H79	ZC3HAV1L	16.4749	3.72274	4.67992	1.52731e-05	3.07361e-05	21.9017	1.52731e-05	1	12.2733	12.2733	12.2733	15.8457	12.2733	12.2733	12.2733	19.3627	12.2733	12.2733	16.842	16.9878	12.2733	16.8234	12.2733	12.2733	17.449	12.2733	12.2733	12.2733	12.2733	16.8369	18.3817	20.0682	15.7432	15.7441	17.7305	18.4601	12.2733	12.2733	18.0989	21.2025	21.0028	18.357	16.3799	21.0088	20.0731
21.2224	22.7699	1	Q7Z2W4	ZC3HAV1	21.9962	1.54748	7.8767	5.1993e-11	3.13995e-10	62.0424	5.1993e-11	1	21.7416	21.9096	21.7208	21.1788	21.0439	20.9362	18.9488	22.4965	20.1792	20.4793	21.3271	19.9584	18.7259	21.4764	21.6339	21.2445	21.9294	21.9079	21.6137	21.1627	21.4569	22.0132	21.2745	22.0151	21.6662	20.8996	21.566	21.5612	21.7184	21.6395	20.4703	22.9487	22.7835	22.7503	22.476	21.9388	22.8384
16.9347	18.0651	1	Q9UGR2	ZC3H7B	17.4999	1.13044	2.10463	0.0392413	0.0486123	4.42946	0.0392413	1	16.4558	17.5114	15.0783	17.6274	17.7118	19.123	12.2733	17.7761	12.2733	16.8626	23.1955	16.4081	12.2733	17.1154	17.6945	15.179	18.7231	18.0828	19.8348	15.2144	17.1099	12.2733	17.469	17.7532	17.3678	18.2841	18.0019	17.5416	15.6967	19.6476	17.4172	20.6883	17.7306	18.566	18.0715	18.0431	17.2096
13.83	16.014	1	Q8IWR0	ZC3H7A	14.922	2.18396	3.53845	0.000753874	0.00118547	12.5206	0.000753874	1	12.2733	12.2733	16.2881	14.5824	15.1126	12.2733	12.2733	17.9082	12.2733	12.2733	12.2733	12.2733	12.2733	12.2733	12.2733	12.2733	17.5803	16.0792	19.8767	12.2733	17.048	12.2733	12.2733	17.1535	12.2733	12.2733	12.2733	12.2733	12.2733	19.3634	12.2733	17.2652	18.4365	16.5921	17.3673	16.5005	12.2733
15.2115	20.0562	1	Q9UPT8	ZC3H4	17.6338	4.84472	8.21893	1.29332e-11	8.86024e-11	67.5508	1.29332e-11	1	14.3694	12.2733	12.2733	12.2733	16.6479	16.5065	12.2733	18.9004	12.2733	12.2733	12.2733	12.2733	15.5554	18.3942	12.2733	20.8571	12.2733	16.4371	12.2733	19.0301	16.9234	17.9021	12.2733	22.3568	17.4912	17.4304	16.9528	16.6596	12.2733	17.3156	12.2733	20.5716	18.3548	19.9562	20.0389	20.6181	19.5706
15.0905	18.4219	1	Q86VM9	ZC3H18	16.7562	3.33138	5.82037	2.03063e-07	5.70337e-07	33.8767	2.03063e-07	1	12.2733	12.2733	12.2733	16.3482	16.3034	12.2733	12.2733	18.0586	17.5139	16.8669	17.7426	12.2733	12.2733	17.3809	18.0022	17.9786	12.2733	12.2733	18.2095	12.2733	12.2733	12.2733	15.784	17.6724	17.4724	17.3937	17.5821	12.2733	12.2733	18.2808	17.3911	18.1204	17.7525	20.3631	19.8319	18.8603	17.563
21.1619	22.8952	1	Q8WU90	ZC3H15	22.0286	1.7333	6.29356	3.13033e-08	1.02976e-07	39.609	3.13033e-08	1	18.5585	20.8307	21.4589	21.2724	20.596	21.7735	20.8072	22.2553	21.2908	22.3954	20.9392	20.3413	20.6259	22.3107	22.045	20.9835	21.7486	21.4386	22.4874	17.9909	20.0936	20.0178	21.0414	21.6163	22.0174	21.8943	21.7099	21.1273	21.2656	22.0613	21.025	21.5767	21.7634	22.3776	18.9212	23.1074	24.1709
15.0867	19.2196	1	Q6PJT7	ZC3H14	17.1531	4.13284	6.55088	1.11869e-08	3.99911e-08	42.914	1.11869e-08	1	12.2733	12.2733	12.2733	18.1051	12.2733	12.2733	12.2733	17.8101	12.2733	12.2733	12.2733	12.2733	12.2733	17.747	12.2733	17.6449	18.2185	12.2733	15.1094	18.4392	12.2733	18.5543	18.7194	19.5369	12.2733	17.0435	15.4304	19.9568	18.4536	18.8663	13.954	19.9783	17.7619	20.9216	17.0434	19.9498	18.5277
12.5423	15.5382	1	Q5T200	ZC3H13	14.0402	2.99583	5.59693	4.84738e-07	1.27362e-06	31.3256	4.84738e-07	1	12.2733	12.2733	12.2733	12.2733	12.2733	12.2733	12.2733	12.2733	12.2733	12.2733	12.2733	12.2733	12.2733	12.2733	12.2733	12.2733	20.614	12.2733	12.2733	12.2733	12.2733	12.2733	12.2733	12.2733	12.2733	12.2733	12.2733	12.2733	12.2733	12.2733	12.2733	16.4488	22.9198	15.9436	15.2576	15.9546	15.1289
15.0625	18.1228	1	O75152	ZC3H11A	16.5927	3.06037	4.69687	1.43603e-05	2.89802e-05	22.0606	1.43603e-05	1	12.2733	18.0977	17.4994	12.2733	17.3795	16.1326	12.2733	16.7392	12.2733	12.2733	14.2707	12.2733	12.2733	17.6427	16.1534	16.8247	18.9344	17.5286	12.2733	15.9339	14.9156	18.4824	12.2733	16.6281	17.531	12.2733	14.0948	12.2733	17.4139	17.455	12.2733	19.8304	18.6318	19.9977	12.2733	17.8744	12.2733
15.0572	19.4831	1	P43403	ZAP70	17.2701	4.42593	5.98752	1.05307e-07	3.11733e-07	35.8504	1.05307e-07	1	17.4579	12.2733	18.6121	22.2109	12.2733	12.2733	12.2733	20.0344	12.2733	17.8952	12.2733	12.2733	18.1351	12.2733	12.2733	17.4605	15.6923	12.2733	12.2733	17.2763	12.2733	12.2733	15.9147	17.5951	12.2733	12.2733	18.6395	16.3026	19.7751	17.3981	12.2733	22.8882	21.1076	22.43	22.295	20.3771	20.2688
16.8458	19.656	1	P25490	YY1	18.2509	2.81016	3.51461	0.000812846	0.00127295	12.3525	0.000812846	1	18.8599	12.2733	12.2733	20.8728	12.2733	19.5925	12.2733	19.6226	12.2733	12.2733	18.2673	17.79	12.2733	12.2733	17.5252	20.1318	12.2733	18.2587	20.563	20.0008	19.0713	20.4881	19.0851	20.1077	12.2733	19.9914	18.1336	19.6443	18.5297	20.6783	12.2733	21.3006	18.2352	12.2733	12.2733	21.8673	19.1641
28.1918	30.5064	1	P63104	YWHAZ	29.3491	2.3146	15.9782	4.63153e-24	1.30367e-21	255.302	4.63153e-24	1	28.2056	27.8779	29.8893	28.1663	27.6077	27.9318	27.6275	29.0438	27.1335	27.4542	27.7035	28.003	28.0064	27.6787	28.0366	27.8557	28.0475	28.0529	28.3748	28.6916	28.1075	28.0075	28.4084	28.8871	27.9552	28.1146	29.2115	28.4393	28.5194	28.5608	28.3449	31.2222	30.2743	31.106	31.6225	30.623	30.473
26.4001	28.2278	1	P27348	YWHAQ	27.314	1.82773	12.0014	4.63762e-18	1.67596e-16	144.034	4.63762e-18	1	26.386	25.6917	27.6573	25.7904	26.3757	26.2167	25.309	27.5218	25.6542	26.361	27.4131	25.2409	27.046	26.0857	25.9802	26.4373	26.4366	26.677	26.4478	26.246	26.275	26.4851	26.0022	26.4751	26.3447	26.6323	27.298	26.0807	26.1923	26.6682	26.9751	28.2257	26.6704	28.5735	28.9828	28.1934	28.2331
25.496	27.351	1	Q04917	YWHAH	26.4235	1.85504	11.2798	7.0418e-17	1.74669e-15	127.235	7.0418e-17	1	23.8933	23.87	26.9163	25.3177	25.2676	25.0341	25.008	26.6152	24.7787	25.0576	25.2393	25.5835	25.4575	25.5899	25.2102	25.4629	25.9107	25.9026	25.0054	25.3867	26.3138	25.8666	25.0638	26.4072	25.8864	25.3466	26.5972	25.7402	25.3563	25.6189	25.6707	26.7813	25.7063	28.0017	26.7675	27.8499	28.1618
26.8261	27.8987	1	P61981	YWHAG	27.3624	1.07255	8.14402	1.75341e-11	1.1741e-10	66.3251	1.75341e-11	1	27.1335	26.346	28.151	26.3515	26.7582	26.3515	26.342	27.207	26.3009	27.2623	26.6928	26.9827	26.6511	26.8153	26.7443	27.0422	26.7613	27.2053	27.1362	26.6264	26.9021	27.0873	26.2884	26.5403	26.903	26.8596	27.7807	25.9149	26.4644	26.6975	27.3095	28.3251	27.4658	28.1651	28.0496	27.8552	28.3779
28.8488	29.9416	1	P62258	YWHAE	29.3952	1.09287	8.49216	4.26761e-12	3.24904e-11	72.1168	4.26761e-12	1	28.7234	28.5946	29.9429	29.0319	28.8536	29.1133	28.7977	29.1808	28.9003	28.9874	28.8281	28.7254	28.4411	28.6467	28.6457	28.5415	28.9689	29.1158	28.7074	28.559	28.9708	28.5845	28.9381	28.9961	28.7036	28.8545	29.4322	28.4304	28.374	28.8008	28.9213	30.1232	29.5842	30.5832	30.8608	30.2935	31.3477
27.0586	28.4473	1	P31946	YWHAB	27.7529	1.38874	10.7115	6.26305e-16	1.18548e-14	114.735	6.26305e-16	1	27.1714	26.5364	27.8275	27.0072	27.0982	27.2451	26.0144	28.1891	26.7297	27.2729	27.4843	26.7913	26.1152	27.2309	26.7406	27.0546	26.537	26.5047	26.874	27.3712	26.8099	26.7854	26.4401	27.1101	27.3033	27.432	28.3103	27.2116	26.9503	27.0782	27.5886	29.3004	28.5284	29.1592	28.8068	28.817	28.4009
20.498	22.9012	1	Q7Z739	YTHDF3	21.6996	2.40317	5.10442	3.17813e-06	7.11206e-06	26.0551	3.17813e-06	1	19.3638	19.38	12.2733	20.4131	19.6377	21.0055	21.2291	22.3108	20.2468	20.5938	21.1989	20.474	19.2342	21.4247	20.0466	20.6033	21.1736	21.0824	21.1448	20.9794	20.8988	21.1898	19.9797	21.9131	21.5317	21.388	21.6988	20.3559	20.3329	20.8983	21.4362	21.9898	22.9973	12.2733	22.9814	22.8024	22.4792
15.2375	20.0848	1	Q9Y5A9	YTHDF2	17.6611	4.8473	6.98585	1.9378e-09	8.20492e-09	48.8021	1.9378e-09	1	17.7771	18.2876	12.2733	12.2733	12.2733	12.2733	12.2733	19.6243	12.2733	12.2733	18.06	12.2733	17.1876	18.2726	16.4454	12.2733	12.2733	12.2733	12.2733	16.6366	12.2733	18.9392	17.3864	20.6086	19.0925	16.7726	17.3945	12.2733	17.773	12.2733	18.0049	19.9071	19.185	18.2431	19.6331	17.8912	18.0135
14.5093	16.9888	1	Q9H6S0	YTHDC2	15.7491	2.47943	5.17672	2.42022e-06	5.55423e-06	26.7985	2.42022e-06	1	16.6316	12.2733	12.2733	15.5334	15.0306	16.4521	14.4648	15.9771	12.2733	12.2733	12.2733	12.2733	12.2733	17.1678	15.7872	15.0222	16.2908	15.3946	16.2864	15.6029	12.2733	12.2733	12.2733	16.8623	15.2659	15.5718	15.8418	12.2733	12.2733	17.6654	15.6618	14.5489	17.1121	18.0512	17.2061	18.005	16.3713
13.4295	17.2287	1	Q96MU7	YTHDC1	15.3291	3.79917	5.62082	4.41867e-07	1.16618e-06	31.5936	4.41867e-07	1	12.2733	12.2733	19.6276	12.2733	12.2733	12.2733	12.2733	15.0133	12.2733	12.2733	12.2733	12.2733	12.2733	12.2733	14.9285	12.2733	17.928	12.2733	12.2733	12.2733	18.455	18.0705	12.2733	17.7346	12.2733	12.2733	12.2733	12.2733	12.2733	12.2733	12.2733	12.2733	12.2733	20.7261	12.2733	13.4104	16.9472
18.309	19.8085	1	Q96TA2	YME1L1	19.0587	1.4995	3.89326	0.000237942	0.000401155	15.1575	0.000237942	1	19.6283	19.7345	24.2984	19.402	17.8626	18.0492	18.5218	17.0741	18.389	16.4781	19.4109	18.0579	15.8557	18.7743	19.353	18.4622	16.9189	19.2947	18.4382	18.1997	18.0876	18.5049	18.6467	20.4184	17.0707	18.1569	18.4735	18.2072	16.8853	18.6512	12.2733	20.8699	21.1641	21.7284	19.3318	18.8188	19.7402
16.5915	19.4209	1	P49750	YLPM1	18.0062	2.82941	7.6753	1.1796e-10	6.55618e-10	58.9103	1.1796e-10	1	16.8278	13.7476	15.1152	17.8773	17.7467	16.7543	14.3516	19.1564	15.2317	15.8938	14.1384	15.04	15.894	17.8118	17.9896	17.6241	17.8587	17.7826	15.7588	12.2733	17.5705	18.0826	16.9984	17.5212	16.1095	16.8363	17.5257	15.8584	17.6003	17.2786	18.0806	19.7619	17.5699	20.7012	19.0918	20.1421	17.5157
21.646	23.6706	1	O15498	YKT6	22.6583	2.02467	10.2133	4.37662e-15	6.40158e-14	104.311	4.37662e-15	1	19.5104	21.6203	21.09	21.3004	21.5863	21.5073	22.1163	22.5838	22.1725	21.0746	21.7313	22.3554	20.7467	21.5924	20.9103	21.0708	21.5711	21.683	21.8892	20.5016	22.2211	22.0924	21.7988	22.3456	21.5815	22.2048	23.5619	20.7908	21.4563	22.1022	22.256	22.9677	22.8083	23.8631	25.3997	22.6533	23.1613
13.2302	17.0468	1	Q9BW85	YJU2	15.1385	3.81663	5.33427	1.33069e-06	3.18716e-06	28.4545	1.33069e-06	1	12.2733	12.2733	20.542	12.2733	12.2733	17.9723	12.2733	12.2733	12.2733	12.2733	12.2733	12.2733	12.2733	17.4785	17.2035	12.2733	12.2733	12.2733	12.2733	12.2733	12.2733	12.2733	12.2733	12.2733	12.2733	12.2733	12.2733	12.2733	12.2733	17.8337	12.2733	19.7884	12.2733	20.4928	12.2733	19.9513	12.2733
16.0115	19.9401	1	Q96EC8	YIPF6	17.9758	3.92864	4.04828	0.000141212	0.000245557	16.3886	0.000141212	1	12.2733	12.2733	20.3417	19.3593	19.8225	12.2733	12.2733	12.2733	19.7746	12.2733	20.0983	20.5124	12.2733	12.2733	20.6059	12.2733	20.9061	22.6994	12.2733	12.2733	21.3491	12.2733	12.2733	20.183	12.2733	12.2733	20.9209	20.9403	12.2733	20.1975	12.2733	12.2733	12.2733	22.0558	18.9725	21.7213	21.3949
17.3507	20.9467	1	Q9BSR8	YIPF4	19.1487	3.59603	4.01082	0.000160342	0.000276373	16.0866	0.000160342	1	12.2733	12.2733	12.2733	12.2733	20.294	12.2733	20.3025	20.4558	12.2733	12.2733	12.2733	20.1849	20.9914	12.2733	12.2733	20.5731	21.0166	20.6778	20.7668	21.2704	12.2733	19.8193	12.2733	21.8847	19.6671	20.0983	19.9614	21.1071	20.7434	20.848	19.9299	22.8398	12.2733	21.8696	22.7992	21.1475	21.9966
19.3885	21.2552	1	Q9GZM5	YIPF3	20.3219	1.86674	3.65999	0.000511288	0.000823393	13.3955	0.000511288	1	12.2733	21.0151	20.8109	20.2908	19.4509	20.1956	20.2652	20.6925	20.827	18.7538	18.3386	18.3673	12.2733	20.0941	19.3949	20.0046	20.4825	20.6569	18.9572	17.2003	19.5728	21.1227	18.9244	21.9079	19.4915	18.8733	19.3773	19.6383	21.4685	20.4547	19.867	21.3732	22.1211	21.3123	22.4922	21.9056	21.7806
12.7254	17.369	1	Q9Y548	YIPF1	15.0472	4.64355	6.46101	1.60373e-08	5.59707e-08	41.7447	1.60373e-08	1	12.2733	12.2733	12.2733	12.2733	12.2733	12.2733	12.2733	19.4813	12.2733	12.2733	12.2733	12.2733	12.2733	12.2733	12.2733	12.2733	12.2733	12.2733	12.2733	12.2733	12.2733	12.2733	12.2733	19.0816	12.2733	12.2733	12.2733	12.2733	12.2733	12.2733	12.2733	18.4955	19.4329	12.2733	20.2279	20.6488	20.7705
15.8796	20.9637	1	Q5BJH7	YIF1B	18.4217	5.08415	6.29309	3.13621e-08	1.03117e-07	39.603	3.13621e-08	1	12.2733	21.526	20.9334	19.5434	12.2733	12.2733	12.2733	19.3408	12.2733	12.2733	12.2733	19.9896	12.2733	18.3986	12.2733	12.2733	12.2733	20.2706	12.2733	12.2733	20.296	22.7517	19.7285	21.2944	18.4478	12.2733	12.2733	20.269	20.8315	12.2733	12.2733	20.8408	21.5966	22.5824	21.1144	20.0716	20.7405
21.4447	22.513	1	O95070	YIF1A	21.9788	1.0683	2.77283	0.0072645	0.00994931	7.68859	0.0072645	1	22.2256	20.7446	23.2826	20.9379	19.6837	22.4797	21.6446	22.3175	21.3077	21.5579	19.5522	19.1834	21.7363	22.4703	22.0995	20.5007	22.7559	22.7249	21.1936	22.2172	22.9248	21.9506	22.4804	23.5244	21.4399	12.2733	22.667	21.5857	22.6799	22.4887	20.1548	22.8381	22.2829	23.3899	22.9632	21.8013	22.7968
15.944	22.0045	1	P16989	YBX3	18.9742	6.06047	8.30065	9.28069e-12	6.55214e-11	68.9008	9.28069e-12	1	12.2733	12.2733	20.4523	18.5848	17.6211	12.2733	12.2733	21.6393	12.2733	12.2733	12.2733	12.2733	12.2733	12.2733	19.9804	20.2734	20.7004	18.1301	18.8358	12.2733	18.8478	12.2733	12.2733	20.0631	12.2733	18.6152	21.1066	17.4242	19.2481	18.6426	12.2733	21.5383	21.2755	24.7118	19.9184	21.3798	22.9188
25.3984	26.8405	1	P67809	YBX1	26.1195	1.44214	7.50241	2.3828e-10	1.22625e-09	56.2861	2.3828e-10	1	26.2675	26.2413	25.3208	25.204	25.4549	24.9858	25.6992	25.7334	25.3429	25.4841	24.5229	25.0247	24.2599	25.7376	26.2371	25.5093	25.873	25.6223	25.6949	25.0185	25.5507	24.8668	24.6472	24.9487	25.8428	25.6927	25.4194	25.0004	25.9507	25.7351	24.462	27.6766	26.7301	28.0476	23.2956	26.9736	26.839
20.9041	22.1222	1	Q9Y2Z4	YARS2	21.5131	1.21805	3.40591	0.00114168	0.00175481	11.6002	0.00114168	1	21.1212	22.2737	20.5121	20.7502	21.6844	21.4381	12.2733	22.7817	19.6704	19.9389	21.1031	20.9727	19.8988	21.5575	21.6977	22.1986	21.5871	21.4502	21.3993	21.9277	20.7526	21.1703	20.8669	21.4224	21.0589	21.2618	21.6013	20.0211	21.0588	21.3398	21.2368	22.8699	22.5365	22.9809	21.4795	22.1149	21.398
23.8296	24.8621	1	P54577	YARS1	24.3459	1.03249	5.89973	1.48759e-07	4.2822e-07	34.8068	1.48759e-07	1	23.9249	23.6855	23.3488	23.8228	23.7782	23.4352	23.946	24.1021	22.8137	23.1136	23.7112	24.1564	23.3641	24.0861	23.8172	24.4081	24.1427	24.4932	23.8981	23.5039	24.6012	24.3164	22.7341	24.2631	23.5354	24.106	23.6619	23.9753	24.0334	24.2303	23.7094	24.5307	23.5608	23.1703	25.84	24.1008	25.405
20.2804	22.2447	1	P46937	YAP1	21.2626	1.96437	2.74306	0.00787955	0.0107259	7.52435	0.00787955	1	22.3219	18.8172	21.5894	24.1929	18.4291	18.1196	19.7986	23.8888	12.2733	23.2095	12.2733	12.2733	20.4051	20.6031	19.2144	20.5373	19.7689	20.4146	22.0471	19.8267	21.0497	18.8873	19.7185	22.6185	19.4751	24.5584	24.3494	20.7353	21.3148	22.5565	23.424	22.1569	22.1434	21.5117	23.1924	23.8442	20.3579
14.2848	17.0636	1	Q8IY57	YAF2	15.6742	2.77874	3.10065	0.00286657	0.00416757	9.61405	0.00286657	1	12.2733	12.2733	12.2733	12.2733	18.8159	12.2733	12.2733	19.9388	18.8873	19.2634	12.2733	12.2733	12.2733	19.0435	12.2733	19.2902	12.2733	12.2733	12.2733	12.2733	12.2733	12.2733	12.2733	12.2733	19.5147	12.2733	19.7924	12.2733	12.2733	12.2733	18.2721	12.2733	12.2733	12.2733	12.2733	19.1135	19.0461
19.5922	22.3735	1	Q9H0D6	XRN2	20.9829	2.78133	8.06925	2.37613e-11	1.55384e-10	65.1129	2.37613e-11	1	20.7271	20.9982	22.0594	19.4767	19.2304	18.2628	19.8843	20.3776	18.6564	12.2733	19.35	20.5487	20.2265	20.5961	19.9346	20.3094	21.17	20.6811	19.7652	18.1796	20.5215	20.5268	17.6602	20.0186	19.0732	20.1318	20.2875	17.7441	18.467	20.0768	20.1436	23.0676	22.4774	23.0298	24.3312	21.5845	20.3676
14.7592	18.4465	1	Q8IZH2	XRN1	16.6028	3.68726	7.80698	6.90424e-11	4.06853e-10	60.9489	6.90424e-11	1	15.5598	16.2577	14.3803	15.8525	15.6981	12.2733	13.5875	17.1376	12.2733	12.2733	12.2733	12.2733	12.2733	12.2733	12.2733	12.2733	15.9067	16.6848	16.1291	17.0686	17.2069	15.3759	15.1317	19.3516	12.2733	12.2733	16.802	18.9889	17.5571	15.5795	12.2733	20.298	19.6581	20.1194	17.3649	17.7765	17.0575
25.095	27.2268	1	P12956	XRCC6	26.1609	2.13179	12.9609	1.37578e-19	8.13759e-18	167.986	1.37578e-19	1	25.1886	25.4118	26.2575	25.2358	25.1226	24.8242	25.8731	25.993	22.4272	23.6202	24.8814	25.3947	23.0629	25.7127	24.9037	25.2167	25.7249	24.9126	25.3542	25.1871	25.3843	25.2835	24.833	25.5432	25.1473	25.044	25.7191	24.9448	25.3506	25.4931	24.8974	27.6584	26.7033	27.4649	27.4627	27.655	27.2189
24.1566	26.4809	1	P13010	XRCC5	25.3187	2.32437	10.8216	4.08861e-16	8.11952e-15	117.108	4.08861e-16	1	23.7043	23.6721	23.0268	24.782	24.5981	23.923	24.5828	25.8965	21.0776	22.8605	24.8366	24.4327	21.847	24.186	24.4378	24.9716	24.781	24.4862	24.9758	24.4213	23.802	23.6912	23.8845	24.6252	24.7078	24.7991	25.3491	23.2311	23.6293	25.1328	24.5014	26.2734	25.2475	25.8732	28.2321	27.3461	26.7874
14.435	19.0345	1	Q13426	XRCC4	16.7347	4.5995	6.93431	2.38686e-09	9.9182e-09	48.0847	2.38686e-09	1	12.2733	12.2733	12.2733	12.2733	17.4876	17.1344	12.2733	18.5407	12.2733	12.2733	12.2733	19.0475	12.2733	18.8899	18.8609	19.8168	12.2733	12.2733	12.2733	12.2733	18.7123	12.2733	12.2733	12.2733	12.2733	17.3844	18.9037	17.2402	12.2733	12.2733	12.2733	19.8689	18.9294	17.1019	22.0386	19.7551	19.6809
14.5019	20.0284	1	P18887	XRCC1	17.2651	5.52646	9.84747	1.85327e-14	2.33425e-13	96.9726	1.85327e-14	1	12.2733	12.2733	12.2733	12.2733	12.2733	12.2733	12.2733	19.0439	12.2733	15.6331	17.5288	17.1252	12.2733	18.5138	12.2733	15.2217	12.2733	12.2733	12.2733	16.2744	15.9184	14.4414	16.6192	18.2709	14.9598	12.2733	17.4598	18.3109	12.2733	17.8653	12.2733	19.0271	18.9453	12.2733	20.3265	20.4752	19.3317
19.746	22.1115	1	O43592	XPOT	20.9288	2.36554	10.5903	1.00269e-15	1.77361e-14	112.154	1.00269e-15	1	19.9096	19.8799	20.3374	20.2163	19.4881	18.1083	18.7132	20.5255	18.7181	18.5941	20.6268	19.9357	18.3002	19.8874	19.5559	18.965	20.9124	21.6271	20.4203	19.4042	19.8525	20.1762	19.092	20.2239	19.5401	18.4743	20.7091	19.8467	20.3217	20.2409	19.5233	22.328	20.3543	21.5883	23.7015	21.5091	21.4625
12.6854	15.5841	1	Q96QU8	XPO6	14.1348	2.89874	6.07628	7.41706e-08	2.25649e-07	36.9212	7.41706e-08	1	13.7932	12.2733	16.0878	12.2733	12.2733	12.2733	12.2733	12.2733	12.2733	12.2733	12.2733	12.2733	12.2733	12.2733	12.2733	12.2733	12.2733	12.2733	12.2733	12.2733	15.2689	12.2733	12.2733	12.2733	12.2733	12.2733	16.7195	12.2733	12.2733	12.2733	12.2733	17.3178	17.2506	16.43	12.2733	17.9079	12.2733
15.8754	21.1694	1	Q9HAV4	XPO5	18.5224	5.29394	10.7586	5.21817e-16	1.01145e-14	115.747	5.21817e-16	1	17.5375	16.3565	18.9543	16.1572	18.0549	12.2733	15.0061	18.4355	12.2733	12.2733	16.3228	12.2733	12.2733	12.2733	16.741	18.186	18.7385	12.2733	17.8547	17.7374	17.2039	12.2733	15.3434	16.7852	16.8578	15.3866	18.5738	17.277	17.1377	15.6106	17.6936	20.9985	18.5506	20.9745	22.5428	21.517	21.2062
17.14	19.7923	1	Q9C0E2	XPO4	18.4662	2.65222	6.48471	1.45852e-08	5.11786e-08	42.0515	1.45852e-08	1	18.7001	18.2779	18.8191	16.7265	16.3782	16.6529	16.7865	18.6992	12.2733	18.1629	17.5585	17.7608	12.2733	18.6883	17.654	18.8647	17.9065	18.2452	16.1564	17.1702	18.2118	17.9197	16.4834	18.3528	17.1704	17.8181	17.9009	17.7886	15.4378	18.2302	12.2733	19.7604	18.1251	20.221	22.5538	20.2011	19.7152
22.9763	24.9072	1	O14980	XPO1	23.9418	1.93091	9.64216	4.18825e-14	4.87675e-13	92.9713	4.18825e-14	1	22.8666	22.6144	23.8493	22.9584	23.3376	22.8638	22.649	23.6066	21.6163	21.1487	23.695	23.1079	21.1209	22.9051	23.0334	24.1644	24.4779	23.6756	23.6074	22.3362	22.2619	22.8038	22.2516	23.2484	22.9457	23.2825	24.1149	22.3977	22.7294	23.5343	23.061	24.8976	24.5456	25.4426	25.9104	25.304	24.4026
23.4347	24.5859	1	Q9NQW7	XPNPEP1	24.0103	1.15125	7.3422	4.56907e-10	2.20913e-09	53.9078	4.56907e-10	1	23.5219	22.4673	23.1751	23.1362	23.4643	23.3669	22.6323	24.313	23.4424	22.3911	24.3806	23.8239	23.1497	23.4741	23.7139	23.7797	24.5352	23.1045	22.7531	23.9508	23.8167	23.3266	23.2924	24.0467	23.4832	22.7853	24.1786	23.3158	23.2722	23.1434	23.2389	24.2102	23.7399	24.0611	25.3441	24.1066	24.5192
13.0302	15.9094	1	P23025	XPA	14.4698	2.87922	3.87108	0.000256167	0.000429866	14.9853	0.000256167	1	12.2733	12.2733	12.2733	12.2733	12.2733	12.2733	12.2733	12.2733	12.2733	12.2733	12.2733	12.2733	12.2733	12.2733	12.2733	12.2733	18.7012	17.4472	17.7153	12.2733	12.2733	12.2733	12.2733	12.2733	12.2733	12.2733	12.2733	12.2733	12.2733	18.6945	12.2733	19.5	18.2826	12.2733	12.2733	22.0541	12.2733
14.2011	18.0142	1	Q9HCS7	XAB2	16.1077	3.81307	6.6394	7.83974e-09	2.90191e-08	44.0816	7.83974e-09	1	17.6656	16.7561	18.0857	12.2733	16.4852	12.2733	12.2733	17.8313	12.2733	13.2694	12.2733	12.2733	16.41	17.1249	12.2733	16.5398	16.9454	16.5235	12.2733	12.2733	12.2733	12.2733	15.6997	12.2733	12.2733	12.2733	12.2733	15.3939	12.2733	12.2733	16.8594	20.1155	19.5106	19.9061	18.9195	18.795	16.8231
16.1384	17.4398	1	Q9H0M0	WWP1	16.7891	1.3014	2.1797	0.0329524	0.0411762	4.75107	0.0329524	1	17.7118	17.9894	17.7935	17.4855	12.2733	15.2344	16.844	16.0841	15.4288	16.6946	18.985	16.4286	18.4332	18.4709	15.4548	17.915	12.2733	12.2733	16.9767	16.2304	16.1481	16.4962	15.6284	20.2256	12.2733	20.8034	12.2733	12.2733	16.2963	15.8929	14.9993	18.6197	19.7418	17.3398	12.2733	16.0681	18.7031
15.1619	20.486	1	Q15007	WTAP	17.8239	5.32412	9.13829	3.14288e-13	3.00103e-12	83.5083	3.14288e-13	1	16.7478	12.2733	19.5103	12.2733	17.0481	12.2733	12.2733	18.3856	12.2733	17.1706	12.2733	12.2733	12.2733	12.2733	16.3157	17.8167	15.8192	18.1208	12.2733	19.0158	19.0332	12.2733	16.9834	18.6359	12.2733	18.3358	12.2733	18.4831	18.4967	12.2733	12.2733	22.3781	21.7018	20.1659	21.1481	18.6792	19.2294
15.0744	19.0198	1	Q96S55	WRNIP1	17.0471	3.94531	5.8126	2.09331e-07	5.86417e-07	33.7863	2.09331e-07	1	16.7148	12.2733	12.2733	19.2171	16.9922	16.7105	12.2733	18.497	12.2733	12.2733	12.2733	12.2733	12.2733	16.4347	12.2733	16.7011	12.2733	18.0188	15.538	12.2733	17.5303	16.4337	12.2733	18.5484	12.2733	17.1795	18.2496	12.2733	16.627	18.8993	17.1903	21.2575	19.1779	21.274	19.6678	19.6781	17.2817
13.5661	15.8418	1	Q9BYP7	WNK3	14.7039	2.27571	4.09178	0.000121757	0.000214433	16.7426	0.000121757	1	12.2733	12.2733	12.2733	19.557	12.2733	12.2733	12.2733	12.2733	12.2733	15.847	12.2733	12.2733	12.2733	12.2733	18.7606	17.2322	15.4432	12.2733	12.2733	12.2733	14.488	21.7735	12.2733	12.2733	12.2733	15.1613	12.2733	12.2733	12.2733	12.2733	12.2733	16.4452	17.9877	17.8232	15.9155	16.0268	16.5771
19.5149	21.2799	1	Q9H4A3	WNK1	20.3974	1.76504	7.02235	1.67167e-09	7.15295e-09	49.3134	1.67167e-09	1	18.2914	18.5449	20.0119	20.4367	17.6984	19.5221	18.1432	20.8237	19.5768	19.8488	19.3285	18.5894	19.3403	19.2775	20.1825	19.9728	20.3962	20.7532	20.2198	18.9032	18.9804	17.4561	19.9963	21.2127	19.4187	18.6329	21.2427	20.4282	19.5799	20.6831	17.4694	21.295	21.274	20.5734	19.9037	21.4085	21.4732
17.4927	19.72	1	Q9Y4P8	WIPI2	18.6064	2.22736	3.0077	0.00375531	0.0053731	9.04627	0.00375531	1	20.4506	19.5924	12.2733	19.3045	20.2827	12.2733	19.7308	19.638	12.2733	20.5704	19.6112	17.9921	17.6786	19.4556	19.5425	21.018	20.2289	19.717	20.3925	12.2733	19.1651	12.2733	12.2733	12.2733	19.8076	18.9587	20.0543	12.2733	12.2733	19.1333	19.4891	20.7061	22.1925	20.6135	20.6505	20.7625	18.2951
14.145	18.0739	1	O43516	WIPF1	16.1095	3.9289	4.89647	6.90254e-06	1.45941e-05	23.9754	6.90254e-06	1	12.2733	12.2733	12.2733	12.2733	12.2733	12.2733	12.2733	20.2862	12.2733	12.2733	12.2733	12.2733	16.6902	12.2733	12.2733	12.2733	12.2733	12.2733	12.2733	19.0471	12.2733	15.0637	19.6433	21.0484	12.2733	12.2733	12.2733	17.8847	18.5231	12.2733	20.2979	21.2615	12.2733	12.2733	17.5884	20.2041	18.3799
13.972	19.1574	1	O76024	WFS1	16.5647	5.18538	8.4155	5.82334e-12	4.27441e-11	70.8207	5.82334e-12	1	18.474	17.3508	19.2885	16.7023	12.2733	16.9568	12.2733	17.8989	16.4158	12.2733	12.2733	12.2733	12.2733	16.7296	12.2733	12.2733	18.347	17.2305	12.2733	12.2733	12.2733	12.2733	12.2733	12.2733	12.2733	12.2733	12.2733	12.2733	12.2733	12.2733	12.2733	20.9441	19.0188	20.6346	20.9001	19.1201	21.0171
18.6413	20.7066	1	A4D1P6	WDR91	19.6739	2.06535	5.86771	1.68678e-07	4.80644e-07	34.4301	1.68678e-07	1	18.27	18.6745	20.8057	17.901	19.3286	18.4984	18.4469	17.7287	17.5442	16.5099	19.2789	17.3047	17.085	18.1828	19.7855	19.9617	19.7038	20.4755	19.8505	18.3691	21.1668	20.4389	18.2548	18.0691	17.4784	17.869	15.9724	18.8871	19.1278	20.3798	16.5292	20.1738	18.9689	22.9463	17.3548	21.4935	21.3791
12.5859	15.7134	1	Q96FK6	WDR89	14.1497	3.12755	5.44461	8.72237e-07	2.17606e-06	29.6438	8.72237e-07	1	12.2733	12.2733	12.2733	12.2733	12.2733	12.2733	12.2733	12.2733	12.2733	12.2733	12.2733	13.6005	12.2733	12.2733	12.2733	12.2733	12.2733	12.2733	12.2733	12.2733	12.2733	12.2733	12.2733	16.0368	12.2733	12.2733	12.2733	12.2733	12.2733	16.8735	12.2733	19.2024	12.2733	18.5851	12.2733	17.7091	20.1552
20.6787	23.0086	1	Q6UXN9	WDR82	21.8436	2.32988	10.7465	5.46863e-16	1.05056e-14	115.486	5.46863e-16	1	21.3564	21.5863	20.6886	21.3554	19.1366	20.6264	18.926	22.2924	18.6743	20.8191	20.9855	19.9693	20.5752	20.6291	21.2285	20.1245	21.8716	20.8192	18.5023	21.4566	19.8153	21.7195	20.7628	21.3058	19.4561	20.6622	21.8868	21.3531	20.3538	20.7726	21.3285	24.1075	23.343	22.7934	22.4189	22.8541	22.2236
17.2741	19.5796	1	Q562E7	WDR81	18.4268	2.30549	5.52645	6.3653e-07	1.63204e-06	30.5416	6.3653e-07	1	15.7246	16.5641	18.9627	18.7108	19.5107	18.4908	17.8282	18.1361	12.2733	15.321	18.1796	16.0889	15.5844	18.0159	17.9433	19.5286	19.7091	18.8322	18.123	16.6968	15.6843	17.6589	12.2733	17.4308	17.9872	17.6556	19.2404	14.0176	17.279	17.8605	18.1846	19.9615	19.3167	19.7036	18.9521	20.5187	20.965
23.2561	24.2889	1	Q9BQA1	WDR77	23.7725	1.03275	5.38924	1.07856e-06	2.63195e-06	29.0439	1.07856e-06	1	23.7421	23.3521	23.7977	23.5	23.7695	22.9942	23.2552	23.6886	23.8601	22.5265	23.3466	23.2593	22.8873	23.691	22.6934	24.2311	23.6707	23.4146	23.5201	22.4286	22.2313	22.6427	22.425	23.9728	23.0507	23.1523	23.7935	23.2543	22.3848	23.2234	23.1801	23.5628	23.7644	24.3758	22.7456	24.3095	22.4604
12.4051	15.7132	1	Q8IWA0	WDR75	14.0592	3.30809	5.22177	2.04105e-06	4.74121e-06	27.2669	2.04105e-06	1	12.2733	12.2733	12.2733	12.2733	12.2733	12.2733	12.2733	12.2733	12.2733	12.2733	12.2733	12.2733	12.2733	12.2733	12.2733	12.2733	12.2733	12.2733	12.2733	12.2733	12.2733	16.3617	12.2733	12.2733	12.2733	12.2733	12.2733	12.2733	12.2733	12.2733	12.2733	17.2726	17.2291	16.4993	19.7642	15.4122	12.2733
12.7586	15.7257	1	Q6RFH5	WDR74	14.2421	2.96712	4.97858	5.08909e-06	1.09567e-05	24.7862	5.08909e-06	1	12.2733	12.2733	12.2733	12.2733	12.2733	12.2733	12.2733	12.2733	12.2733	12.2733	12.2733	12.2733	12.2733	12.2733	12.2733	12.2733	12.2733	12.2733	12.2733	17.2469	12.2733	12.2733	12.2733	16.8723	12.2733	12.2733	12.2733	12.2733	17.7455	12.2733	12.2733	19.1928	12.2733	17.4886	12.2733	12.2733	17.698
14.2162	18.0982	1	Q9NW82	WDR70	16.1572	3.88204	6.49533	1.3978e-08	4.91813e-08	42.1893	1.3978e-08	1	12.2733	15.9815	17.4327	12.2733	17.279	17.3486	12.2733	14.3455	12.2733	16.6266	12.2733	12.2733	12.2733	12.2733	16.9041	17.6343	12.2733	12.2733	17.2429	12.2733	12.2733	12.2733	12.2733	18.3274	12.2733	12.2733	17.7149	12.2733	16.9282	12.2733	16.0168	17.3041	18.6762	18.9498	12.2733	18.5841	16.1657
14.429	16.7088	1	Q9Y4E6	WDR7	15.5689	2.27975	3.48563	0.000890436	0.00138507	12.1496	0.000890436	1	15.9674	14.2307	18.1	14.7423	12.2733	12.2733	14.7345	25.5017	12.2733	12.2733	12.2733	12.2733	12.2733	15.4457	15.8662	12.2733	17.1071	12.2733	12.2733	12.2733	16.0879	15.1256	12.2733	16.983	18.2455	12.2733	16.3989	12.2733	12.2733	16.3904	12.2733	16.8944	12.2733	16.4104	16.1523	16.1189	17.9959
13.7225	16.4177	1	Q9NNW5	WDR6	15.0701	2.69519	4.78507	1.04046e-05	2.14521e-05	22.8969	1.04046e-05	1	12.2733	12.2733	15.5033	16.4334	12.2733	15.4893	12.2733	17.7263	12.2733	12.2733	12.2733	12.2733	12.2733	14.3443	12.2733	12.2733	15.0643	12.2733	17.1379	12.2733	12.2733	15.1951	12.2733	16.0122	16.3562	12.2733	14.6609	14.1889	12.2733	16.3665	12.2733	12.2733	12.2733	17.1567	19.4299	14.4996	16.4911
14.5342	18.4486	1	Q9H6Y2	WDR55	16.4914	3.91448	5.40092	1.03138e-06	2.5273e-06	29.1699	1.03138e-06	1	18.2096	18.1872	12.2733	12.2733	12.2733	16.275	12.2733	16.3349	12.2733	18.3258	12.2733	12.2733	12.2733	18.6218	16.7372	16.8944	12.2733	16.1403	15.7433	12.2733	14.3395	12.2733	15.8856	16.7817	12.2733	12.2733	12.2733	12.2733	18.0369	12.2733	17.6735	22.281	19.7285	23.1189	12.2733	17.8702	18.5844
19.9964	22.5173	1	P61964	WDR5	21.2569	2.52086	9.56928	5.59894e-14	6.30008e-13	91.5711	5.59894e-14	1	20.2615	20.2593	20.7405	21.1422	19.8589	19.6413	19.5645	20.4216	18.9399	18.3067	19.4566	19.7183	20.1524	20.6712	20.9282	20.4088	19.5252	17.6499	19.6813	20.6854	20.2308	21.4226	19.4679	20.4847	20.2676	17.6692	20.6713	21.4247	18.385	21.1379	20.7143	22.3449	21.7916	19.7858	24.1863	24.5828	21.7605
15.9538	18.2744	1	Q8TAF3	WDR48	17.1141	2.32066	3.81042	0.000313102	0.000519882	14.5193	0.000313102	1	17.1172	17.0902	17.7518	16.0309	16.7736	17.0835	17.2052	17.4406	15.8718	12.2733	12.2733	12.2733	12.2733	17.7223	12.2733	12.2733	18.9439	19.0712	17.7262	12.2733	18.1205	17.805	12.2733	17.1293	17.4477	18.8207	17.6123	12.2733	16.9697	18.2189	16.1546	18.1581	18.0048	20.5584	19.4129	20.2264	17.9037
16.3549	18.7776	1	Q5MNZ6	WDR45B	17.5662	2.42267	2.74698	0.00779575	0.0106163	7.54592	0.00779575	1	12.2733	20.7167	19.8226	12.2733	12.2733	12.2733	20.3647	12.2733	12.2733	12.2733	12.2733	19.0429	12.2733	18.6949	19.971	12.2733	20.8864	20.7323	19.165	18.5578	20.0439	19.366	19.2517	21.1516	17.5728	12.2733	19.4317	20.4047	12.2733	12.2733	12.2733	21.067	12.2733	18.3606	21.1728	12.2733	15.7127
14.7268	16.721	1	Q9Y484	WDR45	15.7239	1.99418	2.48749	0.0154714	0.020288	6.18759	0.0154714	1	12.2733	12.2733	12.2733	12.2733	17.3074	17.2789	15.8336	18.4333	12.2733	12.2733	18.145	12.2733	12.2733	12.2733	18.1263	16.972	18.1166	12.2733	12.2733	12.2733	17.603	18.2059	12.2733	17.6034	12.2733	12.2733	12.2733	19.3973	17.282	17.5803	12.2733	20.8175	12.2733	12.2733	12.2733	17.0429	12.2733
14.0023	16.8382	1	Q15061	WDR43	15.4202	2.83593	3.9293	0.000210959	0.000357432	15.4394	0.000210959	1	12.2733	12.2733	12.2733	15.1922	12.2733	17.8521	12.2733	16.4545	12.2733	12.2733	12.2733	12.2733	16.1751	12.2733	12.2733	15.3934	17.275	12.2733	12.2733	12.2733	17.1535	12.2733	16.6386	16.06	12.2733	12.2733	12.2733	17.3576	18.3242	17.0025	12.2733	12.2733	17.7936	12.2733	18.4489	17.4814	17.8404
13.1204	15.583	1	Q9HAD4	WDR41	14.3517	2.46263	4.19769	8.45925e-05	0.000152592	17.6206	8.45925e-05	1	12.2733	12.2733	12.2733	12.2733	12.2733	12.2733	12.2733	12.2733	12.2733	12.2733	12.2733	12.2733	12.2733	16.5816	12.2733	12.2733	16.7818	12.2733	16.7927	12.2733	12.2733	17.0767	12.2733	15.7571	12.2733	12.2733	12.2733	12.2733	12.2733	16.9102	12.2733	19.0948	18.1293	17.0811	12.2733	12.2733	12.2733
13.5396	19.2269	1	P57081	WDR4	16.3832	5.68724	7.76532	8.17924e-11	4.73635e-10	60.3002	8.17924e-11	1	21.476	22.2856	22.3644	12.2733	12.2733	12.2733	12.2733	12.2733	12.2733	12.2733	12.2733	12.2733	12.2733	12.2733	12.2733	12.2733	12.2733	12.2733	12.2733	12.2733	12.2733	16.6204	17.8765	12.2733	12.2733	12.2733	12.2733	12.2733	12.2733	12.2733	12.2733	22.3974	22.8858	21.058	20.7628	12.2733	20.2158
17.9177	20.388	1	Q9Y2I8	WDR37	19.1529	2.47036	4.05893	0.000136187	0.000237137	16.4749	0.000136187	1	17.3932	19.7209	19.9394	16.4097	18.0138	18.9954	18.5843	20.9905	16.6011	20.8212	12.2733	16.2355	12.2733	18.3289	19.3027	19.0434	20.5209	18.8544	12.2733	19.989	20.2719	18.5027	20.2417	13.2385	18.2747	18.7745	20.4746	16.7913	19.6336	12.2733	20.4071	22.2183	20.6909	19.8196	18.5578	20.2975	20.0731
13.7001	16.2652	1	Q8NI36	WDR36	14.9827	2.56506	4.60678	1.99049e-05	3.92639e-05	21.2224	1.99049e-05	1	16.8625	15.21	12.2733	12.2733	12.2733	15.6857	12.2733	16.7465	12.2733	12.2733	15.5671	12.2733	12.2733	16.6824	15.6633	15.6411	16.0687	12.2733	15.3896	12.2733	12.2733	12.2733	12.2733	12.2733	12.2733	12.2733	12.2733	16.0183	15.9768	12.2733	12.2733	16.6623	17.0306	16.7951	18.3075	16.091	18.8755
13.6728	18.0466	1	Q9C0J8	WDR33	15.8597	4.37382	9.27763	1.79661e-13	1.82308e-12	86.0744	1.79661e-13	1	12.2733	12.2733	12.2733	16.512	12.2733	15.3417	12.2733	16.0642	12.2733	12.2733	14.8052	13.7294	12.2733	16.1821	16.3009	16.5354	12.2733	12.2733	12.2733	14.4389	15.9561	12.2733	14.4065	12.2733	12.2733	12.2733	15.5197	12.2733	17.146	12.2733	12.2733	19.0818	18.7724	19.3898	15.169	18.8034	17.7002
13.5693	16.4216	1	Q9UNX4	WDR3	14.9955	2.85225	4.37898	4.48905e-05	8.40674e-05	19.1754	4.48905e-05	1	15.0479	16.0449	12.2733	12.2733	12.2733	12.2733	12.2733	12.2733	12.2733	12.2733	12.2733	12.2733	12.2733	12.2733	15.336	12.2733	12.2733	16.4101	12.2733	16.8554	15.4067	12.2733	15.2348	12.2733	12.2733	23.4202	12.2733	12.2733	16.8818	12.2733	12.2733	18.6756	18.5777	16.7378	19.0815	12.2733	18.2744
18.0734	21.2072	1	Q9H7D7	WDR26	19.6403	3.13384	6.46384	1.58568e-08	5.54003e-08	41.7813	1.58568e-08	1	16.6568	16.9487	19.2387	18.5079	18.4169	17.138	12.2733	20.4574	12.2733	17.1584	12.2733	17.793	12.2733	19.6196	17.977	20.0537	19.9396	18.8767	19.4045	19.4661	20.1999	20.0722	16.8819	20.8648	17.9006	19.1787	18.3311	19.8168	19.902	20.8577	19.5233	20.9579	21.8784	21.7591	21.587	20.9139	20.1168
15.5244	20.133	1	Q9BV38	WDR18	17.8287	4.60862	6.09055	7.01018e-08	2.13873e-07	37.0947	7.01018e-08	1	19.5664	19.2161	19.9849	12.2733	18.6171	12.2733	12.2733	16.7572	12.2733	12.2733	17.4047	12.2733	12.2733	19.4833	18.2029	12.2733	18.6361	12.2733	12.2733	19.4413	12.2733	19.6065	18.8404	19.6284	12.2733	12.2733	12.2733	20.4318	12.2733	19.0667	12.2733	20.5145	19.4635	21.0794	21.6959	21.8379	20.931
17.9331	19.667	1	Q9H1Z4	WDR13	18.8	1.73394	3.08789	0.00297572	0.00431714	9.53507	0.00297572	1	19.9395	17.2975	20.4923	18.3803	19.2616	12.2733	17.3843	19.3969	19.0359	20.3315	18.383	19.5418	18.6018	20.7169	18.0895	12.2733	20.9963	20.2389	12.2733	16.9985	18.6728	17.7494	12.2733	18.3142	19.473	20.2192	19.4335	17.1253	12.2733	20.0293	18.4555	21.4523	20.3759	18.4435	16.6124	19.8272	16.6881
15.428	21.0535	1	Q9GZL7	WDR12	18.2407	5.62551	7.45291	2.91385e-10	1.46769e-09	55.5459	2.91385e-10	1	17.0787	16.9308	12.2733	17.5997	18.6347	18.2959	12.2733	12.2733	12.2733	12.2733	12.2733	12.2733	12.2733	12.2733	17.8168	12.2733	19.9284	18.9868	17.2765	12.2733	19.5489	16.8803	12.2733	20.6504	12.2733	12.2733	18.1839	12.2733	19.2243	19.8073	17.3243	22.2283	19.9978	22.2895	21.5465	12.2733	21.2077
18.9102	21.129	1	Q9BZH6	WDR11	20.0196	2.21878	7.43373	3.1501e-10	1.57238e-09	55.2603	3.1501e-10	1	21.1727	21.0112	19.2659	18.6375	19.4779	17.6496	16.4541	19.9523	17.6688	16.9939	17.9762	16.999	18.1678	18.5444	17.2226	19.9637	19.9088	19.9313	19.2667	22.8171	19.2548	18.8064	18.9975	19.0437	17.7898	18.5527	19.0826	18.4785	19.6626	18.7397	18.7267	21.1792	20.8445	21.7751	21.5415	20.2341	21.6457
26.7676	27.9763	1	O75083	WDR1	27.372	1.20877	10.0541	8.18985e-15	1.12219e-13	101.084	8.18985e-15	1	26.1596	26.5556	27.1842	26.7483	26.6231	26.7584	26.927	27.7591	25.9658	26.0857	26.1605	26.6849	26.0808	26.5765	26.9567	26.6205	27.045	27.1026	26.8857	26.937	26.8171	26.6229	26.3881	27.0845	26.8257	27.09	27.4559	26.7034	26.8355	27.1176	27.0375	27.9504	27.1981	27.1922	28.2104	28.861	28.0792
14.1538	16.9597	1	Q6ZS81	WDFY4	15.5567	2.80588	4.08761	0.000123503	0.000217272	16.7085	0.000123503	1	16.8162	12.2733	14.1471	21.4033	12.2733	12.2733	12.9058	16.7537	12.2733	12.2733	19.1704	12.2733	19.275	12.2733	12.2733	12.2733	19.2561	12.2733	12.2733	12.2733	12.2733	12.2733	12.6983	20.0598	12.2733	12.2733	12.2733	13.7387	19.351	12.2733	12.2733	21.4797	18.8194	12.5669	18.198	18.1662	13.6916
13.102	14.5906	1	Q8IZQ1	WDFY3	13.8463	1.48865	2.16145	0.0343936	0.0428785	4.67187	0.0343936	1	12.2733	12.2733	12.2733	12.2733	12.2733	12.2733	12.2733	17.6084	12.2733	12.2733	17.6495	12.2733	12.2733	12.2733	12.2733	12.2733	13.6753	12.2733	12.2733	12.2733	12.2733	12.2733	20.9608	17.163	12.2733	12.2733	12.2733	12.2733	12.2733	12.2733	12.2733	12.2733	18.2148	13.4349	14.4454	12.2733	12.2733
21.8441	23.1969	1	Q8IWB7	WDFY1	22.5205	1.3528	5.91001	1.42873e-07	4.12008e-07	34.9282	1.42873e-07	1	21.7284	21.1167	21.5521	20.8461	21.6298	20.2159	21.6274	22.906	21.9303	21.6492	22.4506	22.5166	23.1242	22.7172	21.5976	20.9599	22.4455	22.6067	22.4016	21.9409	21.0442	22.1512	21.1385	21.3642	22.0091	21.9916	22.8594	22.7579	19.2284	22.9498	21.7092	22.7976	21.7932	22.5978	24.1742	23.4806	23.6678
12.2733	15.8836	1	O75554	WBP4	14.0784	3.61032	5.57873	5.20116e-07	1.35885e-06	31.1222	5.20116e-07	1	12.2733	12.2733	12.2733	12.2733	12.2733	12.2733	12.2733	12.2733	12.2733	12.2733	12.2733	12.2733	12.2733	12.2733	12.2733	12.2733	12.2733	12.2733	12.2733	12.2733	12.2733	12.2733	12.2733	12.2733	12.2733	12.2733	12.2733	12.2733	12.2733	12.2733	12.2733	18.2033	12.2733	12.2733	21.0218	12.2733	19.2574
16.5545	20.1444	1	Q9Y2W2	WBP11	18.3494	3.58991	4.69343	1.45409e-05	2.93172e-05	22.0283	1.45409e-05	1	20.1845	12.2733	12.2733	16.7797	12.2733	17.7468	16.7694	18.1469	15.6969	17.9791	12.2733	12.2733	12.2733	17.071	18.9411	19.4083	19.1706	26.0485	19.0379	12.2733	17.3286	16.9259	12.2733	18.9166	19.6285	12.2733	17.862	12.2733	18.3358	19.1117	19.3657	21.3833	19.4198	12.2733	18.5013	20.7392	19.2901
19.3977	21.1488	1	O00401	WASL	20.2733	1.75104	6.29089	3.1639e-08	1.03975e-07	39.5753	3.1639e-08	1	19.3411	18.1822	18.5473	18.6753	19.7698	19.9794	18.1812	20.3685	18.8575	19.3273	19.2311	19.6733	19.732	19.2855	18.5262	20.9584	20.4444	19.6093	20.1426	16.9338	19.5336	18.6517	18.438	20.3097	18.9438	20.1811	20.9478	19.7531	19.4287	20.8291	18.547	21.8648	22.5175	20.1146	17.6135	22.2834	21.4865
19.8833	21.8069	1	Q12768	WASHC5	20.8451	1.92359	10.1233	6.23497e-15	8.75601e-14	102.481	6.23497e-15	1	19.8423	19.9928	19.4625	19.4787	20.4771	19.6391	18.5816	21.3197	18.4463	18.241	19.9301	20.0829	19.2501	20.5797	19.7279	19.6289	21.0843	20.7151	20.4184	19.1247	20.7185	19.8342	19.6776	21.1138	19.3674	19.3477	21.1588	20.3212	20.0098	19.7328	19.078	21.4399	21.81	20.5679	22.4794	21.4877	21.5175
19.4765	21.6041	1	Q2M389	WASHC4	20.5403	2.12756	9.41086	1.05388e-13	1.11302e-12	88.5643	1.05388e-13	1	17.848	20.3	18.0236	19.2522	20.2867	19.4726	19.5938	20.148	18.1312	19.3414	20.1574	20.0646	18.9928	19.7342	19.9366	20.4642	19.3199	21.2312	19.6291	19.2526	18.6624	16.5097	19.0109	19.5978	19.7001	19.9125	21.0309	20.2879	18.7173	20.0191	19.1438	21.2659	21.5726	21.4473	21.3841	20.6713	20.9852
18.4295	20.6155	1	Q9Y3C0	WASHC3	19.5225	2.18595	2.68648	0.00918138	0.0123782	7.21719	0.00918138	1	21.4227	20.9118	22.0978	12.2733	12.2733	19.1074	20.3404	21.0402	12.2733	18.471	12.2733	19.0701	12.2733	20.2446	20.7234	12.2733	21.7068	21.4212	20.4588	19.2775	20.6627	20.2881	19.2156	22.0663	18.4406	19.0655	18.7489	20.9314	20.8976	18.7922	12.2733	21.6832	21.867	22.6135	20.2921	12.2733	12.2733
26.4792	24.1695	-1	P52895	AKR1C2	25.3244	-2.30962	-3.16427	0.00237609	0.0034953	10.0126	0.00237609	-1	24.4054	25.715	21.7386	26.4175	27.0887	26.5274	26.5359	27.5921	26.2698	26.9061	26.6381	25.9024	25.426	26.6034	26.0662	26.7406	26.0169	26.5551	27.3332	27.3925	28.8491	26.5209	26.7779	26.7252	27.4372	27.1613	27.2846	25.7798	26.9347	27.0651	26.4474	22.4524	23.6196	18.2571	12.2733	24.3703	25.6814
29.2587	28.2308	-1	Q04828	AKR1C1	28.7447	-1.02789	-2.50286	0.0148737	0.0195517	6.26429	0.0148737	-1	29.2708	30.02	28.6567	28.7104	29.5262	28.901	29.0738	29.3307	29.1918	29.0144	30.0067	29.7599	28.3994	29.2106	29.3701	29.3172	30.0154	29.6052	29.4942	28.9931	28.8387	28.9859	29.3165	28.7552	29.5241	29.61	29.2832	28.3656	29.6712	29.2688	29.5318	27.3206	28.0698	29.4677	20.3995	28.122	29.7613
18.3356	20.9804	1	C4AMC7	WASH3P	19.658	2.64481	4.36242	4.75893e-05	8.88902e-05	19.0307	4.75893e-05	1	20.4113	18.9507	20.4331	22.1699	18.3741	19.4379	12.2733	20.42	18.4241	18.3311	12.2733	20.0787	19.4363	20.3155	19.1984	18.9	20.4842	18.9211	19.9447	12.2733	19.6542	12.2733	18.657	20.6822	18.2972	17.9487	18.4965	12.2733	20.2416	20.2763	18.5538	21.4898	21.8301	19.7084	12.2733	20.5714	19.3159
21.8207	23.4229	1	Q9Y6W5	WASF2	22.6218	1.60222	7.5005	2.40132e-10	1.23164e-09	56.2575	2.40132e-10	1	22.2973	22.185	22.6133	21.6904	20.8937	22.0506	21.3313	23.9344	20.6162	20.8131	21.0553	22.3801	20.87	21.8714	20.3727	22.4067	21.9035	22.5878	21.5277	22.3698	22.0448	21.8767	22.3107	23.1873	21.5146	20.4706	22.9612	21.2189	21.7327	21.4956	21.8571	23.3177	22.0849	22.7622	22.773	23.653	22.939
18.7158	21.9818	1	P42768	WAS	20.3488	3.26605	6.34902	2.5093e-08	8.37814e-08	40.31	2.5093e-08	1	19.5183	20.0136	21.7295	12.2733	17.5473	20.2081	20.152	22.0965	18.812	12.2733	17.6254	17.9106	18.8524	19.6768	18.6257	17.5671	18.2364	18.4202	19.3181	21.5135	20.0073	19.8917	19.3239	21.6049	15.9782	18.814	21.9477	18.8637	21.0954	12.2733	18.0184	23.7405	19.873	19.7921	21.4394	22.3878	21.6603
17.4008	20.6721	1	Q9UGM6	WARS2	19.0365	3.27138	5.29318	1.55631e-06	3.68527e-06	28.0177	1.55631e-06	1	12.2733	12.2733	12.2733	18.323	19.8429	14.6872	19.0714	21.4936	12.2733	18.3805	12.2733	19.4829	16.2066	12.2733	20.7592	12.2733	19.0728	18.5739	15.8908	17.7143	19.2378	19.9502	17.7568	20.5496	18.3222	19.3912	20.8675	20.5997	21.3993	17.4606	18.4767	20.2342	19.5759	23.5278	22.7406	18.0958	20.3239
24.9963	26.5326	1	P23381	WARS1	25.7644	1.53632	7.50165	2.39018e-10	1.22907e-09	56.2747	2.39018e-10	1	25.0366	24.7326	26.0612	24.6666	24.4197	24.6007	25.2719	25.7835	25.1519	24.5302	25.1282	25.4743	24.5725	24.5756	24.4132	24.5927	25.012	25.0154	24.7729	24.9242	24.8041	24.9291	24.8359	25.2058	25.443	24.9054	25.9657	24.2636	25.4072	25.3979	24.9912	26.4917	25.0149	25.922	27.3015	25.7804	25.5091
15.3005	19.3698	1	Q7Z5K2	WAPL	17.3352	4.06927	7.72892	9.4846e-11	5.41953e-10	59.7362	9.4846e-11	1	16.6139	17.1964	16.0604	15.3487	16.9161	12.2733	14.6524	16.3397	12.2733	12.2733	12.2733	12.2733	12.2733	12.2733	12.2733	17.5539	15.1454	17.9304	16.3849	15.5401	17.4973	17.2995	16.2035	16.5486	12.2733	16.3772	17.088	19.3566	17.8571	17.6731	12.2733	20.6241	19.6946	20.4118	18.5182	20.462	18.1411
13.8869	18.0487	1	Q9BTA9	WAC	15.9678	4.16178	7.02845	1.63091e-09	6.99704e-09	49.3991	1.63091e-09	1	17.3188	17.0441	19.7137	12.2733	12.2733	12.2733	12.2733	12.2733	12.2733	12.2733	12.2733	12.2733	12.2733	12.2733	12.2733	12.2733	12.2733	16.0907	12.2733	12.2733	17.9315	16.9042	12.2733	17.3315	12.2733	12.2733	15.7295	12.2733	17.7597	16.9308	12.2733	18.5939	17.6575	19.3764	18.0482	18.8328	12.2733
16.8912	18.9698	1	P04275	VWF	17.9305	2.07862	3.62327	0.000575367	0.000918601	13.1281	0.000575367	1	15.8807	16.9522	19.8735	14.0812	17.6011	15.0193	16.0172	19.0862	12.2733	12.2733	18.9178	14.8795	19.6268	12.2733	17.5054	18.0095	17.605	16.3317	16.8557	19.5036	17.9585	17.3321	17.2857	17.709	16.175	12.2733	20.3026	19.9315	18.3056	17.8011	17.9864	22.7283	17.6465	19.3286	20.9364	20.3535	18.0181
15.6605	19.4391	1	O00534	VWA5A	17.5498	3.77862	4.83406	8.69072e-06	1.81087e-05	23.3681	8.69072e-06	1	12.2733	12.2733	12.2733	18.6092	12.2733	12.2733	15.863	20.4183	12.2733	12.2733	12.2733	15.5473	17.7781	17.5589	15.6153	16.7884	12.2733	20.1603	16.4853	18.2932	19.4483	17.638	12.2733	20.0202	15.5574	12.2733	20.9692	19.605	19.5679	12.2733	12.2733	18.1785	12.2733	12.2733	24.7452	19.0365	19.6878
14.5209	22.2728	1	Q6PCB0	VWA1	18.3969	7.75194	12.9514	1.4241e-19	8.16522e-18	167.738	1.4241e-19	1	12.2733	12.2733	18.5558	12.2733	12.2733	12.2733	12.2733	19.2267	12.2733	12.2733	19.0728	12.2733	18.0905	12.2733	20.0259	12.2733	12.2733	12.2733	12.2733	17.8222	12.2733	12.2733	18.6918	19.9954	12.2733	12.2733	18.2934	18.2889	12.2733	16.6192	12.2733	22.8714	22.077	23.2215	22.0212	21.86	21.2673
25.1704	26.7326	1	P04004	VTN	25.9515	1.56218	9.19218	2.53117e-13	2.47909e-12	84.4962	2.53117e-13	1	25.4246	24.9379	25.5947	25.0971	25.1759	25.2372	25.6071	26.0702	24.2997	24.4783	25.3768	24.8869	24.9763	25.6766	25.6653	25.3204	25.4552	25.3713	25.2274	24.5297	24.9251	25.0129	25.1703	25.2293	25.1863	24.8341	24.6583	25.6578	24.6515	25.0514	25.4982	27.2383	27.5337	27.8998	25.774	27.2217	27.62
13.4722	15.8196	1	Q96AJ9	VTI1A	14.6459	2.34743	3.05528	0.00327248	0.00472691	9.33476	0.00327248	1	12.2733	12.2733	12.2733	17.72	12.2733	12.2733	12.2733	12.2733	12.2733	12.2733	12.2733	12.2733	12.2733	12.2733	19.088	18.1082	18.5838	18.8217	18.4843	12.2733	12.2733	12.2733	12.2733	12.2733	12.2733	12.2733	12.2733	12.2733	12.2733	12.2733	12.2733	19.7306	12.2733	12.2733	17.0663	18.4958	20.0396
12.2733	17.8632	1	Q99986	VRK1	15.0682	5.58993	10.281	3.35517e-15	5.07508e-14	105.699	3.35517e-15	1	12.2733	12.2733	12.2733	12.2733	12.2733	12.2733	12.2733	12.2733	12.2733	12.2733	12.2733	12.2733	12.2733	12.2733	12.2733	12.2733	12.2733	12.2733	12.2733	12.2733	12.2733	12.2733	12.2733	12.2733	12.2733	12.2733	12.2733	12.2733	12.2733	12.2733	12.2733	19.6381	12.2733	19.2952	12.2733	17.8115	17.049
13.407	16.3599	1	Q8N3P4	VPS8	14.8835	2.95289	6.35983	2.40335e-08	8.05764e-08	40.4474	2.40335e-08	1	15.2332	12.2733	15.8964	15.8388	17.8442	12.2733	12.2733	12.2733	12.2733	12.2733	12.2733	12.2733	12.2733	15.0748	12.2733	15.4399	12.2733	15.9764	12.2733	12.2733	12.2733	12.2733	12.2733	14.6055	12.2733	12.2733	16.1756	15.4237	12.6443	12.2733	12.2733	18.3224	16.2876	17.7739	19.8458	17.4279	16.3121
15.1652	17.9517	1	Q5VIR6	VPS53	16.5584	2.78644	3.62952	0.000563935	0.000902128	13.1734	0.000563935	1	12.2733	12.2733	24.9418	17.3087	16.3934	12.2733	12.2733	17.6058	12.2733	17.1933	12.2733	12.2733	12.2733	18.2186	17.9256	17.6497	16.9873	19.2893	12.2733	12.2733	12.2733	12.2733	12.2733	17.1055	12.2733	12.2733	20.3985	17.4826	12.2733	18.2532	16.9964	18.669	12.2733	12.2733	20.7054	18.2184	19.6541
17.0392	20.6438	1	Q8N1B4	VPS52	18.8415	3.60465	6.45776	1.62478e-08	5.66139e-08	41.7026	1.62478e-08	1	18.1214	17.4838	12.2733	18.2773	18.4713	17.0873	16.7087	20.1252	12.2733	17.2117	18.6669	16.8139	12.2733	16.1545	21.4827	15.2441	19.1114	19.0791	12.2733	17.8775	19.717	18.7415	12.2733	19.0083	17.9708	18.2679	18.9784	16.8495	18.2726	12.2733	18.8521	21.5456	20.017	21.0656	23.8008	20.7437	20.0124
17.4485	20.217	1	Q9UID3	VPS51	18.8328	2.76854	6.13525	5.87276e-08	1.8279e-07	37.6412	5.87276e-08	1	16.8318	19.9236	19.7281	17.7282	16.9563	18.1432	12.2733	20.2844	12.2733	17.2006	18.3653	17.7028	12.2733	19.4263	16.3206	18.3133	18.7653	20.3018	18.676	17.967	19.8634	17.7523	17.5843	18.212	16.549	16.6249	17.6323	12.2733	18.3266	18.7149	17.9165	21.6787	20.5297	20.9135	21.0286	20.6612	20.9682
16.6104	18.6226	1	Q96JG6	VPS50	17.6165	2.01212	3.46234	0.00095782	0.00148419	11.9878	0.00095782	1	18.4489	16.927	12.2733	17.9295	16.7485	15.3531	12.2733	18.2482	12.2733	16.6991	12.2733	15.576	12.2733	17.2414	17.5536	18.8241	18.018	17.9207	16.7964	17.5224	19.1765	18.1168	17.5744	18.5345	17.1073	17.6919	17.4166	17.3792	15.6401	16.7991	18.3139	19.3035	19.8314	19.7575	20.1349	18.6635	18.3303
22.8282	23.9533	1	O75351	VPS4B	23.3908	1.12507	5.03115	4.1826e-06	9.12337e-06	25.3125	4.1826e-06	1	23.1462	23.6938	23.4306	23.0747	23.0272	22.2666	22.5552	23.552	21.8316	21.886	21.7739	21.9842	20.811	23.2654	22.7568	21.9346	22.4402	22.9856	22.6719	23.2384	23.6732	22.7999	23.1151	23.7349	23.1351	23.896	23.8122	22.9594	21.8437	22.9847	23.3953	24.3237	24.0876	23.8852	21.9734	24.9521	23.544
20.1489	22.0613	1	Q9NRW7	VPS45	21.1051	1.91243	8.59787	2.78102e-12	2.19297e-11	73.9234	2.78102e-12	1	20.5327	19.0327	18.9585	19.8425	19.1167	19.7982	20.4807	20.566	20.5384	18.9211	20.2994	20.2378	17.9064	20.2174	20.3072	21.0623	22.1049	20.2282	20.8397	20.2659	21.0902	20.7255	18.8641	20.0939	19.8703	20.3216	20.7748	20.0558	19.9952	21.1023	20.4646	23.511	21.9184	21.4277	21.9088	21.8522	20.6359
15.6131	18.2852	1	P49754	VPS41	16.9492	2.67207	4.66168	1.6319e-05	3.26683e-05	21.7312	1.6319e-05	1	12.2733	12.2733	18.4694	12.2733	12.2733	16.2289	16.4188	18.3489	12.2733	12.2733	12.2733	17.3674	12.2733	16.1653	14.8822	19.1948	17.8248	18.5871	17.3713	16.8237	17.5379	17.4198	15.493	16.9046	12.2733	16.6729	17.9418	12.2733	16.1902	17.7188	17.7124	19.4078	12.2733	18.81	18.4564	19.9927	14.785
14.3153	19.1438	1	Q96JC1	VPS39	16.7295	4.82855	10.5373	1.23204e-15	2.1311e-14	111.035	1.23204e-15	1	15.3343	16.3669	15.1032	16.8303	16.4756	13.8397	12.2733	18.3347	14.7121	12.2733	12.2733	12.2733	12.2733	12.2733	12.2733	12.2733	16.3222	17.0129	12.2733	17.8055	16.906	12.2733	12.2733	17.0051	15.9235	12.2733	12.2733	12.2733	12.2733	15.2776	16.4249	19.8783	19.226	18.6766	21.0726	19.8622	20.3052
12.7438	16.8794	1	A5D8V6	VPS37C	14.8116	4.13555	5.59836	4.82063e-07	1.26813e-06	31.3416	4.82063e-07	1	12.2733	12.2733	12.2733	12.2733	12.2733	12.2733	12.2733	12.2733	12.2733	12.2733	12.2733	12.2733	12.2733	12.2733	12.2733	12.2733	12.2733	12.2733	12.2733	18.7939	12.2733	12.2733	12.2733	12.2733	12.2733	12.2733	12.2733	20.3402	12.2733	12.2733	12.2733	19.0031	19.438	12.2733	19.7879	20.0002	18.9119
13.898	17.0497	1	Q9H9H4	VPS37B	15.4738	3.15174	3.90096	0.000231918	0.000391611	15.2175	0.000231918	1	16.9923	12.2733	12.2733	12.2733	12.2733	12.2733	12.2733	19.4935	12.2733	12.2733	12.2733	12.2733	12.2733	12.2733	12.2733	12.2733	16.4165	12.2733	12.2733	12.2733	18.4265	12.2733	18.0012	18.9026	12.2733	12.2733	12.2733	18.342	17.2877	16.9634	12.2733	18.9819	12.2733	18.9983	22.096	19.5496	12.2733
18.1244	19.6659	1	Q8NEZ2	VPS37A	18.8951	1.54151	2.4197	0.0183737	0.0237713	5.85495	0.0183737	1	20.4305	19.2118	20.3273	18.6247	18.7587	17.7284	19.1341	18.3877	17.5208	12.2733	12.2733	12.2733	12.2733	20.201	19.281	19.124	19.6817	21.8606	19.6401	18.1352	20.4651	21.207	18.3525	20.9725	18.3565	18.6872	12.2733	20.0781	20.2432	21.8059	12.2733	21.2461	19.4971	19.4085	18.987	21.0758	19.8527
24.1731	25.5658	1	Q96QK1	VPS35	24.8695	1.39277	11.6304	1.86329e-17	5.33759e-16	135.267	1.86329e-17	1	23.5666	23.6811	24.8029	24.3684	24.101	24.0248	23.8931	24.8081	23.4104	23.5396	24.1677	23.7728	23.4879	24.2228	23.8644	24.3869	24.8534	24.9861	24.8628	24.0485	24.5216	24.4109	23.615	24.5212	24.0647	23.5901	24.7061	23.913	24.3186	24.8298	24.0251	25.4632	24.9982	25.4951	26.5794	25.4862	25.3837
19.3817	20.8638	1	Q9H267	VPS33B	20.1227	1.48215	3.81403	0.000309402	0.000514399	14.5468	0.000309402	1	21.8735	22.4713	23.0541	19.7556	20.1761	19.1616	17.8645	20.5462	19.0335	18.3943	12.2733	16.7315	18.0677	19.1321	18.8652	20.6932	20.9256	20.2319	19.4627	19.4828	20.0954	19.3053	18.3739	19.1604	19.2626	20.3604	20.4712	17.7019	19.031	20.2738	18.5987	20.3301	19.3614	21.3856	17.1078	21.2323	20.8213
18.4486	21.3849	1	Q96AX1	VPS33A	19.9167	2.93624	8.25013	1.1394e-11	7.89776e-11	68.0646	1.1394e-11	1	15.1752	18.9684	19.6892	18.5919	18.7183	15.7197	17.3584	20.2628	15.4746	15.7174	17.6075	19.6523	16.5656	19.4853	18.5392	18.4749	19.6051	15.9337	19.7302	18.1922	17.0257	19.0176	22.2642	19.83	19.5047	18.8927	19.8857	18.7374	17.7513	20.5112	19.0254	21.699	21.5065	21.251	22.6979	21.9869	19.8071
24.401	25.5578	1	Q9UBQ0	VPS29	24.9794	1.15674	5.36171	1.19834e-06	2.89481e-06	28.7479	1.19834e-06	1	22.8113	23.2747	22.7252	24.6385	24.8153	24.5716	24.5505	24.9421	23.9411	24.7031	24.4068	25.2192	24.1407	24.0797	23.9602	25.0081	25.0573	25.5505	25.1746	24.1133	23.3356	24.0526	23.9356	25.3197	24.829	24.4121	24.945	23.4604	24.2857	25.6423	24.53	23.403	23.8491	23.37	26.5893	26.0856	25.3343
21.3968	23.2902	1	Q9UK41	VPS28	22.3435	1.89338	8.90983	7.88387e-13	6.98224e-12	79.385	7.88387e-13	1	22.2181	20.8366	23.7023	21.7015	20.5398	20.2418	20.9125	22.8437	19.9616	20.8695	21.2098	19.9205	20.3183	20.9868	21.1422	21.8737	22.0543	21.7574	19.5459	22.1366	21.6011	22.0244	21.5683	22.8981	20.9082	21.2123	22.2679	21.4466	21.2293	21.4686	21.903	23.778	22.4117	24.4645	23.2225	23.5678	22.946
23.2438	25.0229	1	O75436	VPS26A	24.1334	1.77911	10.9373	2.61667e-16	5.44705e-15	119.625	2.61667e-16	1	23.1131	23.4112	23.988	23.4762	23.2884	22.8529	22.353	23.5557	22.6242	22.1498	22.4467	23.3657	22.9256	23.4508	22.7372	23.3545	23.7368	23.5482	23.2924	23.656	23.4579	23.3403	23.3611	24.051	22.9108	23.1462	24.0345	23.2058	23.3299	22.5317	23.8625	25.5972	25.4537	26.0069	26.4415	24.8491	24.0366
16.7086	20.8696	1	Q9P253	VPS18	18.7891	4.16104	8.47695	4.53901e-12	3.41296e-11	71.8587	4.53901e-12	1	17.6768	16.0918	12.2733	12.2733	20.0721	12.2733	12.2733	20.0728	12.2733	12.2733	15.7501	14.0638	16.1559	18.8164	17.4004	18.4297	19.058	18.3481	18.0895	18.269	19.082	16.8939	17.6219	19.5672	17.558	16.0679	20.3483	17.495	17.0538	17.3586	16.9857	21.9181	19.8817	20.1955	21.8698	21.1183	20.9466
17.4729	20.9386	1	Q9H269	VPS16	19.2058	3.46561	5.35638	1.22297e-06	2.9499e-06	28.6908	1.22297e-06	1	18.0683	19.9057	17.7988	17.2809	18.9806	18.2267	16.6835	20.917	17.6314	12.2733	12.2733	19.2645	12.2733	12.2733	16.7817	18.9589	19.4191	19.4202	19.4394	18.6493	20.1116	19.2442	12.2733	19.5221	12.2733	19.5163	19.3619	12.2733	21.6284	19.6186	19.3192	22.0681	21.8477	21.7776	22.3702	21.6421	17.6068
18.2741	20.7249	1	Q709C8	VPS13C	19.4995	2.45079	7.70001	1.06683e-10	6.03727e-10	59.2901	1.06683e-10	1	18.4397	19.6746	20.2858	18.0325	16.4571	15.2474	18.0421	20.6074	15.4408	14.8394	16.9255	17.3576	17.9559	18.4575	18.2293	19.7259	19.5196	19.3718	18.3703	17.7973	19.287	18.2597	18.6112	19.4327	17.9793	18.204	20.3623	17.9846	18.1687	18.9997	18.4291	20.5597	19.3734	19.8785	21.5996	20.722	20.3772
15.8156	20.676	1	Q9H270	VPS11	18.2458	4.86047	9.66065	3.89117e-14	4.56367e-13	93.3282	3.89117e-14	1	17.3158	16.6516	16.0662	16.0124	12.2733	12.2733	16.3823	19.7079	12.2733	12.2733	12.2733	19.0949	12.2733	12.2733	17.9076	18.0242	18.5095	18.6348	15.9004	12.2733	16.655	15.2729	16.2217	18.3729	17.1245	16.5445	17.973	17.2861	18.2427	12.2733	15.9222	20.519	20.362	19.5471	21.8781	19.9604	19.4775
12.9539	18.6389	1	O95498	VNN2	15.7964	5.68504	7.04146	1.54722e-09	6.66447e-09	49.5822	1.54722e-09	1	12.2733	12.2733	12.2733	12.2733	12.2733	12.2733	12.2733	12.2733	12.2733	12.2733	12.2733	12.2733	12.2733	12.2733	12.2733	12.2733	12.2733	12.2733	12.2733	12.2733	12.2733	18.2576	12.2733	21.17	18.4909	12.2733	12.2733	12.2733	12.2733	12.2733	12.2733	16.9781	12.2733	19.7388	23.3812	18.23	19.7334
18.9886	21.1641	1	O95497	VNN1	20.0763	2.17546	2.15895	0.0345958	0.0431133	4.66105	0.0345958	1	19.0815	12.2733	18.9234	20.3336	12.2733	20.5276	21.5861	20.3562	12.2733	12.2733	18.8652	17.7179	22.3219	20.4155	19.0821	22.0608	21.735	19.5716	21.4163	20.9111	19.8278	12.2733	19.9714	22.1666	19.6344	19.7826	18.8247	21.1217	21.1645	19.8471	20.0342	26.2246	19.8502	27.4917	18.2952	21.1678	27.1739
18.5051	20.3687	1	Q96GC9	VMP1	19.4369	1.86366	2.25047	0.0278505	0.0351264	5.06461	0.0278505	1	19.8642	19.4949	12.2733	21.1163	20.0915	21.2722	20.4846	19.6693	19.6318	21.1591	22.0265	22.3821	12.2733	18.207	20.9866	12.2733	21.0496	21.9293	16.6877	18.7782	12.2733	20.978	12.2733	12.2733	19.671	20.7111	20.1586	12.2733	20.9641	19.5746	20.8563	12.2733	21.994	12.2733	23.6287	18.6368	21.9585
13.5593	17.7499	1	Q69YN4	VIRMA	15.6546	4.19058	8.01801	2.92649e-11	1.87414e-10	64.2885	2.92649e-11	1	12.2733	12.2733	15.9661	15.2265	15.0165	12.2733	13.773	16.7285	12.2733	12.2733	12.2733	14.0277	12.2733	14.9208	14.8173	12.2733	15.8124	15.6222	12.8498	12.2733	12.8377	12.2733	16.2503	12.2733	12.2733	12.2733	16.8325	12.2733	13.2843	12.2733	12.2733	19.0286	12.2733	19.4551	19.1475	22.3712	15.9652
16.4721	18.2204	1	Q9H9C1	VIPAS39	17.3462	1.74831	2.42779	0.0180034	0.0233295	5.89416	0.0180034	1	17.1815	20.3444	18.3462	17.3272	12.2733	17.1415	16.9059	16.3858	12.2733	16.4834	12.2733	12.2733	12.2733	19.3684	18.474	19.09	18.8561	18.5652	19.5477	18.5864	18.0216	18.3146	12.2733	12.2733	18.3589	18.4152	17.0082	12.2733	19.1424	18.3102	12.2733	19.9346	16.9161	21.2815	17.9029	18.9472	19.0051
28.4734	30.5332	1	P08670	VIM	29.5033	2.0598	12.3355	1.34512e-18	5.80555e-17	152.164	1.34512e-18	1	27.5603	27.1853	28.9991	28.2415	28.4208	28.3377	28.8335	29.8648	27.6651	27.473	28.1122	28.5522	29.3024	28.1429	28.1774	28.3144	28.1854	28.3327	28.5912	28.8371	28.2465	27.385	28.1279	29.2503	28.6091	28.7195	29.8928	28.9891	28.2613	28.6258	29.4391	31.0452	29.2813	30.2184	31.093	31.9784	30.7837
20.9195	24.3256	1	P09327	VIL1	22.6225	3.4061	5.50145	7.00935e-07	1.78095e-06	30.266	7.00935e-07	1	20.5766	21.2432	23.62	22.0028	23.2985	23.8165	19.5037	21.8684	17.3624	20.362	23.3244	19.8226	22.0487	21.3586	24.0636	19.4591	22.6471	24.0831	20.9846	20.8797	17.48	21.9655	20.3785	19.5941	12.2733	19.2066	20.023	21.9622	20.3124	20.9899	21.9922	24.6235	24.6589	26.3083	26.392	26.6866	24.6604
13.386	15.1781	1	Q14119	VEZF1	14.282	1.79214	2.82242	0.00633724	0.0087553	7.96605	0.00633724	1	12.2733	12.2733	12.2733	12.2733	12.2733	12.2733	12.2733	12.2733	12.2733	21.4231	12.2733	12.2733	12.2733	21.0026	12.2733	16.1493	12.2733	14.95	12.2733	12.2733	12.2733	15.6896	12.2733	16.4316	12.2733	12.2733	12.2733	12.2733	14.7608	12.2733	12.2733	12.2733	17.6202	17.4333	12.2733	18.1643	12.2733
26.6312	27.6343	1	P21796	VDAC1	27.1328	1.0031	5.80253	2.17741e-07	6.08397e-07	33.6694	2.17741e-07	1	27.138	27.0063	26.4013	26.9033	27.2519	26.3436	26.7885	25.9244	25.757	26.4328	26.3508	25.6485	26.3581	26.4426	26.6292	26.9895	26.8621	26.6399	26.646	27.1572	27.154	26.6751	27.3627	26.7141	26.1676	26.2992	25.8815	27.02	27.1914	26.7085	26.7236	28.8576	28.6941	27.5648	28.5544	28.3435	27.6101
17.9593	20.9096	1	Q96JH7	VCPIP1	19.4344	2.95035	7.52548	2.16949e-10	1.12362e-09	56.6328	2.16949e-10	1	18.6224	19.3758	19.2751	17.7481	18.5457	17.3353	17.7795	20.1649	14.3333	16.2686	15.8578	16.3807	12.2733	17.8271	18.4031	18.7182	18.5423	20.4092	18.0945	17.6136	18.7823	19.3206	15.2219	20.0154	16.5016	18.9853	19.3922	18.6016	18.9013	19.3216	18.1245	20.6661	21.7493	22.5127	20.15	21.336	21.5326
25.5398	26.5989	1	P18206	VCL	26.0694	1.05909	6.34828	2.51675e-08	8.39869e-08	40.3006	2.51675e-08	1	25.3632	25.648	27.3693	24.7202	25.5056	25.0224	26.3459	26.1774	24.5526	24.8038	25.1494	24.9072	26.2716	25.5067	25.1583	25.3003	25.7545	25.3371	25.2247	25.5197	26.0843	25.5378	25.2966	25.1391	25.0393	25.3268	26.8783	25.7077	25.7291	25.4747	25.8826	26.372	26.9755	26.5073	26.885	27.1727	25.7638
13.919	21.9639	1	P13611	VCAN	17.9414	8.04483	12.9596	1.38266e-19	8.13759e-18	167.95	1.38266e-19	1	12.2733	13.9	16.593	12.2733	12.2733	12.2733	12.2733	18.9929	12.2733	12.2733	12.2733	12.2733	17.6058	12.2733	12.2733	12.2733	12.2733	13.2632	12.2733	18.6565	14.5732	14.0905	12.2733	22.1064	12.2733	12.2733	18.0605	12.2733	18.1825	12.2733	12.2733	23.2545	22.4942	22.6185	23.7668	24.388	20.6091
16.9192	20.3885	1	P19320	VCAM1	18.6539	3.46928	4.52662	2.65551e-05	5.13954e-05	20.4903	2.65551e-05	1	19.9292	18.3247	21.2154	18.8652	16.8757	16.8947	17.9721	19.1892	18.7643	12.2733	16.7313	12.2733	19.0832	18.0577	17.4782	12.2733	16.2045	12.2733	18.7671	12.2733	18.8351	17.0042	16.4277	20.3871	17.4602	16.9036	19.682	12.2733	16.8491	15.358	17.597	22.3752	12.2733	23.3119	19.5673	20.2619	21.7588
20.8082	23.3933	1	P61758	VBP1	22.1008	2.58504	5.45875	8.26126e-07	2.07059e-06	29.7979	8.26126e-07	1	21.9684	17.2846	20.6374	21.8804	21.2941	20.7939	21.5639	21.8499	20.4395	22.0117	22.5097	20.9204	21.8954	21.7234	22.852	21.8118	22.0732	22.564	21.3361	19.3936	20.5087	12.2733	12.2733	21.8928	21.1601	21.2845	22.1841	22.6372	20.181	22.4377	21.4193	23.4962	23.7122	24.327	20.9104	23.463	22.1408
16.5145	19.6434	1	P15498	VAV1	18.079	3.12885	5.26124	1.75722e-06	4.12641e-06	27.6806	1.75722e-06	1	12.2733	16.2739	19.2271	17.698	15.4179	17.3847	17.3324	19.4099	12.2733	17.1429	18.9739	17.3626	12.2733	17.8992	15.2492	16.2071	16.4296	12.2733	14.7612	12.2733	21.6946	18.4405	12.2733	19.562	15.2291	16.4274	19.044	18.0788	17.0709	19.0015	16.9927	21.4018	15.6817	12.2733	18.9397	19.9311	18.8936
25.5293	27.139	1	Q99536	VAT1	26.3342	1.60969	9.30428	1.61458e-13	1.65654e-12	86.5697	1.61458e-13	1	25.4155	25.5675	26.5222	25.1778	25.5509	25.6086	25.0203	26.104	24.9648	24.9021	25.1584	25.6519	26.4962	25.7831	25.3666	25.4736	25.1703	25.3568	25.4775	25.9539	25.725	25.2778	25.0947	26.0731	25.5837	25.1514	26.0693	25.0991	25.15	25.2976	26.165	27.1256	27.8485	28.3802	27.8058	28.3881	27.6663
23.2744	25.4323	1	P50552	VASP	24.3533	2.15794	10.2432	3.89135e-15	5.81815e-14	104.923	3.89135e-15	1	23.1867	22.6897	24.2211	23.9329	23.2012	23.3799	23.0513	25.3704	21.4654	22.4645	21.8895	22.568	23.7791	23.3338	22.0673	22.7957	23.7127	23.1102	22.7131	24.2485	23.5731	22.7214	23.3097	23.908	23.3063	23.8413	24.2957	23.3486	23.8298	22.1168	24.0737	26.1141	24.5627	24.6204	25.9522	25.2783	25.0858
23.7138	25.6193	1	P26640	VARS1	24.6666	1.90543	12.7623	2.82253e-19	1.49779e-17	162.877	2.82253e-19	1	24.0113	23.8282	24.31	24.005	23.871	23.332	23.741	24.6475	22.6497	22.9087	23.622	24.0891	23.4153	23.9706	23.9674	23.7345	23.6644	22.9797	23.8061	23.678	23.7891	23.3708	23.1485	24.3465	23.7444	23.8551	24.0904	23.7482	23.0197	24.3735	23.4111	26.9548	25.0589	25.3722	26.1838	25.4787	25.4711
19.4808	24.2676	1	Q9BV40	VAMP8	21.8742	4.78672	5.0793	3.4925e-06	7.73536e-06	25.7992	3.4925e-06	1	12.2733	22.2876	12.2733	12.2733	12.2733	21.2682	21.6485	22.2489	21.2777	19.7767	23.0674	23.1301	22.5425	24.0637	23.1214	22.401	22.8032	23.8826	22.8633	12.2733	23.1603	12.2733	12.2733	23.7672	22.0291	12.2733	22.3991	12.2733	22.9859	19.6513	23.0712	23.1594	23.3641	23.974	24.8149	25.3331	24.3405
20.3112	22.1572	1	P51809	VAMP7	21.2342	1.84597	4.62436	1.868e-05	3.69943e-05	21.3847	1.868e-05	1	18.7468	12.2733	21.2559	20.521	20.9063	20.3627	20.5626	19.666	19.3539	20.3139	19.1274	19.7433	20.8947	21.9808	19.3048	21.7047	19.7216	21.8837	21.5677	20.1724	22.4206	21.6751	18.5008	22.8082	20.0077	18.2867	20.7145	21.7735	21.7383	21.4646	20.1938	22.2957	23.649	21.7672	23.7759	22.0028	22.1093
24.8562	25.8842	1	Q15836	VAMP3	25.3702	1.02803	5.20216	2.19834e-06	5.08468e-06	27.0625	2.19834e-06	1	25.5346	25.8556	26.6547	24.0518	24.463	25.5603	23.7692	25.2191	24.2687	25.0452	24.3197	23.9987	25.8999	24.8614	23.4579	26.0757	24.3414	25.6486	26.0228	25.2233	25.6602	22.8407	24.5497	25.5946	24.5396	23.7359	24.1939	24.9561	23.2938	26.2356	24.6702	26.3417	26.115	26.4793	26.3152	25.8322	26.6198
20.7692	21.7921	1	Q08AM6	VAC14	21.2807	1.02294	3.96286	0.000188491	0.000321637	15.7043	0.000188491	1	21.4008	20.4138	22.2619	21.5606	21.243	19.6433	19.7738	21.8635	20.8544	19.3295	20.4716	20.2097	19.0183	21.0192	20.8465	21.4989	21.558	22.1095	21.3217	20.6728	21.3055	21.2717	19.6904	20.586	21.0571	21.0388	21.647	20.2426	19.5817	19.4909	20.8623	23.0173	20.5356	22.362	23.4177	21.9496	21.475
13.9309	19.753	1	Q8NBZ7	UXS1	16.8419	5.8221	9.58497	5.25964e-14	5.96338e-13	91.8716	5.25964e-14	1	12.2733	12.2733	16.9303	12.2733	12.2733	26.3353	12.2733	17.1273	12.2733	17.5092	12.2733	12.2733	12.2733	16.5028	12.2733	12.2733	16.7404	12.2733	12.2733	12.2733	12.2733	12.2733	12.2733	12.2733	17.4632	12.2733	17.0649	12.2733	12.2733	12.2733	16.1722	19.8816	19.3236	19.7658	18.3898	19.5334	19.5927
13.7896	15.6193	1	Q9P2Y5	UVRAG	14.7045	1.82971	2.43786	0.0175519	0.0228038	5.94315	0.0175519	1	17.4115	17.7371	17.3133	12.2733	12.2733	12.2733	16.5557	12.2733	12.2733	12.2733	12.2733	12.2733	12.2733	12.2733	15.3033	15.7822	17.9804	16.7111	17.5915	12.2733	12.2733	12.2733	12.2733	17.354	12.2733	12.2733	12.2733	12.2733	12.2733	12.2733	12.2733	18.5372	16.1372	12.2733	16.7078	12.2733	12.2733
20.1574	22.1989	1	P46939	UTRN	21.1782	2.04143	5.58206	5.13457e-07	1.34308e-06	31.1594	5.13457e-07	1	21.0104	20.9561	21.4976	19.9907	20.0513	19.3985	18.5744	21.0114	12.2733	18.2479	19.9644	20.6168	18.1173	20.8354	20.9549	21.1139	21.4041	20.9904	20.6711	20.527	21.3115	20.8966	19.5681	20.8896	19.4582	20.2781	20.6486	20.2015	20.9432	21.5454	20.9329	22.2311	22.1482	23.9489	21.3175	23.1614	21.8723
13.0836	15.9138	1	Q969X6	UTP4	14.4987	2.83025	4.86533	7.74439e-06	1.62309e-05	23.6715	7.74439e-06	1	12.2733	16.4989	15.2174	12.2733	12.2733	12.2733	12.2733	12.2733	12.2733	12.2733	12.2733	12.2733	12.2733	12.2733	16.6356	12.2733	12.2733	16.532	12.2733	12.2733	16.5358	12.2733	12.2733	17.3397	12.2733	12.2733	12.2733	12.2733	12.2733	12.2733	12.2733	17.6843	16.3119	17.129	17.6408	16.894	14.9259
12.6271	18.3107	1	Q68CQ4	UTP25	15.4689	5.68366	17.3802	5.6733e-26	4.08099e-23	302.071	5.6733e-26	1	12.2733	12.2733	12.2733	12.2733	12.2733	12.2733	12.2733	12.2733	12.2733	12.2733	12.2733	16.3968	12.2733	12.2733	12.2733	12.2733	12.2733	12.2733	12.2733	16.3139	15.0773	12.2733	12.2733	12.2733	12.2733	12.2733	12.2733	12.2733	12.2733	12.2733	12.2733	17.9652	19.2362	19.8572	20.686	18.8738	17.3136
13.4729	14.9925	1	O75691	UTP20	14.2327	1.51955	2.59644	0.011663	0.0155235	6.7415	0.011663	1	12.2733	14.1645	12.2733	12.2733	12.2733	12.2733	12.2733	15.9654	12.2733	12.2733	16.5663	12.2733	17.1456	16.8682	12.2733	17.6876	19.9659	12.2733	12.2733	12.2733	12.2733	12.2733	12.2733	16.9445	12.2733	12.2733	12.2733	12.2733	12.2733	12.3415	12.2733	12.2733	14.6649	15.1442	16.6012	12.2733	17.8765
13.1307	17.1038	1	Q9Y5J1	UTP18	15.1172	3.97311	7.36061	4.23984e-10	2.05763e-09	54.1785	4.23984e-10	1	12.2733	12.2733	12.2733	12.2733	12.2733	12.2733	12.2733	13.4032	12.2733	12.2733	13.8627	12.2733	12.2733	12.2733	12.2733	15.2754	12.2733	12.2733	12.2733	12.2733	12.2733	12.2733	12.2733	18.0967	12.2733	17.465	12.2733	16.4679	12.2733	17.9213	12.2733	17.7308	12.2733	17.7019	15.7785	17.409	19.7772
13.6619	15.9988	1	Q8TED0	UTP15	14.8304	2.33688	3.67692	0.000484091	0.000781353	13.5197	0.000484091	1	12.2733	12.2733	12.2733	12.2733	12.2733	12.2733	12.2733	12.2733	12.2733	12.2733	12.2733	12.2733	15.7298	17.0508	12.2733	16.7995	17.7606	18.0015	12.2733	12.2733	17.3777	17.2292	12.2733	17.69	12.2733	12.2733	12.2733	12.2733	12.2733	15.8683	12.2733	12.2733	16.9346	17.4963	12.2733	18.1158	16.4671
12.8844	15.7214	1	Q9BVJ6	UTP14A	14.3029	2.83695	5.40404	1.01912e-06	2.50201e-06	29.2036	1.01912e-06	1	12.2733	12.2733	12.2733	12.2733	12.2733	12.2733	12.2733	15.8081	12.2733	12.2733	12.2733	12.2733	12.2733	12.2733	12.2733	12.2733	16.8828	16.6121	12.2733	12.2733	12.2733	14.7657	12.2733	12.2733	12.2733	12.2733	12.2733	12.2733	16.2438	12.2733	12.2733	16.9506	15.4198	17.2011	17.0634	12.2733	16.9685
15.7058	19.5664	1	P40818	USP8	17.6361	3.86057	7.66227	1.24381e-10	6.87636e-10	58.7104	1.24381e-10	1	12.2733	16.7935	18.1837	17.4183	15.6233	12.2733	15.7445	17.1887	12.2733	12.2733	12.2733	17.5304	12.2733	15.9093	17.4096	18.1272	19.3501	19.0672	17.1475	17.1907	17.9022	18.2437	16.0288	16.3497	12.2733	15.9675	18.0164	12.2733	12.2733	18.9555	12.2733	19.8288	19.898	19.9962	19.7111	20.5465	17.5506
21.6503	23.4358	1	Q93009	USP7	22.5431	1.78557	7.2642	6.27128e-10	2.9506e-09	52.7687	6.27128e-10	1	21.5702	21.2943	21.2364	21.7697	21.0306	21.5233	21.5982	22.619	20.19	19.5225	22.2219	21.6845	19.8191	21.4638	21.8474	22.3848	21.9698	21.7332	24.3079	24.3254	20.9273	21.3929	20.5887	21.8061	21.7334	21.8485	22.4712	21.3992	20.7865	22.0818	22.0112	23.7475	22.4667	23.4521	25.1856	23.3585	22.5376
12.8357	15.9755	1	Q86UV5	USP48	14.4056	3.13978	5.31608	1.42628e-06	3.39851e-06	28.2607	1.42628e-06	1	20.6578	12.2733	16.1863	12.2733	12.2733	12.2733	12.2733	12.2733	12.2733	12.2733	12.2733	12.2733	12.2733	12.2733	17.4125	12.2733	12.2733	12.2733	12.2733	12.2733	12.2733	12.2733	12.2733	12.2733	12.2733	12.2733	12.2733	12.2733	12.2733	12.2733	12.2733	18.9163	12.2733	17.2884	16.1569	12.2733	16.6408
15.0613	16.4062	1	Q9NVE5	USP40	15.7337	1.34498	2.11402	0.038401	0.047617	4.46909	0.038401	1	12.2733	12.2733	17.4776	17.2592	12.2733	18.591	12.2733	16.3204	12.2733	12.2733	15.9066	15.6294	12.2733	15.7322	12.2733	16.3961	18.3147	17.0679	18.0508	12.2733	15.4535	16.8906	12.2733	17.309	15.7685	15.4477	14.9465	12.2733	15.6483	18.7599	14.9232	17.0394	17.2848	17.4131	14.8356	20.6915	14.4851
18.0777	19.8898	1	Q13107	USP4	18.9838	1.8121	4.32695	5.39124e-05	9.9808e-05	18.7225	5.39124e-05	1	18.8119	19.703	16.1916	18.8393	19.5289	18.2161	18.3589	20.0099	15.0767	12.2733	19.8979	12.2733	16.1175	17.8889	19.1555	19.4571	19.0598	18.0445	14.246	17.6064	17.1346	19.261	18.1935	19.4126	19.6691	19.4184	19.8396	19.511	19.871	19.7382	17.6034	19.6884	18.8547	20.0053	21.4175	19.9588	19.0088
18.22	22.3442	1	Q53GS9	USP39	20.2821	4.12418	8.53796	3.54477e-12	2.7418e-11	72.8967	3.54477e-12	1	18.611	12.2733	21.0071	18.9615	17.1969	17.7636	16.8871	20.5238	12.2733	16.9037	20.7644	17.9302	19.511	19.1766	18.7906	12.2733	20.1262	18.6389	20.6394	20.3056	19.4601	12.2733	18.9598	19.1434	19.0063	19.9562	18.5932	18.3253	19.4977	19.1915	19.8569	22.0608	20.3477	22.5235	23.3262	22.0391	21.1181
12.9637	14.1523	1	Q70CQ2	USP34	13.558	1.18863	2.56266	0.0127412	0.0168822	6.56724	0.0127412	1	12.2733	12.2733	12.2733	12.2733	12.2733	14.839	12.2733	12.2733	12.2733	12.2733	14.7874	12.2733	12.2733	12.2733	12.2733	17.1709	12.2733	18.2872	12.2733	12.2733	12.2733	12.2733	12.2733	12.2733	12.2733	12.2733	12.2733	12.2733	12.2733	17.6859	12.2733	14.4955	12.2733	16.9664	15.9392	12.2733	12.2733
13.0069	15.2037	1	Q8TEY7	USP33	14.1053	2.1968	4.21458	7.97855e-05	0.000144363	17.7627	7.97855e-05	1	12.2733	12.2733	12.2733	12.2733	12.2733	12.2733	12.2733	12.2733	12.2733	12.2733	18.1039	12.2733	13.3696	15.1005	12.2733	12.2733	15.9445	12.2733	15.9801	12.2733	17.8846	12.2733	12.2733	12.2733	12.2733	12.2733	12.2733	12.2733	12.2733	12.2733	12.2733	17.2628	16.1891	15.7741	18.1695	16.7398	15.15
12.4059	15.8019	1	Q9Y6I4	USP3	14.1039	3.39596	5.65374	3.88874e-07	1.03689e-06	31.9648	3.88874e-07	1	12.2733	12.2733	12.2733	12.2733	12.2733	12.2733	12.2733	12.2733	12.2733	12.2733	12.2733	12.2733	12.2733	12.2733	12.2733	12.2733	12.2733	16.3862	12.2733	12.2733	12.2733	12.2733	12.2733	12.2733	12.2733	12.2733	12.2733	12.2733	12.2733	12.2733	12.2733	18.4363	12.2733	20.2266	16.4959	17.2076	12.2733
12.8563	15.8303	1	Q9UHP3	USP25	14.3433	2.97392	6.28158	3.28339e-08	1.07513e-07	39.4583	3.28339e-08	1	12.2733	12.2733	12.2733	12.2733	12.2733	12.2733	12.2733	17.3619	12.2733	12.2733	12.2733	12.2733	12.2733	12.2733	12.2733	14.0699	12.2733	12.2733	12.2733	17.2732	12.2733	12.2733	12.2733	12.2733	12.2733	12.2733	16.4349	12.2733	12.2733	14.3019	12.2733	17.7747	12.2733	17.988	15.0857	16.9173	15.7521
18.9544	20.1393	1	Q9UPU5	USP24	19.5468	1.18487	3.43104	0.00105603	0.00163168	11.772	0.00105603	1	19.7404	18.9863	18.6496	18.1426	19.8245	16.5929	15.8916	19.5133	17.412	16.6164	19.5787	16.8473	17.155	18.7423	20.882	19.2867	21.4103	21.7967	19.042	18.1452	18.683	22.4373	18.1826	19.0684	18.5264	21.4829	19.3657	17.9556	18.1496	21.7888	17.6907	21.3806	19.6271	18.8613	19.9562	18.9523	21.0782
16.3031	19.1738	1	O94966	USP19	17.7384	2.87072	6.27729	3.33993e-08	1.09095e-07	39.4044	3.33993e-08	1	17.5146	17.7401	16.0046	17.6116	16.1337	18.0329	17.029	18.2419	12.2733	16.0149	17.2485	16.2414	12.2733	18.1453	18.3779	19.2378	18.1366	18.4404	17.4877	12.2733	16.687	15.2175	12.2733	16.5356	15.5668	16.5587	17.1104	12.2733	12.2733	18.9133	17.5278	18.6533	18.0113	19.6108	20.0707	19.6971	18.6933
23.7321	25.3278	1	P54578	USP14	24.5299	1.59567	9.06834	4.1636e-13	3.85624e-12	82.2347	4.1636e-13	1	23.6371	23.1386	23.8515	23.1072	22.9836	23.2866	23.9875	24.5658	22.8519	22.6805	23.1802	23.0793	22.2483	23.5206	24.4974	24.6919	24.9487	24.5604	23.7429	23.0329	24.3069	24.3107	23.3031	24.4593	23.3956	24.4762	24.3122	23.3197	23.8981	24.2326	24.0876	24.2922	23.8168	24.6099	25.6322	25.3786	25.3863
12.5456	17.4824	1	P51784	USP11	15.014	4.93681	9.46177	8.59841e-14	9.29318e-13	89.5252	8.59841e-14	1	12.2733	12.2733	16.4235	12.2733	12.2733	12.2733	12.2733	12.2733	12.2733	12.2733	12.2733	12.2733	12.2733	12.2733	12.2733	12.2733	16.5643	12.2733	12.2733	12.2733	12.2733	12.2733	12.2733	12.2733	12.2733	12.2733	12.2733	12.2733	12.2733	12.2733	12.2733	19.1945	12.2733	20.8914	16.6556	17.2818	12.2733
20.1388	21.3802	1	Q14694	USP10	20.7595	1.24137	4.80406	9.70425e-06	2.00977e-05	23.079	9.70425e-06	1	21.7086	21.3785	20.6287	20.1414	20.2375	19.9378	19.1411	21.5665	19.9505	20.2161	20.2287	18.2571	16.9527	19.4205	20.4272	21.1756	21.3808	20.7027	19.5261	19.6693	20.7989	21.2559	18.1592	19.2507	20.9515	19.9408	19.5421	18.7019	21.246	21.6278	20.1804	21.2979	20.5311	21.4762	21.4361	20.5635	20.9216
15.5132	19.2791	1	O94763	URI1	17.3962	3.76597	5.47237	7.83953e-07	1.97714e-06	29.9469	7.83953e-07	1	12.2733	18.5152	18.8295	12.2733	12.2733	12.2733	12.2733	19.447	19.5696	19.1444	18.9403	19.1857	12.2733	19.569	12.2733	12.2733	16.8762	12.2733	18.1651	12.2733	18.2727	12.2733	12.2733	16.5193	12.2733	22.3859	18.5027	16.2979	16.5888	12.2733	12.2733	20.3865	20.6427	18.0867	16.6087	19.9029	19.4288
15.0596	18.5332	1	Q6UW78	UQCC3	16.7964	3.47361	2.91956	0.00482894	0.0067903	8.52385	0.00482894	1	22.3606	22.1813	12.2733	12.2733	12.2733	21.5909	12.2733	12.2733	12.2733	21.8981	12.2733	12.2733	12.2733	21.4085	12.2733	12.2733	12.2733	12.2733	12.2733	12.2733	12.2733	12.2733	21.8747	12.2733	12.2733	21.1511	12.2733	12.2733	22.2259	12.2733	22.1433	22.1304	25.0994	23.2795	22.5248	12.2733	21.3536
17.716	20.1304	1	Q9BRT2	UQCC2	18.9232	2.41439	2.80765	0.00660125	0.00909287	7.88292	0.00660125	1	20.8689	20.7224	22.8011	19.939	19.4635	20.1814	20.4087	20.8543	12.2733	19.8961	20.4968	12.2733	19.0877	19.5262	20.2765	12.2733	12.2733	20.8987	12.2733	12.2733	20.4396	18.7731	12.2733	12.2733	12.2733	19.5266	12.2733	21.61	20.6847	20.3954	19.6127	23.278	22.2852	23.4563	18.9835	20.2392	21.3219
15.982	19.0224	1	Q9NVA1	UQCC1	17.5022	3.04038	3.8094	0.000314156	0.000521499	14.5115	0.000314156	1	17.8182	12.2733	19.5487	12.2733	12.2733	12.2733	18.8487	12.2733	12.2733	18.9735	18.5423	20.5003	18.8863	18.0398	19.2791	12.2733	19.7559	19.3854	18.9927	16.8082	18.9946	20.5901	12.2733	19.548	12.2733	12.2733	12.2733	12.2733	19.105	12.2733	12.2733	21.6317	20.8562	20.1845	21.3019	17.6252	20.4692
14.3767	18.8233	1	Q16831	UPP1	16.6	4.44661	5.10535	3.16701e-06	7.08964e-06	26.0646	3.16701e-06	1	12.2733	17.3943	12.2733	18.499	12.2733	12.2733	12.2733	21.1871	12.2733	12.2733	12.2733	12.2733	12.2733	12.2733	18.2695	12.2733	12.2733	12.2733	18.2673	17.5134	19.2831	12.2733	12.2733	21.2029	12.2733	12.2733	12.2733	18.1823	18.1402	12.2733	12.2733	12.2733	12.2733	12.2733	17.4601	18.1563	21.9534
12.9028	16.6377	1	Q9BZI7	UPF3B	14.7702	3.73488	5.73584	2.82524e-07	7.71429e-07	32.8999	2.82524e-07	1	16.3928	17.8645	12.2733	12.2733	12.2733	12.2733	12.2733	12.2733	12.2733	12.2733	12.2733	12.2733	12.2733	12.2733	17.1642	12.2733	12.2733	12.2733	12.2733	12.2733	12.2733	12.2733	12.2733	12.2733	12.2733	12.2733	12.2733	17.1863	12.2733	12.2733	12.2733	19.3493	18.5564	12.2733	12.2733	12.2733	18.9293
15.8467	19.3694	1	Q9HAU5	UPF2	17.6081	3.52269	6.91685	2.56143e-09	1.05757e-08	47.8428	2.56143e-09	1	17.7608	18.6566	12.2733	17.3551	12.2733	16.2641	15.8021	17.0555	12.2733	16.6463	12.2733	12.2733	12.2733	17.2189	17.3527	18.1542	18.7132	19.0751	17.9626	12.2733	17.3575	18.102	15.1848	17.1695	12.2733	16.4983	17.0299	16.5603	16.9557	17.9139	12.2733	19.0365	20.3235	18.684	19.8221	19.5559	19.0283
22.3507	24.1265	1	Q92900	UPF1	23.2386	1.77583	10.3413	2.64941e-15	4.1531e-14	106.942	2.64941e-15	1	22.6113	22.4161	22.5666	22.4577	22.2268	21.6184	21.5658	23.0322	21.6142	22.28	21.9164	21.8321	21.8494	22.7619	22.9464	23.0757	22.8588	22.3374	22.5299	21.8196	22.9314	22.0732	21.3493	22.9521	21.9843	22.6054	22.5676	21.8752	22.2809	23.147	22.7874	23.8732	23.6566	24.2647	22.9412	24.5081	23.7921
14.5444	16.8791	1	Q9C0B0	UNK	15.7117	2.3347	3.07039	0.00313168	0.00453163	9.42732	0.00313168	1	22.1329	19.7404	18.1067	12.2733	12.2733	12.2733	12.2733	17.4831	19.4205	12.2733	15.6269	12.2733	12.2733	20.0294	12.2733	12.2733	16.7962	16.8684	12.2733	12.2733	12.2733	12.2733	12.2733	12.2733	12.2733	16.0021	17.1942	12.2733	12.2733	18.2829	12.2733	19.8018	12.2733	17.2759	12.2733	18.9354	12.2733
17.9201	20.0274	1	P13051	UNG	18.9737	2.10727	2.90716	0.00500097	0.00702153	8.45161	0.00500097	1	19.5284	19.9555	12.2733	19.0767	19.9606	19.5114	16.0425	19.5403	19.7296	19.4997	21.0649	12.2733	12.2733	20.3118	20.6553	21.5816	19.7539	21.0255	20.9691	18.7627	18.3575	12.2733	12.2733	19.6726	18.0347	19.7137	19.1005	12.2733	12.2733	19.6347	18.1271	20.8009	22.2284	22.0041	21.0902	20.9999	20.5795
15.9211	19.1567	1	Q9H1C4	UNC93B1	17.5389	3.23556	4.23354	7.47054e-05	0.000135626	17.9228	7.47054e-05	1	18.5913	12.2733	12.2733	12.2733	12.2733	12.2733	19.5503	12.2733	17.2942	12.2733	18.7781	16.8349	17.5559	17.7301	18.5328	18.4558	20.624	19.7387	19.094	19.5727	17.9927	16.5708	16.1789	12.2733	12.2733	12.2733	19.3092	12.2733	12.2733	16.4135	17.4575	21.1747	18.9581	19.8408	19.7977	18.4048	18.2442
19.0104	21.8252	1	Q9H3U1	UNC45A	20.4178	2.81481	5.77533	2.42166e-07	6.7028e-07	33.3545	2.42166e-07	1	20.495	20.1095	20.1806	19.8718	18.253	19.412	18.0744	20.869	12.2733	16.8274	16.7692	16.7758	12.2733	22.4449	16.0563	21.6287	17.3567	19.1592	19.7101	19.9255	21.29	19.6613	18.1486	23.3505	19.3205	22.9261	19.6151	18.4488	19.7471	19.9898	18.358	21.3877	21.7198	22.2648	22.9797	20.7553	19.4911
14.9194	17.7546	1	Q70J99	UNC13D	16.337	2.83526	4.0716	0.000130438	0.000228232	16.5779	0.000130438	1	17.1203	12.2733	16.2186	12.2733	12.2733	17.352	16.9631	19.8499	17.9269	17.296	12.2733	12.2733	12.2733	19.608	12.2733	12.2733	12.2733	12.2733	15.684	18.2595	17.2938	12.2733	12.2733	16.6081	12.2733	15.5891	18.6871	12.2733	17.4382	12.2733	16.5066	19.9393	15.4691	12.2733	19.4433	15.8694	17.9462
14.3559	18.3828	1	A6NIH7	UNC119B	16.3694	4.02689	5.11122	3.09786e-06	6.94204e-06	26.1246	3.09786e-06	1	18.7422	19.7384	19.8436	12.2733	12.2733	12.2733	12.2733	12.2733	12.2733	12.2733	19.0875	18.444	12.2733	12.2733	12.2733	18.5118	12.2733	12.2733	12.2733	12.2733	18.148	18.3444	12.2733	12.2733	12.2733	12.2733	17.5931	12.2733	12.2733	18.8421	12.2733	19.7354	19.7658	12.2733	12.2733	18.9957	19.0696
23.0844	24.1278	1	P11172	UMPS	23.6061	1.04337	7.16719	9.29607e-10	4.24121e-09	51.3685	9.29607e-10	1	23.2481	23.084	22.368	23.2985	23.2796	23.2425	22.1544	23.5281	23.0332	22.3018	23.7135	22.0881	22.0149	23.536	22.9365	23.5015	23.313	22.7528	23.4934	23.4113	23.2977	23.4394	22.7494	23.6888	23.251	23.2535	23.4724	23.2563	22.7807	23.3587	22.769	23.9967	24.4863	23.8253	24.0373	24.5019	24.5303
13.1362	15.5706	1	Q6PHR2	ULK3	14.3534	2.43447	3.88657	0.000243306	0.000409666	15.1054	0.000243306	1	12.2733	12.2733	15.4942	12.2733	12.2733	12.2733	12.2733	17.6421	12.2733	12.2733	18.4529	12.2733	12.2733	12.2733	12.2733	12.2733	16.6699	12.2733	12.2733	12.2733	16.0396	12.2733	12.2733	12.2733	12.2733	12.2733	12.2733	12.2733	12.2733	16.091	12.2733	12.2733	12.2733	18.9229	12.2733	17.3957	12.2733
13.6699	16.0888	1	Q96RL1	UIMC1	14.8794	2.41889	3.86269	0.000263401	0.000441434	14.9204	0.000263401	1	12.2733	12.8835	12.846	12.2733	12.2733	12.2733	12.2733	16.5116	12.2733	12.2733	12.2733	12.2733	12.2733	16.1265	12.2733	14.4405	22.4035	12.2733	12.2733	17.3202	12.2733	12.2733	12.2733	15.6338	12.2733	15.3244	12.2733	12.2733	12.2733	22.5389	12.2733	17.1775	12.2733	15.0368	12.2733	15.847	12.2733
22.1981	23.7885	1	Q92890	UFD1	22.9933	1.59031	7.1556	9.74338e-10	4.42347e-09	51.2025	9.74338e-10	1	23.3635	22.8776	23.1935	22.241	21.3804	21.8227	21.678	23.1113	21.4528	22.0571	18.5168	20.7469	21.2025	22.4779	22.3604	22.078	23.3483	22.2237	22.9094	22.3622	23.5529	22.8664	22.2061	23.4515	22.2496	21.7807	20.8642	22.7298	22.9571	22.6478	21.4324	24.294	23.4576	23.3316	22.6264	24.2278	23.3479
22.9317	24.6659	1	Q9Y3C8	UFC1	23.7988	1.73418	7.56431	1.85258e-10	9.7827e-10	57.2188	1.85258e-10	1	20.9214	21.746	22.2113	21.9937	22.258	22.4132	23.1177	22.9909	22.7091	22.5244	22.8852	22.5434	23.2043	23.0383	22.9524	23.5469	22.9479	23.6004	23.878	23.8996	22.6065	23.3858	23.2651	24.2384	22.5674	22.2513	23.3018	22.9311	25.1529	23.5227	22.2785	24.7012	25.4715	22.4045	26.553	24.8072	23.8802
16.2935	19.5707	1	Q8IX04	UEVLD	17.9321	3.27724	6.39625	2.07793e-08	7.08026e-08	40.9121	2.07793e-08	1	12.2733	19.0285	12.2733	18.0422	12.2733	17.4633	12.2733	19.5579	17.3944	12.2733	17.7103	17.5459	15.8078	16.3413	17.9641	18.5532	17.0123	18.123	17.2853	16.8925	19.1907	16.6417	16.5817	16.697	12.2733	17.9597	19.1576	12.2733	16.8416	19.1193	12.2733	18.1104	19.4024	19.4151	19.902	20.183	19.9897
13.4744	16.1252	1	Q9NWZ5	UCKL1	14.7998	2.65077	4.09435	0.000120691	0.000212787	16.7637	0.000120691	1	12.2733	12.2733	12.2733	17.1878	12.2733	12.2733	12.2733	18.3411	12.2733	12.2733	12.2733	12.2733	12.2733	21.8266	12.2733	13.9674	17.3286	12.2733	12.2733	12.2733	12.2733	17.1043	12.2733	12.2733	12.2733	12.2733	17.3918	12.2733	12.2733	12.2733	12.2733	15.8727	12.2733	12.2733	18.1876	16.9966	12.2733
12.4814	19.1212	1	Q9BZX2	UCK2	15.8013	6.63985	11.8262	8.92577e-18	2.91846e-16	139.859	8.92577e-18	1	12.2733	18.7241	12.2733	12.2733	12.2733	12.2733	12.2733	12.2733	12.2733	12.2733	12.2733	12.2733	12.2733	12.2733	12.2733	12.2733	12.2733	12.2733	12.2733	12.2733	12.2733	12.2733	12.2733	12.2733	12.2733	12.2733	12.2733	12.2733	12.2733	12.2733	12.2733	12.2733	19.0418	19.5183	20.0834	18.9304	19.502
23.3869	24.4597	1	Q9Y5K5	UCHL5	23.9233	1.07282	6.70028	6.13654e-09	2.32736e-08	44.8937	6.13654e-09	1	24.1581	23.6744	23.8472	23.2516	23.8824	23.2332	23.5658	23.4301	21.8891	22.8674	23.6495	23.6824	21.5066	23.1595	23.6459	24.3893	23.2033	23.9013	23.5906	23.4601	23.2864	23.8292	22.6747	23.6403	23.4115	23.7135	22.4083	23.0112	23.8389	23.798	23.3931	25.319	25.1112	24.8933	24.5395	25.1679	23.5216
20.4068	23.9517	1	P09936	UCHL1	22.1792	3.54497	4.01155	0.000159946	0.000275763	16.0925	0.000159946	1	22.5796	22.0164	25.8624	19.3024	21.99	12.2733	21.1689	22.0342	12.2733	12.2733	19.9622	22.376	21.9529	21.3946	20.2562	20.8029	19.4776	21.6633	21.5012	22.7023	22.6031	20.4824	22.031	27.6784	20.7141	12.2733	19.4501	22.2454	19.8483	19.2753	22.1453	25.4058	24.8354	23.2371	22.5734	24.2195	17.591
17.063	21.0185	1	O94888	UBXN7	19.0408	3.9555	5.60579	4.68379e-07	1.23364e-06	31.4249	4.68379e-07	1	20.7823	20.1115	20.7684	19.2046	18.7654	12.2733	19.465	19.1129	12.2733	18.7561	17.1603	12.2733	12.2733	20.1473	18.6694	12.2733	19.7708	17.9799	18.6997	19.532	12.2733	19.9539	12.2733	20.3202	12.2733	18.7052	19.9308	20.3832	12.2733	12.2733	18.0023	21.2344	21.2398	22.9068	21.6337	21.2753	12.2733
20.4787	22.5893	1	Q04323	UBXN1	21.534	2.11065	4.53093	2.61481e-05	5.06531e-05	20.5293	2.61481e-05	1	21.4518	19.1158	21.1316	21.6145	20.6304	20.6858	21.1486	22.8672	21.1615	21.3245	19.2437	12.2733	18.3349	21.3998	20.8356	20.9734	21.3823	21.261	20.1803	12.2733	21.2811	21.4578	21.1823	22.1891	22.4076	20.6041	22.6633	21.1638	20.6269	20.9948	20.9794	22.2826	23.0357	22.2178	22.6603	23.5326	21.531
17.6843	20.6272	1	P17480	UBTF	19.1557	2.94292	5.16851	2.49643e-06	5.71552e-06	26.7135	2.49643e-06	1	16.4083	17.4034	18.8149	19.499	18.8545	19.0306	12.2733	19.5807	12.2733	12.2733	19.1141	18.4007	12.2733	19.0721	17.9973	18.8201	19.9677	19.5623	18.6315	17.5047	19.4224	19.1307	15.4828	16.0995	17.8568	18.0481	17.8934	20.4501	18.6285	18.9319	18.5126	20.0353	20.6958	20.2083	12.2733	20.3152	21.1655
13.6845	18.2919	1	Q8N806	UBR7	15.9882	4.60746	7.4471	2.98344e-10	1.49495e-09	55.4594	2.98344e-10	1	12.2733	17.0235	17.2327	12.2733	12.2733	12.2733	12.2733	12.2733	12.2733	12.2733	12.2733	12.2733	12.2733	12.2733	12.2733	17.288	12.2733	16.25	15.9552	12.2733	12.2733	12.2733	12.2733	18.0621	16.7216	12.2733	18.4099	12.2733	12.2733	12.2733	17.2637	19.0421	18.5968	20.8009	12.2733	18.0196	17.7537
13.3596	17.2784	1	O95071	UBR5	15.319	3.91875	8.57544	3.04552e-12	2.38701e-11	73.5381	3.04552e-12	1	16.1308	12.2733	12.2733	12.2733	12.2733	13.3422	12.2733	14.7293	12.2733	12.2733	12.2733	12.2733	12.2733	16.9321	12.2733	18.3323	12.2733	12.2733	14.7954	12.2733	19.7578	12.2733	12.2733	12.2733	12.2733	12.2733	12.2733	13.4827	13.4663	15.4406	12.2733	18.7151	17.403	17.2255	17.586	15.3049	17.2843
19.8572	21.2919	1	Q5T4S7	UBR4	20.5745	1.43462	7.6127	1.52165e-10	8.25057e-10	57.9532	1.52165e-10	1	20.2357	20.3075	20.7544	19.6552	20.3033	19.0776	19.3837	20.4494	18.9673	19.1068	19.3458	18.81	17.9767	20.0867	20.4197	20.6518	20.85	20.5073	19.7138	19.888	20.3686	20.0322	19.1573	20.0614	19.7553	19.9346	20.1992	19.8583	19.6739	20.5744	19.4684	21.5227	21.0958	21.17	22.4695	20.6533	21.2156
16.1201	18.3767	1	Q8IWV8	UBR2	17.2484	2.25661	4.65505	1.67159e-05	3.34216e-05	21.6695	1.67159e-05	1	17.8531	15.5446	12.2733	16.9831	17.404	16.702	16.6063	18.2308	12.2733	12.2733	17.5827	18.1091	12.2733	16.0309	16.4907	18.0264	17.4572	18.9397	17.9101	16.1092	17.0382	16.922	12.2733	17.7399	12.2733	15.9417	17.6597	16.1635	18.492	17.8725	12.2733	18.3534	19.1832	18.9932	19.6067	17.6904	19.0212
16.0368	18.6406	1	Q8IWV7	UBR1	17.3387	2.6038	5.04936	3.90717e-06	8.58913e-06	25.496	3.90717e-06	1	17.6358	20.2936	19.1312	12.2733	12.2733	19.9142	12.2733	18.1189	12.2733	14.8014	16.5521	16.4788	12.2733	15.7778	16.0191	17.6903	18.9508	17.5231	19.3964	16.5921	15.2787	16.6376	17.865	16.8886	15.7119	15.6384	17.0715	14.4236	14.0681	15.0409	12.2733	19.1476	17.5195	20.0232	21.2077	17.8069	22.4071
16.8187	20.5802	1	Q9NRR5	UBQLN4	18.6994	3.76151	5.50244	6.98255e-07	1.77534e-06	30.2769	6.98255e-07	1	19.5015	19.6289	18.5026	16.9153	18.7809	12.2733	17.3553	12.2733	12.2733	12.2733	16.826	12.2733	12.2733	17.3957	12.2733	16.8393	18.7032	19.7049	12.2733	19.5278	17.6654	20.479	19.4615	20.3062	17.7644	12.2733	16.7419	20.3577	20.9186	20.447	17.0965	20.9372	22.3043	22.4441	19.585	21.7704	18.0159
17.8728	21.5305	1	Q9UHD9	UBQLN2	19.7017	3.65768	5.07343	3.57019e-06	7.89932e-06	25.7397	3.57019e-06	1	21.4984	19.8696	21.7541	17.8464	17.5267	12.2733	12.2733	21.6871	12.2733	20.0733	12.2733	12.2733	12.2733	19.068	19.5616	20.3593	20.433	17.3921	19.385	21.6193	20.4803	17.2784	20.0674	20.6335	12.2733	12.2733	19.4428	21.0858	20.6304	19.3579	18.821	23.153	21.8511	21.8252	20.249	23.177	20.4611
24.0095	25.109	1	Q9UMX0	UBQLN1	24.5593	1.09948	6.12217	6.18504e-08	1.91225e-07	37.481	6.18504e-08	1	24.2943	24.7032	24.7138	23.8091	23.8596	23.9653	23.7153	24.485	23.7703	23.356	22.7569	22.5206	22.9735	23.8129	23.9443	24.2239	23.8623	24.1294	23.7966	24.5904	25.3224	24.4153	24.3208	23.7108	24.2326	24.0246	24.0322	24.4587	24.3307	24.1902	23.9749	25.5433	25.42	25.0632	23.969	25.9655	24.9385
13.5979	17.5396	1	Q9NZI7	UBP1	15.5687	3.94166	5.85094	1.80147e-07	5.09957e-07	34.2335	1.80147e-07	1	17.0064	16.1036	17.2895	12.2733	12.2733	12.2733	12.2733	12.2733	12.2733	12.2733	12.2733	12.2733	12.2733	12.2733	12.2733	17.8684	17.3651	12.2733	12.2733	17.0022	12.2733	12.2733	12.2733	18.464	12.2733	12.2733	12.2733	18.1509	12.2733	12.2733	12.2733	18.5425	19.5776	20.2573	12.2733	19.8303	19.1115
19.4286	22.6544	1	Q8WVY7	UBLCP1	21.0415	3.22583	8.569	3.12592e-12	2.44706e-11	73.4278	3.12592e-12	1	18.762	20.1631	21.5241	20.2704	20.6706	19.2198	19.9047	21.0148	16.4917	18.1876	19.0256	19.6816	16.8719	19.2661	18.5818	19.6324	19.0254	20.3123	20.4623	21.3783	20.5491	16.3666	18.8731	21.0207	19.8581	20.53	21.139	20.2409	12.2733	20.366	20.6239	23.9556	21.8828	23.0967	22.0946	22.7882	20.1751
16.9873	19.5703	1	Q96S82	UBL7	18.2788	2.58301	3.28773	0.00164034	0.00246166	10.8092	0.00164034	1	12.2733	18.9042	18.9875	23.3389	18.9301	17.0244	12.2733	22.2208	16.3255	16.1017	17.3482	16.6095	15.8246	18.1167	17.6353	12.2733	12.2733	16.8648	12.2733	17.8195	17.5761	12.2733	12.2733	22.2503	22.4013	22.7607	19.7835	12.2733	12.2733	18.2009	21.123	20.3463	12.2733	20.121	20.2042	16.0166	20.1618
18.0125	22.9011	1	Q9BZL1	UBL5	20.4568	4.88862	4.58111	2.18353e-05	4.27332e-05	20.9865	2.18353e-05	1	12.2733	12.2733	12.2733	22.6111	21.0957	12.2733	22.0011	23.0378	12.2733	12.2733	12.2733	12.2733	12.2733	22.8027	22.5448	22.9839	23.1099	23.1143	22.4801	12.2733	23.456	23.5229	21.2217	22.1775	12.2733	12.2733	12.2733	23.5727	24.0218	22.8066	12.2733	12.2733	23.4254	22.7193	23.519	23.8076	22.9892
17.6642	22.3419	1	P11441	UBL4A	20.003	4.67773	6.13052	5.9838e-08	1.85978e-07	37.5833	5.9838e-08	1	20.0211	21.4249	21.2488	18.0804	12.2733	12.2733	12.2733	18.6772	12.2733	19.5594	12.2733	19.2729	12.2733	12.2733	21.3743	20.5477	19.0348	21.1479	19.0741	21.5529	21.9887	22.4465	21.0968	22.1412	12.2733	12.2733	12.2733	21.3198	22.6739	19.8999	12.2733	22.7208	20.9788	22.091	19.7523	20.9253	21.7399
17.467	19.8117	1	O14562	UBFD1	18.6393	2.34476	2.7594	0.0075362	0.0102909	7.6143	0.0075362	1	12.2733	20.3422	20.839	19.0497	20.0607	19.6771	12.2733	20.2334	12.2733	19.1969	12.2733	18.4685	12.2733	12.2733	12.2733	12.2733	12.2733	20.2492	19.6345	20.5053	19.6487	20.9814	20.1926	12.2733	19.9551	19.5534	20.9194	18.0208	20.8741	20.145	20.1959	21.8605	19.5954	12.2733	12.2733	19.5368	20.061
15.1409	19.4717	1	O95155	UBE4B	17.3063	4.33082	8.38132	6.68955e-12	4.84974e-11	70.2465	6.68955e-12	1	15.7939	16.4847	12.2733	16.9546	12.2733	12.2733	12.2733	18.5348	12.2733	15.6243	18.5896	17.073	15.6391	12.2733	17.7711	19.0941	17.2835	17.5069	12.2733	12.2733	16.0717	15.7489	12.2733	16.9571	15.1307	16.4175	17.3834	16.565	12.2733	13.7386	12.2733	18.6071	17.5826	19.525	20.6924	17.9661	18.3426
16.5268	18.8238	1	Q15386	UBE3C	17.6753	2.29696	3.76812	0.000359777	0.000591167	14.1988	0.000359777	1	21.7777	17.8188	17.3488	18.8239	16.0091	12.2733	16.652	17.3074	12.2733	12.2733	17.7659	17.1907	12.2733	17.232	17.0027	17.8316	20.2271	18.2474	18.0604	17.0831	18.2616	15.8639	12.2733	17.8492	15.5078	17.151	18.4366	12.2733	12.2733	18.717	18.253	21.5311	19.5307	12.2733	20.3903	19.6235	18.0897
21.0652	23.2776	1	Q9H832	UBE2Z	22.1714	2.21237	5.58245	5.12678e-07	1.34158e-06	31.1637	5.12678e-07	1	20.4872	20.6673	20.7842	22.0369	22.1038	12.2733	21.5255	21.464	20.9536	20.4273	21.4682	20.8834	20.6094	21.051	21.4428	20.6861	19.7483	20.9548	21.866	22.4647	20.5761	21.6464	21.4502	22.7901	21.4952	22.0102	23.3967	21.8344	21.2585	22.2731	20.3933	21.4385	22.4369	18.6015	24.0079	22.6908	23.0575
24.9022	26.1425	1	Q13404	UBE2V1	25.5224	1.24035	7.1419	1.02998e-09	4.63704e-09	51.0067	1.02998e-09	1	23.8393	23.4903	23.8019	25.3957	25.1701	24.694	25.0292	25.2704	25.036	24.6326	25.2332	25.0453	25.4394	25.5502	24.9361	24.9767	25.2947	25.1079	24.8264	23.9461	23.6106	25.3004	23.9916	26.5896	25.2231	25.0985	25.5115	25.1719	24.6589	25.2439	24.8524	25.6606	25.4149	23.6407	26.1603	26.417	26.2408
15.7905	18.3313	1	Q712K3	UBE2R2	17.0609	2.54076	2.62525	0.0108094	0.0144503	6.89196	0.0108094	1	12.2733	12.2733	12.2733	12.2733	12.2733	12.2733	20.2515	12.2733	12.2733	12.2733	12.2733	12.2733	19.6421	20.2142	19.439	12.2733	19.5124	20.4913	20.7829	12.2733	19.7731	19.5625	18.3842	20.9501	12.2733	20.8734	20.4609	12.2733	12.2733	20.524	12.2733	12.2733	12.2733	12.2733	19.9728	17.8025	19.4705
15.5135	20.3068	1	Q7Z7E8	UBE2Q1	17.9101	4.79323	6.54614	1.14015e-08	4.06461e-08	42.852	1.14015e-08	1	19.8045	12.2733	19.6779	15.9796	12.2733	18.0899	15.5921	19.3191	12.2733	12.2733	12.2733	12.2733	12.2733	12.2733	15.9056	19.2566	17.8447	12.2733	16.6266	19.3203	12.2733	12.2733	12.2733	19.1675	18.014	15.9278	18.8805	12.2733	12.2733	17.9188	21.7682	21.7144	23.0204	22.6466	20.8848	21.3752	16.7828
18.728	21.0242	1	Q9C0C9	UBE2O	19.8761	2.29624	6.68825	6.44102e-09	2.43855e-08	44.7327	6.44102e-09	1	18.4017	19.3446	20.1415	19.1712	18.4196	17.2166	21.1187	20.3742	12.2733	17.3841	18.26	18.2466	18.0025	19.3787	19.676	19.8591	20.3188	20.5004	18.8949	17.3835	20.1171	19.0912	16.1357	18.6416	19.8129	18.3431	18.8726	18.2217	18.7215	19.5651	18.6785	20.2663	21.0122	21.1715	21.4314	20.0806	18.4098
25.8991	27.071	1	P61088	UBE2N	26.4851	1.17197	8.94033	6.97151e-13	6.25986e-12	79.9295	6.97151e-13	1	25.9582	24.7484	26.1553	26.1784	25.8789	25.6121	25.969	26.4627	25.6105	25.2759	25.5786	25.8273	25.5098	25.3801	25.9493	25.7395	25.446	25.7348	26.1789	25.8751	25.969	26.2963	25.6821	27.3398	26.1528	26.1046	26.5862	26.2776	26.1668	25.3338	25.8934	25.8923	26.7361	26.347	28.3731	27.3012	25.784
23.1208	24.9233	1	P61081	UBE2M	24.022	1.80251	8.45388	4.98405e-12	3.72166e-11	71.4681	4.98405e-12	1	22.0946	23.2307	22.665	23.7581	22.9794	22.3022	21.7537	23.3594	21.7536	21.9796	23.3974	22.1783	22.5231	23.7095	23.0215	23.6168	22.4764	22.5509	22.552	23.3518	24.5987	24.3726	22.8298	25.1313	23.0526	23.3382	24.1478	24.2853	23.6421	22.8102	23.2813	24.5034	24.5097	24.343	26.0758	24.8533	24.1115
25.7351	26.9859	1	P68036	UBE2L3	26.3605	1.25078	5.95025	1.21959e-07	3.56463e-07	35.4054	1.21959e-07	1	26.5558	26.0123	25.1787	24.5953	25.2262	24.7301	25.4701	25.507	26.0634	24.7824	26.9682	25.4375	25.1673	25.3303	25.4721	26.6383	26.6602	26.035	25.2746	26.5347	25.0664	26.7583	26.5432	26.808	25.0325	25.4537	26.1017	26.3474	26.3478	24.2908	25.3986	27.2028	26.1093	27.4787	24.9803	26.9594	27.1865
17.0375	19.7426	1	Q9Y385	UBE2J1	18.39	2.70503	4.31979	5.52824e-05	0.000102023	18.6606	5.52824e-05	1	16.9285	20.4702	20.2309	12.2733	12.2733	17.9443	19.1004	18.2006	17.8598	17.886	18.6369	18.9447	18.6143	18.2428	17.603	18.414	17.5538	18.995	15.7954	12.2733	19.7275	12.2733	12.2733	18.1259	18.1971	17.5722	19.5804	19.0931	12.2733	12.2733	18.5334	17.3986	20.1218	20.2376	22.3422	18.5226	18.7974
22.14	25.2881	1	P63279	UBE2I	23.714	3.14818	6.60356	9.05418e-09	3.30608e-08	43.607	9.05418e-09	1	22.2543	23.8007	25.2123	23.2475	21.8123	20.6685	22.3595	23.9636	19.2338	21.0364	21.4423	23.4239	22.1622	21.3638	20.8857	21.4835	22.9442	21.7796	21.4817	23.5236	21.9467	24.7275	23.4906	24.0488	12.2733	20.0887	24.5098	21.756	23.2094	22.4394	23.769	26.4974	22.1195	24.4007	27.1006	25.4296	21.7882
18.7532	22.3872	1	P62256	UBE2H	20.5702	3.63402	5.03096	4.1856e-06	9.12684e-06	25.3105	4.1856e-06	1	20.3655	19.5076	20.428	21.7303	19.0442	20.8738	19.719	12.2733	12.2733	12.2733	12.2733	20.8716	20.7966	22.0936	20.2069	12.2733	21.6343	20.9087	21.9141	21.7247	20.8596	12.2733	12.2733	22.0239	20.4606	21.2202	22.6709	12.2733	21.2711	20.7935	22.0443	22.3988	23.3175	19.3997	23.5116	23.6756	22.9083
20.0084	21.3947	1	P62253	UBE2G1	20.7015	1.38628	2.26404	0.0269557	0.0340776	5.12589	0.0269557	1	20.3007	21.1939	21.0163	21.304	19.4799	19.1723	21.674	20.6996	20.3006	19.7016	20.7797	20.4816	12.2733	21.1495	19.7778	19.5899	19.8223	19.7234	20.8234	19.8208	21.6406	20.4581	21.1304	12.2733	20.8427	20.8215	21.1252	20.1009	21.6049	19.6658	21.5125	23.7232	21.0043	22.9791	21.7722	21.8307	22.6597
15.1693	18.3732	1	Q96LR5	UBE2E2	16.7712	3.20393	4.19496	8.53932e-05	0.000153907	17.5977	8.53932e-05	1	12.2733	18.3655	19.4927	18.2544	18.281	12.2733	12.2733	19.1018	12.2733	18.1738	18.7444	12.2733	12.2733	12.2733	12.2733	12.2733	12.2733	18.1485	12.2733	12.2733	12.2733	18.7072	12.2733	12.2733	19.3761	18.5763	18.6564	12.2733	18.558	12.2733	19.165	20.2772	19.2767	19.914	19.7319	19.7358	12.2733
14.0579	21.0034	1	P51965	UBE2E1	17.5306	6.94548	9.23743	2.11085e-13	2.09596e-12	85.3301	2.11085e-13	1	20.0365	12.2733	12.2733	19.2923	19.6639	12.2733	12.2733	19.6831	12.2733	12.2733	12.2733	12.2733	12.2733	12.2733	12.2733	22.6946	12.2733	12.2733	12.2733	12.2733	12.2733	12.2733	12.2733	12.2733	12.2733	12.2733	20.8572	12.2733	12.2733	12.2733	19.0085	20.9244	22.4181	22.0773	22.9079	22.5313	20.5261
13.5097	17.9475	1	P49459	UBE2A	15.7286	4.43778	4.2407	7.28673e-05	0.000132438	17.9836	7.28673e-05	1	12.2733	12.2733	12.2733	12.2733	12.2733	12.2733	12.2733	21.4508	12.2733	12.2733	12.2733	12.2733	12.2733	12.2733	12.2733	12.2733	12.2733	12.2733	12.2733	12.2733	12.2733	12.2733	12.2733	22.8598	12.2733	12.2733	21.8609	12.2733	12.2733	12.2733	21.2522	12.2733	12.2733	12.2733	23.2242	21.9543	21.5455
20.1574	23.1975	1	Q14157	UBAP2L	21.6775	3.04005	7.68247	1.14569e-10	6.38861e-10	59.0204	1.14569e-10	1	20.7859	20.4351	20.0349	20.002	18.7942	19.9626	18.8355	22.2305	19.6182	20.5184	17.5051	12.2733	18.7922	20.8776	21.0532	20.0641	21.2593	21.3781	19.4761	21.1444	20.8084	20.9119	21.1618	22.1081	20.4455	20.9434	20.725	19.9677	21.4651	21.0471	20.2557	23.629	23.3448	23.0847	20.2198	23.4593	22.7557
13.1889	15.4858	1	Q5T6F2	UBAP2	14.3373	2.29688	3.67138	0.000492834	0.000794673	13.479	0.000492834	1	12.2733	12.2733	16.6424	12.2733	12.2733	12.2733	12.2733	12.2733	12.2733	12.2733	12.2733	12.2733	12.2733	12.2733	12.2733	16.7352	12.2733	12.2733	20.5434	12.2733	16.6024	12.2733	12.2733	12.2733	12.2733	12.2733	12.2733	12.2733	16.2655	15.2356	12.2733	17.711	12.2733	16.9955	12.2733	18.0796	16.7861
14.1889	16.2184	1	Q9NZ09	UBAP1	15.2037	2.02944	2.77748	0.00717245	0.00983155	7.71442	0.00717245	1	17.4426	12.2733	12.2733	15.8667	12.2733	12.2733	12.2733	18.41	12.2733	12.2733	12.2733	12.2733	12.2733	12.2733	17.063	16.5661	12.2733	12.2733	16.7634	12.2733	17.808	12.2733	12.2733	12.2733	18.9846	12.2733	18.4899	12.2733	12.2733	18.6988	18.2992	17.1667	12.2733	12.2733	12.2733	20.186	12.2733
14.6533	17.1671	1	Q8NBM4	UBAC2	15.9102	2.51383	3.33624	0.00141489	0.00214069	11.1305	0.00141489	1	18.2538	12.2733	12.2733	12.2733	17.7613	12.2733	16.8521	17.373	12.2733	17.2817	12.2733	12.2733	12.2733	18.4532	19.3851	12.2733	19.7427	17.972	18.3469	12.2733	17.4635	12.2733	12.2733	12.2733	12.2733	12.2733	12.2733	12.2733	16.8227	17.6254	12.2733	17.258	20.7811	19.7456	18.4777	12.2733	17.7727
21.9031	23.4787	1	Q8TBC4	UBA3	22.6909	1.57559	9.19498	2.50283e-13	2.45505e-12	84.5477	2.50283e-13	1	22.0081	22.305	22.5613	22.2802	22.0775	21.1946	21.9321	23.0269	20.572	20.9336	21.9203	21.4927	21.6851	21.975	22.0942	21.3877	22.5381	21.6306	22.0365	21.4171	22.2263	21.8213	21.8725	22.0409	20.9867	22.613	23.124	22.0832	22.3471	22.3756	20.4365	24.013	23.2049	23.9704	23.7615	24.0872	22.7836
21.8718	24.7363	1	Q9UBT2	UBA2	23.3041	2.86451	10.3445	2.61647e-15	4.12141e-14	107.008	2.61647e-15	1	21.3972	21.6825	22.7769	21.8785	26.7952	21.5052	21.3749	23.1966	21.4022	20.0819	21.0812	20.9629	19.2434	21.8088	22.509	21.9801	22.5818	21.4784	21.7207	22.3152	22.4546	22.325	21.5789	21.8863	20.3508	21.7288	23.1863	21.403	21.9797	21.665	21.6958	25.206	23.9209	24.4816	24.8531	24.8744	25.1753
26.3317	27.6102	1	P22314	UBA1	26.971	1.27848	10.3181	2.90123e-15	4.52592e-14	106.463	2.90123e-15	1	26.0082	25.9794	26.5553	26.5302	26.5081	26.7295	25.9952	26.8218	25.2165	25.5168	26.5878	26.2524	25.3446	26.2664	26.3893	26.5909	27.1518	26.8864	26.3277	26.0576	26.113	25.9469	26.029	26.5294	26.3367	26.4984	27.2189	26.3151	26.2026	26.6105	26.7677	27.3165	26.972	27.6513	28.0561	27.4922	27.5224
14.8181	19.3238	1	Q3KQV9	UAP1L1	17.071	4.50568	6.34421	2.55798e-08	8.525e-08	40.2489	2.55798e-08	1	12.2733	12.2733	18.3717	16.1462	12.2733	12.2733	14.5621	18.5387	12.2733	12.2733	12.2733	12.2733	12.2733	12.2733	12.2733	12.2733	12.2733	16.3767	16.915	17.3363	16.837	17.0803	12.2733	19.5113	12.2733	12.2733	18.7343	18.4262	18.7564	15.7367	19.6613	12.2733	18.9331	18.9534	19.5229	17.2842	19.8925
17.2255	19.5829	1	Q9BZF9	UACA	18.4042	2.35734	4.88879	7.10152e-06	1.49903e-05	23.9003	7.10152e-06	1	14.8998	16.8826	18.9321	16.6823	15.5638	17.3418	18.9213	19.5509	12.2733	13.6374	16.9062	14.5073	12.2733	17.3176	18.0227	18.1614	17.3009	20.4429	18.1721	18.3791	18.4378	18.6772	16.8858	20.273	17.1178	17.9991	20.244	18.0509	17.6966	17.4714	14.9684	20.0172	20.2205	21.1577	20.1381	20.3817	18.8532
18.0511	21.9339	1	O15042	U2SURP	19.9925	3.88282	6.62571	8.28302e-09	3.04165e-08	43.9001	8.28302e-09	1	12.2733	12.2733	17.8748	21.6811	19.612	19.1692	12.2733	19.9846	12.2733	12.2733	18.5633	17.811	17.487	19.9749	21.1203	20.2923	20.988	19.6443	21.2471	16.8854	19.2738	18.0294	16.7285	19.9622	19.8522	19.2324	19.9706	12.2733	19.8615	20.4665	20.2329	21.8865	20.0374	21.5009	23.2296	22.1866	21.5952
23.928	26.289	1	P26368	U2AF2	25.1085	2.361	12.7256	3.22601e-19	1.6481e-17	161.94	3.22601e-19	1	24.2741	24.6668	23.7209	24.1742	23.9939	23.9874	22.9238	24.8722	20.806	23.1703	23.2064	22.843	21.6953	24.5086	24.3182	24.1587	24.3058	22.7762	24.292	24.0651	24.5746	24.4715	23.9588	24.9434	24.3089	24.5455	24.611	24.3167	24.2503	24.3894	24.6384	26.1818	25.4844	26.2899	26.435	26.0941	25.6875
13.1347	14.7894	1	Q9NV66	TYW1	13.962	1.65468	2.97684	0.00410305	0.00583037	8.86159	0.00410305	1	12.2733	12.2733	12.2733	12.2733	15.7062	12.2733	12.2733	16.2817	12.2733	12.2733	16.5422	12.2733	12.2733	12.2733	12.2733	18.208	17.1556	12.2733	16.4501	12.2733	12.2733	12.2733	12.2733	12.2733	12.2733	12.2733	12.2733	12.2733	12.2733	12.2733	12.2733	12.2733	17.2872	12.2733	16.3883	16.6032	12.2733
13.7293	16.5056	1	Q2T9J0	TYSND1	15.1174	2.77638	3.55374	0.000718208	0.00113296	12.6291	0.000718208	1	12.2733	12.2733	12.2733	12.2733	12.2733	12.2733	12.2733	12.2733	12.2733	12.2733	12.2733	12.2733	16.3406	12.2733	12.2733	17.7834	19.0235	17.9992	18.7486	12.2733	18.3355	16.5222	12.2733	12.2733	12.2733	12.2733	12.2733	12.2733	12.2733	18.5688	12.2733	20.6127	20.5561	19.9422	12.2733	17.3922	12.2733
15.2536	18.0144	1	O43914	TYROBP	16.634	2.76083	2.6884	0.00913431	0.0123173	7.22748	0.00913431	1	12.2733	18.6382	20.459	12.2733	12.2733	12.2733	20.19	12.2733	12.2733	12.2733	12.2733	12.2733	12.2733	12.2733	12.2733	12.2733	21.3957	12.2733	20.0443	12.2733	12.2733	19.1868	12.2733	20.5221	12.2733	20.2211	20.5671	19.5053	19.3869	19.5527	12.2733	12.2733	12.2733	12.2733	19.7241	20.1064	21.5787
12.4622	16.4303	1	P04818	TYMS	14.4463	3.96802	5.93815	1.27905e-07	3.72328e-07	35.2616	1.27905e-07	1	12.2733	12.2733	12.2733	12.2733	12.2733	12.2733	12.2733	12.2733	12.2733	12.2733	12.2733	12.2733	12.2733	12.2733	12.2733	18.1318	12.2733	12.2733	12.2733	12.2733	12.2733	12.2733	12.2733	12.2733	12.2733	12.2733	12.2733	12.2733	12.2733	12.2733	12.2733	16.5892	12.2733	12.2733	12.2733	12.2733	12.2733
26.2781	27.635	1	P19971	TYMP	26.9566	1.35683	7.27237	6.06671e-10	2.86476e-09	52.8874	6.06671e-10	1	26.2071	25.8302	27.0854	26.2111	25.512	25.6627	26.3041	27.1024	25.0392	25.8811	26.0464	25.9934	26.7803	25.8166	25.293	25.8433	26.5792	26.101	26.073	26.8202	26.5291	26.8243	26.1791	26.9333	26.6554	26.4642	27.1616	26.6677	26.86	26.3374	25.8289	27.4749	27.5426	27.0827	26.3735	26.8624	26.9849
12.8613	15.2474	1	P29597	TYK2	14.0543	2.3861	4.13914	0.000103516	0.000184111	17.1325	0.000103516	1	12.2733	12.2733	12.2733	12.2733	12.2733	12.2733	12.2733	15.2759	12.2733	12.2733	12.2733	12.2733	12.2733	12.2733	12.2733	12.2733	17.0815	14.2633	12.2733	12.2733	12.2733	12.2733	12.2733	12.2733	12.2733	12.2733	12.2733	12.2733	12.2733	12.2733	20.7007	17.0128	17.3058	16.5673	12.2733	18.0352	12.2733
24.2361	25.5954	1	Q16881	TXNRD1	24.9157	1.35929	5.81857	2.04499e-07	5.74068e-07	33.8557	2.04499e-07	1	22.6782	23.4587	21.4258	24.4353	24.1831	24.1359	24.1285	25.1519	24.3424	24.252	24.7402	24.2125	24.4219	24.4538	24.3988	24.679	24.652	24.2482	24.7192	23.9936	24.4065	23.9029	23.9691	25.4239	24.6595	24.3017	25.264	23.8795	23.791	24.7117	24.2986	24.3848	24.2187	22.3682	25.8674	25.0274	25.9694
16.9222	20.0515	1	P83876	TXNL4A	18.4869	3.12929	3.4779	0.000912283	0.00141804	12.0958	0.000912283	1	12.2733	12.2733	12.2733	20.1169	12.2733	19.542	21.4806	12.2733	12.2733	12.2733	18.7939	19.0973	18.6811	19.8525	19.0409	22.2292	12.2733	20.1071	18.8024	12.2733	18.6232	20.6678	12.2733	20.9384	19.3485	19.7097	19.6315	12.2733	20.8777	12.2733	19.7696	20.5013	18.3468	12.2733	12.2733	20.4089	21.4897
24.6121	25.9702	1	O43396	TXNL1	25.2911	1.35807	8.48315	4.42629e-12	3.33595e-11	71.9639	4.42629e-12	1	24.6524	24.7188	25.1651	24.6512	24.5536	24.3358	24.4564	25.2908	23.8989	23.9066	24.9746	24.4714	23.4926	24.293	24.6988	25.3708	25.1196	25.0654	25.3142	24.444	24.39	24.5173	23.8749	24.7095	25.012	24.9538	25.0502	23.7301	23.916	25.2479	24.6992	24.6593	25.8063	26.1662	25.1955	26.6539	26.4737
15.6487	20.3993	1	O14530	TXNDC9	18.024	4.75065	6.45533	1.64065e-08	5.71051e-08	41.6713	1.64065e-08	1	12.2733	12.2733	18.0137	18.4127	12.2733	12.2733	17.3811	20.3885	12.2733	18.9957	12.2733	12.2733	12.2733	12.2733	12.2733	17.2651	12.2733	21.1546	20.3382	12.2733	20.0092	19.1805	12.2733	19.3344	18.4737	20.0868	12.2733	18.2389	12.2733	21.4631	12.2733	20.6157	18.9981	20.0774	21.2567	20.2783	21.2787
22.5416	24.3055	1	O95881	TXNDC12	23.4235	1.76389	6.90857	2.64865e-09	1.08941e-08	47.7283	2.64865e-09	1	21.2748	23.7324	22.3997	22.195	21.8817	22.0244	22.8941	24.2376	22.1899	22.5309	22.6673	22.6602	22.5996	22.907	21.9305	19.8037	21.2425	21.2577	21.1061	23.4504	22.763	24.1797	22.6221	23.2141	22.2417	23.2637	23.0457	22.2812	24.2645	22.8983	23.0295	24.0385	23.9882	22.7791	25.3288	22.8118	24.1525
12.8974	17.0043	1	Q9NUQ3	TXLNG	14.9509	4.10694	6.79933	4.11684e-09	1.62021e-08	46.2309	4.11684e-09	1	17.4726	18.3148	12.2733	12.2733	12.2733	12.2733	12.2733	12.2733	12.2733	12.2733	12.2733	12.2733	12.2733	12.2733	12.2733	12.2733	16.2246	12.2733	12.2733	16.429	12.2733	12.2733	12.2733	12.2733	12.2733	12.2733	12.2733	12.2733	12.2733	12.2733	12.2733	20.145	19.7676	19.6253	16.2595	16.3002	17.9529
20.6957	22.7454	1	P40222	TXLNA	21.7206	2.04971	4.3265	5.39963e-05	9.99062e-05	18.7186	5.39963e-05	1	22.3277	22.4929	22.3841	21.1769	20.6815	19.4483	12.2733	22.441	20.5448	19.987	19.4523	18.9494	12.2733	21.1302	21.1615	21.4031	22.3566	22.1003	20.6625	21.2992	21.431	22.5461	20.5331	22.3929	21.4129	21.1871	20.9894	21.2566	22.4875	22.8686	19.9157	23.2189	21.7322	21.4053	19.783	21.4261	22.9583
24.1916	25.9876	1	Q6IBS0	TWF2	25.0896	1.79598	11.6977	1.44604e-17	4.3746e-16	136.837	1.44604e-17	1	25.0734	25.1378	25.3692	24.148	24.1295	23.1859	23.5566	25.0214	23.2668	23.8035	23.5476	23.8265	23.0673	24.1972	23.7835	23.6451	24.5374	23.6542	24.0603	24.4188	24.5841	23.8709	24.4917	24.7893	24.0113	23.5808	25.0821	24.3096	25.0547	24.1965	24.5403	26.6836	25.5716	26.6444	25.68	25.6947	25.125
23.6802	25.0498	1	Q12792	TWF1	24.365	1.36959	7.84681	5.87142e-11	3.51309e-10	61.5724	5.87142e-11	1	22.8034	23.107	24.4298	24.6103	23.9142	23.4913	23.6874	24.7414	23.5056	23.0692	23.2412	23.7012	23.2742	23.8483	23.9805	23.9429	24.1989	23.9771	23.8223	22.2153	24.0797	23.7852	22.2984	24.0698	23.8381	23.619	24.9781	22.9632	23.7806	23.7938	23.3192	24.3207	24.4584	24.8351	24.9732	24.9474	25.2753
16.2848	19.3207	1	Q9NYZ1	TVP23B	17.8027	3.03591	3.46684	0.000944416	0.00146412	12.019	0.000944416	1	12.2733	12.2733	12.2733	19.0042	18.827	18.9673	17.6568	20.0995	18.6208	18.1435	12.2733	18.0143	12.2733	20.5459	20.2838	20.1703	18.3041	18.5163	18.2072	12.2733	12.2733	12.2733	12.2733	12.2733	18.1946	18.3699	17.6952	12.2733	12.2733	19.2937	18.6351	20.4213	12.2733	12.2733	22.8874	21.7735	22.3835
12.9791	14.9243	1	Q9H6E5	TUT1	13.9517	1.94521	3.22054	0.00200894	0.00298369	10.3719	0.00200894	1	12.2733	12.2733	12.2733	12.2733	17.9798	17.4075	14.7721	12.2733	12.2733	12.2733	17.2083	12.2733	12.2733	12.2733	12.2733	12.2733	12.2733	12.2733	12.2733	12.2733	12.2733	12.2733	12.2733	12.2733	12.2733	15.8798	12.2733	12.2733	12.2733	12.2733	12.2733	16.2452	21.0989	12.2733	12.2733	17.6126	12.2733
15.4421	19.5513	1	Q96CW5	TUBGCP3	17.4967	4.10918	8.84366	1.02961e-12	8.87774e-12	78.2103	1.02961e-12	1	18.1822	14.8788	16.8851	16.2245	15.8739	15.8107	12.2733	17.8846	12.2733	12.2733	12.2733	16.2653	12.2733	14.9637	17.0062	16.7504	15.1892	17.6674	14.3862	15.782	12.2733	12.2733	12.2733	16.8102	17.1521	16.6816	17.1348	17.0012	16.701	17.0249	18.2623	18.8098	19.1676	18.2779	22.5233	20.8591	18.8828
14.5463	18.8327	1	Q9BSJ2	TUBGCP2	16.6895	4.28646	7.74194	8.9952e-11	5.17184e-10	59.9377	8.9952e-11	1	17.7907	16.7974	15.7072	16.5771	12.2733	15.6152	15.9422	18.1685	12.2733	12.2733	12.2733	12.2733	12.2733	12.2733	12.2733	12.2733	12.2733	17.1143	12.2733	16.7338	12.2733	16.8073	12.2733	17.7373	12.2733	16.1446	16.9985	15.7457	20.683	12.2733	12.2733	19.7494	18.2951	18.728	20.9119	18.4178	19.2201
20.5045	22.6419	1	P23258	TUBG1	21.5732	2.13735	7.30758	5.25881e-10	2.51258e-09	53.4007	5.25881e-10	1	22.3756	22.6936	20.6237	21.7525	20.9135	21.124	20.3263	22.4915	19.2217	18.8939	19.5398	19.42	18.8706	20.5612	21.6357	21.6943	20.9929	20.4309	20.7249	19.3122	17.7644	19.5986	18.6641	21.122	20.8044	21.5298	21.6659	18.579	19.3667	21.2933	21.6538	22.365	23.0762	21.8745	22.5264	23.0591	23.2093
25.5543	26.9151	1	Q3ZCM7	TUBB8	26.2347	1.36077	5.34119	1.29604e-06	3.11453e-06	28.5283	1.29604e-06	1	25.6551	24.8744	24.6089	24.9931	25.8122	25.4132	24.9698	27.0942	25.4887	25.4525	25.7788	25.7543	23.7447	25.7667	25.6984	27.0259	27.6872	27.2447	25.6916	25.7292	23.6603	24.4061	25.1132	25.4549	25.6041	26.1554	26.5248	25.3631	22.6245	26.2729	26.5212	26.0175	26.2975	26.3287	26.1495	27.3994	26.8499
21.2334	23.9652	1	Q9BUF5	TUBB6	22.5993	2.73183	5.77086	2.4644e-07	6.80945e-07	33.3028	2.4644e-07	1	22.1731	22.3429	21.9202	22.8565	21.7032	21.6821	18.7713	23.7767	20.0935	21.4521	18.047	12.2733	17.1649	21.6338	20.6206	24.7611	21.4303	20.6461	20.3637	21.5812	21.762	21.5006	22.3851	23.4224	22.2397	21.3955	23.7397	22.1975	21.8831	21.6569	20.7596	24.6496	23.9131	21.9361	24.6847	24.9336	23.788
29.2581	30.6692	1	P68371	TUBB4B	29.9637	1.41108	10.2932	3.19783e-15	4.88273e-14	105.951	3.19783e-15	1	29.688	29.2423	29.4042	28.8427	29.0357	29.1827	28.774	30.1259	29.4309	29.192	29.0217	27.9944	27.8927	29.0442	29.0975	29.4856	29.4469	29.4589	28.4544	29.2983	29.8292	29.7317	29.2327	29.2908	29.699	29.527	29.8671	29.4829	29.1935	29.4623	29.5729	30.0531	30.179	30.0348	30.5664	31.0221	30.8944
19.3279	21.8362	1	P04350	TUBB4A	20.582	2.50827	3.92586	0.000213399	0.000361283	15.4124	0.000213399	1	20.4191	18.0382	18.0162	20.5523	19.2489	20.7519	19.4267	22.6779	16.5028	20.7248	12.2733	18.0057	12.2733	19.9673	20.1216	21.9499	21.4287	21.51	19.8787	20.4784	17.7377	18.2152	18.5493	21.7861	21.1561	21.0887	22.814	19.9784	12.2733	20.2027	21.1173	22.5697	21.3822	21.0469	21.5355	23.1856	23.3715
18.1844	22.1763	1	Q13509	TUBB3	20.1804	3.99183	5.85304	1.78666e-07	5.06651e-07	34.2581	1.78666e-07	1	12.2733	18.9707	22.4986	17.838	21.1156	18.5934	18.2356	20.5009	12.2733	12.2733	12.2733	17.2776	12.2733	20.0884	12.2733	20.6644	19.9534	19.6648	19.3317	20.9502	21.3658	18.5701	20.2457	21.3143	20.1622	18.678	22.248	20.5966	12.2733	18.824	20.1165	22.7298	22.8282	22.4013	22.9532	24.0115	21.5669
25.8826	27.5077	1	Q9BVA1	TUBB2B	26.6952	1.6251	7.0658	1.40198e-09	6.10385e-09	49.9256	1.40198e-09	1	26.6384	26.7672	26.5115	26.2415	26.1908	25.7227	24.2818	26.9239	25.2704	25.3647	24.2411	24.1537	23.7816	25.9968	25.7556	26.8232	26.4646	26.4023	25.1663	26.3583	25.2942	26.5809	25.85	26.3671	26.4366	26.487	26.9041	26.617	24.0859	25.9676	26.7151	28.2716	27.9241	27.8078	26.1048	28.5907	27.9854
20.1061	22.8286	1	Q13885	TUBB2A	21.4674	2.72249	2.90306	0.00505911	0.00710008	8.42778	0.00505911	1	22.9866	23.7209	22.8992	12.2733	19.5207	22.1328	22.436	12.2733	21.0412	23.3205	20.2766	12.2733	12.2733	22.1402	12.2733	21.4317	23.7732	22.6329	22.5358	22.3401	24.0858	23.1704	22.131	12.2733	22.4215	23.119	12.2733	22.4932	23.229	21.7572	21.782	25.3866	25.1017	21.6476	12.2733	24.1286	24.665
26.8882	28.5133	1	P07437	TUBB	27.7007	1.6251	9.58901	5.17566e-14	5.87846e-13	91.949	5.17566e-14	1	27.6063	27.3631	27.32	27.038	27.1314	26.997	25.9024	27.8778	26.8991	26.604	26.2095	25.3395	25.5912	26.3416	26.5445	26.9195	26.9898	27.0938	26.3246	27.1288	27.128	27.0254	27.1364	27.1914	27.4652	27.3372	27.7633	26.3811	26.7678	26.8954	27.2212	28.4544	28.4964	28.4409	28.1147	29.2223	28.5712
21.2703	23.4343	1	A6NHL2	TUBAL3	22.3523	2.16399	3.14149	0.0025419	0.00371726	9.86897	0.0025419	1	22.7214	22.9307	22.727	21.2968	21.275	23.6661	21.7957	23.2943	21.5838	22.0356	12.2733	12.2733	12.2733	21.6713	21.5406	22.2189	12.2733	22.4085	20.5087	24.2303	23.8888	23.5785	23.7184	23.741	23.563	21.9037	22.774	23.2623	23.7989	21.5435	22.6088	24.5486	22.0894	24.4713	25.0301	22.8409	24.5904
23.043	24.2981	1	Q9BQE3	TUBA1C	23.6705	1.2551	5.13091	2.87663e-06	6.48445e-06	26.3263	2.87663e-06	1	23.9228	23.369	21.1661	23.1434	23.3089	23.426	22.2558	23.2851	23.5103	22.6617	21.9066	22.2495	21.0906	23.6389	23.2558	24.0186	22.8698	22.4854	23.9302	23.5515	23.7846	22.8606	23.4974	22.6584	23.526	23.966	23.9613	21.4116	22.5368	23.8336	23.2497	23.0494	24.2294	23.7353	24.691	23.8569	24.2858
29.4388	31.2039	1	P68363	TUBA1B	30.3214	1.76516	10.1486	5.64346e-15	7.99469e-14	102.994	5.64346e-15	1	30.1896	30.0517	30.2845	29.3085	29.4016	28.9785	28.8099	29.8893	28.706	28.643	27.71	28.3197	27.4037	29.3492	29.1231	29.4384	29.6234	29.7769	29.2612	30.4091	29.518	30.623	29.5596	30.0212	29.234	29.7218	30.2755	29.7859	29.651	29.7287	29.8061	31.3494	30.922	30.9322	30.478	31.7951	31.4229
24.1436	25.5392	1	Q71U36	TUBA1A	24.8414	1.39558	5.79425	2.24906e-07	6.26794e-07	33.5734	2.24906e-07	1	23.9784	24.062	22.6325	23.5085	23.5735	22.6365	23.7955	25.126	23.6184	22.306	23.426	24.0013	24.2704	24.3184	24.3379	24.438	24.3841	24.7783	24.1822	25.0785	24.7683	23.7427	24.8127	25.503	23.1764	24.794	25.5844	24.4113	23.7053	24.0674	25.4332	24.7275	24.2788	24.5465	25.303	24.9182	26.0601
12.3571	14.3481	1	Q8NG68	TTL	13.3526	1.99097	4.97481	5.16098e-06	1.1093e-05	24.7487	5.16098e-06	1	12.2733	12.2733	12.2733	12.2733	12.2733	12.2733	12.2733	12.2733	12.2733	12.2733	14.8735	12.2733	12.2733	12.2733	12.2733	12.2733	12.2733	12.2733	12.2733	12.2733	12.2733	12.2733	12.2733	12.2733	12.2733	12.2733	12.2733	12.2733	12.2733	12.2733	12.2733	15.6344	14.6823	12.2733	12.2733	12.2733	12.2733
13.0526	15.9822	1	O43156	TTI1	14.5174	2.9296	6.20073	4.52891e-08	1.43938e-07	38.449	4.52891e-08	1	12.2733	12.2733	12.2733	12.2733	14.3806	12.2733	12.2733	15.9541	12.2733	12.2733	12.2733	12.2733	12.2733	12.2733	12.2733	19.4139	12.2733	12.2733	12.2733	12.2733	12.2733	15.1844	12.2733	14.8117	12.2733	12.2733	12.2733	12.2733	15.576	12.2733	14.7516	12.2733	18.0854	17.554	18.8871	15.0794	15.2896
17.5501	20.5634	1	Q8N5M4	TTC9C	19.0567	3.01335	3.20398	0.00211103	0.00312599	10.2655	0.00211103	1	12.2733	12.2733	12.2733	20.8239	18.8136	19.9996	12.2733	21.8803	12.2733	12.2733	19.2498	12.2733	12.2733	12.2733	20.1579	20.6121	21.6849	17.4382	20.9572	12.2733	21.585	22.5553	20.0796	21.5478	19.0449	19.5349	19.7781	22.4913	21.5268	12.2733	19.2843	20.6913	12.2733	12.2733	21.2705	22.7944	22.2952
16.5039	19.2918	1	O95801	TTC4	17.8979	2.78792	4.46274	3.33592e-05	6.36134e-05	19.916	3.33592e-05	1	17.9791	18.2371	12.2733	17.4792	17.6847	19.0177	15.7779	20.0032	16.8912	12.2733	18.4338	12.2733	12.2733	17.8089	18.0047	12.2733	17.2979	18.4491	16.3701	12.2733	12.2733	17.6958	17.1583	18.1075	19.6631	18.3019	18.9984	17.4527	12.2733	18.0593	18.5636	18.8385	18.291	17.2496	12.2733	18.6333	19.8449
14.8073	18.6541	1	Q8N584	TTC39C	16.7307	3.84677	5.55969	5.5984e-07	1.45325e-06	30.9102	5.5984e-07	1	19.8026	12.2733	16.7171	17.0756	17.9052	12.2733	12.2733	16.9981	12.2733	12.2733	17.8954	17.2257	12.2733	12.2733	12.2733	12.2733	12.2733	18.2036	16.8628	12.2733	16.713	17.8641	12.2733	12.2733	18.2099	12.2733	17.3662	12.2733	12.2733	17.0822	16.7329	12.2733	18.5397	19.1071	17.6724	21.6056	19.8893
13.5295	17.0848	1	Q6P3X3	TTC27	15.3071	3.5553	6.08095	7.2815e-08	2.21733e-07	36.9779	7.2815e-08	1	12.2733	12.2733	17.4937	12.2733	16.0923	12.2733	12.2733	12.2733	12.2733	12.2733	12.2733	12.2733	12.2733	12.2733	16.2678	17.5401	17.0979	12.2733	12.2733	12.2733	12.2733	12.2733	12.2733	12.2733	12.2733	17.1477	18.2021	12.2733	12.2733	17.2869	12.2733	19.5277	17.9115	20.0313	18.5051	18.884	12.2733
15.0209	17.4585	1	Q6DKK2	TTC19	16.2397	2.43757	3.15316	0.00245563	0.00360004	9.94244	0.00245563	1	12.2733	12.2733	18.0061	16.4238	12.2733	12.2733	17.4587	12.2733	12.2733	12.2733	12.2733	17.032	16.9686	16.9769	16.4953	18.2203	12.2733	19.5958	16.785	17.2886	19.2491	17.8565	12.2733	12.2733	12.2733	12.2733	17.2575	17.9688	12.2733	17.967	12.2733	20.171	18.3332	22.6368	19.7992	20.9854	19.6353
13.6149	15.7022	1	Q96AE7	TTC17	14.6586	2.08728	3.39927	0.0011654	0.00178872	11.555	0.0011654	1	12.2733	15.1864	12.2733	12.2733	12.2733	12.2733	12.2733	15.6548	12.2733	12.2733	12.2733	12.2733	12.2733	17.5787	15.7568	12.2733	16.3038	14.8627	14.2167	12.2733	15.1365	12.2733	24.0093	12.2733	12.2733	12.2733	12.2733	12.2733	12.2733	15.6182	12.2733	15.6162	17.0166	14.7058	15.0967	15.5915	18.9026
19.3515	21.6955	1	Q99614	TTC1	20.5235	2.34399	3.07939	0.0030506	0.00442122	9.48262	0.0030506	1	12.2733	12.2733	12.2733	20.1012	20.1584	20.7146	20.3043	22.3564	22.1793	20.7559	20.9152	21.3919	22.6777	21.6677	19.3006	20.4575	21.7401	21.4765	20.7405	20.7148	19.7032	18.8418	12.2733	18.6207	20.5739	20.5663	21.4812	19.7136	12.2733	21.4291	19.9483	19.8877	20.2319	12.2733	23.0453	21.8322	21.9736
13.0651	18.3781	1	Q9Y5U2	TSSC4	15.7216	5.31297	7.86933	5.35746e-11	3.22344e-10	61.9264	5.35746e-11	1	12.2733	12.2733	12.2733	12.2733	12.2733	18.5105	12.2733	17.3837	12.2733	12.2733	12.2733	12.2733	12.2733	12.2733	12.2733	12.2733	12.2733	12.2733	12.2733	12.2733	12.2733	18.246	12.2733	19.5005	12.2733	12.2733	12.2733	12.2733	12.2733	12.2733	12.2733	20.7891	19.5707	12.2733	12.2733	21.0956	21.1954
14.0553	18.138	1	Q969E8	TSR2	16.0966	4.08272	4.27685	6.42467e-05	0.000117628	18.2914	6.42467e-05	1	12.2733	12.2733	12.2733	12.2733	12.2733	12.2733	12.2733	20.8997	12.2733	12.2733	12.2733	12.2733	12.2733	12.2733	19.9518	18.8442	19.8312	12.2733	12.2733	20.6873	12.2733	12.2733	12.2733	21.0503	12.2733	12.2733	12.2733	12.2733	12.2733	19.8909	12.2733	12.2733	12.2733	12.2733	22.9428	19.4293	12.2733
15.6646	20.121	1	Q2NL82	TSR1	17.8928	4.45637	6.44474	1.71167e-08	5.92903e-08	41.5347	1.71167e-08	1	16.3408	12.2733	18.5389	12.2733	12.2733	12.2733	12.2733	17.8458	12.2733	22.7822	20.9652	12.2733	12.2733	15.3968	17.5648	15.0355	12.2733	12.2733	22.2052	12.2733	18.8812	12.2733	17.3226	16.845	12.2733	16.7226	16.1648	23.2808	18.4216	19.4632	12.2733	19.8229	19.5594	18.8631	19.2576	18.3349	19.1912
21.3941	23.8336	1	P30536	TSPO	22.6138	2.43946	2.61679	0.0110541	0.0147647	6.84757	0.0110541	1	12.2733	12.2733	12.2733	24.4302	23.9049	24.281	22.297	24.0609	21.7671	12.2733	22.3698	24.1969	23.2187	22.2209	21.7686	22.5748	23.3464	22.4836	22.871	22.4846	23.7496	23.6003	22.9092	22.828	23.761	23.9301	24.9423	24.3315	12.2733	23.1414	20.3817	12.2733	23.1766	12.2733	28.102	24.5895	26.305
22.1409	24.0788	1	P19075	TSPAN8	23.1099	1.93793	2.34443	0.0221599	0.0283245	5.49634	0.0221599	1	21.9373	21.2526	12.2733	18.6774	24.5327	22.3857	23.6424	22.4847	12.2733	22.9759	22.5489	22.4911	23.6252	20.4269	24.4401	23.3846	20.1673	23.6475	22.4984	24.1764	24.2936	24.6806	24.1062	23.218	23.9991	21.7233	21.4404	24.1544	23.1655	22.7324	23.0125	24.5152	26.4925	27.2078	28.6705	20.9785	23.982
21.8011	22.9929	1	O43657	TSPAN6	22.397	1.19174	2.4626	0.0164854	0.0215001	6.06438	0.0164854	1	22.7311	23.0596	12.2733	22.9708	22.8286	20.9999	21.8592	23.0541	22.889	22.3361	23.0964	22.3638	23.9059	23.1678	22.2428	22.4028	23.0873	22.8772	20.5867	19.3834	20.5601	22.9678	19.8905	21.6199	22.9691	22.3181	23.1434	22.7438	17.4765	21.9309	22.0996	20.1557	23.9692	25.1382	24.4543	22.7468	23.9904
13.8749	17.2829	1	O95858	TSPAN15	15.5789	3.40798	4.38978	4.32101e-05	8.10612e-05	19.2702	4.32101e-05	1	12.2733	18.0743	19.2164	12.2733	12.2733	12.2733	12.2733	12.2733	12.2733	18.8304	12.2733	12.2733	17.6574	12.2733	12.2733	18.4474	12.2733	12.2733	12.2733	12.2733	18.2769	12.2733	12.2733	18.8271	12.2733	12.2733	12.2733	18.5065	12.2733	12.2733	12.2733	17.8861	20.0567	20.9896	20.3154	18.4515	12.2733
21.1874	22.859	1	Q8NG11	TSPAN14	22.0232	1.67156	2.45628	0.0167519	0.0218345	6.03332	0.0167519	1	12.2733	18.0718	20.2181	22.9899	22.7252	22.1042	23.8603	21.6376	22.9884	21.1633	23.1198	24.1741	24.8842	23.5018	23.5812	22.3296	23.6769	22.8671	24.3452	12.2733	18.8448	18.852	12.2733	24.8911	20.3217	21.481	21.5257	21.6343	20.1354	22.5708	21.4952	18.8499	20.28	19.4969	23.0488	24.4313	23.8352
13.7273	17.5178	1	O95857	TSPAN13	15.6226	3.79048	4.01944	0.000155727	0.000269206	16.1559	0.000155727	1	12.2733	12.2733	12.2733	12.2733	12.2733	12.2733	12.2733	19.6313	12.2733	12.2733	12.2733	20.2416	19.1549	12.2733	12.2733	19.2489	12.2733	12.2733	12.2733	12.2733	12.2733	12.2733	12.2733	21.6802	12.2733	12.2733	18.7586	12.2733	12.2733	12.2733	12.2733	20.6185	12.2733	21.7641	23.9087	12.2733	20.0902
22.1189	24.111	1	Q99598	TSNAX	23.115	1.99209	10.4878	1.49467e-15	2.49394e-14	109.993	1.49467e-15	1	22.5856	23.08	23.6925	21.8746	21.8663	22.0484	22.0824	23.0416	22.1349	22.0271	22.5709	21.2381	21.9059	22.2774	20.8208	22.3217	22.4073	22.0124	20.5995	22.1928	22.2969	22.4483	22.1373	22.4933	22.1168	22.6293	22.7027	21.9026	21.9026	19.6149	22.6624	24.8197	23.8018	24.7139	24.6496	24.4118	23.3257
24.8077	26.5626	1	Q15631	TSN	25.6851	1.7548	13.0531	9.87285e-20	6.26636e-18	170.384	9.87285e-20	1	25.0476	24.5917	25.8221	24.273	24.0535	24.9142	24.7603	25.3621	24.6359	24.5102	24.9551	25.1842	24.82	24.6932	24.4062	25.1811	25.7786	25.2862	24.7889	25.4149	24.8159	24.7427	24.2359	23.3714	24.5186	24.9564	25.2989	24.4282	24.2908	25.0908	24.8115	26.2037	25.9339	26.5133	27.5544	26.4623	26.1351
18.9527	22.4311	1	Q99816	TSG101	20.6919	3.47836	5.89713	1.50284e-07	4.31932e-07	34.7762	1.50284e-07	1	25.0875	20.9851	21.4034	20.3866	18.2858	17.8548	12.2733	20.8934	12.2733	12.2733	18.847	19.6227	12.2733	12.2733	20.8227	20.7058	20.9029	18.6408	19.7397	20.3669	17.9388	19.8825	19.7549	21.4074	20.2773	19.5893	21.6403	20.4088	20.5069	20.0837	20.1322	23.3446	22.7964	23.1512	22.6923	22.6984	21.9551
13.5998	17.9998	1	Q8WW01	TSEN15	15.7998	4.40002	4.67096	1.57783e-05	3.16545e-05	21.8179	1.57783e-05	1	12.2733	20.2016	21.0884	12.2733	12.2733	12.2733	12.2733	12.2733	12.2733	12.2733	12.2733	12.2733	12.2733	12.2733	12.2733	12.2733	12.2733	12.2733	12.2733	12.2733	12.2733	12.2733	12.2733	21.6499	12.2733	12.2733	12.2733	19.3894	20.1585	12.2733	12.2733	22.0991	12.2733	22.2538	22.267	12.2733	12.2733
15.6767	19.4178	1	Q9Y3Q8	TSC22D4	17.5473	3.74105	3.69196	0.000461083	0.000746262	13.6306	0.000461083	1	17.3749	18.538	12.2733	12.2733	12.2733	26.3913	12.2733	19.685	12.2733	27.2238	12.2733	12.2733	26.8079	12.2733	17.8299	12.2733	12.2733	12.2733	12.2733	12.2733	17.7012	12.2733	12.2733	20.5877	18.7963	12.2733	20.5386	17.0048	12.2733	12.2733	16.5807	20.7364	20.1022	18.4219	20.1042	21.2233	20.0772
13.2144	17.3001	1	P49815	TSC2	15.2572	4.08567	7.35264	4.37938e-10	2.11899e-09	54.0613	4.37938e-10	1	15.4742	15.1245	12.2733	12.2733	12.2733	12.2733	12.2733	12.2733	12.2733	12.2733	12.2733	18.9168	12.2733	12.2733	12.2733	12.2733	12.2733	12.2733	12.2733	12.2733	16.8691	12.2733	12.2733	16.824	12.2733	12.8833	12.2733	15.5759	12.2733	15.694	12.2733	16.6526	17.5508	16.1764	18.6971	16.5548	12.2733
13.2445	15.8668	1	Q8WWH5	TRUB1	14.5557	2.62228	3.17137	0.00232654	0.00342864	10.0576	0.00232654	1	12.2733	12.2733	17.6161	12.2733	12.2733	12.2733	12.2733	12.2733	12.2733	12.2733	12.2733	12.2733	12.2733	25.4188	12.2733	12.2733	12.2733	12.2733	12.2733	12.2733	12.2733	12.2733	12.2733	12.2733	12.2733	12.2733	23.8936	12.2733	12.2733	12.2733	12.2733	18.3461	16.964	12.2733	12.2733	18.1034	12.2733
12.8744	16.5554	1	Q9Y4A5	TRRAP	14.7149	3.68101	9.62254	4.52859e-14	5.20748e-13	92.5932	4.52859e-14	1	12.2733	13.1982	12.2733	12.2733	12.2733	12.2733	15.2327	16.0692	12.2733	12.2733	12.2733	12.2733	12.2733	12.2733	12.2733	12.3446	12.2733	12.2733	14.3298	12.6664	19.56	12.2733	12.2733	12.2733	12.2733	12.3761	12.2733	12.2733	12.2733	12.2733	13.3174	18.2072	14.8313	17.0899	18.3471	16.3585	15.0388
12.7697	17.3018	1	Q9Y5S1	TRPV2	15.0357	4.53206	8.1671	1.59643e-11	1.07884e-10	66.7016	1.59643e-11	1	12.2733	12.2733	12.2733	16.7306	12.2733	12.2733	12.2733	12.2733	12.2733	12.2733	12.2733	12.2733	12.2733	12.2733	12.2733	12.2733	12.2733	12.2733	12.2733	12.2733	12.2733	12.2733	12.2733	18.0048	12.2733	12.2733	12.2733	12.2733	12.2733	17.4743	12.2733	18.8799	12.2733	17.0494	21.3685	12.2733	18.6647
21.0997	22.7825	1	Q96Q11	TRNT1	21.9411	1.68279	6.75657	4.89148e-09	1.89625e-08	45.6513	4.89148e-09	1	20.4287	20.9612	21.8214	21.9992	18.3766	22.0425	20.611	22.8758	20.6785	20.1192	20.8796	20.3413	21.0087	20.8138	21.4693	20.7506	22.3405	21.5411	20.3328	20.7411	20.6879	20.4354	20.1596	22.9357	22.4681	19.6277	22.3657	22.1439	21.0515	21.1786	20.9052	24.0672	23.1962	23.0816	25.0959	23.0975	22.3625
14.3919	17.3324	1	O75648	TRMU	15.8621	2.94055	4.06426	0.000133739	0.00023344	16.5182	0.000133739	1	12.2733	12.2733	12.2733	12.2733	17.8836	12.2733	18.0907	17.1201	12.2733	16.7172	12.2733	12.2733	12.2733	17.761	16.4361	18.1998	18.5794	12.2733	17.8821	12.2733	19.1237	12.2733	12.2733	12.2733	12.2733	17.1725	12.2733	12.2733	17.9899	12.2733	12.2733	12.2733	12.2733	12.2733	12.2733	16.5759	20.9295
14.8992	20.4433	1	Q96FX7	TRMT61A	17.6712	5.54402	7.5204	2.2147e-10	1.14612e-09	56.5564	2.2147e-10	1	22.4352	17.7687	19.7264	12.2733	12.2733	12.2733	18.8673	19.2094	18.4215	12.2733	12.2733	12.2733	12.2733	17.3614	12.2733	12.2733	18.0315	12.2733	12.2733	12.2733	12.2733	12.2733	12.2733	18.0485	12.2733	17.3184	18.0325	12.2733	12.2733	17.5342	18.2024	18.8147	18.63	22.1806	21.0108	20.2441	19.7119
12.2733	17.6908	1	Q9UJA5	TRMT6	14.982	5.41751	8.74242	1.54976e-12	1.2904e-11	76.4299	1.54976e-12	1	12.2733	12.2733	12.2733	12.2733	12.2733	12.2733	12.2733	12.2733	12.2733	12.2733	12.2733	12.2733	12.2733	12.2733	12.2733	12.2733	12.2733	12.2733	12.2733	12.2733	12.2733	12.2733	12.2733	12.2733	12.2733	12.2733	12.2733	12.2733	12.2733	12.2733	12.2733	18.8301	12.2733	12.2733	18.3979	12.2733	19.7084
13.1104	17.3724	1	Q32P41	TRMT5	15.2414	4.26195	7.46405	2.78488e-10	1.41074e-09	55.712	2.78488e-10	1	12.2733	17.166	12.2733	16.1231	12.2733	12.2733	12.2733	12.2733	12.2733	12.2733	12.2733	12.2733	12.2733	12.2733	12.2733	12.2733	12.2733	12.2733	15.1559	12.2733	18.6539	12.2733	12.2733	12.2733	12.2733	12.2733	12.2733	12.2733	17.3664	15.1257	12.2733	18.2964	18.469	19.5403	12.2733	22.7563	12.2733
13.9149	18.7637	1	Q8IZ69	TRMT2A	16.3393	4.84878	8.77951	1.33405e-12	1.12456e-11	77.0798	1.33405e-12	1	12.2733	12.2733	16.7289	17.2103	16.2085	12.2733	12.2733	17.5227	12.2733	12.2733	12.2733	12.2733	12.2733	12.2733	12.2733	12.2733	18.2626	20.3052	12.2733	12.2733	12.2733	18.0409	12.2733	16.8822	15.2174	12.2733	12.2733	12.2733	12.2733	17.246	12.2733	21.0641	16.9964	18.7717	15.189	18.5029	19.6861
14.5911	18.9936	1	Q7Z2T5	TRMT1L	16.7923	4.40246	7.69173	1.10337e-10	6.18995e-10	59.1627	1.10337e-10	1	18.2837	17.2161	12.2733	16.5667	16.6394	16.7326	17.5955	12.2733	12.2733	12.2733	12.2733	12.2733	12.2733	16.9141	17.0946	17.4714	16.3567	16.9568	17.3887	12.2733	12.2733	12.2733	17.0023	12.2733	12.2733	12.2733	12.2733	15.9127	12.2733	17.8212	12.2733	19.1912	19.9841	19.8901	18.5069	20.69	16.5735
21.6309	23.5875	1	Q9UI30	TRMT112	22.6092	1.95663	6.82651	3.6893e-09	1.47072e-08	46.6012	3.6893e-09	1	20.0383	21.6462	19.7894	20.7339	20.6379	20.2478	21.6527	23.449	20.9135	21.725	20.8968	20.523	22.1797	21.6154	22.6317	19.212	21.2951	20.3997	21.8255	22.2344	23.1393	23.1521	22.8434	23.0233	21.5223	21.4117	22.7663	21.9949	22.829	22.0683	22.1606	23.3299	23.2661	21.9877	23.1761	24.4573	21.9188
21.5851	23.246	1	Q7L0Y3	TRMT10C	22.4155	1.66091	7.02602	1.64703e-09	7.05685e-09	49.365	1.64703e-09	1	21.0374	20.8768	21.1352	21.6572	21.6389	18.8543	21.4105	23.3316	21.8295	21.0827	21.3137	21.382	20.3945	21.3803	22.1261	22.8124	22.7141	22.0919	22.5319	19.3739	21.8004	22.2976	21.7868	21.9546	22.1125	22.0278	22.0149	22.1724	20.8795	22.4466	20.67	22.3635	22.29	23.878	22.778	23.4576	24.1075
13.1832	18.5024	1	Q9NXH9	TRMT1	15.8428	5.31913	8.60366	2.71669e-12	2.15011e-11	74.0229	2.71669e-12	1	12.2733	12.2733	12.2733	12.2733	12.2733	12.2733	12.2733	18.7847	12.2733	12.2733	16.8693	12.2733	12.2733	12.2733	12.2733	12.2733	12.2733	12.2733	16.8593	16.4814	12.2733	12.2733	12.2733	16.9987	12.2733	12.2733	12.2733	12.2733	12.2733	15.8549	12.2733	19.5085	18.4424	20.4182	12.2733	12.2733	18.2566
20.9082	22.1573	1	Q15654	TRIP6	21.5327	1.24912	3.59087	0.000638197	0.00101391	12.8943	0.000638197	1	20.8671	20.6728	21.8723	21.1581	21.6805	21.332	16.2745	22.4779	19.4108	19.527	19.0834	17.4402	18.1783	20.4855	20.9778	21.3136	22.1897	22.4246	20.4128	21.6117	21.9632	21.9157	21.74	22.5059	21.0922	20.8829	23.0092	21.9445	20.5641	21.2724	21.8727	22.3205	21.4006	23.1069	19.8336	23.5965	22.6933
16.9381	20.1958	1	Q15650	TRIP4	18.567	3.25768	5.36284	1.19314e-06	2.88332e-06	28.7601	1.19314e-06	1	15.9808	17.2593	19.4373	17.3671	17.2234	17.5486	12.2733	20.3374	16.9166	17.6904	12.2733	12.2733	12.2733	17.876	16.6896	15.2327	12.2733	16.199	25.363	18.7132	18.2554	19.1159	18.6303	19.2288	19.1695	19.3498	18.1884	12.2733	18.8007	18.5962	12.2733	21.5676	19.6763	22.584	16.5417	18.9388	20.3216
15.6409	18.6498	1	Q14669	TRIP12	17.1454	3.00897	5.32321	1.38803e-06	3.3159e-06	28.3366	1.38803e-06	1	16.4176	16.526	16.6302	15.7399	16.3985	12.2733	12.2733	17.6561	12.2733	12.2733	18.3602	15.1248	18.5384	18.8378	16.441	17.6544	16.3421	17.945	16.3801	18.4983	16.7859	16.7293	12.2733	17.856	12.2733	12.2733	13.1395	15.2673	16.3597	17.053	12.2733	19.9497	19.3035	19.1644	19.6051	19.7994	18.3819
16.1527	19.5969	1	Q15643	TRIP11	17.8748	3.44414	7.60532	1.56799e-10	8.46634e-10	57.841	1.56799e-10	1	20.0576	17.1932	17.3691	16.8899	15.4274	16.2403	12.2733	19.1182	13.7159	12.2733	12.2733	14.7514	12.2733	16.5116	17.8088	18.1791	18.2795	18.5631	16.3241	15.7028	17.7486	17.8258	12.2733	19.0538	16.216	15.6973	15.2571	15.5298	15.7124	18.8582	15.3378	20.4955	19.1711	20.0217	19.1632	19.6955	17.5781
15.7181	21.0372	1	Q15642	TRIP10	18.3776	5.31914	8.49198	4.27082e-12	3.24904e-11	72.1136	4.27082e-12	1	17.2695	18.8979	19.0976	17.5757	12.2733	17.2918	17.9556	20.3272	12.2733	17.8741	12.2733	12.2733	17.0154	12.2733	12.2733	12.2733	12.2733	21.2734	12.2733	12.2733	18.7577	12.2733	17.1112	20.4353	16.8418	19.3102	20.0525	12.2733	18.347	12.2733	12.2733	20.3682	22.091	21.3493	21.1745	20.4376	20.3428
17.6361	19.0167	1	Q9H2D6	TRIOBP	18.3264	1.38058	2.16798	0.0338714	0.0422512	4.70015	0.0338714	1	17.7405	17.5436	18.7574	12.2733	16.5775	16.8835	12.2733	18.0542	12.2733	12.2733	16.9331	12.2733	12.2733	22.4741	17.1781	21.4642	21.2015	21.9025	22.2619	17.2169	19.4771	18.8669	18.3089	19.2306	14.7395	17.4863	18.318	19.5575	18.4261	22.0124	20.4685	19.4251	18.6727	18.3279	19.0762	19.7534	18.1024
12.9232	15.5052	1	O75962	TRIO	14.2142	2.58204	5.648	3.97646e-07	1.0581e-06	31.8999	3.97646e-07	1	12.2733	12.2733	12.2733	12.2733	15.6731	12.2733	12.2733	12.5972	12.2733	12.2733	12.2733	12.2733	12.2733	12.2733	12.2733	12.2733	12.2733	12.2733	15.032	12.2733	14.0723	12.2733	12.2733	12.2733	12.2733	12.2733	16.4864	16.1752	12.2733	12.2733	16.0233	14.1131	16.3247	18.7409	20.3442	12.2733	12.2733
12.7265	15.7966	1	Q6PJ69	TRIM65	14.2615	3.0701	4.48371	3.09566e-05	5.92237e-05	20.1037	3.09566e-05	1	12.2733	12.2733	12.2733	12.2733	12.2733	12.2733	12.2733	17.8526	12.2733	12.2733	12.2733	12.2733	12.2733	12.2733	12.2733	12.2733	12.2733	12.2733	12.2733	12.2733	12.2733	12.2733	12.2733	12.2733	12.2733	12.2733	20.7434	12.2733	12.2733	12.2733	12.2733	20.3711	12.2733	12.2733	16.9558	17.8932	12.2733
17.199	19.3614	1	Q9BRZ2	TRIM56	18.2802	2.1624	3.98673	0.000173935	0.000298293	15.894	0.000173935	1	18.981	17.9791	12.2733	18.3111	18.6642	16.9722	12.2733	19.4795	15.0455	18.4843	18.1772	15.8002	15.4045	19.6461	17.9834	19.1045	22.3825	18.5142	17.4322	17.1284	18.9659	12.2733	12.2733	18.3987	18.4834	18.4792	19.4208	18.0561	17.3304	17.1771	12.2733	19.608	20.5834	18.176	19.3716	19.5811	16.9031
15.7629	21.1881	1	Q96LD4	TRIM47	18.4755	5.4252	9.28328	1.75638e-13	1.78506e-12	86.1792	1.75638e-13	1	12.2733	12.2733	17.749	18.378	12.2733	17.4335	12.2733	19.4706	12.2733	12.2733	16.5052	12.2733	12.2733	16.5285	12.2733	17.6774	18.8403	17.5449	16.2363	16.523	15.1019	18.3816	16.755	19.9863	12.2733	16.9446	19.8266	17.7098	19.1464	16.9066	12.2733	21.2197	21.9218	20.6331	17.7819	21.7256	20.9807
15.0701	17.2157	1	Q9C037	TRIM4	16.1429	2.1456	3.27836	0.00168762	0.00252732	10.7476	0.00168762	1	12.2733	17.9817	16.7598	18.6842	17.2499	17.2097	12.2733	17.749	15.9722	12.2733	12.2733	17.0216	12.2733	16.8348	18.0695	12.2733	17.7952	12.2733	12.2733	12.2733	12.2733	12.2733	16.6847	17.2081	16.463	18.4467	18.1965	12.2733	12.2733	12.2733	17.0215	20.6717	17.8492	12.2733	17.0117	18.2146	19.0574
15.0932	17.8139	1	O00635	TRIM38	16.4535	2.72075	3.62257	0.000576661	0.000920213	13.123	0.000576661	1	21.31	16.8055	18.1561	17.7786	18.0317	18.5346	12.2733	18.5484	12.2733	12.2733	12.2733	12.2733	12.2733	12.2733	12.2733	12.2733	18.8833	17.8162	12.2733	12.2733	12.2733	12.2733	12.2733	18.7762	12.2733	17.0195	17.9129	17.3883	12.2733	17.2403	17.3148	18.813	12.2733	19.2556	17.0752	18.6546	19.2935
14.7758	18.102	1	Q9UPN9	TRIM33	16.4389	3.32619	6.37937	2.22294e-08	7.52291e-08	40.6963	2.22294e-08	1	17.3902	12.2733	12.2733	12.2733	14.2616	15.8857	12.2733	15.9063	12.2733	12.2733	12.2733	20.2156	18.4015	14.7243	15.9984	12.2733	12.2733	12.2733	16.4987	12.2733	16.1263	17.0837	12.2733	18.1438	12.2733	15.8155	15.0657	16.4545	15.9326	19.0243	15.5683	18.9718	17.0536	17.4514	19.2945	16.9615	16.866
15.0174	17.6471	1	Q13049	TRIM32	16.3322	2.62971	3.62745	0.0005677	0.000907255	13.1584	0.0005677	1	12.2733	12.2733	12.2733	13.9305	18.7984	12.2733	12.2733	14.7449	12.2733	12.2733	12.2733	12.2733	12.2733	12.2733	12.2733	12.2733	16.3372	16.0418	20.077	21.5058	18.6957	12.2733	17.188	18.2432	12.2733	18.3092	17.5414	12.2733	16.8568	20.0174	20.8787	18.0972	16.8676	17.8499	16.3049	19.5605	12.2733
13.2403	16.9269	1	O75382	TRIM3	15.0836	3.6866	7.06501	1.4065e-09	6.11943e-09	49.9143	1.4065e-09	1	12.2733	12.2733	12.2733	12.2733	12.2733	12.2733	13.7157	12.2733	12.2733	12.2733	19.442	12.2733	12.2733	12.2733	12.2733	12.2733	17.1809	12.2733	15.2349	12.2733	12.2733	12.2733	12.2733	16.2424	12.2733	12.2733	14.5831	15.2203	12.2733	16.5463	12.2733	15.5642	19.3988	18.2877	17.2253	18.0836	17.8719
23.6334	26.3219	1	Q13263	TRIM28	24.9777	2.68853	9.82675	2.01186e-14	2.51181e-13	96.565	2.01186e-14	1	24.1653	23.988	24.7665	24.0075	23.9004	24.0553	22.6984	25.0956	21.155	22.6111	20.8631	21.9279	20.7032	23.3242	24.2802	23.6431	23.5965	23.9142	23.6516	23.9533	24.3391	24.3749	24.04	24.7379	23.7351	23.8689	24.6296	24.1446	24.0817	24.3073	24.0761	26.5715	26.1234	27.0296	26.6748	26.81	25.799
16.2668	19.076	1	Q12899	TRIM26	17.6714	2.80925	3.81382	0.000309615	0.000514621	14.5452	0.000309615	1	18.9243	18.7107	16.7131	12.2733	12.2733	17.476	12.2733	19.2907	12.2733	12.2733	17.4139	16.5631	12.2733	12.2733	17.1876	18.15	18.9876	17.0579	18.511	12.2733	19.0369	19.7682	12.2733	18.7265	18.0272	17.6861	18.6356	18.2339	19.009	17.4287	12.2733	21.8514	21.6352	20.1016	12.2733	20.4535	19.378
12.4199	17.3628	1	O15164	TRIM24	14.8914	4.94285	11.7368	1.2487e-17	3.86799e-16	137.751	1.2487e-17	1	12.2733	12.2733	12.2733	12.2733	12.2733	12.2733	12.2733	12.2733	12.2733	12.2733	12.2733	12.2733	12.2733	12.2733	12.2733	12.2733	15.0523	12.2733	12.2733	12.2733	14.0415	12.2733	12.2733	12.2733	12.2733	12.2733	12.2733	12.2733	12.2733	12.2733	12.2733	18.2432	18.6336	19.1423	17.2169	18.6864	16.4395
13.3038	16.8469	1	A0A5B9	TRBC2	15.0753	3.5431	4.15451	9.81839e-05	0.000175253	17.26	9.81839e-05	1	12.2733	12.2733	19.025	12.2733	12.2733	12.2733	12.2733	19.0626	12.2733	12.2733	12.2733	16.8557	12.2733	12.2733	12.2733	12.2733	12.2733	12.2733	12.2733	17.4674	12.2733	12.2733	12.2733	12.2733	12.2733	12.2733	12.2733	12.2733	20.9011	12.2733	12.2733	23.2638	12.2733	17.734	12.2733	12.2733	12.2733
14.8553	17.8558	1	Q96Q05	TRAPPC9	16.3555	3.00051	5.96014	1.17302e-07	3.44562e-07	35.5232	1.17302e-07	1	16.1766	16.0624	18.7801	12.2733	16.104	12.2733	15.6265	12.2733	12.2733	12.2733	16.0034	16.188	12.2733	16.3153	15.8317	12.2733	17.0279	15.414	16.9562	15.2731	16.947	16.2784	12.2733	16.5806	12.2733	16.795	16.0264	16.3554	12.2733	14.766	12.2733	19.4933	18.6213	18.7788	18.3629	19.5172	18.9682
16.9726	19.2789	1	Q9Y2L5	TRAPPC8	18.1258	2.30632	5.15323	2.64457e-06	6.02001e-06	26.5558	2.64457e-06	1	18.4373	17.659	19.0976	17.3916	14.8951	12.2733	15.7859	18.7108	16.2305	16.3795	15.6865	17.6504	12.2733	12.2733	18.0323	18.159	19.0521	19.3966	18.6954	16.5658	18.6042	18.3487	17.1005	12.2733	19.2894	15.4369	19.2346	17.5447	18.4625	19.3955	15.8157	19.3428	19.2148	19.1316	19.313	19.18	17.637
16.0626	18.8373	1	Q8IUR0	TRAPPC5	17.4499	2.77469	2.95911	0.00431615	0.00611305	8.75633	0.00431615	1	12.2733	12.2733	12.2733	12.2733	12.2733	12.2733	20.1642	20.2644	17.8071	12.2733	12.2733	18.5843	12.2733	12.2733	19.8454	12.2733	19.819	21.031	21.4705	12.2733	21.7763	20.467	12.2733	19.8662	12.2733	19.0783	19.4709	20.5891	12.2733	21.3343	12.2733	18.7306	12.2733	12.2733	21.5659	20.5071	19.935
14.564	19.0326	1	Q9Y296	TRAPPC4	16.7983	4.46862	6.13938	5.77743e-08	1.80256e-07	37.6919	5.77743e-08	1	18.5113	12.2733	12.2733	12.2733	12.2733	16.75	12.2733	19.0275	18.618	12.2733	12.2733	18.2331	17.9678	18.2354	12.2733	12.2733	19.0442	12.2733	19.4316	12.2733	12.2733	12.2733	12.2733	20.3955	12.2733	12.2733	12.2733	12.2733	19.8035	12.2733	12.2733	20.497	12.2733	12.2733	19.9411	17.446	20.2336
13.5088	16.1547	1	Q9UL33	TRAPPC2L	14.8317	2.64595	3.20342	0.00211459	0.00312982	10.2619	0.00211459	1	12.2733	12.2733	12.2733	12.2733	12.2733	12.2733	12.2733	12.2733	18.5287	12.2733	12.2733	12.2733	16.7813	12.2733	18.0719	12.2733	12.2733	12.2733	12.2733	12.2733	19.7861	19.3936	12.2733	12.2733	19.3783	12.2733	12.2733	12.2733	12.2733	12.2733	12.2733	12.2733	12.2733	12.2733	21.2002	12.2733	12.2733
13.5791	17.2572	1	P0DI82	TRAPPC2B	15.4182	3.67815	4.38197	4.44182e-05	8.32311e-05	19.2017	4.44182e-05	1	12.2733	12.2733	12.2733	18.5523	12.2733	12.2733	12.2733	12.2733	12.2733	12.2733	12.2733	18.0631	12.2733	12.2733	12.2733	12.2733	12.2733	12.2733	19.4781	12.2733	12.2733	12.2733	12.2733	18.6623	12.2733	12.2733	12.2733	12.2733	12.2733	20.0663	19.2984	12.2733	12.2733	12.2733	21.4928	19.5034	12.2733
16.2308	18.6219	1	A5PLN9	TRAPPC13	17.4263	2.39109	2.75526	0.0076219	0.010397	7.59145	0.0076219	1	12.2733	19.1863	17.5464	17.8354	20.8675	17.2446	12.2733	12.2733	18.5707	12.2733	12.2733	20.2808	12.2733	19.4225	12.2733	21.1276	23.794	20.2723	19.6309	18.3324	12.2733	12.2733	12.2733	19.7016	12.2733	12.2733	20.3165	18.2047	12.2733	18.9939	12.2733	20.4865	19.487	17.1372	20.3682	20.7291	19.5171
16.3599	18.9086	1	Q8WVT3	TRAPPC12	17.6343	2.54866	4.11779	0.000111387	0.000197082	16.9562	0.000111387	1	18.2338	19.2627	19.4297	12.2733	12.2733	12.2733	12.2733	19.3209	17.2653	12.2733	12.2733	16.9629	12.2733	18.4189	17.8006	18.4771	18.3291	19.1611	18.3773	18.035	20.2352	17.459	15.1451	15.8061	16.9145	18.9941	17.2692	17.6831	12.2733	18.1177	12.2733	23.6688	18.8648	20.3284	19.2286	16.8076	16.5808
16.0512	19.0127	1	Q7Z392	TRAPPC11	17.532	2.96149	5.77905	2.38678e-07	6.61473e-07	33.3974	2.38678e-07	1	17.7991	12.2733	14.5859	17.4704	12.2733	16.0074	12.2733	18.3199	16.1791	12.2733	18.3529	17.2432	12.2733	18.6467	12.2733	16.807	16.7107	17.3398	18.4624	15.6112	16.382	18.5178	16.9411	19.7131	16.4723	12.2733	18.6975	12.2733	17.3121	19.1059	16.7244	19.1194	13.9641	19.0754	20.7642	19.7342	18.3464
14.8916	17.1002	1	P48553	TRAPPC10	15.9959	2.20858	3.40627	0.0011404	0.00175367	11.6027	0.0011404	1	17.044	17.2427	16.9127	12.2733	12.2733	12.2733	12.2733	18.3533	12.2733	17.4644	12.2733	12.2733	12.2733	12.2733	21.4496	16.3278	18.891	18.527	14.0228	12.2733	15.699	16.7996	12.2733	15.7292	12.2733	16.4516	15.579	12.2733	16.2014	17.1189	12.2733	18.5758	17.789	12.2733	18.8889	18.1469	16.7931
16.595	19.0782	1	Q9Y5R8	TRAPPC1	17.8366	2.48328	2.99563	0.00388794	0.00555395	8.9738	0.00388794	1	12.2733	12.2733	12.2733	19.5472	19.7949	19.3572	12.2733	18.7635	18.5599	17.7474	18.9625	19.9141	19.6025	17.822	18.5284	12.2733	18.7191	19.3911	12.2733	12.2733	12.2733	12.2733	12.2733	20.5088	17.6922	19.0421	19.0097	18.2441	18.6348	12.2733	19.5961	18.8685	17.8345	12.2733	22.2839	20.957	19.5689
13.6426	16.1336	1	Q15035	TRAM2	14.8881	2.49099	3.41514	0.00110949	0.0017098	11.6632	0.00110949	1	12.2733	12.2733	12.2733	12.2733	12.2733	12.2733	17.7594	12.2733	12.2733	12.2733	12.2733	12.2733	12.2733	19.1084	18.2976	16.9044	12.2733	12.2733	12.2733	12.2733	18.6146	12.2733	12.2733	19.3479	12.2733	12.2733	12.2733	12.2733	18.329	12.2733	12.2733	12.2733	12.2733	18.6164	20.8233	12.2733	12.2733
23.4325	24.605	1	Q15629	TRAM1	24.0188	1.17246	6.5044	1.34791e-08	4.75811e-08	42.3072	1.34791e-08	1	22.957	23.4502	24.2165	23.4098	23.9166	23.5188	24.0447	23.7235	23.1086	23.0578	24.3098	23.1776	23.6806	24.156	23.3992	22.9273	23.9721	23.5184	24.141	23.5558	23.4141	21.8449	23.5161	22.3306	23.4944	23.8343	23.643	21.9798	23.3262	23.4306	23.3533	24.1401	25.3057	24.973	25.2588	24.7125	25.0929
13.7792	18.2294	1	O14545	TRAFD1	16.0043	4.45024	6.91695	2.56039e-09	1.05757e-08	47.8442	2.56039e-09	1	12.2733	12.2733	12.2733	12.2733	15.7531	12.2733	12.2733	17.6395	12.2733	12.2733	12.2733	12.2733	16.6382	16.6904	12.2733	12.2733	12.2733	12.2733	12.2733	17.4796	15.8548	16.5009	12.2733	18.3815	16.8358	12.2733	17.6426	12.2733	12.2733	12.2733	12.2733	16.5095	12.2733	12.2733	19.3013	18.0978	16.233
13.2897	16.6445	1	Q9Y228	TRAF3IP3	14.9671	3.35485	5.11216	3.08691e-06	6.91989e-06	26.1342	3.08691e-06	1	12.2733	12.2733	18.7884	12.2733	12.2733	12.2733	12.2733	17.6971	12.2733	12.2733	12.2733	12.2733	12.2733	12.2733	12.2733	12.2733	12.2733	12.2733	17.9175	17.0266	12.2733	12.2733	12.2733	17.0798	12.2733	12.2733	16.639	12.2733	12.2733	12.2733	12.2733	22.387	21.2628	12.2733	16.2685	19.8845	12.2733
15.015	18.6401	1	Q12933	TRAF2	16.8276	3.6251	4.73772	1.23731e-05	2.52453e-05	22.446	1.23731e-05	1	17.8977	19.3052	19.3833	12.2733	18.0341	17.2346	12.2733	12.2733	12.2733	15.3332	12.2733	12.2733	12.2733	12.2733	12.2733	18.3794	17.3819	17.6266	12.2733	12.2733	12.2733	18.6366	12.2733	12.2733	17.6834	18.0534	17.1014	19.0221	12.2733	18.0198	12.2733	18.9902	21.0473	18.132	23.0055	19.9551	20.4479
13.0359	17.1299	1	Q13077	TRAF1	15.0829	4.09399	4.99974	4.70311e-06	1.01663e-05	24.9974	4.70311e-06	1	12.2733	12.2733	12.2733	12.2733	12.2733	12.2733	12.2733	12.2733	12.2733	12.2733	12.2733	24.0038	12.2733	12.2733	12.2733	12.2733	24.184	12.2733	12.2733	12.2733	12.2733	12.2733	12.2733	12.2733	12.2733	12.2733	12.2733	12.2733	12.2733	12.2733	12.2733	20.6227	12.2733	22.6118	12.2733	12.2733	12.2733
20.1135	21.7487	1	Q15628	TRADD	20.9311	1.63516	3.38479	0.00121872	0.00186436	11.4568	0.00121872	1	20.1414	21.0653	23.2255	21.1439	20.4944	20.6523	20.3508	21.4267	18.2302	19.5798	12.2733	18.7086	12.2733	19.3517	20.0206	20.2488	21.0858	20.8024	19.0341	21.5968	21.8209	22.0889	20.6178	21.2978	20.4266	20.7899	21.5686	21.7489	21.4277	20.417	19.6087	23.3792	21.8495	20.0114	19.2003	22.2939	21.4011
13.6386	17.1434	1	Q9H4I3	TRABD	15.391	3.50485	4.6429	1.74685e-05	3.4808e-05	21.5565	1.74685e-05	1	12.2733	12.2733	20.1551	12.2733	12.2733	12.2733	12.2733	12.2733	12.2733	12.2733	12.2733	12.2733	12.2733	12.2733	12.2733	12.2733	16.6891	18.2944	18.2141	18.0947	12.2733	12.2733	17.9901	12.2733	12.2733	12.2733	12.2733	18.8005	12.2733	12.2733	12.2733	21.1436	20.3302	21.2089	12.2733	17.632	18.8439
22.6403	24.6153	1	P62995	TRA2B	23.6278	1.97498	10.1971	4.66412e-15	6.71011e-14	103.98	4.66412e-15	1	23.6736	23.0922	22.8912	22.9686	23.225	22.6386	22.8363	23.7294	19.2967	21.8901	21.9578	21.9338	20.3965	23.2964	22.8698	22.5228	23.7853	23.9813	23.2841	22.6001	22.6644	22.0261	22.7804	23.1207	22.7351	22.5086	23.2998	22.1955	22.8593	22.1942	22.597	24.9618	23.8417	24.8458	24.3274	24.6016	23.6483
16.7587	21.1117	1	Q13595	TRA2A	18.9352	4.35303	6.00868	9.68748e-08	2.88751e-07	36.1043	9.68748e-08	1	12.2733	12.2733	12.2733	12.2733	19.783	19.1768	19.8672	21.3963	12.2733	12.2733	19.7635	18.9871	19.5067	20.5871	19.2254	12.2733	12.2733	18.8976	18.7629	20.5191	12.2733	19.2707	19.965	20.6384	12.2733	19.0865	18.6996	12.2733	12.2733	19.1755	18.9323	20.4894	20.3651	12.2733	20.5178	20.4303	19.9261
26.0797	27.3653	1	P13693	TPT1	26.7225	1.28557	7.67526	1.17979e-10	6.55618e-10	58.9097	1.17979e-10	1	26.9616	26.896	27.1077	26.0932	25.7365	24.0477	25.7026	27.1902	25.7532	25.5709	25.3428	25.0849	25.9588	25.9009	25.9975	25.9776	26.3626	24.0366	26.4157	26.6655	26.4729	27.2508	25.7077	26.9265	25.6141	26.108	26.1437	26.4324	26.864	26.4438	25.7054	27.0524	26.7963	27.9641	28.732	27.0108	27.4524
14.3033	18.5076	1	O60704	TPST2	16.4054	4.2043	5.25342	1.81018e-06	4.23438e-06	27.5984	1.81018e-06	1	19.8464	19.5383	12.2733	12.2733	12.2733	12.2733	12.2733	17.4319	12.2733	12.2733	12.2733	12.2733	12.2733	12.2733	12.2733	18.1455	19.9035	12.2733	17.3358	17.7722	19.5203	17.6746	12.2733	12.2733	12.2733	12.2733	12.2733	18.4952	12.2733	12.2733	12.2733	21.3149	21.6768	19.4433	18.0055	18.6217	22.0143
17.9821	20.7429	1	Q15661	TPSAB1/TPSB2	19.3625	2.76074	2.56988	0.0125036	0.0165843	6.60427	0.0125036	1	18.8295	22.4142	23.2396	22.7204	12.2733	12.2733	21.7927	20.7422	19.8177	12.2733	17.8194	12.2733	18.9635	12.2733	20.9035	20.1666	12.2733	12.2733	23.2043	20.8258	20.9341	12.2733	21.9799	12.2733	19.9704	19.6016	19.918	20.8313	20.0924	12.2733	19.9463	22.5327	23.9593	24.0783	25.8701	22.4898	12.2733
19.008	22.2826	1	Q9Y3C4	TPRKB	20.6453	3.27464	4.7029	1.40485e-05	2.84042e-05	22.1172	1.40485e-05	1	22.2102	22.6917	21.4671	12.2733	19.6181	21.1281	19.5835	21.6887	21.5931	12.2733	12.2733	12.2733	12.2733	12.2733	20.8483	20.8964	22.068	17.8032	20.396	21.4436	20.353	21.1559	20.9944	22.3637	20.8534	20.0583	20.0005	22.1608	20.0592	21.8994	12.2733	23.6531	20.8	22.0939	21.7543	22.9991	21.5072
15.8279	19.0104	1	Q5T0D9	TPRG1L	17.4192	3.1825	3.71766	0.000424189	0.000690694	13.821	0.000424189	1	12.2733	18.5609	12.2733	12.2733	12.2733	12.2733	12.2733	18.3264	12.2733	12.2733	17.9654	12.2733	12.2733	12.2733	18.6606	20.0886	20.9421	20.1733	19.7844	12.2733	18.7843	19.282	12.2733	19.6797	12.2733	18.3749	18.6009	18.8806	12.2733	19.787	18.6763	12.2733	18.6461	12.2733	12.2733	19.5747	20.8529
21.507	23.8019	1	P12270	TPR	22.6544	2.29498	10.5565	1.14346e-15	1.98998e-14	111.44	1.14346e-15	1	23.3117	21.7898	22.5006	21.8306	21.5166	21.8387	20.5523	22.2374	19.9207	20.1532	20.4044	18.0552	20.1127	22.2409	21.557	21.4972	21.8228	21.8641	21.0943	21.6289	21.4209	22.1011	21.4827	22.8391	21.3488	21.4639	22.2204	21.816	22.6345	21.8244	21.6348	24.8368	23.7883	24.5892	24.2327	23.7456	23.1524
15.3041	20.6183	1	Q9BW30	TPPP3	17.9612	5.31416	6.23703	3.92042e-08	1.26461e-07	38.9005	3.92042e-08	1	12.2733	19.0875	23.7044	12.2733	16.9958	12.2733	12.2733	18.6832	12.2733	12.2733	12.2733	12.2733	12.2733	12.2733	12.2733	12.2733	12.2733	12.2733	12.2733	20.8296	19.0552	19.0472	19.7121	19.9091	12.2733	12.2733	20.5897	18.1168	20.9573	16.8206	12.2733	20.2075	21.302	21.0215	21.8422	21.3606	20.2111
26.2257	28.0596	1	P67936	TPM4	27.1426	1.83393	9.13163	3.22803e-13	3.0778e-12	83.3867	3.22803e-13	1	25.4092	25.8266	28.4816	25.3023	25.805	25.3932	26.7842	26.9638	25.5582	26.3277	25.8577	25.2943	27.8848	25.8644	25.8532	26.2414	26.1472	26.0781	26.9351	25.9321	26.5914	25.5767	25.3913	26.6421	26.1567	25.9912	27.9467	25.8041	25.428	26.5999	26.9276	27.8963	27.8889	28.2196	28.8719	28.1609	27.3492
25.9926	27.4678	1	P06753	TPM3	26.7302	1.47515	10.3111	2.98167e-15	4.6291e-14	106.319	2.98167e-15	1	24.873	25.6986	26.9792	25.8698	26.1609	25.8824	25.9728	26.184	26.0155	25.8101	25.5333	25.7721	27.1836	26.1156	26.1311	26.5617	26.0673	26.3674	26.1994	25.9678	26.2577	26.1246	25.4017	24.1901	25.6107	25.6621	26.3768	26.0315	26.2102	26.1358	26.4242	27.5991	27.3648	27.1523	28.3958	27.9702	26.8033
23.092	25.4256	1	P07951	TPM2	24.2588	2.33362	5.17964	2.39372e-06	5.49927e-06	26.8286	2.39372e-06	1	21.3476	24.8383	25.7863	22.6694	23.6186	21.0837	23.8288	24.268	21.6788	24.1525	23.5219	23.3987	25.5524	22.9635	22.9154	23.9969	23.5314	21.3745	24.0511	23.757	23.9307	22.1253	23.7525	24.125	23.9201	22.4328	25.2529	24.0945	12.2733	22.3652	23.2454	24.9831	26.3832	24.8548	26.9635	25.5947	23.0032
26.631	28.1749	1	P09493	TPM1	27.403	1.5439	5.39473	1.05612e-06	2.58207e-06	29.1031	1.05612e-06	1	22.2719	23.3604	27.1255	26.7369	27.5764	27.1288	27.2323	27.5361	26.6598	27.0111	26.5437	26.3048	28.6464	26.7835	26.4215	27.3544	26.7296	26.5443	27.5915	26.5983	25.1902	26.3433	26.1706	26.735	27.4769	27.1091	28.3357	26.2627	25.5872	27.262	26.9314	26.5866	26.6803	26.5421	29.3563	29.348	28.5634
24.3002	26.4752	1	O43399	TPD52L2	25.3877	2.17505	13.8616	5.6339e-21	5.44386e-19	192.143	5.6339e-21	1	23.6025	23.9433	25.1287	24.1383	23.9254	24.2589	23.4096	25.3384	24.8247	24.1609	23.5313	23.2969	25.1181	24.6203	24.2539	24.3292	24.6806	24.6064	24.1979	23.9362	23.8486	24.493	23.1194	25.811	24.2074	23.6618	25.2425	24.7466	24.2734	24.2711	24.3289	26.0255	25.6014	26.05	27.1165	26.642	26.2937
25.0132	27.2116	1	P55327	TPD52	26.1124	2.19831	11.9199	6.28534e-18	2.16443e-16	142.085	6.28534e-18	1	25.1773	25.2215	25.938	25.0489	24.4814	25.2525	24.1742	25.8841	25.6399	24.9686	24.2318	24.2787	25.5455	25.5282	24.7242	25.5857	25.6559	24.7863	24.5227	24.8531	24.6513	24.8049	23.4618	25.7646	25.238	25.013	25.6055	25.4426	24.6992	24.2162	25.0148	26.1575	27.1498	27.3778	28.2815	26.4467	27.5955
13.2416	17.5706	1	Q9ULQ1	TPCN1	15.4061	4.329	9.23502	2.13135e-13	2.10984e-12	85.2856	2.13135e-13	1	15.8597	12.2733	12.2733	12.2733	15.9073	12.2733	12.2733	12.2733	16.0717	12.2733	12.2733	12.2733	12.2733	12.2733	12.2733	12.2733	12.2733	12.2733	12.2733	17.1938	12.2733	16.6081	16.191	18.0989	12.2733	12.2733	12.2733	12.2733	12.2733	12.2733	12.2733	17.9249	18.1555	17.9686	17.4134	18.3387	16.2829
19.7736	21.5559	1	Q96S44	TP53RK	20.6647	1.78229	2.26391	0.0269644	0.0340819	5.12529	0.0269644	1	12.2733	12.2733	12.2733	21.8766	22.254	21.3461	19.8212	21.9845	21.7366	21.7486	21.77	20.9321	21.4729	21.1619	21.8357	21.7458	22.4974	21.7209	21.5954	21.1703	17.7458	12.2733	20.5005	12.2733	21.6469	22.1345	22.3691	20.6304	18.2162	22.7198	18.9813	22.4187	21.3712	18.2086	19.615	23.3756	21.5024
21.3111	24.2821	1	Q53FA7	TP53I3	22.7966	2.97103	6.8875	2.884e-09	1.17576e-08	47.4376	2.884e-09	1	22.3947	22.8473	21.0818	21.9844	17.6649	20.5657	21.4032	23.0966	21.4382	21.3459	21.5771	22.043	22.2922	22.3776	20.6953	19.324	22.9822	19.6831	21.3518	22.7333	23.057	23.0657	22.7717	18.8646	21.126	22.1884	23.3568	12.2733	21.9473	22.0784	21.0311	24.8872	24.7328	24.353	23.3975	24.6173	25.6376
13.9558	18.5713	1	O14683	TP53I11	16.2635	4.61553	4.91747	6.38607e-06	1.35686e-05	24.1815	6.38607e-06	1	12.2733	12.2733	12.2733	12.2733	12.2733	12.2733	12.2733	12.2733	19.2091	12.2733	12.2733	12.2733	12.2733	12.2733	12.2733	20.3749	12.2733	12.2733	12.2733	12.2733	12.2733	12.2733	12.2733	20.8485	19.5465	18.3139	21.1407	12.2733	18.6369	12.2733	12.2733	12.2733	22.5734	12.2733	12.2733	21.775	12.2733
13.8075	17.0406	1	Q13625	TP53BP2	15.4241	3.23306	4.67665	1.54554e-05	3.10741e-05	21.8711	1.54554e-05	1	12.2733	12.2733	14.8537	15.6775	12.2733	12.2733	12.2733	20.3391	12.2733	20.5207	12.2733	12.2733	17.3677	12.2733	12.2733	19.7368	12.2733	21.1414	12.2733	12.2733	12.2733	12.2733	12.2733	12.2733	12.2733	12.2733	16.1121	12.2733	12.2733	12.2733	12.2733	17.9349	19.6632	19.8032	12.2733	19.0218	17.2152
15.5713	19.4525	1	Q12888	TP53BP1	17.5119	3.88116	7.62672	1.43731e-10	7.83919e-10	58.1669	1.43731e-10	1	15.7552	19.2605	17.7434	16.8034	18.0751	12.2733	14.7909	17.724	12.2733	12.2733	16.0403	12.2733	17.697	12.2733	16.3928	17.2411	17.178	19.4046	15.1211	14.4637	16.0343	14.7999	12.2733	18.5817	12.2733	12.2733	17.3092	15.3745	16.6893	17.1052	14.9386	20.1499	18.0811	21.0344	21.56	20.1557	15.0857
13.8048	17.265	1	O94842	TOX4	15.5349	3.46024	4.62532	1.86153e-05	3.69e-05	21.3936	1.86153e-05	1	18.1084	12.2733	18.934	12.2733	12.2733	12.2733	12.2733	21.0792	12.2733	12.2733	12.2733	12.2733	16.876	12.2733	12.2733	12.2733	17.2402	12.2733	12.2733	12.2733	12.2733	12.2733	12.2733	18.1194	12.2733	12.2733	12.2733	18.4465	12.2733	16.8598	12.2733	12.2733	12.2733	12.2733	16.9136	12.2733	17.6276
13.6874	17.1821	1	Q9NXH8	TOR4A	15.4348	3.49471	5.1027	3.19866e-06	7.15553e-06	26.0376	3.19866e-06	1	12.2733	12.2733	17.1439	17.1678	12.2733	12.2733	12.2733	12.2733	12.2733	12.2733	12.2733	12.2733	17.6302	12.2733	12.2733	12.2733	12.2733	12.2733	12.2733	12.2733	17.8676	12.2733	12.2733	18.8913	18.3918	12.2733	18.5846	12.2733	12.2733	16.3473	12.2733	12.2733	12.2733	12.2733	20.042	16.776	19.5606
21.198	23.2566	1	Q5JTV8	TOR1AIP1	22.2273	2.0586	12.2396	1.9163e-18	8.05592e-17	149.807	1.9163e-18	1	21.9587	21.8546	21.8798	20.6059	21.4654	20.9609	20.693	22.1067	20.2185	19.8644	20.9449	20.2213	20.872	22.0431	21.2027	21.5746	21.5816	21.1759	21.3976	21.5873	20.7909	20.6496	20.7689	21.6971	20.756	20.6769	21.7689	21.8712	21.2894	21.5505	21.1099	24.4839	24.2486	23.7125	23.0718	23.1699	22.5078
14.1011	16.2315	1	O95985	TOP3B	15.1663	2.13037	3.17244	0.00231911	0.00341847	10.0644	0.00231911	1	12.2733	12.2733	12.2733	18.2659	12.2733	12.2733	12.2733	12.2733	12.2733	12.2733	15.4293	17.8993	16.6763	17.6479	12.2733	12.2733	17.4927	15.9271	12.2733	12.2733	12.2733	20.4134	12.2733	20.382	12.2733	15.279	16.257	12.2733	12.2733	12.2733	12.2733	18.2469	19.6615	18.3452	17.5836	16.6241	17.238
15.0394	18.5738	1	Q02880	TOP2B	16.8066	3.53437	5.92906	1.32561e-07	3.84499e-07	35.1538	1.32561e-07	1	12.2733	16.4327	17.4508	17.361	12.2733	12.2733	12.2733	18.0253	12.2733	12.2733	18.904	16.4541	17.4121	12.2733	16.5757	14.611	17.0848	18.0568	18.2281	16.5371	12.2733	12.2733	12.2733	18.8056	12.2733	15.9134	12.2733	16.3864	14.3463	18.085	12.2733	17.1638	18.4084	15.8057	20.0675	15.7509	18.6449
12.5717	14.795	1	P11388	TOP2A	13.6834	2.22324	4.14074	0.000102947	0.0001832	17.1457	0.000102947	1	12.2733	12.2733	12.2733	12.2733	12.2733	12.2733	12.2733	12.2733	12.2733	12.2733	12.2733	17.9414	12.2733	12.2733	12.2733	12.2733	12.2733	12.2733	12.2733	12.2733	12.2733	12.2733	12.2733	15.8579	12.2733	12.2733	12.2733	12.2733	12.2733	12.2733	12.2733	12.2733	12.2733	12.2733	18.349	12.2733	13.6401
17.1942	21.8488	1	P11387	TOP1	19.5215	4.65453	7.53146	2.1173e-10	1.09923e-09	56.723	2.1173e-10	1	18.6666	17.3255	12.2733	21.0949	18.8796	15.2599	18.3316	18.0209	12.2733	12.2733	21.1563	20.1602	12.2733	18.7594	19.1033	19.7748	20.0141	20.2949	19.3557	12.2733	12.2733	12.2733	18.1645	20.2908	17.8335	18.9432	18.4189	19.3295	12.2733	18.3767	17.2799	19.5575	20.2847	20.8628	21.1972	20.8651	22.055
12.8957	16.4708	1	Q969M1	TOMM40L	14.6832	3.57508	4.58555	2.1489e-05	4.2081e-05	21.0272	2.1489e-05	1	12.2733	12.2733	12.2733	12.2733	12.2733	12.2733	12.2733	12.2733	12.2733	18.9108	12.2733	12.2733	12.2733	12.2733	12.2733	12.2733	12.2733	20.3823	12.2733	12.2733	12.2733	16.822	12.2733	12.2733	12.2733	12.2733	12.2733	12.2733	12.2733	12.2733	12.2733	19.5033	21.1401	18.7896	12.2733	19.3123	20.2783
22.3511	23.605	1	O96008	TOMM40	22.9781	1.25389	5.09502	3.29233e-06	7.33468e-06	25.9592	3.29233e-06	1	23.0214	23.9202	22.9164	22.9958	22.6463	22.3245	21.7897	21.4136	21.8764	22.618	22.4953	21.354	22.0171	23.2485	21.7121	22.9069	21.9431	23.1854	22.3249	22.9676	19.7115	22.0458	23.0815	22.6256	21.2543	21.6632	21.7022	23.1403	22.5424	22.5726	22.8686	24.7396	24.3752	24.0047	24.5224	23.3128	24.4625
15.943	21.2666	1	Q15785	TOMM34	18.6048	5.32358	8.11736	1.9541e-11	1.30286e-10	65.8915	1.9541e-11	1	19.1584	12.2733	20.1841	18.0302	12.2733	12.2733	12.2733	17.9844	12.2733	12.2733	16.9983	12.2733	12.2733	18.8248	12.2733	18.8365	19.6568	18.1966	17.5108	12.2733	20.705	17.3631	12.2733	20.166	12.2733	17.1958	18.3002	12.2733	20.0665	18.3344	17.1696	21.1476	19.3803	22.9978	20.256	21.4465	20.6794
23.5966	25.1249	1	Q9NS69	TOMM22	24.3607	1.52834	6.64352	7.71081e-09	2.86237e-08	44.1364	7.71081e-09	1	25.0085	25.032	23.8985	24.1007	24.2	24.5979	23.3934	23.1221	22.4772	24.3834	22.6464	22.3466	23.0081	23.2565	22.3483	24.7739	23.8205	23.4106	23.3018	22.9285	23.8317	24.2207	24.3077	23.9324	24.1826	23.5047	22.1593	22.7278	24.9267	24.0349	21.6098	26.265	26.1037	25.4252	24.6825	25.4341	26.4409
14.4726	18.3373	1	Q6ZVM7	TOM1L2	16.405	3.86467	5.00741	4.57036e-06	9.90244e-06	25.0742	4.57036e-06	1	12.2733	17.8724	16.0765	12.2733	12.2733	19.2018	12.2733	19.4849	12.2733	12.2733	12.2733	12.2733	12.2733	12.2733	18.4428	17.1676	19.0086	19.6425	12.2733	12.2733	12.2733	17.7656	12.2733	12.2733	12.2733	12.2733	18.8167	12.2733	19.7069	12.2733	12.2733	21.4127	17.7216	18.7522	21.7006	17.1437	20.6219
23.0611	24.3	1	O60784	TOM1	23.6806	1.23895	5.8544	1.77722e-07	5.04415e-07	34.274	1.77722e-07	1	24.7568	24.1654	23.6643	22.7244	22.6526	23.103	21.7169	23.6513	22.5804	23.5018	21.4326	21.897	19.2905	23.1053	23.0889	24.1042	23.9781	23.631	23.1552	23.3846	23.6814	23.2075	23.0266	23.5123	23.2918	22.9442	22.8159	23.0505	23.498	23.2847	22.9959	25.0676	25.5987	25.2664	24.495	24.8925	24.8823
14.0234	18.1444	1	Q96GM8	TOE1	16.0839	4.12107	5.95269	1.20791e-07	3.53687e-07	35.4346	1.20791e-07	1	12.2733	12.2733	12.2733	12.2733	12.2733	12.2733	12.2733	17.9128	12.2733	17.557	12.2733	12.2733	12.2733	12.2733	12.2733	17.3114	17.6103	17.7876	12.2733	12.2733	12.2733	17.2633	12.2733	18.1459	12.2733	18.3619	12.2733	12.2733	12.2733	22.7622	12.2733	19.3762	17.505	12.2733	18.7008	16.8857	18.6666
21.321	22.93	1	Q68CZ2	TNS3	22.1255	1.60904	5.25974	1.76724e-06	4.14834e-06	27.6649	1.76724e-06	1	21.7718	22.2537	22.3136	21.6624	21.3147	21.5471	20.5768	22.6852	16.0654	19.7259	19.5166	19.437	19.8789	20.1736	20.4138	22.8071	22.2586	21.9806	21.4395	21.7174	21.3213	21.7212	21.3941	22.4017	21.3771	22.1202	23.5821	21.9405	21.233	21.8227	22.4964	23.6793	22.879	23.8214	20.6787	24.0059	23.1559
14.2037	16.8866	1	Q9UPQ9	TNRC6B	15.5451	2.68292	5.37666	1.13174e-06	2.75034e-06	28.9085	1.13174e-06	1	12.2733	15.0016	12.2733	16.4523	15.2908	12.2733	12.2733	16.2641	14.5669	14.4479	12.2733	12.2733	12.2733	15.6226	12.2733	16.4976	12.2733	12.2733	13.3684	12.2733	15.653	16.4245	14.5137	14.7642	15.6953	15.0991	19.3258	15.9794	12.2733	15.7941	12.2733	17.6253	16.8858	17.4591	16.7902	18.3007	19.1411
20.5333	22.0739	1	Q9Y5L0	TNPO3	21.3036	1.54063	7.05453	1.46748e-09	6.34211e-09	49.7664	1.46748e-09	1	21.0508	20.6441	21.6137	20.7742	20.39	20.4949	19.9942	21.597	19.3585	19.5526	21.3593	20.6066	19.3065	20.7776	19.7245	21.3894	20.7625	20.7205	20.7214	19.1758	21.1311	20.5302	19.0332	19.9414	20.6921	19.96	21.1928	20.8183	21.507	21.0367	20.6738	23.5559	22.4846	21.83	22.433	21.2722	21.8245
18.5462	20.8788	1	O14787	TNPO2	19.7125	2.33252	4.76053	1.13834e-05	2.33808e-05	22.6626	1.13834e-05	1	17.6172	20.6143	21.2154	19.5685	20.4661	19.1975	16.6296	20.5786	18.4753	15.7261	19.8672	17.9641	12.2733	18.8059	19.6916	20.4068	20.2798	19.2341	17.0557	19.6999	19.5912	18.9621	12.2733	18.5882	18.8208	19.8645	20.4528	12.2733	18.6698	20.2704	19.8	19.6672	21.2846	20.9806	20.8864	22.2032	20.917
22.0263	24.0295	1	Q92973	TNPO1	23.0279	2.00316	9.65106	4.04258e-14	4.73267e-13	93.1429	4.04258e-14	1	19.5066	20.5062	22.6978	22.396	22.5481	21.9651	21.4825	23.6712	21.5641	21.5074	22.8042	22.5329	20.569	22.5934	22.3264	23.0323	22.9704	22.7684	22.6314	21.9373	21.7445	22.5222	19.7526	22.2214	22.3677	22.6455	23.3787	21.2733	21.7599	22.4762	20.6626	23.9665	23.3878	23.5827	24.6087	24.2745	23.845
17.2014	22.2467	1	O95379	TNFAIP8	19.724	5.04523	5.95088	1.21658e-07	3.55743e-07	35.4129	1.21658e-07	1	12.2733	18.6633	21.8916	19.8264	12.2733	12.2733	12.2733	22.9722	19.9754	12.2733	19.0109	20.9498	20.9105	12.2733	12.2733	12.2733	20.6715	21.1911	20.355	12.2733	20.5885	12.2733	12.2733	22.3438	12.2733	12.2733	20.3867	21.7358	19.9367	20.5512	21.7315	21.6059	12.2733	20.8357	22.9779	22.9274	22.0338
12.5622	16.2063	1	P21580	TNFAIP3	14.3843	3.64402	6.37878	2.22815e-08	7.53659e-08	40.6889	2.22815e-08	1	12.2733	12.2733	12.2733	12.2733	12.2733	12.2733	12.2733	15.3153	12.2733	12.2733	12.2733	12.2733	12.2733	12.2733	12.2733	12.2733	12.2733	12.2733	12.2733	12.2733	12.2733	12.2733	12.2733	15.6122	12.2733	12.2733	12.2733	14.8508	12.2733	12.2733	12.2733	16.0256	12.2733	12.2733	17.6338	17.1923	17.6792
19.4814	21.3094	1	Q03169	TNFAIP2	20.3954	1.82798	3.50581	0.000835695	0.00130652	12.2907	0.000835695	1	12.2733	12.2733	19.7876	20.3299	16.3296	19.6288	18.1145	21.2737	19.9162	21.0686	19.4501	20	19.7637	18.8732	19.7537	20.0555	20.7021	19.8962	19.7496	19.1202	21.7322	20.4807	19.8731	20.1007	21.2328	20.4437	21.2199	20.5232	20.9113	19.2399	19.8077	19.9584	19.4495	12.2733	20.3509	21.1502	20.7996
20.6668	22.2655	1	Q9H1E5	TMX4	21.4661	1.59875	3.26023	0.00178274	0.00266177	10.6291	0.00178274	1	21.2525	12.2733	23.0921	20.956	21.7515	19.7511	18.7509	19.6296	20.8798	19.2561	21.4841	21.6482	21.2507	22.2615	21.2669	21.644	22.3029	12.2733	23.1573	21.3312	22.1453	21.2487	21.1404	21.6267	21.7314	21.6144	22.2288	20.1166	20.5328	21.9047	20.1669	22.8415	23.3712	21.9205	21.299	21.7086	20.6854
16.8916	21.4565	1	Q96JJ7	TMX3	19.1741	4.56493	6.92371	2.49139e-09	1.0326e-08	47.9378	2.49139e-09	1	12.2733	12.2733	21.895	12.2733	12.2733	12.2733	21.4417	20.0496	12.2733	16.6014	19.1581	19.9939	12.2733	18.5937	18.2173	12.2733	19.1347	18.5696	17.2339	19.793	17.9341	18.3009	19.6454	21.2249	12.2733	12.2733	20.9092	19.7855	16.8078	17.3615	18.2555	22.9875	19.3855	18.4774	22.2075	21.2562	20.1471
23.9882	25.2869	1	Q9H3N1	TMX1	24.6375	1.29865	8.34709	7.68641e-12	5.52296e-11	69.6738	7.68641e-12	1	23.6132	23.4307	24.5095	24.4402	24.1951	23.8631	24.3644	24.1043	24.0273	23.8059	23.6333	24.1691	23.5468	23.6453	23.8376	23.2394	24.7935	23.6085	24.5423	24.2354	23.8383	24.0228	22.8188	24.6535	24.0407	23.7742	24.6445	23.9083	23.9183	24.7629	23.6474	24.9142	24.7128	25.146	25.9313	24.9204	24.8609
18.4034	19.4634	1	Q6ZXV5	TMTC3	18.9334	1.06003	2.94554	0.00448614	0.00633165	8.6762	0.00448614	1	16.5243	19.3031	17.535	19.4807	18.2787	17.1993	19.4864	19.2302	18.1681	18.323	19.4337	19.0723	16.1939	19.7891	17.6594	19.7097	19.5781	20.3876	17.5522	18.276	18.4422	20.1033	18.2121	18.6864	18.0322	18.6716	18.3711	12.2733	18.9864	18.8878	18.6582	16.9479	20.4803	20.1876	19.0445	20.8393	18.7638
25.927	27.1602	1	P0C0L5	C4B	26.5436	1.23318	7.08794	1.28174e-09	5.66415e-09	50.2389	1.28174e-09	1	26.0886	25.3652	25.6858	26.5729	25.361	26.0516	24.6891	27.8535	25.5036	25.5531	25.5852	25.9344	25.8452	25.8066	26.9611	25.1051	26.0356	25.6135	26.1127	25.0699	26.3367	26.0082	25.7573	25.5114	25.7687	26.5684	26.3625	26.5936	26.1437	26.0425	25.8505	27.55	27.9412	27.1293	26.8712	25.8634	27.5505
20.7007	21.6591	0	P0C0L4	C4A	21.1799	0.958403	3.55111	0.000724229	0.00114163	12.6104	0.000724229	0	19.8165	19.0815	20.4207	21.4682	19.9628	20.6148	19.3082	23.6734	20.6106	20.5745	21.0415	20.5777	20.0341	20.362	22.2617	20.555	21.7879	21.0798	20.7015	19.8248	19.3057	20.3202	20.3805	21.0105	20.7024	22.1131	21.2854	21.0804	19.9039	20.6561	21.2075	22.4302	22.0159	21.2134	21.3911	20.031	21.1769
23.6539	26.1467	1	P01892	HLA-A	24.9003	2.49286	4.62939	1.83437e-05	3.63839e-05	21.4312	1.83437e-05	1	22.2858	23.8562	25.6221	12.2733	19.4841	25.7647	24.0292	26.0954	24.517	19.2927	23.2281	25.2561	24.0461	24.3717	23.8081	20.0165	24.3112	23.999	24.5158	25.8081	25.234	23.8752	25.513	25.0515	25.6762	24.4195	22.827	25.4966	25.1894	24.5551	22.852	23.5493	26.4228	25.7599	26.2209	23.4172	26.5321
23.8204	24.8246	1	Q9NYL9	TMOD3	24.3225	1.00428	5.72696	2.92472e-07	7.95908e-07	32.7981	2.92472e-07	1	24.3776	24.5084	24.6968	23.6518	23.7218	23.5153	23.6964	23.2395	22.1059	24.2965	23.1711	23.5244	22.8919	22.9866	23.8307	24.5516	24.4003	24.1747	23.5818	23.8724	24.0753	24.6504	23.6314	23.5085	24.8485	23.5245	23.9102	23.811	24.4179	23.84	23.4178	25.9137	25.0876	25.8105	25.6859	25.5667	24.9053
15.4035	18.3142	1	P82094	TMF1	16.8589	2.91066	5.68151	3.49092e-07	9.35053e-07	32.2796	3.49092e-07	1	15.3756	15.1978	15.3248	15.4952	14.7586	15.8265	12.2733	16.865	12.2733	17.0808	16.4384	12.2733	12.2733	12.2733	16.2776	22.0644	17.4515	16.6565	12.2733	12.2733	17.5847	17.5163	17.8678	17.235	12.2733	15.1491	15.4841	16.3814	17.5398	17.4796	12.2733	18.029	17.6053	18.0158	19.3647	16.4856	15.8676
13.511	17.2911	1	Q96K49	TMEM87B	15.401	3.78007	6.69579	6.24849e-09	2.36704e-08	44.8336	6.24849e-09	1	12.2733	17.9974	18.6921	12.2733	12.2733	12.2733	12.2733	17.9614	12.2733	12.2733	12.2733	12.2733	16.311	12.2733	12.2733	12.2733	12.2733	12.2733	12.2733	12.2733	16.6108	16.1735	12.2733	12.2733	12.2733	12.2733	12.2733	16.4821	16.3282	12.2733	12.2733	19.0463	16.5988	19.2199	19.1441	18.8497	12.2733
15.5268	18.8953	1	Q8NBN3	TMEM87A	17.211	3.3685	5.18792	2.31993e-06	5.34112e-06	26.9145	2.31993e-06	1	12.2733	12.2733	18.4607	18.7174	17.3547	12.2733	17.7969	17.0615	17.3518	17.4675	17.386	18.1542	18.7433	12.2733	17.2825	19.122	18.2098	18.3963	12.2733	16.68	18.0251	12.2733	12.2733	18.1481	12.2733	12.2733	17.4193	12.2733	12.2733	12.2733	12.2733	18.1009	17.6529	19.9322	22.6417	20.4521	18.3923
20.966	23.1428	1	Q9BUB7	TMEM70	22.0544	2.17685	5.30858	1.46764e-06	3.48807e-06	28.181	1.46764e-06	1	21.0393	19.7467	17.6519	21.6073	20.7872	21.8011	18.5075	21.7407	20.9103	20.9583	22.3129	21.5166	20.8578	22.2979	22.4724	22.4316	22.2443	21.7419	20.9208	21.9062	21.8421	22.2958	20.3268	21.6904	12.2733	21.5409	19.7535	21.1235	22.4781	22.3017	20.8659	23.2686	24.0549	23.2493	22.5005	23.6324	24.4129
14.4439	16.9202	1	Q96MH6	TMEM68	15.6821	2.4763	2.75186	0.00769289	0.0104872	7.57273	0.00769289	1	18.9022	18.623	12.2733	12.2733	18.065	12.2733	12.2733	18.4578	17.6473	12.2733	18.7355	12.2733	12.2733	18.3708	12.2733	12.2733	12.2733	12.2733	17.5858	12.2733	17.6861	12.2733	12.2733	12.2733	12.2733	12.2733	18.9305	12.2733	12.2733	12.2733	19.2923	12.2733	20.3157	12.2733	23.1906	18.5582	19.0265
13.7049	21.4182	1	Q6PI78	TMEM65	17.5616	7.71328	13.4634	2.28452e-20	1.80366e-18	181.263	2.28452e-20	1	12.2733	12.2733	19.229	18.2818	12.2733	12.2733	12.2733	18.6168	12.2733	12.2733	12.2733	12.2733	12.2733	12.2733	12.2733	12.2733	12.2733	12.2733	12.2733	19.0603	17.303	12.2733	12.2733	12.2733	12.2733	12.2733	18.5588	19.2449	12.2733	12.2733	12.2733	20.4985	18.4885	21.3107	21.9882	21.1363	24.0262
15.7184	17.8578	1	Q5T3F8	TMEM63B	16.7881	2.13946	2.41122	0.0187692	0.024249	5.81398	0.0187692	1	18.1436	17.0829	19.1784	17.3641	15.7144	12.2733	12.2733	12.2733	12.2733	12.2733	23.6066	16.9106	12.2733	19.1627	12.2733	17.7809	12.2733	12.2733	12.2733	16.8668	21.1052	22.1123	16.351	21.3726	12.2733	12.2733	12.2733	17.2058	17.1249	12.2733	18.3602	19.9825	23.1928	22.1881	22.8708	12.2733	18.4242
16.9149	18.7207	1	O94886	TMEM63A	17.8178	1.80585	2.49	0.0153723	0.0201703	6.2001	0.0153723	1	12.2733	18.0927	19.4947	19.8601	16.8938	18.6737	12.2733	12.2733	18.4187	12.2733	18.8271	16.9533	19.0137	18.0624	17.4994	20.879	18.3291	20.2932	20.152	16.9552	19.2453	16.7056	12.2733	18.3252	12.2733	17.3439	16.4608	16.6166	18.0571	12.2733	17.2959	18.0658	22.4927	19.7558	23.4014	18.8772	18.516
13.7509	16.7669	1	O95807	TMEM50A	15.2589	3.01603	3.16628	0.00236194	0.00347528	10.0253	0.00236194	1	19.5626	20.4369	12.2733	19.2866	12.2733	12.2733	12.2733	12.2733	12.2733	12.2733	12.2733	12.2733	12.2733	12.2733	12.2733	12.2733	20.461	12.2733	12.2733	12.2733	12.2733	12.2733	12.2733	20.3717	12.2733	12.2733	12.2733	12.2733	12.2733	19.3273	12.2733	20.2477	20.8319	21.7935	22.8658	12.2733	20.5337
22.5217	23.8125	1	Q9BTV4	TMEM43	23.1671	1.29082	5.52512	6.39812e-07	1.63915e-06	30.5269	6.39812e-07	1	22.7152	21.7088	23.4186	22.9564	23.0723	22.5174	23.3749	22.3008	21.1234	22.1562	22.6484	23.622	22.1371	22.6913	23.227	22.9535	23.1212	23.2133	23.4894	22.399	22.5529	21.1457	19.6949	22.799	22.3298	22.9381	23.3451	21.0589	20.5088	23.5802	23.3728	24.3391	23.3658	24.184	25.7298	24.1519	24.0085
21.6473	23.0653	1	Q5BJD5	TMEM41B	22.3563	1.41798	3.57548	0.000670281	0.0010628	12.784	0.000670281	1	22.7953	22.5029	24.543	21.823	21.898	21.8472	22.3088	21.7306	19.6135	21.539	21.4405	19.7609	12.2733	23.0942	20.8876	21.209	22.4316	22.6084	22.8375	22.0502	22.4417	21.7643	21.8328	22.4652	21.358	22.0809	21.558	21.9818	21.8326	22.0002	22.5561	22.3914	23.4998	24.0237	22.0622	21.6806	23.0457
14.0431	15.9177	1	Q9NVV0	TMEM38B	14.9804	1.87462	2.25745	0.0273872	0.0345758	5.09607	0.0273872	1	19.6359	21.4028	12.2733	18.6354	12.2733	12.2733	12.2733	12.2733	12.2733	12.2733	12.2733	18.6728	12.2733	12.2733	12.2733	18.6473	12.2733	19.6795	18.4244	17.9534	12.2733	12.2733	12.2733	12.2733	12.2733	12.2733	12.2733	12.2733	12.2733	12.2733	12.2733	12.2733	22.0256	20.56	17.8321	12.2733	12.2733
23.2331	24.367	1	P57088	TMEM33	23.8	1.13396	4.3078	5.76562e-05	0.000106072	18.5571	5.76562e-05	1	21.2908	22.4693	21.7816	22.9026	23.6682	22.2217	23.1418	24.5704	19.8613	21.6009	24.1581	24.1024	23.7347	23.8575	23.8262	23.5859	24.3435	24.2706	23.2683	23.8631	24.0555	25.7259	22.9137	22.4916	22.9353	23.7677	23.5225	22.1459	23.103	23.7317	23.3131	24.6675	23.2694	20.7844	25.8523	24.5464	24.7614
16.2369	20.6256	1	Q8WUH6	TMEM263	18.4312	4.38868	4.31189	5.68347e-05	0.000104679	18.5924	5.68347e-05	1	20.2076	12.2733	20.6905	12.2733	12.2733	12.2733	12.2733	20.2283	19.4085	12.2733	12.2733	12.2733	12.2733	18.8438	12.2733	12.2733	19.0651	12.2733	19.6139	22.0919	21.8868	21.5861	20.4482	23.5265	12.2733	19.6957	20.2719	12.2733	12.2733	12.2733	19.406	21.9793	22.7754	22.2586	18.8472	22.5967	21.9255
16.7986	20.0764	1	Q96A57	TMEM230	18.4375	3.27774	2.69548	0.00896188	0.0120999	7.26564	0.00896188	1	22.6955	23.4026	12.2733	23.051	12.2733	21.9076	22.0689	22.0475	12.2733	12.2733	12.2733	12.2733	22.9322	12.2733	21.8901	22.3725	22.001	22.1581	12.2733	12.2733	22.0919	22.7052	12.2733	12.2733	12.2733	12.2733	20.7876	12.2733	12.2733	12.2733	12.2733	22.5993	21.0854	12.2733	23.8302	22.2095	23.292
21.2685	23.7829	1	Q6NUQ4	TMEM214	22.5257	2.51447	5.98735	1.05377e-07	3.11798e-07	35.8483	1.05377e-07	1	19.6617	15.8234	19.1804	21.2595	25.1933	19.4098	23.9263	22.3308	19.3655	17.7666	24.6573	22.9557	20.3035	21.6731	22.6753	23.5775	22.2786	22.7586	21.6501	20.3983	21.7745	22.2505	20.7212	21.1788	20.7617	21.4692	21.0254	21.9543	19.4089	21.4545	20.4777	24.4703	23.3768	18.5735	25.1762	23.4087	24.0849
13.5647	15.7829	1	Q96SK2	TMEM209	14.6738	2.21822	2.96097	0.00429338	0.00608346	8.76732	0.00429338	1	12.2733	19.358	20.0153	12.2733	12.2733	12.2733	12.2733	12.2733	12.2733	12.2733	12.2733	12.2733	12.2733	12.2733	21.4317	12.2733	12.2733	12.2733	12.2733	12.2733	17.1733	17.985	17.71	12.2733	12.2733	12.2733	12.2733	12.2733	12.2733	12.2733	12.2733	21.086	19.1542	20.659	19.1177	18.3046	16.8848
12.2733	14.9816	1	Q5SNT2	TMEM201	13.6274	2.70836	5.46467	8.07525e-07	2.02947e-06	29.8626	8.07525e-07	1	12.2733	12.2733	12.2733	12.2733	12.2733	12.2733	12.2733	12.2733	12.2733	12.2733	12.2733	12.2733	12.2733	12.2733	12.2733	12.2733	12.2733	12.2733	12.2733	12.2733	12.2733	12.2733	12.2733	12.2733	12.2733	12.2733	12.2733	12.2733	12.2733	12.2733	12.2733	17.8599	17.6597	19.3135	18.4662	12.2733	12.2733
12.698	15.9459	1	Q8N511	TMEM199	14.322	3.24787	4.54618	2.47561e-05	4.82454e-05	20.6678	2.47561e-05	1	12.2733	12.2733	12.2733	12.2733	12.2733	12.2733	12.2733	12.2733	12.2733	12.2733	12.2733	12.2733	12.2733	18.7871	12.2733	12.2733	12.2733	12.2733	12.2733	12.2733	18.9275	12.2733	12.2733	12.2733	12.2733	12.2733	12.2733	12.2733	12.2733	12.2733	12.2733	20.546	12.2733	12.2733	12.2733	19.3414	12.2733
21.2477	23.3768	1	Q3YBM2	TMEM176B	22.3122	2.12904	3.97836	0.000178911	0.000306096	15.8274	0.000178911	1	12.2733	19.8364	12.2733	22.5088	22.451	22.2776	22.9007	23.2003	21.7132	22.988	21.1897	22.4029	22.5703	22.6988	21.1688	20.534	22.1345	22.5422	22.5615	21.4813	18.9377	22.218	19.8625	21.7335	22.0545	22.8832	22.6371	19.4441	22.0735	22.1692	22.9593	21.9536	23.9672	21.2044	24.4228	23.5837	23.6886
15.7217	19.4988	1	Q96HP8	TMEM176A	17.6102	3.77717	3.70875	0.000436657	0.000709033	13.7548	0.000436657	1	12.2733	19.6006	19.8398	18.5688	19.2777	12.2733	12.2733	18.3431	20.0977	20.0322	19.9664	12.2733	12.2733	12.2733	12.2733	17.6144	19.4832	20.5461	12.2733	12.2733	12.2733	12.2733	12.2733	12.2733	12.2733	12.2733	18.4494	27.1122	12.2733	19.7941	12.2733	18.6587	22.0663	21.9714	20.0358	19.7872	19.5861
12.5919	15.9332	1	Q9H0V1	TMEM168	14.2626	3.34134	5.79403	2.251e-07	6.27064e-07	33.5708	2.251e-07	1	12.2733	12.2733	17.6671	12.2733	12.2733	12.2733	12.2733	12.2733	12.2733	12.2733	12.2733	12.2733	12.2733	12.2733	16.7572	12.2733	12.2733	12.2733	12.2733	12.2733	12.2733	12.2733	12.2733	12.2733	12.2733	12.2733	12.2733	12.2733	12.2733	12.2733	12.2733	19.2203	20.1436	12.2733	18.7674	12.2733	16.6108
21.8916	23.5416	1	Q8TBQ9	TMEM167A	22.7166	1.65001	2.10236	0.0394468	0.0488389	4.41991	0.0394468	1	12.2733	21.6918	22.5851	23.5746	23.5084	23.2379	22.5267	24.5362	21.1407	22.2974	25.302	24.1275	24.5467	21.7945	22.8893	23.8735	23.3714	24.5383	23.1944	22.4747	12.2733	23.4457	12.2733	24.8062	23.6023	23.1936	22.8308	23.8838	12.2733	23.3178	23.254	23.2039	23.2987	12.2733	25.4699	22.0584	24.3169
16.8001	22.002	1	Q9HC07	TMEM165	19.401	5.20188	8.00525	3.08238e-11	1.9641e-10	64.084	3.08238e-11	1	19.0251	18.8019	20.0456	20.3714	18.6124	12.2733	12.2733	21.3064	12.2733	12.2733	12.2733	20.1202	18.292	12.2733	12.2733	12.2733	12.2733	18.1254	19.1492	19.1117	20.0334	19.4814	18.3973	20.5732	19.1758	12.2733	17.6398	19.2773	19.6126	18.6446	12.2733	22.2653	21.5888	21.1839	24.9872	22.8939	21.8611
24.2745	25.3601	1	Q9BVC6	TMEM109	24.8173	1.08569	3.78418	0.000341329	0.000563284	14.32	0.000341329	1	24.7356	25.0945	26.2184	25.1723	24.3141	24.0629	24.9312	24.6755	24.4118	21.9841	24.605	24.3605	24.9795	24.6153	23.6013	22.2397	25.4743	25.0788	24.4099	24.9725	24.8615	19.2953	24.47	23.8076	24.2145	24.0762	24.4649	23.9545	24.7016	24.714	24.011	25.592	25.9547	25.6515	26.4765	26.3125	24.3895
16.4323	19.6022	1	Q9NUM4	TMEM106B	18.0173	3.16985	3.61905	0.000583193	0.000930408	13.0975	0.000583193	1	12.2733	12.2733	12.2733	16.5924	18.2279	15.6942	12.2733	18.2853	19.3871	17.4883	18.5263	18.0767	18.8137	19.9654	18.7714	12.2733	18.1721	19.4848	19.4123	19.8593	12.2733	12.2733	12.2733	21.755	12.2733	16.702	17.45	17.8903	12.2733	18.8041	17.3117	12.2733	12.2733	12.2733	23.0753	20.6062	19.7188
12.9549	19.4708	1	Q9Y3Q3	TMED3	16.2129	6.51587	7.87643	5.20506e-11	3.1405e-10	62.0381	5.20506e-11	1	12.2733	12.2733	12.2733	12.2733	12.2733	12.2733	12.2733	20.3104	12.2733	12.2733	12.2733	12.2733	12.2733	12.2733	12.2733	12.2733	12.2733	12.2733	12.2733	12.2733	12.2733	12.2733	12.2733	18.8485	12.2733	12.2733	18.793	12.2733	12.2733	12.2733	12.2733	18.4771	21.488	22.4787	25.0038	22.8637	22.2869
17.6923	21.6388	1	Q969X1	TMBIM1	19.6656	3.94649	3.70175	0.00044669	0.000723691	13.7029	0.00044669	1	12.2733	12.2733	22.3915	12.2733	22.1582	21.6522	21.5943	21.893	20.4039	12.2733	21.2391	12.2733	21.2362	12.2733	21.411	21.8926	21.6391	21.2489	21.4654	12.2733	12.2733	12.2733	12.2733	12.2733	20.4933	22.1829	22.5934	22.7138	12.2733	20.701	12.2733	12.2733	12.2733	24.2317	24.3148	25.0578	24.0866
13.4081	19.2626	1	Q96EY4	TMA16	16.3354	5.85451	7.33163	4.76941e-10	2.29399e-09	53.7528	4.76941e-10	1	12.2733	19.6229	12.2733	12.2733	12.2733	12.2733	12.2733	18.9411	12.2733	12.2733	12.2733	12.2733	12.2733	12.2733	12.2733	19.4004	12.2733	12.2733	12.2733	12.2733	19.4676	12.2733	12.2733	12.2733	19.1148	12.2733	12.2733	12.2733	12.2733	12.2733	12.2733	21.7781	19.5341	21.2308	12.2733	20.5203	19.2328
21.5304	24.1497	1	Q92544	TM9SF4	22.8401	2.61935	11.7845	1.04392e-17	3.32924e-16	138.873	1.04392e-17	1	21.8775	22.3354	22.0738	22.2206	21.9584	21.8578	21.1422	23.3806	20.1614	21.2735	20.7721	21.037	21.5044	21.7855	20.8782	20.9769	22.393	21.4331	22.3318	17.7791	20.4221	22.0476	20.7608	22.3475	21.9082	21.4029	22.4259	21.4838	21.3329	22.2372	21.901	24.7357	25.3337	24.182	24.4144	24.378	24.0688
22.1093	24.6524	1	Q9HD45	TM9SF3	23.3809	2.54311	9.68117	3.58619e-14	4.23667e-13	93.7251	3.58619e-14	1	21.3842	21.8195	20.9986	22.734	21.9823	20.9786	22.2607	25.3412	20.7135	22.4242	22.5178	21.4074	21.9769	22.7873	21.8032	22.5512	22.2602	19.8213	22.5138	22.2031	22.2369	18.9579	21.4908	23.06	23.2095	21.5923	24.7425	21.7506	22.3888	22.7527	22.7275	24.5286	24.569	24.2607	26.8468	24.7861	23.7208
23.4886	25.1745	1	Q99805	TM9SF2	24.3315	1.68592	9.73522	2.89297e-14	3.50077e-13	94.7744	2.89297e-14	1	23.4875	23.6442	24.4416	23.9935	23.1578	22.4858	22.551	24.584	23.2934	23.1183	23.2603	23.8971	22.7545	23.4093	23.895	23.8898	24.1884	24.1271	23.783	22.6629	23.516	23.6978	22.6072	23.1677	23.4578	23.6146	24.1602	22.859	23.0887	23.3531	23.9988	25.2595	26.3772	26.0182	27.6219	25.2599	25.5253
19.0252	21.8533	1	O15321	TM9SF1	20.4393	2.82816	4.93997	5.87463e-06	1.25354e-05	24.4033	5.87463e-06	1	20.099	20.5025	12.2733	21.0368	19.4428	18.1793	19.5877	21.7969	18.5181	20.0796	20.0539	20.8875	17.6269	20.2647	20.7628	20.7148	21.0666	19.9017	20.8432	17.6841	12.2733	18.0997	17.7984	19.8609	18.7715	18.2115	20.9624	19.0539	12.2733	21.124	20.0301	20.7705	22.1466	12.2733	21.5887	22.1499	20.788
13.0937	15.8125	1	O60603	TLR2	14.4531	2.71876	4.12372	0.000109143	0.000193375	17.0051	0.000109143	1	12.2733	12.2733	12.2733	12.2733	12.2733	12.2733	12.2733	17.5075	12.2733	12.2733	12.2733	14.4809	12.2733	12.2733	12.2733	12.2733	12.2733	12.2733	16.1181	12.2733	12.2733	12.2733	12.2733	18.388	12.2733	12.2733	17.6499	14.9301	12.2733	12.2733	12.2733	12.2733	12.2733	12.2733	19.8972	12.2733	12.2733
17.3451	18.5967	1	Q9Y4G6	TLN2	17.9709	1.25158	2.2924	0.0251681	0.0319737	5.25511	0.0251681	1	16.6952	17.9072	20.0531	17.0343	18.1931	17.0388	16.6432	23.1022	12.2733	12.2733	18.8448	15.855	17.5719	16.797	17.702	18.9753	19.0366	18.6516	17.3829	17.0905	18.6788	17.2964	17.9619	13.9457	16.8917	16.4322	18.7036	16.8721	17.9621	15.9494	17.8838	20.2911	17.966	20.5486	19.1717	20.5892	16.1367
25.888	27.0922	1	Q9Y490	TLN1	26.4901	1.20427	10.0881	7.16225e-15	9.929e-14	101.769	7.16225e-15	1	25.6365	25.9148	26.7415	25.5924	25.673	25.6188	26.1057	26.8847	24.9098	24.9143	25.5657	25.5499	25.2419	25.773	25.528	26.004	26.0867	26.0713	25.8188	26.0539	26.0317	25.8528	25.6713	26.1376	25.8546	25.9803	26.8821	25.9574	25.9299	26.1426	26.4018	27.2574	26.773	26.3869	26.6027	27.5225	26.3146
12.6371	15.0949	1	Q9UKI8	TLK1	13.866	2.45778	4.75621	1.15646e-05	2.37004e-05	22.6215	1.15646e-05	1	17.5264	12.2733	14.6066	12.2733	12.2733	12.2733	12.2733	12.2733	12.2733	12.2733	12.2733	12.2733	12.2733	12.2733	12.2733	12.2733	12.2733	12.2733	12.2733	15.9667	12.2733	12.2733	12.2733	12.2733	12.2733	12.2733	12.2733	12.2733	12.2733	12.2733	12.2733	18.1657	15.6062	12.2733	20.8986	18.244	12.2733
12.5548	16.3459	1	Q04726	TLE3	14.4503	3.79105	6.46805	1.55919e-08	5.45929e-08	41.8357	1.55919e-08	1	12.2733	12.2733	16.3112	12.2733	12.2733	12.2733	12.2733	12.2733	12.2733	12.2733	12.2733	12.2733	12.2733	12.2733	12.2733	12.2733	12.2733	12.2733	12.2733	12.2733	12.2733	12.2733	12.2733	16.9636	12.2733	12.2733	12.2733	12.2733	12.2733	12.2733	12.2733	19.8674	12.2733	12.2733	20.0691	17.1356	12.2733
13.4737	18.5262	1	Q04724	TLE1	15.9999	5.05249	9.41743	1.02656e-13	1.08841e-12	88.688	1.02656e-13	1	18.4764	12.2733	12.2733	12.2733	12.2733	12.2733	12.2733	18.7245	12.2733	12.2733	12.2733	12.2733	12.2733	12.2733	12.2733	12.2733	17.0686	12.2733	12.2733	12.2733	12.2733	15.2937	12.2733	12.2733	12.2733	16.634	12.2733	12.2733	16.3337	16.6551	16.2128	17.9892	19.8036	19.2724	20.8006	19.5714	16.266
27.7389	29.4385	1	P29401	TKT	28.5887	1.69961	11.0717	1.56082e-16	3.47065e-15	122.583	1.56082e-16	1	27.3721	27.8569	28.6296	27.6404	27.5017	27.2247	27.352	28.754	27.3702	27.6131	27.2088	27.7004	27.9976	27.4267	27.7769	27.5863	27.9239	27.3614	27.7606	27.8565	28.1983	27.4971	27.2913	28.2386	27.5214	27.4375	28.4826	27.6675	28.2928	27.9735	27.3923	28.8835	29.3349	29.0946	29.3294	28.3737	29.2223
16.2388	18.3273	1	O95049	TJP3	17.2831	2.08846	3.16191	0.00239282	0.00351751	9.99766	0.00239282	1	15.8389	12.2733	19.1249	17.7704	16.7195	16.8063	12.2733	12.2733	12.2733	17.0291	12.2733	12.2733	12.2733	16.6945	16.8125	19.0168	18.4714	17.2728	16.1944	18.8003	19.5376	18.8084	18.3948	16.3734	16.5679	16.6596	16.2766	18.5448	18.9738	18.529	12.2733	19.7322	20.2473	21.2988	17.7278	20.6799	18.2281
20.704	21.8474	1	Q07157	TJP1	21.2757	1.14346	4.917	6.39721e-06	1.35833e-05	24.1769	6.39721e-06	1	21.2393	20.2833	21.2856	20.377	21.201	20.6878	19.2315	21.7551	19.2243	19.8169	21.1013	19.0051	19.7083	21.261	20.9245	21.6492	21.2763	21.4575	21.042	20.9941	21.0227	20.5497	20.5724	19.4488	19.9275	20.7246	21.5189	20.8165	21.1328	21.7298	20.8582	22.1332	22.4582	21.4415	21.1555	23.2493	20.9947
12.5025	16.5229	1	Q5JTD0	TJAP1	14.5127	4.02041	9.51473	6.95965e-14	7.64971e-13	90.5302	6.95965e-14	1	12.2733	12.2733	12.2733	12.2733	12.2733	12.2733	12.2733	14.5662	12.2733	12.2733	12.2733	12.2733	16.0777	13.2829	12.2733	12.2733	12.2733	12.2733	12.2733	12.2733	12.2733	12.2733	12.2733	12.2733	12.2733	12.2733	12.2733	12.2733	12.2733	12.2733	12.2733	16.4379	18.2495	12.2733	16.195	18.8672	15.7386
22.5823	24.4512	1	O75663	TIPRL	23.5167	1.8689	9.70282	3.29044e-14	3.93031e-13	94.1447	3.29044e-14	1	23.4158	22.3317	23.0673	22.318	22.2821	22.0264	21.4702	23.7003	21.7995	21.9307	22.705	21.8122	21.8359	22.4	22.6099	23.4876	23.2831	23.2663	21.8677	22.1051	23.0188	22.8853	22.7582	23.5143	22.4431	22.469	23.7418	22.466	20.2586	23.5908	23.1889	24.8831	24.1617	23.831	25.1929	24.2555	27.1173
13.7784	23.5516	1	P01033	TIMP1	18.665	9.77312	14.8188	2.11417e-22	3.09227e-20	219.598	2.11417e-22	1	12.2733	12.2733	12.2733	12.2733	12.2733	12.2733	12.2733	21.4905	12.2733	12.2733	12.2733	12.2733	12.2733	12.2733	12.2733	12.2733	12.2733	12.2733	19.0321	20.7178	12.2733	12.2733	12.2733	19.247	12.2733	12.2733	22.4998	12.2733	12.2733	17.3128	12.2733	22.6843	23.3394	23.1495	24.1182	24.2575	22.0306
22.4492	23.5837	1	Q3ZCQ8	TIMM50	23.0164	1.13456	5.30681	1.47759e-06	3.51043e-06	28.1622	1.47759e-06	1	23.0611	21.6183	22.4122	21.9445	23.3109	22.6668	22.8583	23.0664	21.3015	21.5639	22.8022	21.9196	20.8356	22.3888	22.0691	23.2375	23.1703	23.3777	22.1809	23.2147	23.2765	22.2885	22.6438	23.3294	22.5704	22.1946	22.353	22.5611	21.5051	23.1258	21.0751	24.6377	24.7261	24.3185	21.657	23.8748	23.4255
14.8645	18.355	1	O60830	TIMM17B	16.6098	3.49055	3.61046	0.000599471	0.000955199	13.0354	0.000599471	1	19.6174	18.9907	19.0156	12.2733	12.2733	12.2733	12.2733	12.2733	12.2733	12.2733	12.2733	12.2733	12.2733	21.189	20.4291	21.5146	18.3431	18.7042	18.5737	18.7519	12.2733	12.2733	12.2733	12.2733	12.2733	12.2733	12.2733	12.2733	12.2733	20.2045	12.2733	20.0843	18.9471	23.917	19.244	21.4031	22.0744
18.5004	21.9683	1	Q9NQ88	TIGAR	20.2343	3.46787	5.78275	2.35251e-07	6.52534e-07	33.4402	2.35251e-07	1	20.4595	20.2795	22.1762	19.964	18.6798	18.473	19.9253	21.5361	12.2733	12.2733	19.2049	19.6458	17.4667	12.2733	19.2512	19.7967	12.2733	12.2733	19.9294	19.0941	21.4882	20.3913	19.9287	21.0554	19.0173	19.4426	21.3354	20.8041	20.4492	20.0784	12.2733	22.8744	21.9971	22.0293	22.0763	20.7113	21.8974
20.0805	23.3131	1	Q01085	TIAL1	21.6968	3.23266	5.47172	7.85942e-07	1.98138e-06	29.9397	7.85942e-07	1	22.4107	22.7429	23.1975	20.7302	21.1774	19.8233	18.3293	22.1475	20.0341	21.5254	18.3165	12.2733	12.2733	18.9572	21.6593	12.2733	12.2733	21.62	21.0403	21.6455	22.4118	21.5396	21.2844	22.9825	20.5778	21.8759	21.5979	22.0058	21.201	21.6911	20.8769	23.681	23.836	23.8387	23.0471	23.0483	22.8022
14.1522	19.4633	1	P31483	TIA1	16.8078	5.31107	6.75968	4.83052e-09	1.87375e-08	45.6933	4.83052e-09	1	12.2733	12.2733	12.2733	12.2733	12.2733	12.2733	12.2733	19.1616	12.2733	12.2733	12.2733	12.2733	12.2733	12.2733	12.2733	12.2733	17.7038	12.2733	12.2733	17.7006	18.9579	15.4617	12.2733	19.8504	12.2733	12.2733	18.9201	19.1339	15.964	18.1267	12.2733	21.9566	20.485	21.5723	19.9662	18.1692	18.5645
19.6076	21.13	1	Q9P016	THYN1	20.3688	1.52236	2.74906	0.00775172	0.0105652	7.55735	0.00775172	1	16.8663	21.3148	12.2733	21.515	19.9787	20.6802	18.4782	18.7365	17.9786	18.5728	19.4795	21.0202	17.5954	21.566	20.9497	21.4217	19.8079	20.6302	17.8141	12.2733	19.893	20.4704	21.9128	20.5894	19.1237	20.7977	20.5811	22.0214	20.7275	21.8176	20.9489	22.6372	22.233	12.2733	21.1392	20.4635	20.8425
23.3249	27.147	1	P04216	THY1	25.236	3.82212	10.7089	6.32515e-16	1.18693e-14	114.681	6.32515e-16	1	22.604	22.3448	25.7177	21.1236	20.6594	20.9669	24.9435	25.6668	22.5581	22.4393	23.6975	23.2701	26.1806	22.0559	21.3164	22.9926	23.3795	22.1512	24.4891	25.6857	25.1143	22.1617	25.2551	25.6604	23.6474	21.6956	25.1938	23.5419	22.086	22.2198	22.2539	28.6881	27.6495	24.8779	27.7624	28.4845	26.431
18.2415	20.7533	1	Q9BV44	THUMPD3	19.4974	2.51175	5.55983	5.59541e-07	1.45306e-06	30.9117	5.59541e-07	1	18.4324	19.193	18.1515	18.8351	18.9607	12.2733	18.4707	20.1562	12.2733	18.7384	19.2226	12.2733	19.9817	21.038	19.0759	18.208	18.436	18.8706	20.8465	18.0585	17.8899	16.2526	17.1984	17.8894	17.998	19.3972	19.4617	17.6557	21.0866	20.0399	19.1216	19.9452	20.4454	21.5436	18.143	20.9082	20.6173
22.0374	23.1653	1	Q9NXG2	THUMPD1	22.6014	1.12799	5.99652	1.01634e-07	3.01687e-07	35.9583	1.01634e-07	1	22.6234	22.4611	22.595	21.8287	22.2801	21.886	21.5409	22.2321	21.7737	21.0254	22.109	22.2434	21.8644	22.4319	21.3781	21.7492	22.5573	22.0746	21.8927	21.5611	21.6753	21.4882	22.4611	22.2019	22.0213	21.964	22.6045	22.1173	22.2052	22.388	21.9229	24.5207	22.6129	23.0437	21.3254	23.0798	22.5129
21.3544	22.9683	1	Q9Y2W1	THRAP3	22.1614	1.61395	7.55933	1.89048e-10	9.96657e-10	57.1435	1.89048e-10	1	20.2376	21.129	20.8315	21.1073	21.5478	22.0824	19.5523	22.577	21.2689	21.1163	20.8573	19.3471	19.7524	22.3126	21.7516	21.4593	20.9666	22.1687	21.664	21.6327	21.4023	22.1067	21.1064	21.3795	21.6033	21.8122	22.2555	21.636	21.677	22.037	21.6079	22.3885	22.5623	22.7243	21.6819	23.4356	22.4924
12.8294	18.3453	1	Q6I9Y2	THOC7	15.5874	5.51585	9.05765	4.34641e-13	4.01407e-12	82.0411	4.34641e-13	1	12.2733	12.2733	12.2733	12.2733	12.2733	12.2733	12.2733	12.2733	12.2733	12.2733	12.2733	12.2733	12.2733	12.2733	12.2733	12.2733	12.2733	12.2733	12.2733	12.2733	17.7695	12.2733	12.2733	18.7006	12.2733	12.2733	12.2733	12.2733	17.5914	12.2733	12.2733	18.9885	18.4185	18.4119	12.2733	19.4165	12.2733
16.5669	21.0552	1	Q86W42	THOC6	18.8111	4.48831	7.42506	3.26305e-10	1.62001e-09	55.1315	3.26305e-10	1	18.6643	12.2733	18.4715	18.548	19.1323	16.2114	12.2733	19.2925	12.2733	12.2733	17.4261	12.2733	12.2733	18.7701	19.3569	12.2733	16.6229	17.2756	12.2733	17.5283	17.2877	19.1765	19.1745	19.9304	16.5439	17.075	17.3606	20.6647	20.8103	17.7909	12.2733	20.721	21.6924	22.1382	20.3825	21.2625	18.7449
14.8688	19.9914	1	Q13769	THOC5	17.4301	5.12255	8.86205	9.55964e-13	8.30726e-12	78.5359	9.55964e-13	1	15.5943	15.8378	18.2164	19.6787	18.5902	12.2733	12.2733	18.2772	12.2733	12.2733	12.2733	12.2733	12.2733	12.2733	16.3419	18.792	12.2733	17.4443	17.8622	12.2733	18.3244	12.2733	18.4327	16.2184	12.2733	12.2733	12.2733	12.2733	12.2733	18.3922	16.5583	21.1012	20.099	20.5712	19.6662	18.5879	21.7284
17.2796	21.0156	1	Q96J01	THOC3	19.1476	3.73608	6.61073	8.79699e-09	3.21761e-08	43.7018	8.79699e-09	1	19.1765	12.2733	20.8976	18.7896	18.8466	12.2733	12.2733	19.3245	17.3909	18.1237	18.7214	18.7846	17.3883	18.7164	17.6919	19.8389	19.0958	19.6278	18.7271	18.1973	18.6644	20.1558	12.2733	19.3326	12.2733	12.2733	12.2733	18.4299	18.4897	17.4379	17.9044	21.2673	18.9729	20.6779	21.6148	20.8734	20.1348
16.4067	20.5442	1	Q8NI27	THOC2	18.4754	4.13753	9.05993	4.30681e-13	3.98318e-12	82.0823	4.30681e-13	1	17.5967	14.7037	19.1949	17.2233	17.2402	12.2733	16.8115	18.8593	12.2733	12.2733	13.4147	14.7707	14.9617	15.9553	14.0399	17.5754	17.8563	19.6966	15.6285	17.9509	17.9365	17.1883	14.7967	18.7406	12.2733	15.7839	17.9056	20.6142	16.559	17.9042	18.6056	21.1847	19.8451	20.6907	21.4609	19.9668	20.5245
14.1639	19.7132	1	Q96FV9	THOC1	16.9386	5.54923	10.6983	6.59046e-16	1.22959e-14	114.454	6.59046e-16	1	16.9357	17.9733	12.2733	12.2733	12.2733	12.2733	16.6342	16.4335	12.2733	12.2733	12.2733	16.0333	17.0269	15.763	16.5219	12.2733	17.711	12.2733	12.2733	12.2733	12.2733	12.2733	12.2733	18.1098	12.2733	12.2733	12.2733	12.2733	19.3247	17.4229	12.2733	20.7294	21.1198	20.0574	21.37	19.03	20.2478
17.5404	20.2983	1	Q5TEJ8	THEMIS2	18.9193	2.75787	5.1935	2.27157e-06	5.23758e-06	26.9724	2.27157e-06	1	18.244	18.0567	18.2582	19.2217	17.3918	12.2733	17.5764	21.1855	16.7137	17.8622	16.8731	17.5644	16.4676	17.5111	18.6127	17.9638	19.5799	19.6111	16.3293	18.2209	17.9412	17.8362	12.2733	19.9694	17.2417	17.2453	19.606	17.0878	12.2733	19.729	17.0314	20.7834	12.2733	17.3271	20.2545	20.8622	20.3595
13.8993	19.6198	1	Q5T1C6	THEM4	16.7596	5.72044	7.32905	4.8197e-10	2.31646e-09	53.7149	4.8197e-10	1	12.2733	12.2733	12.2733	12.2733	12.2733	12.2733	12.2733	19.2784	12.2733	12.2733	12.2733	12.2733	12.2733	12.2733	12.2733	12.2733	20.1945	12.2733	12.2733	18.4417	18.6	12.2733	20.1906	12.2733	12.2733	12.2733	19.1741	12.2733	20.4421	12.2733	12.2733	22.0894	21.1672	22.5348	20.0486	20.4914	12.2733
12.5824	15.9372	1	P35443	THBS4	14.2598	3.35476	4.80047	9.83331e-06	2.03519e-05	23.0445	9.83331e-06	1	12.2733	12.2733	12.2733	12.2733	12.2733	12.2733	12.2733	12.2733	16.6562	12.2733	12.2733	12.2733	12.2733	12.2733	12.2733	12.2733	12.2733	12.2733	12.2733	12.2733	12.2733	12.2733	12.2733	12.2733	12.2733	12.2733	12.2733	12.2733	17.4737	12.2733	12.2733	12.2733	12.2733	15.288	12.2733	12.2733	17.4436
14.5209	23.8301	1	P35442	THBS2	19.1755	9.30917	12.7047	3.48082e-19	1.74689e-17	161.408	3.48082e-19	1	17.7091	12.2733	16.8643	18.8819	12.2733	12.2733	12.2733	12.2733	12.2733	12.2733	12.2733	12.2733	12.2733	19.9767	12.2733	12.2733	12.2733	17.9132	12.2733	20.4164	20.2993	12.2733	12.2733	21.7977	18.5878	12.2733	19.9633	12.2733	12.2733	12.2733	12.2733	24.0923	25.2836	23.3828	25.7714	24.5217	23.7325
19.8356	24.7306	1	P07996	THBS1	22.2831	4.89498	13.1755	6.36484e-20	4.33747e-18	173.595	6.36484e-20	1	18.8555	19.699	22.9861	18.7022	19.339	20.2798	22.3508	22.4983	17.986	17.9699	17.8982	17.2398	18.2733	20.2248	20.3354	18.8019	19.6088	19.2418	20.2719	20.0851	19.4012	19.1508	20.3166	22.6989	17.7377	19.6157	21.9072	19.8405	19.7998	20.3043	21.4839	25.3605	24.6999	24.6181	24.8509	23.7366	25.9333
13.1235	14.5433	1	Q6YHU6	THADA	13.8334	1.41978	2.28014	0.0259278	0.0328873	5.19903	0.0259278	1	17.7012	12.2733	12.2733	12.2733	12.2733	12.2733	12.2733	12.2733	12.2733	12.2733	12.2733	12.2733	16.8079	12.2733	12.2733	12.2733	12.2733	12.2733	16.0235	24.9184	12.2733	12.2733	12.2733	12.2733	12.2733	12.2733	12.2733	12.2733	12.2733	12.2733	12.2733	13.9766	12.2733	22.6533	18.273	17.8304	14.5262
13.4794	17.1246	1	Q8WUH2	TGFBRAP1	15.302	3.64526	6.86402	3.17091e-09	1.27665e-08	47.1147	3.17091e-09	1	16.6271	12.2733	12.2733	18.2176	12.2733	12.2733	12.2733	12.2733	12.2733	12.2733	12.2733	12.2733	12.2733	12.2733	12.2733	17.527	16.8173	17.4258	12.2733	12.2733	16.7897	12.2733	12.2733	14.526	12.2733	12.2733	17.6451	12.2733	12.2733	12.2733	12.2733	18.3169	17.4337	18.7878	19.0539	18.492	17.0666
12.8281	14.7791	1	P37173	TGFBR2	13.8036	1.95096	3.41428	0.00111246	0.00171396	11.6573	0.00111246	1	12.2733	15.8662	12.2733	12.2733	12.2733	12.2733	15.7529	12.2733	12.2733	12.2733	12.2733	12.2733	12.2733	12.2733	14.7138	12.2733	12.2733	15.046	12.2733	12.2733	12.2733	12.2733	12.2733	17.1876	12.2733	12.2733	12.2733	12.2733	12.2733	12.2733	12.2733	12.2733	12.2733	16.859	12.2733	16.8996	12.2733
24.1443	26.1161	1	Q15582	TGFBI	25.1302	1.97184	9.0251	4.95484e-13	4.54357e-12	81.4524	4.95484e-13	1	24.2574	24.2587	26.3697	23.7796	24.9544	22.6911	23.8674	23.7555	23.6701	24.3102	24.8951	23.8092	25.9513	23.7095	23.88	24.4493	24.3456	23.5666	24.2683	24.7698	24.2681	24.0637	24.5663	24.7767	22.4372	22.6913	24.2842	23.9231	24.9462	24.0847	22.8726	25.7965	25.4617	27.1368	24.5527	27.1574	26.3175
20.379	21.6362	1	O43294	TGFB1I1	21.0076	1.25711	2.54786	0.0132416	0.0174987	6.49158	0.0132416	1	21.0754	20.3229	23.1528	17.4557	20.7329	20.9034	20.3004	22.1272	18.8298	19.5841	18.5942	12.2733	19.3221	19.5941	20.5241	21.3452	20.9497	19.5245	19.2827	19.4372	22.3896	19.8965	22.3586	21.348	20.8308	21.0368	23.5639	21.783	20.0167	21.0418	22.1532	21.6714	22.2805	21.2724	21.9684	22.5665	19.4025
13.6104	17.9783	1	P01137	TGFB1	15.7944	4.36786	7.15216	9.87997e-10	4.47293e-09	51.1534	9.87997e-10	1	12.2733	12.2733	18.5454	12.2733	12.2733	12.2733	12.2733	12.2733	12.2733	12.2733	12.2733	12.2733	12.2733	17.2726	12.2733	12.2733	12.2733	12.2733	17.1444	12.2733	15.1137	12.2733	12.2733	19.7245	12.2733	12.2733	18.3377	16.3447	12.2733	12.2733	17.155	18.9431	17.6663	12.2733	16.8832	17.5795	17.3325
18.6822	23.7512	1	P02786	TFRC	21.2167	5.06902	9.11534	3.44656e-13	3.25774e-12	83.0893	3.44656e-13	1	18.3229	18.2663	12.2733	16.0941	19.6418	12.2733	20.3725	19.8215	18.8699	18.4451	21.6784	19.1021	23.0148	19.864	20.0671	19.75	18.0106	18.0063	19.8672	18.2296	16.7398	19.3994	12.2733	22.918	18.8162	19.0886	22.8851	19.1165	16.1517	19.1853	20.6027	22.1188	23.5196	21.408	25.8756	22.8478	23.2238
16.5872	20.2129	1	P10646	TFPI	18.4	3.62563	4.06231	0.000134633	0.000234872	16.5023	0.000134633	1	20.5612	12.2733	18.4299	12.2733	12.2733	12.2733	12.2733	20.6057	19.7814	12.2733	12.2733	18.5424	12.2733	17.306	16.3525	18.9204	20.4049	19.9534	19.6458	19.3413	17.7848	18.2796	18.1109	22.0221	12.2733	12.2733	20.3726	12.2733	20.5754	19.9345	12.2733	12.2733	20.5957	21.4038	12.2733	21.594	19.9702
14.5454	19.2047	1	Q9UBB9	TFIP11	16.875	4.65937	8.32507	8.40486e-12	5.97946e-11	69.3068	8.40486e-12	1	17.758	17.9179	16.4373	16.6399	16.0278	15.8416	12.2733	18.5953	12.2733	12.2733	12.2733	12.2733	12.2733	16.4753	12.2733	16.1647	16.0951	12.2733	16.3192	12.2733	12.2733	16.9464	12.2733	12.2733	12.2733	17.1859	15.376	12.2733	15.4758	17.5506	12.2733	21.344	20.319	20.4307	19.6842	19.5156	19.659
15.7411	20.5822	1	Q12800	TFCP2	18.1617	4.84106	7.02867	1.62946e-09	6.99543e-09	49.4022	1.62946e-09	1	18.653	12.2733	12.2733	19.2784	19.2469	12.2733	12.2733	18.819	12.2733	12.2733	12.2733	16.8985	12.2733	18.725	12.2733	17.8469	12.2733	18.4881	12.2733	12.2733	20.1367	20.5477	12.2733	20.6017	12.2733	18.9475	18.6911	20.1788	18.4284	12.2733	18.3881	22.4493	20.1829	20.4068	20.6116	21.1228	17.9601
18.5946	21.3064	1	Q9H5Q4	TFB2M	19.9505	2.71182	5.39252	1.06509e-06	2.60105e-06	29.0793	1.06509e-06	1	19.9605	19.5746	12.2733	20.8371	19.6899	19.6811	16.5745	20.5951	18.236	18.6597	20.2884	20.4058	16.2128	20.0774	20.2399	21.437	20.3483	20.923	21.033	16.3838	19.4733	17.2101	12.2733	19.4291	19.1106	18.3919	12.2733	18.1265	19.7904	19.7742	17.148	21.4954	22.8944	21.4962	21.862	20.3564	22.6738
14.0005	16.5121	1	Q8WVM0	TFB1M	15.2563	2.51158	3.35232	0.00134683	0.00204584	11.2381	0.00134683	1	17.4939	12.2733	12.2733	12.2733	12.2733	12.2733	18.3513	16.5792	12.2733	12.2733	12.2733	12.2733	12.2733	16.9701	12.2733	12.2733	17.7927	18.411	17.4201	12.2733	18.625	12.2733	12.2733	17.1383	12.2733	12.2733	12.2733	12.2733	12.2733	17.4967	12.2733	19.6837	17.0509	12.2733	19.1895	12.2733	12.2733
19.5205	22.0592	1	Q9Y6I9	TEX264	20.7899	2.53867	4.05437	0.00013832	0.000240722	16.4379	0.00013832	1	21.8485	21.5224	22.7422	19.8445	20.8119	19.3813	19.2952	20.8784	12.2733	12.2733	20.2458	12.2733	12.2733	20.9905	21.9591	20.8589	19.9465	20.098	20.9742	20.26	20.722	22.7903	20.2844	21.8556	20.3298	22.2207	21.1553	19.6031	12.2733	22.5529	20.5985	21.8544	23.2014	23.7956	19.9233	21.3329	20.7308
16.2105	18.0499	1	Q8IWB9	TEX2	17.1302	1.83939	2.48727	0.0154799	0.0202951	6.18652	0.0154799	1	12.2733	24.547	12.2733	15.9941	16.4707	15.6766	14.1214	16.3585	12.2733	17.3134	12.2733	12.2733	12.2733	19.6215	18.8011	12.2733	22.9298	15.9072	12.2733	12.2733	18.4808	17.0872	20.3543	20.5671	14.9753	16.3128	17.304	15.6178	16.1847	19.8819	17.5576	17.9026	17.7475	13.5603	13.5118	17.9868	16.5883
12.695	16.9053	1	Q9NXF1	TEX10	14.8001	4.21026	7.05155	1.48532e-09	6.41063e-09	49.7243	1.48532e-09	1	17.0129	12.2733	12.2733	12.2733	12.2733	12.2733	12.2733	12.2733	12.2733	12.2733	12.2733	12.2733	12.2733	12.2733	12.2733	12.2733	12.2733	12.2733	12.2733	17.0234	12.2733	15.857	12.2733	12.2733	12.2733	12.2733	12.2733	12.2733	12.2733	12.2733	12.2733	18.9349	17.9439	17.6125	21.3488	20.9124	16.7263
12.4589	17.0732	1	Q96BS2	TESC	14.7661	4.61432	5.12045	2.99218e-06	6.72889e-06	26.219	2.99218e-06	1	12.2733	12.2733	18.0282	12.2733	12.2733	12.2733	12.2733	12.2733	12.2733	12.2733	12.2733	12.2733	12.2733	12.2733	12.2733	12.2733	12.2733	12.2733	12.2733	12.2733	12.2733	12.2733	12.2733	12.2733	12.2733	12.2733	12.2733	12.2733	12.2733	12.2733	12.2733	24.0201	24.8787	20.2587	24.6149	12.2733	12.2733
19.2155	23.6973	1	Q9UGI8	TES	21.4564	4.48179	7.79912	7.12832e-11	4.17636e-10	60.8264	7.12832e-11	1	21.8311	21.2335	23.2197	19.2824	18.0856	12.2733	18.6849	22.2358	12.2733	12.2733	17.8444	17.9331	18.0649	19.5051	19.1053	19.7078	20.5406	19.7207	19.7751	22.0037	20.9376	20.4117	20.7508	21.9404	21.0295	18.5972	22.3937	21.2208	20.4614	20.0697	12.2733	25.2619	22.9621	23.3603	24.5256	23.6204	23.1687
16.3451	20.3085	1	Q9NYB0	TERF2IP	18.3268	3.96343	6.68735	6.4643e-09	2.4445e-08	44.7207	6.4643e-09	1	18.4811	19.7818	20.0619	18.0726	18.2431	18.2985	17.2017	18.8384	12.2733	17.7542	12.2733	12.2733	12.2733	12.2733	17.5224	19.8573	19.4939	18.3594	12.2733	12.2733	12.2733	18.027	12.2733	12.2733	18.0194	18.6658	19.1122	18.0331	12.2733	19.1433	18.7244	21.4428	19.0391	20.948	21.1509	20.7692	19.1855
13.2543	17.4159	1	Q15554	TERF2	15.3351	4.16165	7.98974	3.28298e-11	2.07762e-10	63.836	3.28298e-11	1	16.8916	15.8518	16.5512	12.2733	12.2733	12.2733	12.2733	17.381	12.2733	12.2733	12.2733	12.2733	12.2733	12.2733	12.2733	12.2733	12.2733	12.2733	12.2733	17.311	12.2733	16.401	12.2733	12.2733	12.2733	12.2733	15.9368	12.2733	12.2733	12.2733	12.2733	20.232	16.4591	16.1574	19.7302	18.7341	17.1817
13.4519	15.8408	1	Q99973	TEP1	14.6464	2.3889	4.50222	2.89769e-05	5.57659e-05	20.27	2.89769e-05	1	12.2733	12.2733	13.364	16.503	12.2733	12.2733	12.2733	17.5843	16.2624	12.2733	17.5918	12.2733	12.2733	14.8426	12.2733	17.5216	12.2733	17.1549	12.2733	12.2733	12.2733	12.2733	12.2733	16.1724	12.2733	12.2733	12.2733	12.2733	12.2733	12.2733	12.2733	16.9809	12.2733	12.2733	18.0353	16.086	15.7729
12.5244	15.8566	1	Q9Y4R8	TELO2	14.1905	3.33219	6.90834	2.65105e-09	1.08971e-08	47.7252	2.65105e-09	1	12.2733	12.2733	12.2733	12.2733	12.2733	12.2733	12.2733	14.0949	12.2733	12.2733	12.2733	12.2733	12.2733	12.2733	12.2733	12.2733	12.2733	12.2733	12.2733	12.2733	12.2733	12.2733	12.2733	12.2733	18.2377	12.2733	12.2733	12.2733	12.2733	12.2733	12.2733	17.7375	16.2797	12.2733	18.6131	12.2733	16.1316
12.5613	14.1586	1	O15040	TECPR2	13.3599	1.59733	4.52246	2.69534e-05	5.20884e-05	20.4527	2.69534e-05	1	12.2733	12.2733	12.2733	12.2733	12.3764	12.2733	12.2733	12.3257	12.2733	13.8292	12.2733	12.2733	12.2733	12.2733	12.2733	12.2733	12.2733	14.4716	12.2733	12.2733	12.2733	12.2733	12.2733	15.7008	12.2733	12.2733	12.2733	12.2733	12.2733	12.2733	13.8635	18.0543	14.7299	16.2757	12.2733	15.5422	12.2733
13.1409	16.0183	1	Q7Z6L1	TECPR1	14.5796	2.87742	5.31944	1.40813e-06	3.35648e-06	28.2965	1.40813e-06	1	12.2733	17.91	12.2733	12.2733	12.2733	12.2733	12.2733	12.2733	12.2733	12.2733	12.2733	15.8847	12.2733	12.2733	12.2733	12.2733	14.7852	12.2733	12.2733	14.4878	12.2733	12.2733	14.5384	16.1876	12.2733	12.2733	12.2733	14.5649	16.7247	12.2733	12.2733	19.2925	17.5145	12.2733	16.8001	15.3726	12.2733
16.332	19.3432	1	Q9Y2W6	TDRKH	17.8376	3.01115	4.26753	6.63698e-05	0.000121275	18.2118	6.63698e-05	1	12.2733	12.2733	17.3548	19.9886	18.8361	18.8472	15.196	12.2733	12.2733	18.2075	19.1965	16.1575	16.255	19.4714	16.7777	12.2733	18.4841	19.9219	18.5514	16.6299	12.2733	12.2733	12.2733	17.3761	17.2178	17.9092	19.3489	17.9219	12.2733	18.1582	18.0262	19.3903	21.1875	19.5925	16.2091	19.7453	21.2305
13.0275	16.6415	1	Q8NHU6	TDRD7	14.8345	3.61401	7.80215	7.04118e-11	4.13653e-10	60.8735	7.04118e-11	1	12.2733	12.2733	16.2926	12.2733	12.2733	12.2733	12.2733	12.2733	12.2733	12.2733	14.714	12.2733	12.2733	12.2733	12.2733	12.2733	16.3176	12.2733	12.2733	12.2733	12.2733	12.2733	12.2733	12.2733	12.2733	12.2733	16.3516	12.2733	15.5031	17.8412	12.2733	16.0478	16.6023	17.2468	16.732	14.3787	12.2733
12.9753	16.1781	1	O95551	TDP2	14.5767	3.20282	4.6436	1.74238e-05	3.47295e-05	21.5631	1.74238e-05	1	21.1344	12.2733	12.2733	12.2733	12.2733	12.2733	12.2733	12.2733	12.2733	12.2733	12.2733	12.2733	12.2733	12.2733	12.2733	12.2733	12.2733	12.2733	12.2733	12.2733	12.2733	12.2733	12.2733	20.3114	12.2733	12.2733	12.2733	12.2733	12.2733	12.2733	17.1376	18.2887	12.2733	12.2733	12.2733	12.2733	17.3643
13.3864	16.4915	1	Q9NUJ3	TCP11L1	14.939	3.10508	5.16087	2.56951e-06	5.86565e-06	26.6346	2.56951e-06	1	12.2733	12.2733	16.1971	12.2733	12.2733	12.2733	12.2733	17.3264	12.2733	12.2733	12.2733	12.2733	12.2733	12.2733	12.2733	12.2733	12.2733	12.2733	18.5066	12.2733	19.886	15.3156	12.2733	17.0082	12.2733	12.2733	16.1808	12.2733	12.2733	12.2733	12.2733	15.5839	17.9746	12.2733	18.0971	17.3044	12.2733
25.4603	26.655	1	P17987	TCP1	26.0576	1.19462	9.92599	1.35811e-14	1.76909e-13	98.5253	1.35811e-14	1	25.6206	25.6545	26.1076	25.4639	25.4294	25.3256	25.0436	25.9835	24.9742	25.6802	24.7593	24.9525	24.5406	25.6153	25.2642	25.1484	25.3163	25.5143	25.6054	25.2678	25.6881	25.7136	25.2836	26.0956	25.0877	25.7587	25.7671	25.6483	25.5688	25.6564	25.735	26.5117	26.3302	26.9541	27.3399	27.0718	26.9025
18.2075	21.5481	1	Q13428	TCOF1	19.8778	3.34062	8.56753	3.14456e-12	2.45572e-11	73.4026	3.14456e-12	1	18.6179	18.4475	18.9647	19.0809	17.2631	17.099	18.2855	19.3317	19.0865	18.3497	14.445	15.9435	20.5817	19.8986	18.244	18.5054	19.4555	17.2025	19.2876	19.0493	18.9436	18.6325	19.004	20.355	15.9855	16.1151	19.3828	19.1298	19.4896	17.9817	12.2733	22.0739	20.3284	19.4719	21.0588	21.4652	20.5446
17.1804	19.7225	1	Q13488	TCIRG1	18.4515	2.54208	3.52877	0.0007773	0.00122086	12.4522	0.0007773	1	19.3784	18.87	12.2733	20.0185	20.2298	19.4272	12.2733	20.6276	16.7807	12.2733	20.2248	18.5718	19.9514	16.8536	17.8739	12.2733	19.2205	19.5361	18.7568	12.2733	16.4806	12.2733	18.7651	20.1553	18.823	18.7767	19.9473	12.2733	12.2733	19.251	15.8873	19.3141	17.9483	18.251	22.8435	18.6509	21.3281
20.5562	22.7382	1	O14776	TCERG1	21.6472	2.18194	7.97339	3.50874e-11	2.19687e-10	63.575	3.50874e-11	1	20.2151	20.067	19.1424	19.6651	17.2118	21.5252	20.5709	22.658	21.4425	21.0209	21.0357	19.3074	21.0546	19.0074	20.9194	19.6836	20.4695	20.3069	20.1698	20.0158	21.6895	21.975	20.8589	20.8142	23.8332	19.6874	19.2941	20.7984	21.1501	20.9331	20.7202	23.0599	22.6599	24.2276	20.0644	23.194	23.3443
22.03	24.278	1	P23193	TCEA1	23.154	2.24805	9.84242	1.8907e-14	2.37677e-13	96.8733	1.8907e-14	1	20.6015	21.0289	23.2766	22.087	21.7161	22.6602	21.3375	23.7198	21.9039	22.3383	21.2411	21.9219	19.4626	22.6278	21.5807	22.1469	22.296	21.6095	21.9655	23.1202	22.0361	22.6937	21.8827	23.1319	22.6257	21.7404	22.1806	22.2155	22.7489	22.0921	20.9403	24.1	24	25.254	21.626	25.0533	23.017
15.804	18.5575	1	Q9Y4C2	TCAF1	17.1808	2.75357	3.9314	0.000209478	0.000355388	15.4559	0.000209478	1	16.1593	18.4282	12.2733	18.8152	12.2733	12.2733	15.565	18.6735	12.2733	12.2733	17.4925	18.3441	12.2733	16.8927	17.7406	16.2578	18.3322	12.2733	17.985	16.3036	18.5487	17.8715	12.2733	16.6436	12.2733	17.1041	17.3722	12.2733	15.5843	19.4223	17.6539	17.6569	21.4219	12.2733	18.5429	20.1742	12.2733
13.3606	16.201	1	Q12788	TBL3	14.7808	2.84047	4.53959	2.53488e-05	4.92818e-05	20.6079	2.53488e-05	1	16.3243	15.7445	12.2733	16.3012	15.3138	12.2733	12.2733	12.2733	12.2733	12.2733	12.2733	12.2733	12.2733	12.2733	12.2733	12.2733	16.842	17.6003	12.2733	16.0789	12.2733	12.2733	12.2733	17.6874	12.2733	12.2733	12.2733	12.2733	12.2733	12.2733	12.2733	19.5167	17.4057	16.2874	19.1084	16.1048	15.8794
19.8577	23.151	1	Q9BZK7	TBL1XR1	21.5043	3.29332	7.59815	1.61442e-10	8.67348e-10	57.7319	1.61442e-10	1	12.2733	21.5727	22.3663	21.1456	19.9289	12.2733	18.5052	21.422	18.4489	19.1725	18.0729	19.238	19.025	20.9781	19.9748	20.952	20.3978	21.0561	20.6865	21.2875	20.395	20.1692	20.1024	22.2264	18.8943	20.0965	21.052	21.58	20.4109	21.0974	20.7863	23.5457	22.7077	23.2092	24.1361	22.2411	23.1276
17.4404	19.9662	1	Q9UHD2	TBK1	18.7033	2.52578	4.37378	4.57215e-05	8.55495e-05	19.1299	4.57215e-05	1	18.8877	18.8415	19.2958	19.5349	18.323	16.5206	12.2733	18.4885	12.2733	12.2733	17.5949	18.7611	12.2733	12.2733	19.0208	19.1786	19.4612	19.1415	17.0724	18.1327	20.448	19.205	15.9954	19.0851	12.2733	18.7591	19.88	18.5403	19.1912	19.104	18.5492	21.5191	18.7834	19.8243	19.3048	19.2695	19.8397
15.9693	17.6421	1	Q8TEA7	TBCK	16.8057	1.67279	2.9673	0.00421649	0.00598106	8.80486	0.00421649	1	18.5317	15.5895	19.2066	15.2505	12.2733	16.0642	22.1384	18.5428	12.2733	16.5817	16.8805	14.8084	14.2378	16.6657	16.3677	12.2733	16.4513	18.0755	12.2733	12.2733	18.1864	17.7998	12.2733	15.9674	16.3831	15.7564	19.0381	15.934	16.0036	18.6739	12.2733	19.2635	18.5896	19.2692	17.7887	17.4254	17.4139
17.5816	22.1021	1	Q15813	TBCE	19.8418	4.52055	8.11664	1.95985e-11	1.30535e-10	65.8798	1.95985e-11	1	17.3625	18.1306	19.277	20.8409	17.0411	17.9334	17.6253	20.1882	12.2733	12.2733	20.2805	19.8376	12.2733	18.768	18.6757	19.9404	20.1069	12.2733	18.8563	18.2023	19.1987	19.0033	17.8455	20.0956	18.4356	18.9279	19.3239	12.2733	12.2733	19.1394	16.3522	22.3723	23.2746	23.3917	17.4549	23.1957	19.879
18.084	21.4741	1	Q9BTW9	TBCD	19.779	3.39007	10.1605	5.38545e-15	7.64592e-14	103.236	5.38545e-15	1	19.5963	18.8958	19.2847	18.3991	18.0057	16.1691	16.218	21.1607	16.9583	12.2733	17.7632	18.2977	17.8594	17.9959	14.5497	20.0358	19.4684	17.0949	18.1083	18.4487	19.5689	18.0681	17.5906	19.5765	18.134	18.2264	20.0207	18.9496	18.7479	17.3532	17.7849	21.1602	21.9602	22.4539	21.8811	21.7377	20.7324
15.4532	19.7488	1	Q15814	TBCC	17.601	4.29559	5.31425	1.43629e-06	3.42019e-06	28.2412	1.43629e-06	1	17.3991	18.2048	19.4457	18.1809	16.7819	12.2733	12.2733	18.0519	15.4179	12.2733	12.2733	12.2733	12.2733	12.2733	12.2733	25.6975	12.2733	12.2733	12.2733	12.2733	12.2733	19.2375	18.2305	12.2733	18.1842	12.2733	18.3463	25.2186	18.0276	12.2733	16.2514	21.2166	19.3787	20.9833	19.4995	17.8557	17.6468
21.5001	24.1355	1	Q99426	TBCB	22.8178	2.63538	9.45068	8.98805e-14	9.61796e-13	89.3154	8.98805e-14	1	20.8891	22.5282	22.0399	20.2933	20.5292	19.3174	21.3585	22.7834	20.0824	20.3557	21.2255	20.8814	18.9831	20.8923	21.5526	22.4245	21.1388	22.5897	20.2096	22.5734	23.3336	22.3231	22.1907	24.1686	20.9364	21.7973	21.9513	22.5686	23.1249	21.6601	19.8019	23.3607	23.6641	21.7904	23.3524	25.074	22.6615
19.9747	21.2238	1	Q66K14	TBC1D9B	20.5993	1.24915	3.71146	0.000432822	0.000703688	13.7749	0.000432822	1	20.4468	20.1292	20.7035	20.0711	19.9331	19.8658	19.6316	20.4477	17.7723	18.6823	20.3384	19.7119	12.2733	19.8251	20.8138	21.4954	21.1718	21.6568	20.2646	18.7981	21.0246	20.9902	19.287	20.8828	20.219	20.468	21.0853	20.0576	20.1149	21.1984	19.855	22.4788	22.0301	21.8761	20.6332	21.4724	21.6507
16.1589	17.7582	1	Q0IIM8	TBC1D8B	16.9586	1.59928	2.57901	0.0122084	0.0162095	6.65131	0.0122084	1	18.3086	18.547	18.8667	12.2733	19.9529	15.185	16.1881	12.2733	12.2733	16.4464	12.2733	12.2733	12.2733	17.6108	18.4903	16.7617	17.6793	16.1561	16.8224	17.9883	17.4945	16.443	12.2733	19.227	16.2868	19.0699	16.5629	18.2192	16.4603	17.9741	12.2733	18.463	19.9667	18.0342	12.2733	18.1692	19.4148
18.5307	21.8094	1	Q92609	TBC1D5	20.17	3.27874	6.86889	3.10909e-09	1.2588e-08	47.1817	3.10909e-09	1	19.6775	19.1138	20.7491	16.5835	17.4541	12.2733	18.0294	20.5065	12.2733	18.1009	12.2733	17.3626	18.3991	16.556	18.8839	19.5496	19.2873	20.2809	18.8747	22.1559	21.4277	19.429	18.2096	19.9971	19.5873	18.4697	19.347	20.5741	19.5076	19.2866	20.231	22.1905	20.8744	22.2768	24.7122	22.0043	20.1688
13.4033	18.2252	1	Q9UPU7	TBC1D2B	15.8142	4.82187	8.4364	5.35014e-12	3.96302e-11	71.1728	5.35014e-12	1	12.2733	12.2733	17.6446	12.2733	12.2733	16.8394	12.2733	18.205	12.2733	12.2733	12.2733	12.2733	12.2733	12.2733	12.2733	12.2733	12.2733	12.2733	15.9234	12.2733	12.2733	13.864	12.2733	17.0895	12.2733	12.2733	18.578	15.0736	12.2733	12.2733	12.2733	18.3495	18.4124	19.619	17.8696	19.2961	18.659
18.4869	20.5526	1	Q9NUY8	TBC1D23	19.5198	2.06561	3.81266	0.000310803	0.000516463	14.5364	0.000310803	1	17.2341	19.9078	18.8888	19.5381	20.0054	19.2726	12.2733	20.9808	18.0023	17.8445	20.1667	18.8031	12.2733	17.3511	19.5445	19.9655	21.1771	20.2175	19.5681	18.2111	12.2733	19.9633	20.2086	18.4848	16.6839	19.3519	20.2035	17.6258	18.1083	19.9613	19.0051	20.8122	20.8518	20.0719	22.8675	20.8897	20.7437
15.7743	20.0348	1	Q8WUA7	TBC1D22A	17.9045	4.26051	8.03487	2.73263e-11	1.76557e-10	64.5591	2.73263e-11	1	12.2733	12.2733	19.5581	17.9476	17.5888	18.1818	18.6639	16.9797	12.2733	17.575	12.2733	15.9363	12.2733	12.2733	18.3118	16.6939	18.4229	18.2219	12.2733	12.2733	16.7668	17.0241	12.2733	18.8895	12.2733	12.2733	18.4987	16.6471	18.099	17.6435	16.3467	21.5213	20.244	20.526	19.9266	20.7493	21.572
12.8133	16.8459	1	Q9BYX2	TBC1D2	14.8296	4.03262	6.67204	6.87502e-09	2.57936e-08	44.5162	6.87502e-09	1	12.2733	12.2733	15.8899	12.2733	12.2733	12.2733	12.2733	12.2733	12.2733	12.2733	12.2733	12.2733	12.2733	12.2733	12.2733	12.2733	12.2733	17.4982	17.426	12.2733	12.2733	12.2733	12.2733	12.2733	15.0207	12.2733	12.2733	12.2733	12.2733	12.2733	12.2733	15.7228	12.2733	19.2667	17.7658	17.723	16.1192
18.9975	20.9707	1	Q9NVG8	TBC1D13	19.9841	1.97317	5.37479	1.13988e-06	2.76596e-06	28.8884	1.13988e-06	1	20.4651	19.4644	20.1596	19.2982	19.2859	19.298	19.4924	17.2662	17.9055	12.2733	19.8123	18.5632	18.0229	18.5485	19.8063	20.1721	20.6174	20.472	19.9799	19.3812	20.0838	19.5957	18.6833	16.3781	18.5803	17.8849	18.6891	19.0702	20.4722	19.8414	19.3595	22.1746	20.9291	19.2179	19.7846	18.4696	20.3564
12.666	17.5763	1	Q8IV04	TBC1D10C	15.1212	4.91033	7.35916	4.26487e-10	2.06822e-09	54.1572	4.26487e-10	1	12.2733	12.2733	12.2733	12.2733	12.2733	12.2733	12.2733	18.4991	12.2733	12.2733	12.2733	18.2227	12.2733	12.2733	12.2733	12.2733	12.2733	12.2733	12.2733	12.2733	12.2733	12.2733	12.2733	12.2733	12.2733	12.2733	12.2733	12.2733	12.2733	12.2733	12.2733	21.9612	12.2733	12.2733	18.6334	19.4916	20.8593
15.629	17.8281	1	Q4KMP7	TBC1D10B	16.7285	2.19918	3.14494	0.00251611	0.00368119	9.89066	0.00251611	1	18.0708	17.9285	18.8438	12.2733	17.5032	12.2733	12.2733	19.2411	17.1502	12.2733	17.9732	12.2733	12.2733	17.1968	12.2733	16.6387	17.0467	18.0305	12.2733	16.0199	16.9339	18.4559	12.2733	18.7325	17.2385	18.0609	12.2733	17.1121	12.2733	19.0415	12.2733	19.1034	19.5724	17.8434	17.7774	18.5155	18.2331
13.5227	15.9713	1	Q86TI0	TBC1D1	14.747	2.44868	3.97711	0.000179667	0.000307227	15.8174	0.000179667	1	19.7733	12.2733	16.2539	12.2733	12.2733	12.2733	12.2733	15.0255	12.2733	16.1934	15.5383	14.1746	12.2733	12.2733	12.2733	12.2733	12.2733	12.2733	12.2733	12.2733	12.2733	15.6733	12.2733	12.2733	12.2733	12.2733	16.6974	12.2733	16.7208	15.4135	12.2733	15.9247	12.2733	12.2733	18.4623	16.128	12.2733
17.3504	22.2829	1	O14907	TAX1BP3	19.8166	4.9325	5.22491	2.01687e-06	4.68841e-06	27.2997	2.01687e-06	1	20.1068	12.2733	12.2733	21.0968	12.2733	20.465	19.8987	21.9345	12.2733	12.2733	20.967	12.2733	12.2733	20.6964	12.2733	20.4437	19.9568	19.889	12.2733	22.9631	12.2733	12.2733	22.7671	22.083	20.8016	20.2915	21.3573	21.4171	12.2733	12.2733	21.1742	24.6176	24.3586	24.0162	22.8331	23.6645	21.5089
14.2259	16.4904	1	Q17R31	TATDN3	15.3582	2.2645	2.98268	0.00403508	0.0057426	8.89637	0.00403508	1	17.1977	12.2733	16.9231	12.2733	12.2733	12.2733	17.4804	17.7362	17.8872	12.2733	18.5774	12.2733	19.782	12.2733	12.2733	12.2733	18.9184	12.2733	12.2733	12.2733	15.9744	18.0247	12.2733	12.2733	12.2733	12.2733	12.2733	12.2733	12.2733	17.0372	12.2733	18.6478	18.8938	20.1178	18.5519	17.7592	12.2733
21.3992	23.3642	1	Q6P1N9	TATDN1	22.3817	1.96498	8.02969	2.79083e-11	1.79959e-10	64.4759	2.79083e-11	1	21.9314	21.889	21.7456	21.5352	21.7107	21.5428	21.4884	21.3531	21.0057	21.0848	21.3078	20.6025	21.519	21.0546	20.7141	20.3396	20.9632	21.4297	20.1409	21.4773	21.7135	22.3966	22.0797	20.961	20.8408	21.1369	21.8084	22.2629	22.3215	21.8911	21.1288	23.9266	24.3647	24.2525	23.3746	23.7737	23.2439
14.621	16.4233	1	Q9UK61	TASOR	15.5221	1.80235	2.1723	0.0335298	0.0418493	4.7189	0.0335298	1	22.4651	22.0356	12.2733	21.7124	15.002	17.0682	12.2733	12.2733	12.2733	12.2733	20.4225	12.2733	21.8537	12.2733	12.2733	16.9454	12.2733	15.1085	12.2733	12.2733	12.2733	12.2733	12.2733	12.2733	21.1716	12.2733	12.2733	12.2733	12.2733	13.9999	12.2733	18.4051	22.129	14.078	21.9849	16.312	15.3371
24.7315	25.8995	1	P26639	TARS1	25.3155	1.16799	7.64111	1.35562e-10	7.42495e-10	58.3865	1.35562e-10	1	24.1148	24.187	24.4372	25.1862	25.0735	24.3969	24.4429	25.2519	24.4849	24.3893	25.5041	24.759	24.8812	25.3245	24.565	25.4106	24.8958	24.5053	25.0753	24.1156	25.0249	24.6856	23.3825	25.5769	24.9454	24.7524	24.8817	24.13	24.2255	25.4461	24.6247	25.6071	25.459	25.278	27.4227	24.7749	26.1732
23.4141	25.0442	1	Q13148	TARDBP	24.2292	1.63009	7.3972	3.65411e-10	1.78811e-09	54.7186	3.65411e-10	1	23.2895	23.0225	22.096	23.6469	23.5626	23.3892	23.1996	24.1376	20.7026	21.6811	23.6998	23.8022	20.8029	23.9499	23.8018	24.3337	24.0122	23.579	23.7808	23.4601	22.7497	23.9246	23.7015	24.136	24.1729	23.9256	24.3565	23.1463	22.9756	24.4756	24.3238	24.8913	24.1474	24.8191	22.898	25.1031	24.799
12.8761	17.1612	1	Q13395	TARBP1	15.0187	4.28512	7.35632	4.31436e-10	2.09066e-09	54.1154	4.31436e-10	1	12.2733	12.2733	12.2733	12.2733	12.2733	12.2733	12.2733	12.2733	12.2733	12.2733	12.2733	14.8259	12.2733	12.2733	12.2733	12.2733	12.2733	16.7	13.761	12.2733	12.2733	12.2733	16.035	12.2733	18.7326	12.2733	12.2733	12.2733	12.2733	12.2733	12.2733	18.8335	16.8828	20.6285	21.1525	15.8189	12.2733
23.0728	25.0007	1	O15533	TAPBP	24.0368	1.92791	3.63941	0.000546304	0.000876307	13.2453	0.000546304	1	19.3538	22.1426	19.7931	23.6426	22.6838	23.9362	23.8337	24.9173	22.6337	22.216	24.9091	24.2074	22.8446	23.4487	21.3347	22.3956	23.5016	23.5964	22.786	22.9165	22.8892	23.3506	21.6415	23.5648	24.1454	23.9684	24.7497	22.7358	22.9043	24.3051	23.9084	24.5403	23.6432	12.2733	27.9523	24.9075	23.8646
20.2511	23.2064	1	Q03519	TAP2	21.7287	2.95531	6.9591	2.15921e-09	9.05357e-09	48.4291	2.15921e-09	1	19.8204	19.2849	18.3307	21.0772	19.4287	20.6667	20.9356	22.7477	12.2733	21.2928	21.208	20.745	18.9951	19.2539	20.5924	18.339	20.9045	21.7243	20.2843	20.8018	20.0224	20.7037	19.2388	21.2266	21.4489	20.7996	22.3588	21.3104	20.5865	21.8092	19.5717	24.3827	22.3743	22.2942	25.4459	21.7596	21.587
20.8405	23.4987	1	Q03518	TAP1	22.1696	2.6582	6.76353	4.75614e-09	1.84821e-08	45.7454	4.75614e-09	1	20.1998	20.669	20.7142	21.2035	20.8803	21.0647	21.9182	22.3918	20.2511	12.2733	21.3348	22.7178	20.0382	20.353	19.9386	20.6258	21.7263	22.3964	20.6569	20.6783	21.236	20.6784	20.6561	20.017	21.48	21.2489	21.937	21.4913	21.6624	22.3173	21.2983	24.4781	22.7819	22.085	25.181	22.9117	21.4452
18.6483	20.5791	1	Q9H2K8	TAOK3	19.6137	1.93076	4.21033	8.09675e-05	0.000146379	17.7269	8.09675e-05	1	19.9783	18.963	19.1866	18.8475	17.1052	19.7294	18.4563	19.9244	16.9666	18.8055	17.2812	17.4036	12.2733	19.862	19.1731	18.7517	19.1019	20.4878	18.9029	18.6208	19.3745	18.7504	17.2232	19.8697	19.3396	18.5624	19.6349	19.6622	19.6394	17.8089	18.4118	21.1998	21.5742	20.666	12.2733	21.8292	21.1496
13.3079	16.4327	1	Q7L7X3	TAOK1	14.8703	3.12485	5.40628	1.01041e-06	2.484e-06	29.2279	1.01041e-06	1	12.2733	12.2733	12.2733	12.2733	12.2733	12.2733	12.2733	12.2733	12.2733	12.2733	12.2733	12.2733	20.6402	17.3659	17.6891	18.9773	12.2733	12.2733	12.2733	12.2733	12.2733	12.2733	12.2733	18.7664	12.2733	12.2733	12.2733	12.2733	12.2733	12.2733	12.2733	18.2793	18.4767	17.4737	12.2733	12.2733	17.0049
13.12	16.9736	1	Q92844	TANK	15.0468	3.85365	5.77418	2.43266e-07	6.72747e-07	33.3411	2.43266e-07	1	12.2733	12.2733	12.2733	12.2733	12.2733	12.2733	12.2733	12.2733	12.2733	12.2733	12.2733	12.2733	12.2733	12.2733	12.2733	12.2733	12.2733	12.2733	12.2733	12.2733	12.2733	18.0752	17.2343	18.9224	12.2733	12.2733	12.2733	12.2733	12.2733	14.9601	18.4218	20.4315	18.0027	18.5211	12.2733	18.1543	12.2733
13.8318	15.5315	1	Q9C0D5	TANC1	14.6817	1.69965	3.35015	0.00135584	0.00205857	11.2235	0.00135584	1	12.2733	14.0606	16.4054	13.7349	12.2733	12.2733	16.8757	15.205	12.2733	12.2733	12.2733	12.2733	12.2733	12.2733	12.2733	12.2733	15.3028	19.5341	12.2733	14.3543	14.809	18.2293	12.2733	16.5313	12.896	12.2733	13.5059	15.7157	15.2544	12.2733	12.2733	17.5516	15.2137	15.242	16.074	14.6886	14.8988
13.2214	18.3052	1	Q96BW9	TAMM41	15.7633	5.08373	8.67646	2.0234e-12	1.64774e-11	75.281	2.0234e-12	1	18.1484	12.2733	19.9905	12.2733	12.2733	12.2733	12.2733	12.2733	12.2733	12.2733	12.2733	12.2733	12.2733	12.2733	12.2733	12.2733	12.2733	12.2733	12.2733	18.3154	17.1378	12.2733	12.2733	12.2733	12.2733	12.2733	12.2733	12.2733	12.2733	17.1674	12.2733	20.403	17.7028	20.7822	17.7544	18.3712	19.2556
27.3265	28.3994	1	P37837	TALDO1	27.863	1.07292	7.56807	1.82445e-10	9.64203e-10	57.2757	1.82445e-10	1	25.7276	26.1004	26.5257	27.3417	27.6224	27.8054	27.6213	27.9723	27.31	27.3344	27.4395	27.3974	27.2202	27.79	27.3826	27.2932	27.3925	27.491	27.8168	27.0857	26.806	26.916	26.9698	27.7478	27.7166	27.4818	27.8886	27.3374	27.2513	27.9527	27.3839	27.1148	26.6937	27.3483	29.5788	28.6785	28.5309
14.1075	17.3978	1	Q9UI15	TAGLN3	15.7527	3.29032	3.39261	0.00118963	0.00182289	11.5098	0.00118963	1	20.2096	12.2733	12.2733	12.2733	12.2733	12.2733	19.0981	12.2733	12.2733	12.2733	12.2733	12.2733	12.2733	18.0552	12.2733	12.2733	12.2733	12.2733	12.2733	12.2733	19.1175	12.2733	12.2733	20.0531	12.2733	12.2733	20.0312	19.8762	18.6069	12.2733	12.2733	22.3176	21.3267	21.3356	12.2733	19.8242	12.2733
27.1014	29.4721	1	P37802	TAGLN2	28.2868	2.37069	12.0909	3.3244e-18	1.29019e-16	146.19	3.3244e-18	1	27.5153	26.4135	28.4456	26.5925	26.3905	26.3245	27.1883	28.3572	25.7419	25.6842	26.7131	26.7478	26.895	26.487	26.4923	26.5217	27.0575	26.2098	26.1432	28.0435	27.8111	27.6622	28.0242	28.0261	27.2833	26.9895	28.8222	27.4633	27.9786	26.7781	27.3417	29.8116	29.4851	29.3987	29.5124	29.3719	28.6839
25.7374	27.934	1	Q01995	TAGLN	26.8357	2.19659	6.46849	1.55646e-08	5.45265e-08	41.8413	1.55646e-08	1	24.2324	25.006	28.0491	23.8343	25.1367	24.9946	25.8913	27.6591	23.2835	24.2201	25.4687	26.476	25.6585	25.4582	25.1954	25.6452	25.3051	24.7627	25.7508	25.5977	26.6489	25.6019	26.4977	27.7757	25.4599	25.7655	28.7599	26.3775	26.0057	24.6027	26.7389	26.7723	28.5926	27.2978	29.2636	28.4544	27.048
14.202	17.3737	1	Q15545	TAF7	15.7878	3.17171	4.36335	4.74337e-05	8.86507e-05	19.0388	4.74337e-05	1	12.2733	12.2733	12.2733	12.2733	12.2733	16.9419	12.2733	18.105	12.2733	12.2733	12.2733	12.2733	12.2733	20.2412	12.2733	18.1521	17.7902	12.2733	12.2733	12.2733	12.2733	16.1517	17.0887	12.2733	17.821	12.2733	17.3635	12.2733	18.0521	12.2733	17.0891	20.9998	18.5525	20.4277	12.2733	18.5474	17.3695
12.8512	16.7459	1	P49848	TAF6	14.7986	3.89469	7.09866	1.22726e-09	5.44946e-09	50.3909	1.22726e-09	1	12.2733	12.2733	12.2733	12.2733	12.2733	12.2733	12.2733	12.2733	12.2733	12.2733	12.2733	12.2733	12.2733	12.2733	12.2733	12.2733	16.0045	15.6529	15.722	12.2733	12.2733	12.2733	12.2733	15.5326	12.2733	12.2733	12.2733	16.371	12.2733	12.2733	12.2733	18.7255	17.5359	12.2733	15.1985	19.1306	12.2733
12.8321	15.7299	1	O00268	TAF4	14.281	2.8978	5.47383	7.79574e-07	1.96686e-06	29.9628	7.79574e-07	1	16.3569	16.1096	12.2733	12.2733	12.2733	12.2733	12.2733	12.2733	12.2733	12.2733	17.5795	12.2733	12.2733	12.2733	12.2733	12.2733	12.2733	12.2733	12.2733	12.2733	12.2733	12.2733	12.2733	12.2733	12.2733	12.2733	12.2733	12.2733	16.3698	12.2733	12.2733	17.7267	16.4398	15.1844	12.2733	17.619	12.2733
21.3111	23.381	1	Q92804	TAF15	22.346	2.06994	10.4436	1.77586e-15	2.93288e-14	109.068	1.77586e-15	1	20.5435	21.0851	21.1244	21.2744	18.7295	20.7382	20.1408	21.8787	21.4572	21.0645	21.5562	20.8183	21.7887	22.1586	22.1823	21.7712	21.9927	21.697	21.8771	21.2092	19.142	21.3555	21.8972	23.4242	21.8089	21.7385	22.1735	21.016	20.6323	20.8663	21.501	23.3379	23.1174	23.436	22.8857	23.2921	22.8908
14.7529	19.9002	1	Q12962	TAF10	17.3265	5.14728	6.5729	1.02407e-08	3.69351e-08	43.203	1.02407e-08	1	12.2733	12.2733	12.2733	12.2733	12.2733	12.2733	12.2733	19.4419	12.2733	12.2733	12.2733	12.2733	12.2733	12.2733	18.1088	19.1361	12.2733	16.937	12.2733	18.8337	20.0531	21.1069	19.15	20.6237	12.2733	12.2733	12.2733	19.2469	19.2363	12.2733	12.2733	21.709	20.1408	12.2733	19.5112	21.6671	20.2573
13.6193	16.9865	1	O95359	TACC2	15.3029	3.36721	6.34527	2.54718e-08	8.49584e-08	40.2624	2.54718e-08	1	12.2733	12.2733	14.324	13.7884	14.9717	12.2733	12.2733	15.9248	15.5519	12.2733	16.4622	12.2733	14.8941	12.2733	12.2733	12.2733	12.2733	12.2733	12.2733	12.2733	15.6683	17.2039	12.2733	18.0346	12.2733	14.74	15.6628	14.0519	12.2733	12.2733	12.2733	15.6539	12.2733	16.8143	20.3379	18.0217	17.0256
15.0309	20.2413	1	O75410	TACC1	17.6361	5.21036	8.66554	2.11481e-12	1.71785e-11	75.0916	2.11481e-12	1	12.2733	12.2733	16.839	15.3886	20.3051	12.2733	12.2733	12.2733	12.2733	12.2733	16.8022	12.2733	12.2733	16.7933	12.2733	12.2733	17.8541	12.2733	16.5467	17.7664	18.3872	16.848	14.8327	16.898	12.2733	12.2733	16.7382	17.5592	20.9487	17.3272	16.2985	20.2342	20.7624	20.1499	20.1269	21.2293	18.6954
19.2212	21.0639	1	Q15750	TAB1	20.1426	1.84267	4.17975	9.00028e-05	0.000161675	17.4703	9.00028e-05	1	21.2505	19.6777	19.262	20.8444	20.7083	20.3948	17.5844	20.8667	12.2733	17.045	20.7304	12.2733	16.8678	20.7205	20.2049	19.4327	19.3109	20.3393	19.8181	17.037	19.7713	20.4739	17.6542	20.4797	20.1543	21.0542	20.8852	18.8742	19.9482	19.5418	20.3797	22.0808	20.5219	21.5499	21.6882	22.0227	21.4976
12.664	16.9341	1	Q8N2H4	SYS1	14.799	4.27016	5.14186	2.76043e-06	6.25955e-06	26.4387	2.76043e-06	1	12.2733	12.2733	18.2603	12.2733	12.2733	12.2733	12.2733	12.2733	12.2733	12.2733	12.2733	12.2733	12.2733	12.2733	12.2733	12.2733	12.2733	12.2733	12.2733	12.2733	12.2733	18.3977	12.2733	12.2733	12.2733	12.2733	12.2733	12.2733	12.2733	12.2733	12.2733	21.927	12.2733	21.8221	22.4158	12.2733	12.2733
21.344	24.3053	1	Q16563	SYPL1	22.8246	2.9613	5.07194	3.5902e-06	7.94087e-06	25.7246	3.5902e-06	1	12.2733	20.5965	22.7515	21.8378	22.8349	22.9623	23.0254	23.5538	22.4727	22.6386	23.1735	22.6191	23.4535	22.7268	22.0889	22.5459	12.2733	22.7417	23.2508	20.1126	21.1992	21.456	22.4521	22.8318	22.2021	22.4586	23.0676	18.1216	12.2733	22.4203	23.2476	23.2513	24.4475	22.7227	26.7877	25.457	25.2776
14.472	17.8276	1	Q9UMZ2	SYNRG	16.1498	3.35557	6.93278	2.40174e-09	9.97361e-09	48.0634	2.40174e-09	1	12.2733	17.8324	12.2733	17.6222	12.2733	12.2733	12.2733	16.0069	12.2733	15.7082	12.2733	12.2733	12.2733	12.2733	15.8248	18.0731	16.4207	14.1746	16.1012	12.2733	16.4236	17.0106	17.1621	17.0669	13.8685	12.2733	16.3757	15.5493	12.2733	12.2733	15.5857	19.559	18.8631	18.5231	17.0723	18.8256	17.9891
15.884	19.4287	1	Q9UMS6	SYNPO2	17.6564	3.54469	4.38981	4.32059e-05	8.10612e-05	19.2704	4.32059e-05	1	15.0882	12.2733	19.0745	16.5966	17.1806	15.1198	17.8455	18.3793	12.2733	16.5867	12.2733	12.2733	12.2733	12.2733	16.1813	12.2733	12.2733	12.2733	12.2733	19.5299	19.797	19.9983	18.2148	17.4645	12.2733	20.4261	20.4936	19.8086	19.47	17.8701	12.2733	23.5062	18.823	19.1545	12.2733	21.9744	19.5654
16.9807	18.6265	1	Q8N3V7	SYNPO	17.8036	1.64579	2.24805	0.0280124	0.0353101	5.05374	0.0280124	1	18.2364	16.6947	19.3381	18.385	16.9456	12.2733	16.6155	17.4541	12.2733	12.2733	12.2733	16.449	12.2733	16.0584	12.2733	17.0208	18.0867	16.289	16.6675	19.5134	23.9637	20.2556	17.6397	18.275	18.9709	16.3824	19.7687	19.9253	19.9652	18.0222	15.8378	21.1875	12.2733	18.3179	12.2733	20.1421	19.3194
13.2676	17.2997	1	O15056	SYNJ2	15.2836	4.0321	7.3807	3.90751e-10	1.90348e-09	54.4748	3.90751e-10	1	12.2733	17.1381	12.2733	12.2733	12.2733	12.2733	12.2733	17.5658	12.2733	12.2733	12.2733	12.2733	12.2733	12.2733	19.4252	12.2733	12.2733	12.2733	12.2733	12.2733	12.2733	12.2733	12.2733	20.8468	14.6595	14.8279	12.2733	12.2733	12.2733	12.2733	12.2733	17.762	17.3417	17.5877	18.4071	19.5189	17.6626
13.9821	15.8505	1	O43426	SYNJ1	14.9163	1.8684	3.32322	0.00147235	0.00222294	11.0438	0.00147235	1	12.2733	12.2733	12.2733	12.2733	17.0169	12.2733	12.2733	16.6745	15.8796	19.6742	12.2733	12.2733	12.2733	15.5008	12.2733	12.2733	17.2779	16.2801	18.1511	12.2733	12.2733	12.2733	12.2733	14.9003	12.2733	15.563	12.2733	12.2733	14.8447	18.4912	12.2733	16.8836	12.2733	15.9092	16.852	16.0723	14.8284
21.1603	25.1165	1	O43760	SYNGR2	23.1384	3.9563	5.96053	1.17123e-07	3.44396e-07	35.5279	1.17123e-07	1	22.1273	23.2457	22.6285	22.5258	12.2733	21.7155	20.64	24.2941	21.3121	23.2598	12.2733	21.7884	23.32	12.2733	22.1975	22.2223	19.9816	23.8656	22.3814	23.6711	23.4541	12.2733	21.8925	23.5367	23.533	23.8757	22.9557	21.0751	21.5178	21.4154	22.4418	25.408	26.3332	22.3453	27.8234	25.7566	26.1319
13.5977	17.5928	1	O43759	SYNGR1	15.5952	3.99516	3.89758	0.000234544	0.000395736	15.1911	0.000234544	1	12.2733	12.2733	12.2733	12.2733	12.2733	12.2733	12.2733	12.2733	12.2733	12.2733	20.2307	12.2733	21.5561	12.2733	12.2733	12.2733	12.2733	20.1855	12.2733	12.2733	12.2733	12.2733	12.2733	12.2733	12.2733	12.2733	20.0917	12.2733	12.2733	12.2733	20.3585	12.2733	22.9097	12.2733	21.5448	22.2551	12.2733
13.9355	15.4723	1	Q6ZMZ3	SYNE3	14.7039	1.53673	2.45087	0.0169835	0.0221141	6.00676	0.0169835	1	12.2733	15.3461	17.322	12.2733	12.2733	12.2733	12.2733	12.2733	12.2733	12.2733	12.2733	16.4589	12.2733	15.3277	15.001	17.0297	15.7635	16.0253	17.0792	12.2733	12.2733	15.6105	12.2733	12.2733	12.2733	12.2733	12.2733	17.1588	20.6865	12.2733	12.2733	17.8943	15.728	18.182	15.8354	17.9121	12.2733
18.6162	19.7348	1	Q8NF91	SYNE1	19.1755	1.11863	3.25449	0.00181391	0.00270644	10.5917	0.00181391	1	20.2934	20.9498	18.4984	19.4925	19.352	18.6309	19.4053	19.0791	16.8259	16.2495	18.7539	14.4286	18.5531	17.4555	18.0946	18.9309	19.5177	22.5491	18.7508	18.0326	18.8873	18.2222	17.925	19.1569	18.6469	18.1965	18.2714	19.0386	17.6725	18.9338	18.3068	21.6976	21.5205	19.1711	19.3546	20.1234	19.13
24.8996	26.6203	1	O60506	SYNCRIP	25.7599	1.72071	14.9928	1.17902e-22	1.95717e-20	224.784	1.17902e-22	1	25.3392	25.4426	25.5823	25.2216	25.0363	24.9412	24.5259	25.8111	24.1812	24.7422	24.5998	24.7447	23.9829	24.9499	25.1895	24.8115	24.8558	24.9886	24.6529	24.4808	24.197	24.6704	24.2416	24.9033	25.2557	25.2488	25.4626	24.8709	24.8871	24.9565	25.1133	27.3451	26.313	27.2464	26.7342	26.9768	26.5926
17.0686	20.9306	1	Q92797	SYMPK	18.9996	3.86191	9.22155	2.24974e-13	2.22025e-12	85.0369	2.24974e-13	1	18.6132	18.9335	19.0609	16.7348	14.812	17.527	16.2692	19.5222	12.2733	15.2174	17.728	15.1118	14.4584	17.79	18.3061	18.7727	18.9362	16.7612	18.5957	12.2733	18.125	18.4083	12.2733	16.9604	18.129	17.3906	17.4278	18.4154	18.1662	18.2703	17.8651	21.9627	20.1104	21.6784	21.9866	21.0898	20.4974
17.4047	21.2603	1	P43405	SYK	19.3325	3.85556	5.96383	1.15608e-07	3.40356e-07	35.5673	1.15608e-07	1	18.7664	18.4566	16.7093	18.6666	12.2733	16.9683	18.6944	21.5034	17.6158	21.6197	12.2733	12.2733	12.2733	12.2733	16.5	18.0218	17.3512	17.7486	18.3246	20.3134	18.6351	17.6068	17.5873	21.1024	12.2733	18.5671	20.3217	19.0619	18.8912	17.4348	19.4371	23.0479	12.2733	17.906	23.879	21.9466	21.2594
19.3077	22.7534	1	Q9UH65	SWAP70	21.0306	3.44564	11.8238	9.00667e-18	2.93011e-16	139.802	9.00667e-18	1	18.9547	19.2519	21.1554	17.246	18.3108	17.5176	18.8558	20.4968	18.2388	16.0551	19.4379	19.1905	18.3163	19.0094	18.2673	19.9527	20.8632	20.5109	20.5518	18.7448	20.0705	18.7032	18.6882	20.2678	19.9643	19.6915	21.0397	19.9677	19.6796	21.0223	18.5171	23.7457	21.2335	22.2816	22.1541	23.2428	21.6892
15.3896	17.9424	1	O95425	SVIL	16.666	2.55281	4.4198	3.88553e-05	7.33808e-05	19.5346	3.88553e-05	1	15.3237	16.48	17.7962	12.2733	12.2733	12.2733	15.3278	12.2733	14.2988	14.895	16.2391	15.3695	16.3466	12.2733	12.2733	14.485	17.1619	17.2208	16.614	16.2939	18.0755	17.3378	14.7775	18.0668	16.1924	13.6291	16.8484	15.6014	16.9387	16.8835	15.2344	20.4343	20.5072	20.2558	20.3012	20.5419	12.2733
20.6548	22.1666	1	Q9UGT4	SUSD2	21.4107	1.51184	2.73404	0.00807508	0.010969	7.47495	0.00807508	1	18.7065	19.7228	23.7677	19.9926	21.6976	18.5442	20.9677	20.9562	20.7646	19.5908	22.1718	20.9537	22.7926	20.3193	21.0157	18.5728	21.7895	21.0275	19.217	21.438	20.9307	20.0507	21.5388	18.3036	20.4913	19.98	24.1602	21.2789	17.0743	21.1346	21.3461	21.5512	20.9619	23.3773	19.227	25.1281	20.3822
13.4259	16.6895	1	O75683	SURF6	15.0577	3.26355	4.81895	9.18762e-06	1.90827e-05	23.2223	9.18762e-06	1	12.2733	12.2733	12.2733	12.2733	12.2733	12.2733	12.2733	12.2733	12.2733	18.0924	12.2733	12.2733	12.2733	12.2733	17.798	18.8585	12.2733	18.2358	18.5228	12.2733	12.2733	12.2733	15.0475	12.2733	12.2733	12.2733	12.2733	12.2733	15.09	12.2733	12.2733	12.2733	16.2352	17.3217	12.2733	18.7181	18.6798
17.084	19.1016	1	Q15526	SURF1	18.0928	2.01754	2.47269	0.0160672	0.0210012	6.11419	0.0160672	1	22.4449	21.3972	22.1613	19.914	20.2337	18.2476	19.9296	20.013	12.2733	19.0715	20.5844	12.2733	20.0995	20.6766	12.2733	19.9309	12.2733	19.5513	18.6193	12.2733	20.0653	12.2733	12.2733	19.1749	12.2733	12.2733	12.2733	19.3626	20.848	12.2733	12.2733	21.5902	22.1242	21.5177	20.3233	20.799	18.1965
19.9007	21.5847	1	Q8IYB8	SUPV3L1	20.7427	1.68405	6.47051	1.54388e-08	5.41152e-08	41.8676	1.54388e-08	1	20.5879	20.3905	20.2059	21.2107	20.731	19.1393	18.8628	20.6732	17.9117	18.8819	20.015	19.2402	18.9561	20.962	19.1195	21.4539	19.7835	19.635	20.818	19.46	19.7597	19.9746	19.931	20.5123	18.8922	19.3725	19.8212	20.0195	21.623	19.5944	19.3827	22.5654	22.9899	22.9531	21.6196	21.7826	21.9821
16.8976	20.3486	1	Q7KZ85	SUPT6H	18.6231	3.45101	7.64526	1.3329e-10	7.30666e-10	58.4501	1.3329e-10	1	17.9764	16.6862	19.0508	12.2733	17.4782	18.3937	16.4393	18.5309	12.2733	12.2733	17.009	17.0962	18.9878	16.0012	17.3313	18.1953	18.0358	18.4314	18.4336	15.7269	16.759	17.7681	15.308	19.5025	17.2519	19.2917	17.7256	12.2733	16.6012	18.9298	15.7915	20.3036	20.3109	20.4213	20.267	20.8362	19.4167
18.5501	21.8764	1	O00267	SUPT5H	20.2133	3.32633	10.0915	7.06573e-15	9.81621e-14	101.839	7.06573e-15	1	19.6576	19.5866	19.514	19.8049	18.873	17.8262	18.3773	20.0478	16.4972	17.832	18.2325	17.7871	12.2733	18.2959	19.4329	19.0515	20.2644	18.4815	19.2315	17.2503	19.458	18.0876	17.7228	20.025	19.1937	17.7482	19.5529	17.9976	18.9822	20.8613	17.107	22.6779	21.9699	22.3965	21.4469	21.4862	21.4165
16.8309	20.6302	1	Q9Y5B9	SUPT16H	18.7305	3.79927	6.74411	5.14347e-09	1.98325e-08	45.483	5.14347e-09	1	17.6908	17.8449	12.2733	17.5298	17.6406	18.7987	18.1787	18.2504	12.2733	12.2733	18.2732	18.7277	15.5449	18.1876	18.8181	19.4158	18.0613	19.2779	20.788	18.2907	12.2733	12.2733	12.2733	18.3659	16.8497	17.097	18.8288	16.3127	12.2733	20.7421	16.3299	19.9852	18.8843	19.6318	21.1008	16.9938	18.959
20.1738	21.7189	1	Q9UH99	SUN2	20.9464	1.54506	3.51867	0.000802507	0.00125767	12.381	0.000802507	1	20.7062	19.4131	21.9093	20.5083	20.6869	19.4401	19.5159	20.7278	12.2733	18.9059	21.2294	21.0574	21.8664	20.2395	19.6856	20.481	22.6656	20.6149	20.3619	20.5513	20.4947	20.0394	19.9201	19.8949	19.2455	19.2957	19.9828	22.1286	21.4721	20.7607	19.3149	23.622	22.3389	22.9843	22.5522	23.3602	20.6441
13.3326	16.0642	1	O94901	SUN1	14.6984	2.73166	4.07033	0.000131004	0.000229097	16.5676	0.000131004	1	19.7793	19.5404	16.7019	12.2733	12.2733	12.2733	12.2733	12.2733	12.2733	12.2733	12.2733	12.2733	12.2733	12.2733	12.2733	12.2733	12.2733	12.2733	17.3006	12.2733	12.2733	12.2733	12.2733	15.7919	12.2733	12.2733	12.2733	17.3637	12.2733	12.2733	12.2733	15.7999	16.5131	18.5773	16.4336	14.8945	17.6936
22.6492	24.8943	1	P63165	SUMO1	23.7718	2.2451	8.6917	1.90244e-12	1.56102e-11	75.5457	1.90244e-12	1	20.9611	21.9681	20.1431	24.3414	23.0865	23.6831	23.4164	23.4602	21.8932	21.2308	22.6589	22.0643	23.0785	23.3525	23.4476	22.1641	22.188	21.3903	21.9269	22.4267	22.653	23.1831	22.6177	24.1601	22.9025	23.4783	23.6389	24.0009	21.0623	23.0896	22.458	24.4561	24.4649	21.1445	24.4166	24.5975	24.9511
16.8789	18.7317	1	Q8NBK3	SUMF1	17.8053	1.85281	2.31429	0.0238608	0.0303786	5.35595	0.0238608	1	18.9524	18.7689	19.3057	19.3123	12.2733	12.2733	18.8308	19.8934	12.2733	20.1711	12.2733	20.1222	19.5045	19.8117	19.3667	12.2733	12.2733	12.2733	19.9088	18.8556	19.2302	20.5703	18.8664	19.2582	12.2733	12.2733	12.2733	19.2695	19.9077	18.3322	12.2733	17.663	20.2594	21.0043	16.6981	18.2108	20.798
12.528	19.9691	1	O00338	SULT1C2	16.2486	7.44107	9.77798	2.44127e-14	2.99657e-13	95.6088	2.44127e-14	1	12.2733	12.2733	12.2733	12.2733	12.2733	12.2733	12.2733	12.2733	12.2733	12.2733	12.2733	12.2733	12.2733	12.2733	12.2733	12.2733	12.2733	12.2733	12.2733	12.2733	12.2733	12.2733	12.2733	20.1714	12.2733	12.2733	12.2733	12.2733	12.2733	12.2733	12.2733	20.5759	23.1839	19.5713	12.2733	21.2025	23.0678
13.1406	16.6051	1	Q8IX01	SUGP2	14.8729	3.46455	5.04404	3.98578e-06	8.73694e-06	25.4423	3.98578e-06	1	12.2733	12.2733	12.2733	12.2733	12.2733	12.2733	12.2733	20.4526	12.2733	12.2733	12.2733	12.2733	12.2733	12.2733	12.2733	15.7026	17.6273	12.2733	12.2733	18.8969	12.2733	12.2733	12.2733	15.5743	12.2733	12.2733	12.2733	12.2733	12.2733	12.2733	12.2733	18.9869	20.0048	16.7753	12.2733	17.0187	18.6054
12.4703	16.363	1	Q8IWZ8	SUGP1	14.4166	3.89264	6.86543	3.15287e-09	1.27096e-08	47.1341	3.15287e-09	1	12.2733	12.2733	12.2733	12.2733	12.2733	12.2733	12.2733	12.2733	12.2733	12.2733	12.2733	12.2733	12.2733	12.2733	12.2733	12.2733	12.2733	12.2733	18.3818	12.2733	12.2733	12.2733	12.2733	12.2733	12.2733	12.2733	12.2733	12.2733	12.2733	12.2733	12.2733	16.9027	18.1477	12.2733	12.2733	18.9406	12.2733
13.5072	16.0209	1	Q9H7L9	SUDS3	14.7641	2.51376	3.02296	0.00359367	0.00515178	9.1383	0.00359367	1	12.2733	19.8528	12.2733	19.0519	12.2733	19.7422	12.2733	12.2733	12.2733	12.2733	12.2733	12.2733	12.2733	20.2067	12.2733	12.2733	12.2733	12.2733	12.2733	12.2733	12.2733	12.2733	12.2733	12.2733	12.2733	12.2733	12.2733	12.2733	20.7638	12.2733	12.2733	20.0783	12.2733	12.2733	12.2733	12.2733	12.2733
25.8701	28.4672	1	P53999	SUB1	27.1686	2.59716	10.8946	3.08504e-16	6.30049e-15	118.692	3.08504e-16	1	26.9835	26.1106	27.1747	24.4784	26.1681	25.4564	24.2189	26.9273	25.199	24.6862	25.2933	25.1561	22.7321	25.2638	25.0047	25.9676	25.6826	25.9588	25.3891	26.8921	26.9284	26.5323	26.0326	28.1119	26.5794	26.0132	27.2448	27.011	24.4967	25.9939	26.2844	28.1996	28.004	27.958	28.1359	28.2125	27.1532
21.1523	22.9634	1	Q15833	STXBP2	22.0579	1.81112	7.01679	1.70973e-09	7.30133e-09	49.2354	1.70973e-09	1	22.1523	21.1085	22.077	21.4614	21.1937	20.3726	21.8571	21.6993	18.6951	19.3511	21.2354	21.6364	19.9227	20.1185	20.4844	21.1087	20.9012	20.2143	21.5577	21.6173	20.9238	21.9376	21.47	22.9016	21.0941	20.9396	22.2004	21.2921	21.4854	21.9117	20.8001	22.356	21.7289	23.7711	23.0071	22.452	22.9424
13.9474	17.3724	1	P61764	STXBP1	15.6599	3.42492	4.87344	7.51613e-06	1.57883e-05	23.7504	7.51613e-06	1	12.2733	12.2733	17.804	12.2733	12.2733	12.2733	17.7503	18.4041	12.2733	12.2733	17.8112	12.2733	17.3263	12.2733	17.5335	12.2733	12.2733	18.2783	12.2733	12.2733	12.2733	12.2733	12.2733	17.6553	12.2733	12.2733	19.7961	12.2733	12.2733	12.2733	12.2733	17.3371	12.2733	12.2733	21.5292	16.7043	12.2733
21.1885	22.4539	1	Q9UNK0	STX8	21.8212	1.26541	3.19052	0.00219763	0.00324679	10.1794	0.00219763	1	22.0141	21.4116	22.6363	21.9445	21.2882	19.6161	21.2331	21.0916	21.353	20.9418	20.3677	21.5285	22.4505	21.2152	21.4051	26.708	20.5476	20.1837	20.607	17.5907	22.7573	22.6582	20.0022	21.5793	20.8347	20.8462	20.6364	20.6719	20.3681	19.2528	21.1008	22.9302	20.7969	23.4563	20.7982	22.4973	21.3314
23.3217	25.2075	1	O15400	STX7	24.2646	1.88583	10.004	9.97894e-15	1.33755e-13	100.08	9.97894e-15	1	24.3157	23.8166	24.833	22.6919	22.4287	23.2953	23.4613	23.5239	23.7008	23.293	22.6257	23.2026	24.0594	23.5039	23.0055	23.1234	23.7349	22.9539	21.6163	23.9982	23.1354	22.8794	23.1352	24.8348	22.4554	22.9058	23.2788	24.0599	23.604	22.7935	22.7065	26.4873	24.7503	25.4839	24.7299	25.7355	25.1475
14.9416	21.0687	1	O43752	STX6	18.0052	6.12706	10.1991	4.62685e-15	6.69752e-14	104.022	4.62685e-15	1	18.9132	18.6881	18.7407	19.5645	12.2733	12.2733	12.2733	18.1491	12.2733	12.2733	18.4289	12.2733	12.2733	12.2733	12.2733	12.2733	18.8125	12.2733	12.2733	17.5367	18.44	12.2733	12.2733	19.473	12.2733	12.2733	18.7849	19.1253	17.6146	12.2733	12.2733	23.2896	22.1515	21.5254	21.0043	20.1355	20.2253
20.529	21.7448	1	Q13190	STX5	21.1369	1.21584	5.02176	4.33198e-06	9.40992e-06	25.2181	4.33198e-06	1	20.5514	20.9798	21.2913	20.7521	21.0994	20.0963	20.7794	22.0634	20.7004	18.5238	20.8105	18.9964	17.6818	20.9027	20.1235	21.8254	21.6326	20.3946	20.1947	19.0028	21.8056	19.5589	21.0332	21.0571	20.9325	20.8444	20.7006	20.8022	19.9765	20.6542	20.6312	22.1513	21.9585	23.3051	20.8679	21.7629	21.7414
13.536	18.3487	1	Q13277	STX3	15.9423	4.81265	6.10883	6.52066e-08	2.00165e-07	37.3178	6.52066e-08	1	12.2733	12.2733	12.2733	12.2733	17.4385	12.2733	19.7924	12.2733	12.2733	12.2733	12.2733	12.2733	18.4669	12.2733	12.2733	12.2733	19.3863	18.9703	12.2733	12.2733	12.2733	12.2733	12.2733	18.7305	12.2733	12.2733	12.2733	12.2733	12.2733	12.2733	12.2733	12.2733	12.2733	19.9238	12.2733	20.0921	19.637
16.7143	19.2741	1	Q9P2W9	STX18	17.9942	2.5598	3.39208	0.00119159	0.00182502	11.5062	0.00119159	1	12.2733	18.2977	19.3985	20.347	18.6218	12.2733	19.6356	18.2589	12.2733	12.2733	12.2733	12.2733	20.6618	12.2733	18.3584	18.218	20.0621	20.7133	12.2733	19.8433	21.4668	20.3367	12.2733	19.1826	18.3795	12.2733	18.2336	20.0158	20.8334	12.2733	12.2733	20.4668	18.1103	20.6407	18.8527	21.0836	18.0831
16.2048	20.179	1	O14662	STX16	18.1919	3.97421	5.44241	8.79658e-07	2.18951e-06	29.6198	8.79658e-07	1	12.2733	19.8271	17.125	18.9854	17.9528	19.0687	16.8563	19.193	12.2733	12.2733	12.2733	12.2733	12.2733	18.2235	18.6671	18.3565	12.2733	12.2733	18.5976	12.2733	19.8189	19.0053	12.2733	18.8036	12.2733	19.3768	18.534	12.2733	19.6414	19.56	17.4757	22.9166	20.7101	21.0979	12.2733	20.2175	20.1799
23.1723	24.2916	1	Q86Y82	STX12	23.732	1.11931	8.14085	1.77619e-11	1.18792e-10	66.2734	1.77619e-11	1	23.7065	23.407	23.4447	23.5215	22.903	22.423	23.0958	23.8869	22.4659	22.5069	23.2644	23.4896	24.2264	23.3318	23.4842	23.4426	23.4245	23.1064	23.5087	23.014	23.1886	22.7344	22.5372	24.1381	22.1697	22.6829	23.273	23.0012	23.2565	22.9151	22.7913	23.9007	24.2031	23.9989	24.5463	23.0606	23.8507
17.5873	20.3111	1	O60499	STX10	18.9492	2.72375	4.01324	0.000159034	0.000274454	16.1061	0.000159034	1	18.561	18.9486	19.9336	17.6734	19.9648	12.2733	19.1846	20.7779	12.2733	12.2733	17.9117	12.2733	18.9463	19.9351	18.5889	12.2733	19.5958	12.2733	19.5533	18.2806	17.9558	18.9704	18.9006	12.2733	19.0493	18.5028	20.9495	19.1991	18.843	18.6924	20.3757	21.8752	20.3728	22.2348	20.8769	21.635	21.9837
14.3204	18.8691	1	Q9NRL3	STRN4	16.5948	4.54871	6.21583	4.26518e-08	1.36494e-07	38.6365	4.26518e-08	1	17.8765	18.5268	12.2733	12.2733	12.2733	18.4057	12.2733	14.9609	12.2733	12.2733	12.2733	12.2733	12.2733	12.2733	12.2733	19.2848	12.2733	12.2733	12.2733	16.0442	23.1131	17.4877	16.3903	19.1143	12.2733	12.2733	17.2633	12.2733	12.2733	12.2733	12.2733	20.2246	18.9618	20.5123	18.0526	19.8197	18.7768
18.9565	20.4316	1	Q13033	STRN3	19.694	1.47504	2.60162	0.0115052	0.0153261	6.76841	0.0115052	1	21.4374	20.4158	20.93	19.3554	19.9823	17.9683	20.1578	20.6373	16.302	18.9682	18.1649	19.2106	12.2733	18.9954	19.6664	19.5753	20.4579	19.9719	12.2733	20.4859	20.5196	20.4424	12.2733	19.7879	18.1417	19.1683	19.803	20.9584	19.601	20.1801	19.5476	22.5833	21.3297	21.7625	18.3652	19.5451	20.7022
18.5402	20.9363	1	O43815	STRN	19.7382	2.3961	7.64916	1.31195e-10	7.21013e-10	58.5096	1.31195e-10	1	20.3748	18.7955	20.3663	17.6626	19.2797	16.2345	15.5351	18.7615	17.071	18.3202	18.5376	18.8799	17.9649	17.4586	20.3617	19.0299	18.5217	17.9426	18.4472	18.6655	19.6815	20.5591	16.9134	19.6674	17.2353	17.5398	18.9097	17.3761	19.9387	20.0872	18.6262	22.4682	20.9139	20.994	21.7819	21.4949	18.7564
15.7234	18.9158	1	Q5VSL9	STRIP1	17.3196	3.19243	5.40973	9.97138e-07	2.45362e-06	29.2652	9.97138e-07	1	18.0085	18.4065	19.2328	17.9061	18.2885	16.4266	17.1065	19.3663	12.2733	14.7406	12.2733	12.2733	12.2733	16.3465	12.2733	19.2736	19.999	12.2733	12.2733	12.2733	14.8401	12.2733	16.9011	16.7443	15.7201	15.6059	18.1639	12.2733	16.0443	19.3031	16.2687	19.7084	12.2733	19.8064	21.1022	19.7485	18.2397
14.7286	19.6633	1	Q96SI9	STRBP	17.1959	4.93466	8.02396	2.85661e-11	1.83809e-10	64.3839	2.85661e-11	1	16.4321	12.2733	12.2733	12.2733	19.4899	12.2733	12.2733	19.1795	13.9444	12.2733	16.2558	15.4125	12.2733	12.2733	12.2733	12.2733	12.2733	19.4752	16.8906	12.2733	18.893	12.2733	18.293	12.2733	15.7839	12.2733	19.4803	20.0962	18.3147	12.2733	12.2733	21.0626	17.4896	19.1189	22.6434	19.5221	19.2091
24.0594	25.5881	1	Q9Y3F4	STRAP	24.8238	1.52868	11.6361	1.82365e-17	5.27066e-16	135.4	1.82365e-17	1	24.5828	24.3227	25.1366	23.9705	23.8845	23.6942	23.7532	24.725	23.4727	23.2504	23.3841	24.1177	23.2629	24.1163	24.0474	24.1751	24.2462	24.8134	24.1913	23.6386	24.0578	23.7149	23.3635	24.5008	24.138	24.329	24.5756	23.8749	23.7553	24.7983	23.9485	25.5185	24.9523	25.9598	25.7467	25.0252	25.496
17.2956	23.8306	1	P16949	STMN1	20.5631	6.53496	7.06346	1.41536e-09	6.14558e-09	49.8924	1.41536e-09	1	12.2733	20.008	19.5525	12.2733	12.2733	12.2733	20.3905	21.9862	12.2733	19.0763	12.2733	19.3247	20.0512	12.2733	12.2733	18.4074	12.2733	12.2733	21.0217	21.8293	20.2977	22.6446	21.5663	24.4453	19.6792	12.2733	21.5104	22.3938	22.4264	12.2733	12.2733	23.2351	20.1282	19.0255	23.6937	23.9797	23.3858
18.2283	21.6914	1	Q13043	STK4	19.9599	3.46313	7.2096	7.82674e-10	3.63489e-09	51.9784	7.82674e-10	1	19.5263	18.4356	21.6018	19.1106	18.4574	18.3986	16.57	21.7257	12.2733	12.2733	18.6715	16.1698	12.2733	17.8483	18.2649	19.918	19.5493	18.8607	18.5494	18.1821	18.8165	16.9151	17.5429	19.8394	19.2414	17.8533	21.376	18.467	19.0539	18.9397	20.3719	23.7599	19.6041	21.5755	21.9767	22.0449	20.847
12.9024	19.7548	1	Q9UEW8	STK39	16.3286	6.85236	12.0624	3.6961e-18	1.39019e-16	145.501	3.6961e-18	1	12.2733	12.2733	12.2733	12.2733	12.2733	12.2733	12.2733	17.6729	12.2733	12.2733	12.2733	12.2733	12.2733	12.2733	12.2733	12.2733	12.2733	12.2733	12.2733	12.2733	12.2733	12.2733	12.2733	17.778	12.2733	12.2733	12.2733	12.2733	12.2733	20.8727	12.2733	17.5293	20.5626	20.75	22.3933	20.1483	19.5777
15.8306	19.2963	1	Q9Y2H1	STK38L	17.5634	3.46571	5.78324	2.34797e-07	6.51553e-07	33.4459	2.34797e-07	1	21.0545	19.0709	17.6751	17.9374	12.2733	16.3004	12.2733	17.6537	12.2733	12.2733	17.119	16.5723	12.2733	19.497	12.2733	18.4033	18.0271	12.2733	12.2733	12.2733	19.2006	16.6293	16.3335	17.5364	16.5855	17.1375	18.8746	12.2733	17.3934	12.2733	16.741	18.9514	18.0684	17.6796	20.6409	19.8211	20.687
18.0599	20.4884	1	Q15208	STK38	19.2742	2.42854	4.64792	1.71537e-05	3.42227e-05	21.6031	1.71537e-05	1	19.9874	20.4666	19.5807	12.2733	19.5557	18.8195	12.2733	20.2446	17.5476	12.2733	17.8025	20.0952	18.8955	17.4468	17.8559	18.7798	20.0157	19.1209	19.48	19.0965	19.2978	17.907	16.0782	12.2733	17.339	18.1323	20.8852	16.1236	18.6848	19.9364	21.589	23.2057	20.9488	20.9955	20.6133	20.7786	20.769
18.9102	21.5776	1	Q13188	STK3	20.2439	2.66741	7.26792	6.17735e-10	2.90852e-09	52.8227	6.17735e-10	1	19.6597	19.1117	20.4814	20.6334	17.6734	17.7678	12.2733	20.5728	19.5835	17.6372	18.5489	18.6632	17.8537	17.6454	18.1859	17.7364	19.68	18.4705	17.8524	20.0889	19.2139	17.8077	19.7306	21.6351	19.8852	19.2045	21.0217	19.7933	19.4364	19.3749	18.9925	22.8303	22.5918	20.5123	21.7311	20.9224	19.9077
14.9365	17.8783	1	Q9P289	STK26	16.4074	2.94177	3.45402	0.000983052	0.00152219	11.9302	0.000983052	1	17.0931	19.9458	20.1087	12.2733	12.2733	12.2733	16.982	12.2733	12.2733	12.2733	12.2733	12.2733	12.2733	18.6149	12.2733	18.292	12.2733	18.7082	12.2733	19.1076	18.9456	19.5357	12.2733	18.252	12.2733	12.2733	12.2733	17.3052	12.2733	19.2227	12.2733	22.1555	19.3407	19.3219	17.7865	21.1013	12.2733
20.0221	23.057	1	Q9Y6E0	STK24	21.5395	3.03486	5.81636	2.06277e-07	5.78611e-07	33.83	2.06277e-07	1	20.1808	19.8638	22.5211	19.2067	18.4389	19.5243	20.6421	20.3423	18.752	12.2733	12.2733	20.6246	12.2733	21.6173	21.2211	19.6911	22.423	19.515	20.8215	22.258	22.7064	22.3103	18.6063	22.4741	20.5876	20.8531	22.6112	20.822	22.4156	21.0118	21.8234	22.907	22.448	23.0111	24.2393	23.2574	22.6199
13.3084	16.0866	1	Q8N1F8	STK11IP	14.6975	2.77816	4.70252	1.40677e-05	2.84299e-05	22.1137	1.40677e-05	1	12.2733	12.2733	15.0126	16.4844	12.2733	12.2733	12.2733	16.5268	12.2733	12.2733	12.2733	12.2733	12.2733	12.2733	12.2733	12.2733	12.2733	16.2661	18.7399	12.2733	12.2733	16.7646	12.2733	18.2077	12.2733	12.2733	12.2733	12.2733	12.2733	12.2733	12.2733	17.5833	16.5513	17.6029	20.2344	19.4984	12.2733
18.2216	20.9561	1	O94804	STK10	19.5888	2.73444	5.48699	7.41071e-07	1.87703e-06	30.1071	7.41071e-07	1	19.4235	17.02	19.7745	17.7949	17.908	18.9088	19.1116	21.4788	12.2733	12.2733	12.2733	18.6131	14.7028	18.7402	21.7996	18.9834	17.1012	20.1999	18.8065	15.4627	16.1584	20.0651	17.2758	20.1569	20.0226	18.4396	21.5121	19.2072	19.4681	20.6334	19.2821	22.4201	19.6565	19.6954	20.1987	21.8187	20.8576
24.7171	26.4192	1	P31948	STIP1	25.5682	1.70209	14.7573	2.60163e-22	3.66151e-20	217.778	2.60163e-22	1	24.2348	24.3604	24.3899	24.9712	24.7662	24.4245	24.5367	25.2801	24.6035	24.2173	24.5865	24.5173	23.926	24.4692	24.8048	24.907	24.8933	24.9416	24.6356	25.1044	24.8745	24.9056	24.8013	25.6518	24.4499	24.6814	25.0742	24.6996	25.0965	24.7531	24.6733	26.2365	26.1726	26.2026	25.8727	26.6896	26.0846
19.1424	22.4234	1	Q86WV6	STING1	20.7829	3.28097	4.06024	0.000135582	0.000236389	16.4856	0.000135582	1	12.2733	22.5734	21.9326	23.8274	20.8342	22.1474	18.5868	21.5478	22.2375	22.7156	19.6859	12.2733	19.4521	21.2011	12.2733	19.5514	24.7392	24.6353	24.5251	19.0874	22.4345	12.2733	18.9787	20.3987	17.7468	12.2733	12.2733	20.8239	18.6047	19.2342	12.2733	20.631	22.5333	23.1545	24.9895	23.327	21.9602
14.0592	19.1127	1	Q9NUL3	STAU2	16.5859	5.05345	9.76258	2.59505e-14	3.16391e-13	95.3081	2.59505e-14	1	15.7393	16.0087	16.5845	12.2733	12.2733	12.2733	12.2733	15.9312	12.2733	12.2733	12.2733	17.1073	12.2733	12.2733	16.4314	12.2733	17.2579	12.2733	12.2733	12.2733	15.9621	17.2931	12.2733	15.9194	12.2733	16.8857	17.2032	12.2733	16.5931	12.2733	12.2733	19.5483	20.5754	20.242	12.2733	19.505	18.6817
22.4019	23.5078	1	O95793	STAU1	22.9549	1.10596	4.60492	2.00393e-05	3.9493e-05	21.2053	2.00393e-05	1	22.543	22.845	22.7934	22.3257	21.5025	22.0526	22.201	22.5274	21.8609	21.8839	22.6886	22.8383	22.8238	23.3626	23.095	22.8236	23.3064	22.6477	22.2237	21.7788	22.5692	22.6011	21.7518	21.9964	22.5386	22.1013	21.9783	22.5051	22.4837	23.0546	20.754	24.8727	24.2849	25.0559	19.5617	23.7547	23.6982
20.4282	21.5408	1	P42226	STAT6	20.9845	1.11255	2.83887	0.00605457	0.00838625	8.05917	0.00605457	1	20.7234	19.7247	21.1053	20.656	21.3107	20.7896	19.6397	22.4293	12.2733	17.9548	19.9764	19.5884	19.2817	20.4554	20.893	21.3418	21.0148	19.5569	21.4078	21.3667	20.1419	20.8561	20.1455	21.6398	20.7466	20.9343	22.3973	19.8783	21.6372	21.8861	21.522	21.8203	20.9999	21.8507	20.8127	21.8703	21.2419
20.7926	22.2241	1	P51692	STAT5B	21.5084	1.43154	3.50557	0.000836315	0.00130717	12.289	0.000836315	1	21.5356	21.9543	22.1034	20.8968	20.7722	21.3211	19.1734	21.9705	12.2733	19.7581	20.8253	19.1523	15.8164	20.7293	20.9566	21.9993	21.9139	21.4837	21.8807	20.6836	21.8784	21.8957	21.2034	21.7779	20.7259	21.4322	21.9459	21.1969	21.8379	21.5179	21.9582	24.1252	22.6736	21.5706	21.8991	21.6851	21.8577
14.0156	18.602	1	P42229	STAT5A	16.3088	4.58639	8.34558	7.73358e-12	5.55069e-11	69.6487	7.73358e-12	1	12.2733	12.2733	18.2049	12.2733	12.2733	12.2733	16.424	19.2057	12.2733	12.2733	12.2733	12.2733	14.4305	16.1437	15.8859	12.2733	12.2733	12.2733	14.6522	15.1538	12.2733	12.2733	12.2733	16.5845	17.5365	12.2733	18.0886	12.2733	12.2733	15.404	15.852	20.2519	12.2733	16.2401	17.1273	17.4839	17.808
20.7666	22.2116	1	P52630	STAT2	21.4891	1.44499	3.63455	0.000554899	0.000888992	13.21	0.000554899	1	25.9229	21.0521	21.2984	20.4522	20.864	20.9921	18.9027	22.4202	16.5556	19.1541	20.5299	20.158	19.2035	20.9307	21.4642	21.0126	21.9156	22.2036	20.8379	20.8314	21.7427	20.366	18.2254	21.8659	21.3393	21.0133	21.9765	21.347	17.6248	21.3083	20.2538	24.7815	25.3511	22.5808	20.3934	22.9166	20.082
24.8637	27.0561	1	P42224	STAT1	25.9599	2.19244	8.29031	9.67857e-12	6.81077e-11	68.7293	9.67857e-12	1	24.8647	24.5547	25.6191	23.3838	23.7631	24.4445	24.9611	25.7599	22.688	23.6006	24.6024	25.608	23.876	24.681	23.99	23.656	25.9588	25.7076	24.2427	25.6895	25.2885	25.3093	24.9064	25.1844	25.7045	25.6303	26.2673	24.7521	25.036	25.9186	25.1252	26.8773	25.4097	25.717	25.6919	27.4665	26.186
13.5591	17.015	1	Q9NQZ5	STARD7	15.2871	3.45588	5.08709	3.39182e-06	7.53297e-06	25.8785	3.39182e-06	1	17.4457	18.5819	12.2733	12.2733	12.2733	12.2733	12.2733	16.8715	12.2733	12.2733	12.2733	12.2733	12.2733	12.2733	12.2733	12.2733	12.2733	12.2733	19.2988	17.7582	12.2733	12.2733	12.2733	18.632	12.2733	12.2733	12.2733	12.2733	12.2733	17.186	12.2733	19.3587	18.5435	17.1483	12.2733	18.6671	19.1894
12.6257	15.6559	1	Q96FJ0	STAMBPL1	14.1408	3.03018	4.59444	2.08112e-05	4.08649e-05	21.1089	2.08112e-05	1	12.2733	12.2733	12.2733	12.2733	12.2733	12.2733	12.2733	12.2733	12.2733	12.2733	17.6011	12.2733	12.2733	12.2733	12.2733	12.2733	12.2733	12.2733	12.2733	17.8707	12.2733	12.2733	12.2733	12.2733	12.2733	12.2733	12.2733	12.2733	12.2733	12.2733	12.2733	17.874	12.2733	19.8442	17.7681	12.2733	12.2733
19.2713	21.2741	1	O95630	STAMBP	20.2727	2.00279	4.84495	8.34902e-06	1.74191e-05	23.4735	8.34902e-06	1	20.7007	21.2923	12.2733	20.0692	17.7063	19.5714	18.6801	20.6006	15.9425	17.6095	19.5846	17.3174	17.004	19.9502	19.5463	21.1957	20.1964	20.6933	19.8309	18.7893	21.1004	20.7109	18.1854	21.177	16.599	19.7217	20.5353	21.1527	18.9458	20.9915	19.7361	22.6732	20.5371	21.0392	22.4611	22.3801	19.323
19.119	21.5486	1	O75886	STAM2	20.3338	2.42967	4.91725	6.39127e-06	1.35752e-05	24.1794	6.39127e-06	1	19.1723	21.0689	21.3035	19.0454	19.8834	21.2602	12.2733	18.9658	17.3053	21.128	18.6827	12.2733	19.2227	17.2696	20.703	20.8371	21.5026	21.461	19.3927	12.2733	19.5563	20.016	20.1419	20.6923	20.233	18.8075	21.178	16.9482	19.9632	20.913	19.2144	21.4354	21.2021	22.5077	21.1408	22.681	20.4595
17.799	21.6073	1	Q92783	STAM	19.7032	3.8083	5.63375	4.20258e-07	1.11324e-06	31.7391	4.20258e-07	1	21.0181	20.9999	21.3494	19.7354	12.2733	19.8294	12.2733	21.996	19.255	20.0776	12.2733	18.3004	12.2733	12.2733	12.2733	19.1025	21.9993	21.5618	12.2733	19.6573	18.754	21.0848	19.4327	21.2045	12.2733	12.2733	21.1622	20.1881	18.5716	17.8556	18.1746	22.9761	21.6545	22.1302	21.4712	21.9665	21.0288
14.5076	18.0491	1	Q8N3U4	STAG2	16.2783	3.54153	6.79291	4.22484e-09	1.65767e-08	46.1437	4.22484e-09	1	15.9546	12.2733	12.2733	17.0139	12.2733	12.2733	13.2211	16.5908	12.2733	12.2733	15.8998	12.2733	14.3693	15.4256	13.2884	12.2733	17.6347	13.3592	17.8797	19.6812	12.2733	16.1951	12.2733	16.9317	12.2733	15.7215	14.1585	18.089	12.2733	17.2842	13.7568	17.8189	17.9048	17.5729	20.3028	17.2889	16.4556
14.8509	18.422	1	Q8WVM7	STAG1	16.6364	3.57107	6.44343	1.72069e-08	5.95709e-08	41.5177	1.72069e-08	1	12.2733	17.2364	17.7832	17.6706	18.119	12.2733	16.4783	12.2733	12.2733	12.2733	12.2733	12.2733	16.6992	12.2733	16.5715	15.7963	12.2733	12.2733	18.0021	12.2733	16.3478	16.6965	17.5055	17.6089	12.2733	15.6639	16.1703	12.2733	15.681	14.6994	16.0952	20.3725	18.1313	20.4992	21.7499	18.7793	12.2733
15.2885	17.0382	1	Q11201	ST3GAL1	16.1633	1.74966	2.13033	0.0369796	0.0459424	4.53831	0.0369796	1	12.2733	12.2733	18.2987	18.8586	16.8491	12.2733	12.2733	19.7639	18.3779	18.9784	12.2733	17.6885	12.2733	17.4014	18.5842	15.5558	16.3271	12.2733	19.1689	12.2733	12.2733	12.2733	12.2733	12.2733	19.5358	12.2733	17.8959	12.2733	12.2733	18.0175	18.5426	16.8343	17.1987	20.3723	18.936	12.2733	12.2733
17.778	20.7712	1	Q9NP77	SSU72	19.2746	2.99322	4.48914	3.03631e-05	5.8157e-05	20.1524	3.03631e-05	1	12.2733	20.1651	16.9194	20.0466	19.4163	12.2733	19.5816	19.5329	12.2733	18.0633	19.4917	16.4638	12.2733	19.2756	20.1272	20.9615	17.9613	19.3737	19.8466	18.8268	20.4837	20.757	17.5619	20.2866	12.2733	19.4613	19.9917	19.9155	12.2733	20.6935	12.2733	22.0522	21.2208	19.158	12.2733	18.3591	19.2537
18.9446	22.7703	1	Q08945	SSRP1	20.8574	3.82572	7.90654	4.60491e-11	2.80982e-10	62.5135	4.60491e-11	1	19.7192	20.2936	20.3273	19.5187	19.6982	21.1046	12.2733	21.2936	12.2733	12.2733	20.7223	20.6403	19.4187	16.5985	19.6065	20.2908	19.725	20.2845	19.9744	19.4393	19.9259	18.5395	18.2493	21.3176	19.2974	19.1962	20.6077	20.1918	18.9355	17.9019	17.6433	22.1791	20.4485	22.9137	22.8892	21.2054	22.5326
26.385	27.6758	1	P51571	SSR4	27.0304	1.29073	8.45275	5.00693e-12	3.73443e-11	71.449	5.00693e-12	1	26.9402	26.544	25.031	26.9158	26.1574	26.4032	26.7048	27.4548	25.4601	25.1859	26.0265	26.4229	25.9786	26.8721	26.4849	25.8469	26.3321	26.1041	25.5323	26.9004	26.3926	27.3702	27.1164	27.3346	26.0034	26.0551	25.9561	27.6379	26.733	25.893	26.1462	28.5276	27.9007	26.9438	29.0659	27.4536	27.7856
19.2054	20.5935	1	Q8TE77	SSH3	19.8994	1.38814	2.73429	0.0080696	0.0109638	7.47632	0.0080696	1	18.6482	19.2499	20.3734	19.4285	19.7521	12.2733	16.5077	21.9086	17.1464	16.6065	19.4712	19.5545	19.8014	19.1053	19.4548	20.1982	20.8963	20.4412	18.8478	20.0677	19.5298	18.5006	20.7273	18.6843	18.6772	20.6221	21.0236	19.6642	19.2623	20.0525	18.8898	20.9956	21.1495	21.75	21.3796	22.3969	20.8892
12.7056	16.09	1	A1L4H1	SSC5D	14.3978	3.38441	5.51931	6.54313e-07	1.67366e-06	30.4627	6.54313e-07	1	12.2733	12.2733	17.128	12.2733	12.2733	12.2733	12.2733	12.2733	12.2733	12.2733	12.2733	17.4534	12.2733	12.2733	12.2733	12.2733	12.2733	12.2733	12.2733	12.2733	12.2733	12.2733	12.2733	15.641	12.2733	12.2733	12.2733	12.2733	12.2733	12.2733	12.2733	12.2733	16.0203	12.2733	12.2733	16.0451	17.0697
24.7226	26.3495	1	Q04837	SSBP1	25.5361	1.6269	8.34356	7.79718e-12	5.58395e-11	69.615	7.79718e-12	1	24.8084	24.9238	25.303	24.283	24.5018	23.8237	25.091	25.0395	23.483	24.074	24.4791	24.5975	24.2518	24.5306	24.4276	25.1757	23.8517	24.6619	23.6407	25.5777	25.7368	25.8826	25.0513	26.1798	24.4165	24.3815	24.8262	25.6841	25.4336	24.3255	23.9582	26.813	27.2096	27.3348	27.4311	25.5316	25.9242
24.5371	26.6902	1	P05455	SSB	25.6136	2.1531	11.9828	4.97038e-18	1.75838e-16	143.588	4.97038e-18	1	24.4934	25.0002	25.3492	24.5439	24.7889	24.1818	24.7104	25.6967	22.7465	23.5139	24.4524	23.9142	23.2233	24.4839	24.2494	25.0816	24.6474	25.1794	25.1549	24.8271	23.9874	24.143	24.1393	24.6954	24.5453	25.1274	25.5201	24.0665	24.1023	25.0263	25.0575	26.2306	25.425	26.3531	25.48	27.4798	26.864
15.2927	18.549	1	Q9BYN0	SRXN1	16.9209	3.25631	3.40363	0.00114979	0.00176601	11.5847	0.00114979	1	18.8812	12.2733	12.2733	18.8519	12.2733	12.2733	17.567	19.002	12.2733	12.2733	12.2733	12.2733	12.2733	12.2733	12.2733	12.2733	12.2733	17.7058	19.0877	19.2956	21.1528	19.2782	19.3708	12.2733	18.5613	12.2733	12.2733	21.3179	18.2748	12.2733	17.0817	22.1393	21.7213	19.7905	12.2733	18.1412	19.1517
18.2549	22.0066	1	Q13242	SRSF9	20.1307	3.75166	5.2156	2.0893e-06	4.84461e-06	27.2025	2.0893e-06	1	18.2963	12.2733	12.2733	12.2733	18.5115	19.4054	21.0661	21.0652	19.5538	12.2733	20.2056	20.3385	12.2733	21.5827	12.2733	21.3327	17.9589	18.6623	20.0934	22.121	16.257	19.9557	21.0083	22.6112	20.0097	12.2733	20.996	19.9511	19.765	19.2164	20.0249	20.3887	22.2347	22.1178	12.2733	22.0599	20.2269
25.2571	27.1168	1	Q16629	SRSF7	26.187	1.85967	13.0759	9.0973e-20	5.88959e-18	170.979	9.0973e-20	1	25.7538	25.5576	25.4386	24.6692	24.7748	25.2686	25.7328	25.835	25.2767	24.8427	24.7511	24.6579	24.4584	25.544	25.8869	25.1456	25.7363	25.3684	24.8417	25.2023	25.8444	26.0853	25.3616	26.1427	24.7323	24.7122	24.5374	25.7045	25.0058	25.2383	24.8639	27.6863	26.4259	27.5134	26.9384	26.6832	25.7296
23.4598	25.4925	1	Q13247	SRSF6	24.4762	2.03266	7.75532	8.51876e-11	4.91537e-10	60.145	8.51876e-11	1	20.8155	20.2873	21.5622	23.0429	23.569	22.5626	23.7602	23.4702	23.2527	21.9004	23.045	23.1846	23.1542	23.9908	23.8601	24.0317	23.829	24.3076	25.0779	23.004	25.3165	23.4519	23.0378	22.8662	24.1279	24.5095	24.282	24.157	23.9947	25.32	24.4833	25.0937	24.2011	23.506	25.091	24.8968	24.9169
22.0332	24.1597	1	Q13243	SRSF5	23.0964	2.12652	4.81684	9.25919e-06	1.92128e-05	23.2019	9.25919e-06	1	22.1197	20.0689	22.007	21.7775	22.2401	19.692	21.8226	20.8721	21.4484	12.2733	21.8877	22.0811	22.8782	23.2654	24.1279	23.419	23.3754	23.51	23.829	22.0559	22.3356	22.563	22.9681	22.6696	23.0712	21.4047	21.8014	22.3078	22.8804	23.5125	22.7626	24.7961	23.4653	24.2423	20.085	24.1122	23.9208
20.8883	23.1876	1	Q08170	SRSF4	22.038	2.29929	4.22373	7.72938e-05	0.00014005	17.8399	7.72938e-05	1	20.8741	22.8495	22.9368	21.3756	23.0542	22.5025	23.184	20.7095	21.0654	19.6272	19.2202	21.7703	18.0311	18.1925	22.2355	22.6679	22.4146	21.5941	12.2733	21.0225	18.4023	22.0296	20.8251	23.2577	22.0776	23.053	23.829	21.6468	12.2733	20.2152	22.3274	23.8292	23.5789	23.1865	26.2649	24.1558	22.6
23.1577	24.979	1	P84103	SRSF3	24.0683	1.82131	4.63641	1.78835e-05	3.5591e-05	21.4963	1.78835e-05	1	22.2292	21.1048	22.9503	24.3339	23.3047	19.9482	21.6899	24.2489	23.1614	19.6654	22.6197	23.6848	23.3713	24.5935	24.1469	20.4744	20.8829	23.7127	25.3344	24.2957	24.5867	24.7655	24.3556	24.9107	22.4491	23.174	23.1764	22.3022	24.1674	24.5692	23.678	25.1897	24.0212	21.7	25.1339	20.1618	24.6161
25.0531	27.214	1	Q01130	SRSF2	26.1335	2.16088	12.331	1.36724e-18	5.86193e-17	152.054	1.36724e-18	1	23.6928	24.3552	24.1466	25.0773	25.3981	25.1841	24.1542	25.3785	23.5545	24.9591	24.3299	24.6725	24.4703	24.807	24.5701	24.4923	25.2892	25.5114	24.6254	25.8998	26.3331	25.9569	25.4749	26.384	25.3767	25.2196	25.9041	25.544	26.2251	24.2513	25.4083	27.2537	26.0398	26.9405	25.4052	27.5438	26.9505
19.5679	23.2736	1	Q05519	SRSF11	21.4208	3.70569	6.00743	9.73534e-08	2.89778e-07	36.0892	9.73534e-08	1	21.2803	12.2733	12.2733	21.8341	21.2468	17.1133	20.9547	22.6333	20.0956	18.3679	20.1023	21.3427	12.2733	20.8154	12.2733	20.5307	12.2733	21.4819	21.3709	21.3612	20.946	20.9138	20.918	20.8696	21.2249	21.6482	22.0412	21.2881	21.0013	22.0388	21.8177	22.9518	22.0648	23.3864	22.8471	23.427	22.6389
19.9853	22.8212	1	O75494	SRSF10	21.4033	2.83592	4.2976	5.97512e-05	0.000109801	18.4694	5.97512e-05	1	12.2733	20.6517	20.8714	21.7107	22.5942	21.6325	21.8383	21.8066	18.9547	12.2733	21.0434	12.2733	12.2733	21.7709	20.2819	21.6236	20.9682	19.8736	21.6927	22.8508	22.7292	22.3691	23.3405	22.9806	21.649	20.2421	19.8248	22.6161	20.869	21.3922	12.2733	23.4873	21.7567	21.1293	22.6318	22.297	21.8527
25.0496	26.6678	1	Q07955	SRSF1	25.8587	1.61823	12.0002	4.65976e-18	1.67596e-16	144.004	4.65976e-18	1	24.6062	25.0263	24.7967	24.4474	24.7075	25.172	25.2011	26.2434	24.8592	24.9238	24.8585	24.4571	25.2485	26.0515	25.4058	25.3399	25.2997	25.7047	25.4128	23.3281	24.5102	24.7022	24.4944	25.3279	25.2652	25.0926	25.4331	25.0261	24.8341	25.4492	25.3115	27.0422	25.4764	26.0442	26.2774	26.6637	25.9031
21.7586	23.9655	1	Q9BXP5	SRRT	22.862	2.20686	10.2339	4.03567e-15	5.9787e-14	104.733	4.03567e-15	1	22.4691	21.0501	21.8669	22.5699	22.3284	21.3099	21.7878	22.56	19.495	18.713	22.2121	22.2413	18.775	23.0911	22.2054	22.5354	22.0201	22.1241	22.0689	21.1609	22.4916	21.768	21.7061	22.2522	21.7402	22.1692	22.168	21.7085	21.6678	22.2316	22.0288	24.1901	23.3359	24.2115	23.3774	23.9101	23.5799
18.8227	21.1775	1	Q9UQ35	SRRM2	20.0001	2.35476	6.02927	8.9316e-08	2.68197e-07	36.352	8.9316e-08	1	19.4215	19.5154	20.0887	18.7571	19.0654	19.3393	17.4902	20.3512	16.4324	17.7636	12.2733	12.2733	19.0925	19.9557	19.0006	21.7668	19.614	19.8196	19.4723	20.014	19.3803	19.2801	18.9454	19.238	19.3062	18.9541	19.052	19.9648	20.2233	19.0937	18.5587	21.3366	20.1495	21.7332	21.4209	21.1142	20.4202
18.9039	21.5205	1	Q8IYB3	SRRM1	20.2122	2.61661	6.20261	4.49524e-08	1.43149e-07	38.4723	4.49524e-08	1	21.4779	20.5718	19.2714	19.0188	19.3581	12.2733	17.1135	21.3164	17.3767	17.4849	18.4412	12.2733	18.4171	19.8177	19.6046	19.748	17.2888	20.6131	19.5741	19.1978	20.5251	20.6069	17.2924	21.2455	18.4454	19.1495	19.0269	20.534	20.5452	19.7438	18.6673	22.8192	21.6028	21.9345	20.752	21.8637	21.2656
16.6449	20.1556	1	P78362	SRPK2	18.4003	3.51072	6.67314	6.84472e-09	2.57034e-08	44.5308	6.84472e-09	1	18.0205	17.487	18.6473	12.2733	17.2118	16.8312	12.2733	18.1854	19.0382	16.4993	19.7263	12.2733	12.2733	18.0797	21.7316	17.2973	16.4123	16.9404	17.9974	12.2733	16.5864	17.2476	12.2733	19.4238	17.3043	18.0202	16.567	18.7943	12.2733	18.4758	17.5546	20.3865	18.98	20.5276	21.071	19.0284	19.8619
15.7737	19.9026	1	Q96SB4	SRPK1	17.8382	4.12894	6.24391	3.8146e-08	1.23355e-07	38.9864	3.8146e-08	1	12.2733	16.2355	23.1118	16.3137	19.1723	16.1202	12.2733	12.2733	17.2279	12.2733	12.2733	21.4588	12.2733	17.9247	22.8717	17.406	12.2733	16.9704	12.2733	12.2733	19.0683	17.4732	16.0533	18.2454	20.0057	12.2733	12.2733	12.2733	15.8105	17.9623	12.2733	17.2677	18.8879	19.3493	22.4593	18.982	20.483
23.1498	25.5321	1	P49458	SRP9	24.3409	2.38232	8.0584	2.48329e-11	1.61739e-10	64.9379	2.48329e-11	1	23.2034	23.3712	24.5404	23.7842	22.9705	22.8464	22.3149	23.2264	22.0696	22.5959	23.5129	22.882	22.499	23.4177	22.165	23.0796	23.1081	22.7266	20.7774	21.3989	25.2208	25.1347	24.4499	24.8196	22.5867	23.0958	22.7046	24.879	25.3154	20.5636	22.3823	25.6917	25.1911	26.733	26.2433	25.1538	24.5926
22.5834	23.7479	1	O76094	SRP72	23.1657	1.16446	4.82916	8.84894e-06	1.84206e-05	23.3208	8.84894e-06	1	22.2023	21.399	22.4636	22.0631	22.3431	22.3676	23.0702	24.0047	22.1151	21.7679	21.2176	22.0348	20.1699	21.9768	22.9603	23.164	22.9784	23.1608	23.3888	23.0805	23.2904	22.6313	22.2473	23.3951	22.9086	22.5166	22.9925	23.0945	22.6037	23.4444	23.0337	24.0869	23.7751	24.1238	23.2046	23.7206	23.9725
22.5899	23.8022	1	Q9UHB9	SRP68	23.196	1.21239	5.55731	5.65026e-07	1.46436e-06	30.8837	5.65026e-07	1	22.913	22.1735	23.3041	22.4557	22.4593	22.496	21.8013	24.1085	20.793	21.5285	22.366	21.6622	20.2484	22.7987	22.5928	23.2738	25.9077	22.842	23.0011	22.4886	23.1216	22.9678	22.4063	22.5862	22.9313	22.3084	22.447	22.5804	23.1152	22.8119	21.7952	24.6458	23.2103	23.803	23.4754	23.393	23.6033
22.6567	23.7569	1	P61011	SRP54	23.2068	1.10024	7.71498	1.00377e-10	5.70537e-10	59.521	1.00377e-10	1	22.8462	23.598	23.2908	23.2577	22.8369	22.3508	21.7482	23.6754	21.7909	22.0636	22.7632	22.8541	21.9356	22.8144	22.743	23.4994	22.5364	22.6309	22.8069	21.983	23.1702	22.4061	22.5705	22.2626	22.5646	22.4565	23.1883	21.9524	22.3757	23.0416	22.3424	23.9627	24.5178	23.8461	23.5923	23.5948	23.1402
21.7537	23.0513	1	P09132	SRP19	22.4025	1.29755	2.46987	0.0161832	0.0211357	6.10025	0.0161832	1	22.3524	22.2341	21.8179	21.8478	21.6825	22.1759	21.2272	23.5085	21.776	22.3424	22.5729	22.3042	21.8914	22.6069	21.988	22.0009	21.7691	22.694	22.009	12.2733	19.752	20.3526	21.9354	21.8746	22.9191	22.5634	22.9751	22.9931	21.2385	23.2694	21.4172	23.4847	22.3854	23.9259	22.712	23.5451	21.7175
24.8548	27.0395	1	P37108	SRP14	25.9471	2.18465	8.44521	5.16232e-12	3.83707e-11	71.3216	5.16232e-12	1	24.8278	24.3856	25.5252	25.1112	24.3215	24.8388	25.1917	26.2894	25.1311	25.6618	25.2469	25.1936	25.8149	25.3331	26.222	25.1026	25.4376	24.5652	24.8357	24.0266	23.6422	23.8942	24.2319	24.714	24.7737	24.8445	24.559	22.9512	23.5455	25.8445	24.4362	27.2498	26.5822	27.3695	26.3242	27.5767	26.9584
21.7988	24.6683	1	P19623	SRM	23.2336	2.86947	11.0748	1.54256e-16	3.44908e-15	122.651	1.54256e-16	1	19.6695	21.6746	22.3751	23.839	21.241	20.0779	20.1267	23.8148	21.7112	18.8426	21.3518	22.6126	22.1348	21.2358	20.5364	22.0867	22.6075	21.442	22.095	22.0617	22.5406	21.5488	20.4241	23.6263	20.8517	21.6036	23.6536	23.0763	22.3399	22.6877	21.8748	24.3519	24.4144	23.3268	26.2113	23.591	24.7853
22.6944	25.0786	1	P30626	SRI	23.8865	2.38423	8.0683	2.38539e-11	1.55675e-10	65.0974	2.38539e-11	1	21.8884	22.5402	22.8454	23.0707	21.6708	22.3422	22.4123	23.5635	20.3337	22.2528	22.5549	21.7297	23.8174	23.0696	21.4282	23.1391	22.2495	22.7625	22.6389	22.9976	23.0664	23.7987	23.994	25.0392	22.2559	19.0317	24.2342	23.9286	24.1949	22.5815	22.094	25.3119	24.5542	21.8911	27.3487	23.0203	25.3423
14.3286	18.401	1	O75044	SRGAP2	16.3648	4.0724	7.06195	1.42404e-09	6.17912e-09	49.8711	1.42404e-09	1	17.42	12.2733	17.6082	12.2733	12.2733	12.2733	15.1326	12.2733	18.0728	12.2733	12.2733	14.4557	12.2733	12.2733	17.0198	12.2733	17.9443	16.8821	12.2733	15.402	16.6394	18.0728	15.6731	17.0927	12.2733	12.2733	12.2733	12.2733	18.1257	12.2733	12.2733	18.9836	16.7289	18.3589	16.0152	19.7373	12.2733
13.8093	19.754	1	Q8WXA9	SREK1	16.7817	5.94476	8.76638	1.40675e-12	1.18123e-11	76.8494	1.40675e-12	1	18.7969	12.2733	12.2733	12.2733	12.2733	19.2443	12.2733	20.7146	12.2733	12.2733	12.2733	12.2733	12.2733	16.3518	12.2733	12.2733	18.4076	12.2733	12.2733	12.2733	12.2733	12.2733	12.2733	12.2733	19.7404	12.2733	20.2737	12.2733	12.2733	12.2733	12.2733	20.4541	20.6319	20.3251	12.2733	21.7406	19.7957
17.0125	21.4782	1	P12931	SRC	19.2454	4.46571	5.96049	1.17139e-07	3.44396e-07	35.5274	1.17139e-07	1	12.2733	17.6756	19.0765	12.2733	12.2733	12.2733	12.2733	20.2351	12.2733	12.2733	20.1469	20.6688	12.2733	12.2733	19.9285	19.2415	20.3344	18.9252	20.1679	20.7373	21.7918	21.1173	12.2733	21.7845	12.2733	19.3851	19.8453	17.8214	22.2405	18.9859	12.2733	18.7065	18.2613	18.0739	23.1444	20.0198	20.6424
13.1701	14.5819	1	Q8N5C6	SRBD1	13.876	1.41173	2.87709	0.00544214	0.00760303	8.27763	0.00544214	1	12.2733	12.2733	12.2733	12.2733	14.7226	14.4511	12.2733	15.9123	12.2733	12.2733	12.2733	12.2733	12.2733	12.2733	12.2733	12.2733	15.6319	12.2733	15.3414	14.7808	16.6148	15.4795	12.2733	12.2733	12.2733	12.2733	15.3284	12.2733	12.2733	12.2733	12.2733	16.5589	12.2733	12.2733	16.3492	14.5712	14.6914
13.6935	16.7061	1	Q9HD15	SRA1	15.1998	3.01263	3.74382	0.000389529	0.000637626	14.0162	0.000389529	1	12.2733	12.2733	12.2733	12.2733	12.2733	12.2733	12.2733	18.5169	12.2733	12.2733	18.0291	12.2733	12.2733	12.2733	12.2733	19.0558	18.5541	12.2733	12.2733	12.2733	12.2733	12.2733	12.2733	17.2669	12.2733	12.2733	19.3055	12.2733	12.2733	19.2106	12.2733	12.2733	12.2733	12.2733	12.2733	12.2733	12.2733
21.7637	25.0402	1	Q13501	SQSTM1	23.402	3.27646	7.97496	3.48641e-11	2.18712e-10	63.6	3.48641e-11	1	22.7593	21.6354	22.3153	20.7985	21.6408	21.2365	20.8341	20.5365	21.206	21.295	21.5373	21.1866	21.0054	21.2701	20.6914	22.3347	21.619	21.9365	22.1716	22.2421	24.8015	21.8803	20.2723	27.9002	21.2828	21.2279	22.4961	20.3763	20.1995	22.2946	21.6919	25.4558	25.7358	26.0906	20.7262	23.8124	25.1274
20.7644	22.9079	1	O15270	SPTLC2	21.8361	2.14357	2.83045	0.00619777	0.00856809	8.01144	0.00619777	1	12.2733	12.2733	18.8359	24.0613	22.2114	23.0873	12.2733	24.5227	16.4597	22.1014	21.9598	12.2733	22.4419	21.8176	23.0152	22.2485	22.8438	23.001	24.1434	22.4461	21.6598	22.849	16.7373	16.9893	23.5012	23.5587	22.9224	23.8316	21.2423	24.135	21.9783	19.3462	18.4575	20.5804	25.0438	22.4442	24.165
25.9144	27.0607	1	Q01082	SPTBN1	26.4876	1.14629	7.51208	2.29088e-10	1.18083e-09	56.4314	2.29088e-10	1	26.0834	26.1072	26.8541	25.6151	26.229	25.9687	25.1521	25.9027	24.6812	24.7271	26.0228	25.925	25.5491	25.7312	26.1204	26.8472	26.7944	26.5737	26.1714	25.9211	26.466	26.1351	25.7788	24.7691	25.4179	25.6174	26.2261	26.0034	26.0225	26.2493	25.6845	27.3846	26.7828	27.5277	27.6268	27.991	28.046
18.0932	20.3263	1	Q5W111	SPRYD7	19.2098	2.23313	3.38602	0.00121413	0.00185778	11.4651	0.00121413	1	20.0307	20.7332	20.7069	19.0788	19.4142	12.2733	18.1353	21.3311	19.6113	12.2733	19.7064	18.0468	18.3913	19.6844	20.3635	18.1386	19.7163	17.8785	20.1264	12.2733	18.4355	18.9769	12.2733	20.8038	19.5251	19.7904	20.6279	12.2733	12.2733	18.138	19.8589	22.6527	22.7598	19.1563	22.5412	20.8287	19.0821
12.5714	17.9012	1	P10451	SPP1	15.2363	5.32982	5.9219	1.36345e-07	3.94413e-07	35.0689	1.36345e-07	1	12.2733	12.2733	12.2733	12.2733	12.2733	12.2733	12.2733	12.2733	12.2733	12.2733	12.2733	12.2733	12.2733	12.2733	12.2733	12.2733	12.2733	12.2733	12.2733	12.2733	12.2733	12.2733	12.2733	21.5142	12.2733	12.2733	12.2733	12.2733	12.2733	12.2733	12.2733	18.4015	18.4324	12.2733	12.2733	19.1577	21.1969
18.8533	21.2077	1	Q9H2V7	SPNS1	20.0305	2.35446	3.97652	0.000180022	0.000307754	15.8127	0.000180022	1	12.2733	19.0772	12.2733	20.1358	20.3558	20.2937	12.2733	19.9193	20.1225	20.0906	12.2733	19.8185	20.5624	19.6673	20.0746	18.5328	20.1531	20.1496	19.8808	19.0008	19.1279	20.1816	19.9671	21.237	20.2577	19.8926	20.5182	19.0163	18.5185	18.9031	19.9037	20.9203	22.5266	20.0375	20.8424	23.653	22.2414
12.2733	15.2506	1	Q9Y657	SPIN1	13.7619	2.97733	5.534	6.1825e-07	1.58894e-06	30.6252	6.1825e-07	1	12.2733	12.2733	12.2733	12.2733	12.2733	12.2733	12.2733	12.2733	12.2733	12.2733	12.2733	12.2733	12.2733	12.2733	12.2733	12.2733	12.2733	12.2733	12.2733	12.2733	12.2733	12.2733	12.2733	12.2733	12.2733	12.2733	12.2733	12.2733	12.2733	12.2733	12.2733	17.1974	17.6552	17.8799	17.9271	18.3608	12.2733
19.7392	21.8804	1	Q9NZD8	SPG21	20.8098	2.14115	5.88498	1.57629e-07	4.50348e-07	34.633	1.57629e-07	1	19.6557	18.6679	21.6334	19.3778	20.1666	19.2938	20.2753	19.7266	18.633	18.5417	17.6996	19.1997	19.6727	19.8368	20.8516	21.6563	21.8525	21.9474	20.7615	19.0365	20.8798	20.3236	19.944	21.2504	20.5934	18.1543	21.5945	20.2201	12.2733	20.2641	17.9327	22.0962	21.784	21.6509	22.2206	22.0197	20.9836
12.3317	14.5868	1	Q96T58	SPEN	13.4592	2.25507	4.44523	3.55027e-05	6.74427e-05	19.76	3.55027e-05	1	12.2733	12.2733	12.2733	12.2733	12.2733	12.2733	12.2733	12.2733	12.2733	12.2733	12.2733	12.2733	12.2733	12.2733	12.2733	12.2733	14.0844	12.2733	12.2733	12.2733	12.2733	12.2733	12.2733	12.2733	12.2733	12.2733	12.2733	12.2733	12.2733	12.2733	12.2733	13.3925	12.5719	12.2733	15.5903	19.2388	12.2733
14.3645	18.5566	1	Q69YQ0	SPECC1L	16.4605	4.19205	6.55218	1.11287e-08	3.98472e-08	42.931	1.11287e-08	1	12.2733	12.2733	16.9405	15.1563	12.2733	12.2733	12.2733	12.2733	12.2733	12.2733	12.2733	12.2733	15.3712	12.2733	16.6816	15.8447	23.4112	16.8106	12.2733	12.2733	21.8074	16.7133	12.2733	17.0765	12.2733	12.2733	12.2733	16.1179	16.9206	12.2733	15.5296	17.3824	17.8413	22.6088	17.2792	18.3197	20.5547
13.0602	16.6651	1	Q5M775	SPECC1	14.8626	3.60494	6.35897	2.41156e-08	8.0768e-08	40.4365	2.41156e-08	1	12.2733	12.2733	15.7509	12.2733	12.2733	12.2733	21.0941	12.2733	12.2733	12.2733	12.2733	12.2733	12.2733	12.2733	12.2733	12.2733	12.2733	12.2733	12.2733	15.1038	12.2733	12.2733	12.2733	14.886	18.9258	12.2733	12.2733	12.2733	12.2733	12.2733	12.2733	17.1173	12.2733	14.9285	19.4164	16.8166	19.8379
12.2733	15.9828	1	Q8NBT2	SPC24	14.1281	3.70958	5.83348	1.92898e-07	5.43912e-07	34.0295	1.92898e-07	1	12.2733	12.2733	12.2733	12.2733	12.2733	12.2733	12.2733	12.2733	12.2733	12.2733	12.2733	12.2733	12.2733	12.2733	12.2733	12.2733	12.2733	12.2733	12.2733	12.2733	12.2733	12.2733	12.2733	12.2733	12.2733	12.2733	12.2733	12.2733	12.2733	12.2733	12.2733	12.2733	12.2733	12.2733	17.5566	20.412	12.2733
21.0951	22.7234	1	Q9NUQ6	SPATS2L	21.9093	1.62839	6.05914	7.93731e-08	2.41023e-07	36.7132	7.93731e-08	1	22.2915	22.094	21.5818	21.2335	20.8267	21.4515	19.911	21.2173	19.712	20.6325	18.8977	20.584	18.8042	21.6478	21.6663	21.4388	21.0348	21.7932	20.7545	21.0187	22.5493	21.5657	21.2196	22.2434	20.9661	21.6863	19.8579	21.6805	22.5667	21.2032	19.8162	22.7536	22.9377	23.5591	18.8906	23.7814	24.3384
13.2321	17.6196	1	Q86XZ4	SPATS2	15.4259	4.3875	5.034	4.13822e-06	9.02961e-06	25.3412	4.13822e-06	1	12.2733	12.2733	12.2733	12.2733	12.2733	12.2733	12.2733	17.2321	12.2733	12.2733	12.2733	12.2733	12.2733	12.2733	12.2733	12.2733	12.2733	24.8157	12.2733	24.4961	12.2733	12.2733	12.2733	12.2733	12.2733	12.2733	12.2733	12.2733	12.2733	12.2733	12.2733	15.1901	12.2733	24.0551	12.2733	17.8954	12.2733
13.2339	14.7107	1	Q9BVQ7	SPATA5L1	13.9723	1.4768	2.51155	0.014545	0.0191391	6.30787	0.014545	1	12.2733	16.8446	19.258	18.0046	14.7949	12.2733	12.2733	12.2733	15.5185	12.2733	12.2733	12.2733	12.2733	12.2733	12.2733	12.2733	12.2733	12.2733	18.9987	12.2733	12.2733	12.2733	12.2733	12.2733	12.2733	12.2733	12.2733	12.2733	12.2733	12.2733	12.2733	15.3131	12.2733	12.2733	12.2733	15.4813	12.2733
14.9413	17.2159	1	Q8NB90	SPATA5	16.0786	2.2746	4.15741	9.72106e-05	0.000173707	17.284	9.72106e-05	1	14.3396	12.2733	20.3138	12.2733	16.9422	13.7255	12.2733	15.8402	12.2733	12.2733	14.822	14.6925	12.2733	17.8568	15.0959	17.4577	16.0786	15.8014	17.4031	12.2733	18.0827	16.4108	12.2733	18.6379	12.2733	16.0557	16.5826	15.3225	12.2733	12.2733	16.7116	16.6758	12.2733	16.1949	18.417	17.3654	17.5132
14.0591	15.9541	1	Q9UBP0	SPAST	15.0066	1.89503	2.90255	0.00506641	0.00710878	8.42481	0.00506641	1	17.4638	15.3134	15.5217	12.2733	12.2733	12.2733	12.2733	12.2733	12.2733	12.2733	12.2733	16.2243	12.2733	12.2733	16.7292	17.4406	12.2733	12.2733	12.2733	15.5684	15.5997	17.4787	12.2733	18.4807	12.2733	15.1242	12.2733	12.2733	17.7262	16.2425	12.2733	19.1699	17.585	12.2733	12.2733	12.2733	17.5729
15.8529	17.7417	1	Q8N0X7	SPART	16.7973	1.8888	2.92973	0.00469194	0.00660915	8.58333	0.00469194	1	18.9199	18.3557	12.2733	12.2733	16.1624	12.2733	17.4067	19.9897	18.6126	16.0813	12.2733	16.439	12.2733	12.2733	19.2124	18.6352	12.2733	18.8907	18.4405	17.3615	17.9782	12.2733	12.2733	16.9284	12.2733	16.5984	17.99	18.3278	16.9523	12.2733	17.1514	19.2349	17.9398	20.0247	16.8294	16.4966	18.3242
16.973	23.6413	1	P09486	SPARC	20.3071	6.66831	10.5074	1.3845e-15	2.35257e-14	110.405	1.3845e-15	1	19.1174	12.2733	21.4516	12.2733	18.9324	12.2733	19.1588	21.7903	18.7846	12.2733	12.2733	12.2733	19.3611	18.3539	17.2914	17.988	12.2733	17.7321	18.5694	19.1357	18.9173	18.5788	12.2733	21.7352	18.5134	12.2733	20.6828	19.6424	18.841	18.8519	12.2733	23.4064	23.7863	23.2831	25.5173	24.3038	22.6406
12.5909	14.9409	1	Q9HB58	SP110	13.7659	2.35002	4.23999	7.30481e-05	0.000132729	17.9775	7.30481e-05	1	12.2733	12.2733	12.2733	12.2733	12.2733	12.2733	12.2733	12.2733	12.2733	12.2733	12.2733	12.2733	12.2733	18.9	12.2733	12.2733	12.2733	12.2733	12.2733	12.2733	12.2733	12.2733	12.2733	12.2733	12.2733	12.2733	12.2733	12.2733	15.4938	12.2733	12.2733	18.7798	17.7451	17.5431	12.2733	16.2566	12.2733
21.8995	23.5923	1	P23497	SP100	22.7459	1.69279	3.73361	0.000402719	0.000657721	13.9399	0.000402719	1	19.0064	19.487	22.3028	22.643	21.6336	18.8124	22.9028	24.418	23.0825	22.2481	22.7201	19.9874	22.3989	22.7405	23.1641	23.1215	22.9387	23.7633	23.2187	19.0582	20.5302	17.2356	22.4761	23.9019	23.2489	23.1979	23.6847	23.5398	20.4866	18.9899	21.9441	25.1113	23.6052	18.0007	22.4204	24.5443	24.0065
15.1584	18.3187	1	P08047	SP1	16.7386	3.16036	4.1926	8.60943e-05	0.000155085	17.5779	8.60943e-05	1	12.2733	12.2733	12.2733	17.8849	18.8545	17.832	17.1742	17.5609	16.243	16.2127	12.2733	12.2733	16.0397	17.5279	18.9217	12.2733	17.252	19.8999	16.7342	12.2733	12.2733	15.5252	12.2733	12.2733	16.4189	18.2994	12.2733	12.2733	15.3503	12.2733	16.6255	20.2462	12.2733	12.2733	18.7839	21.0601	12.2733
12.759	15.7709	1	Q07889	SOS1	14.265	3.01185	5.95155	1.21337e-07	3.54963e-07	35.4209	1.21337e-07	1	12.2733	12.2733	12.2733	12.2733	12.2733	12.2733	12.2733	16.7863	12.2733	12.2733	12.2733	12.2733	12.2733	12.2733	12.2733	12.2733	12.2733	12.2733	16.5076	16.9517	12.2733	12.2733	12.2733	13.9065	12.2733	12.2733	12.2733	12.2733	12.2733	12.2733	12.2733	17.5648	16.4118	12.2733	18.1139	16.4706	12.2733
12.4428	16.5349	1	Q99523	SORT1	14.4889	4.09211	6.91481	2.58265e-09	1.06565e-08	47.8146	2.58265e-09	1	12.2733	12.2733	17.53	12.2733	12.2733	12.2733	12.2733	12.2733	12.2733	12.2733	12.2733	12.2733	12.2733	12.2733	12.2733	12.2733	12.2733	12.2733	12.2733	12.2733	12.2733	12.2733	12.2733	12.2733	12.2733	12.2733	12.2733	12.2733	12.2733	12.2733	12.2733	17.9794	19.3648	12.2733	19.7895	12.2733	12.2733
16.2519	19.9885	1	P18583	SON	18.1202	3.73661	5.95711	1.1871e-07	3.48224e-07	35.4871	1.1871e-07	1	17.5583	19.1463	19.1008	18.5618	19.1941	18.1031	12.2733	16.7103	12.2733	12.2733	12.2733	15.3361	16.0716	16.9105	18.4606	19.5154	18.3599	19.0495	16.6838	12.2733	19.0713	19.5278	12.2733	18.7145	12.2733	12.2733	15.4498	16.2883	12.2733	18.0425	17.4945	22.0346	20.0469	21.8968	20.0123	21.4582	19.856
14.0847	19.6787	1	P35610	SOAT1	16.8817	5.59394	8.09434	2.14577e-11	1.41608e-10	65.5183	2.14577e-11	1	17.7291	12.2733	12.2733	17.1205	12.2733	12.2733	18.0935	19.5997	12.2733	12.2733	12.2733	12.2733	12.2733	12.2733	17.2673	12.2733	12.2733	12.2733	12.2733	12.2733	17.4859	12.2733	12.2733	19.1299	12.2733	17.29	17.6875	12.2733	12.2733	12.2733	17.485	12.2733	18.4482	19.723	18.5353	19.1103	21.6442
22.3714	23.3856	1	Q9Y5X1	SNX9	22.8785	1.01425	4.49698	2.95247e-05	5.67022e-05	20.2228	2.95247e-05	1	21.7806	22.5812	22.64	22.9401	22.0907	22.0646	21.6001	23.6903	20.989	20.946	20.3545	21.3407	19.8169	22.5681	22.2676	23.0553	23.1158	22.0867	22.2488	22.814	23.5901	23.9781	22.7034	22.677	22.258	22.3724	22.7813	23.3917	23.7244	22.7641	22.2804	23.9041	23.4909	24.0181	23.4792	24.1325	23.2036
17.0994	19.5805	1	Q9Y5X2	SNX8	18.34	2.4811	3.9448	0.000200281	0.000340409	15.5614	0.000200281	1	18.74	19.7916	19.3227	17.0686	19.2045	16.0395	15.2456	17.9565	18.7232	18.1295	12.2733	12.2733	12.2733	19.0014	17.1505	12.2733	19.8242	19.115	17.3149	17.4051	17.6629	18.8104	18.0154	20.6351	18.3443	12.2733	18.8786	17.6748	17.3485	19.0395	12.2733	20.3739	16.982	19.9254	19.1786	19.6014	18.0023
15.4602	18.6839	1	Q9UNH6	SNX7	17.0721	3.22378	4.05439	0.000138309	0.000240722	16.4381	0.000138309	1	19.244	19.8437	18.1779	18.5348	18.2718	12.2733	12.2733	18.014	12.2733	12.2733	12.2733	12.2733	12.2733	12.2733	18.9473	18.8628	19.2468	18.4749	18.3538	12.2733	19.4901	12.2733	12.2733	12.2733	12.2733	16.6118	16.8625	12.2733	17.712	18.5184	12.2733	12.2733	20.3713	22.1599	20.6473	12.2733	19.9287
23.6996	24.773	1	Q9UNH7	SNX6	24.2363	1.07339	7.57049	1.80662e-10	9.56341e-10	57.3123	1.80662e-10	1	23.6296	23.6649	24.4249	23.7004	23.6383	23.8775	23.1524	24.7482	23.1471	23.3273	23.3045	23.7589	22.3365	24.1025	22.9494	23.2988	24.0287	23.6521	23.4087	23.585	24.0095	24.2283	23.2629	24.2314	24.0329	23.7023	24.4162	23.9893	23.8186	23.7072	23.5547	24.931	24.396	25.2448	23.7088	24.8576	24.1358
24.157	25.1714	1	Q9Y5X3	SNX5	24.6642	1.01436	7.25044	6.6316e-10	3.1156e-09	52.5689	6.6316e-10	1	24.0204	23.6397	24.3031	24.2393	24.5098	24.0651	23.9384	24.6798	24.2062	24.0553	23.7618	24.0163	24.0566	24.1996	24.1352	24.5611	24.6965	24.9077	24.7447	23.4329	24.4019	23.1892	23.2131	24.243	24.0576	24.2991	24.762	23.9428	23.5776	24.7361	24.2759	24.9468	23.6358	25.2232	25.1715	25.5496	24.6982
20.1571	22.1708	1	O95219	SNX4	21.164	2.01365	5.30017	1.51542e-06	3.59765e-06	28.0918	1.51542e-06	1	21.0996	21.8816	21.0035	20.5373	21.2314	20.0923	18.2686	21.7655	18.8271	19.6697	20.4602	16.6603	12.2733	20.6833	19.8218	20.8316	20.4627	20.8522	21.1079	19.1614	20.6172	20.4843	17.9675	22.1447	20.8327	21.2905	21.5802	20.3688	20.9539	20.9863	20.9536	20.9024	22.9328	23.7437	22.2756	22.4743	22.1293
13.6082	17.0893	1	Q8WV41	SNX33	15.3488	3.48108	4.98642	4.94263e-06	1.06626e-05	24.8643	4.94263e-06	1	12.2733	12.2733	18.0496	12.2733	12.2733	12.2733	12.2733	12.2733	12.2733	12.2733	12.2733	12.2733	12.2733	12.2733	20.4577	12.2733	18.075	12.2733	16.0958	12.2733	21.7202	16.6661	12.2733	12.2733	12.2733	12.2733	12.2733	12.2733	12.2733	16.2325	12.2733	17.4366	12.2733	19.771	16.0888	17.5494	19.5154
13.7675	17.9528	1	Q5VWJ9	SNX30	15.8601	4.18533	6.25634	3.63054e-08	1.17697e-07	39.1417	3.63054e-08	1	19.3906	12.2733	12.2733	15.379	15.9142	12.2733	12.2733	18.8131	12.2733	12.2733	12.2733	12.2733	12.2733	17.0077	12.2733	12.2733	12.2733	12.2733	12.2733	12.2733	12.2733	19.987	12.2733	12.2733	12.2733	12.2733	15.8861	12.2733	12.2733	18.5943	15.8077	19.614	12.2733	18.1922	12.2733	19.0861	18.9332
23.5163	25.1863	1	O60493	SNX3	24.3513	1.67001	6.71558	5.76974e-09	2.20503e-08	45.0991	5.76974e-09	1	22.3144	23.6789	20.1663	23.7114	22.8621	23.7337	20.8243	24.9839	22.2807	23.2783	24.1066	23.0114	22.9234	24.767	23.3358	24.3018	23.2851	23.3355	24.3547	23.1623	24.3876	24.1223	22.7626	25.6874	23.8166	23.5832	24.2529	24.4561	24.6237	24.0717	22.8241	25.668	25.2695	23.637	24.4355	26.0714	24.8584
19.6175	22.4467	1	Q96L92	SNX27	21.0321	2.82928	7.82539	6.40609e-11	3.80486e-10	61.2367	6.40609e-11	1	18.6415	21.438	19.2677	19.772	19.0761	19.5884	12.2733	21.4492	18.9299	18.046	20.4937	18.0332	18.0962	20.5153	20.3654	18.7537	19.9765	21.447	18.1301	18.1021	20.5334	20.791	18.1274	21.7878	19.7262	20.7879	21.3181	21.2049	20.5125	21.5488	19.4081	21.8105	23.5552	23.0078	21.8841	23.1906	21.3251
18.5482	20.2295	1	Q96RF0	SNX18	19.3888	1.68122	3.12485	0.00266982	0.00389113	9.76468	0.00266982	1	12.2733	12.2733	22.4538	18.9747	14.8285	18.1742	17.446	22.1374	17.5815	17.5854	20.0867	18.9658	17.3644	19.4991	17.697	18.9408	20.3502	19.663	20.8531	20.2339	19.3497	20.616	16.8971	18.3296	18.955	19.3434	19.9742	16.5819	19.407	19.1718	18.9879	18.1638	17.0769	20.1914	18.1592	21.0745	20.1495
19.8627	20.9243	1	Q15036	SNX17	20.3935	1.06158	2.51127	0.0145556	0.0191492	6.30645	0.0145556	1	20.1901	20.6028	21.1209	20.1557	19.9352	18.6496	20.2771	21.4415	12.2733	17.976	17.4169	17.271	17.3299	20.8546	19.8495	21.4725	20.7575	21.2241	19.8408	19.8348	21.4515	20.1419	19.7572	21.8191	20.2442	20.8588	21.0622	19.3505	20.2979	20.9974	21.2905	21.5127	20.6026	23.6854	17.5444	21.1169	18.9628
14.3742	17.9098	1	Q9NRS6	SNX15	16.142	3.53557	4.72812	1.28144e-05	2.60391e-05	22.3552	1.28144e-05	1	12.2733	12.2733	12.2733	17.5441	12.2733	12.2733	12.2733	19.5423	12.2733	12.2733	18.4936	12.2733	12.2733	12.2733	17.8637	18.6412	17.1101	12.2733	12.2733	18.1428	19.511	12.2733	12.2733	18.2822	12.2733	12.2733	17.8302	12.2733	17.1748	12.2733	12.2733	12.2733	12.2733	18.103	20.9999	20.4135	19.8088
20.4952	22.9907	1	Q9UMY4	SNX12	21.743	2.4955	5.25524	1.79773e-06	4.20771e-06	27.6175	1.79773e-06	1	22.1407	23.016	21.0508	20.7358	21.2333	20.2238	20.88	21.8311	18.07	12.2733	19.8918	19.6331	20.1565	21.3621	19.3628	21.34	21.2676	15.4693	22.3998	23.2782	22.3253	20.0203	21.6861	23.2856	18.6267	19.9761	20.6381	21.6844	21.4526	20.8239	19.2167	24.0424	24.0946	23.4539	24.0416	23.3046	21.2579
23.0804	24.4402	1	Q13596	SNX1	23.7603	1.35985	8.84419	1.0274e-12	8.87774e-12	78.2197	1.0274e-12	1	22.5182	23.1236	23.2535	23.7754	23.263	22.6624	22.4261	24.0815	22.6592	23.1205	22.1249	21.9779	22.1731	23.5578	23.3421	23.116	23.9951	23.8224	23.8311	22.0991	23.4871	23.3606	22.6199	22.433	23.3662	22.9909	23.8333	22.5785	23.2888	23.8612	22.75	24.5885	24.0628	24.1781	24.4187	24.8645	24.3873
17.4456	20.9923	1	Q13573	SNW1	19.219	3.54668	5.92171	1.36451e-07	3.94461e-07	35.0666	1.36451e-07	1	18.3156	19.3819	19.3637	20.0428	17.4252	17.5517	16.4491	20.1048	16.8306	16.9336	18.0821	12.2733	12.2733	20.5134	20.3801	19.3947	12.2733	19.8479	19.3161	12.2733	12.2733	19.0673	18.7316	19.5854	17.6805	18.4767	12.2733	17.4981	19.0009	19.4967	17.7042	21.9506	20.1464	23.1036	12.2733	20.2279	19.9244
23.1202	24.7595	1	P55769	SNU13	23.9399	1.63922	6.63417	8.00612e-09	2.95169e-08	44.0122	8.00612e-09	1	20.3062	22.3127	23.8679	22.8399	22.4736	22.7689	23.9196	23.5691	22.1507	22.2001	22.3205	23.9116	23.9652	24.02	23.4099	23.4347	23.3329	23.7927	22.8106	23.8837	23.2479	24.1135	22.5494	24.3871	21.6531	21.7497	21.9283	25.0878	24.6188	23.6869	22.4147	25.752	25.7861	24.6523	25.1006	24.8385	23.5919
21.1164	24.9368	1	P62308	SNRPG	23.0266	3.82041	4.48505	3.0809e-05	5.89761e-05	20.1157	3.0809e-05	1	23.3423	12.2733	24.6625	12.2733	23.4336	23.5405	23.6035	24.8238	21.7431	24.0124	20.9561	12.2733	12.2733	22.4722	21.594	20.8063	21.3168	12.2733	20.8792	12.2733	24.2702	25.1101	23.9787	25.3547	24.0015	22.3314	22.5375	25.9858	23.954	21.917	24.3416	25.5623	27.2968	25.6622	26.4044	24.9227	23.7981
19.1488	21.8406	1	P62306	SNRPF	20.4947	2.69172	2.32077	0.0234856	0.029942	5.38598	0.0234856	1	22.3986	23.0638	12.2733	22.5679	22.135	22.1372	21.5021	12.2733	12.2733	12.2733	22.4032	21.9632	22.7637	22.0136	21.3442	23.1762	12.2733	12.2733	22.3157	23.3624	12.2733	12.2733	12.2733	23.8697	22.3618	21.627	22.3144	23.2583	12.2733	22.663	21.6402	25.3001	22.4548	22.2162	25.0367	23.9946	22.8998
23.2764	26.0701	1	P62304	SNRPE	24.6733	2.79363	5.10215	3.20531e-06	7.16794e-06	26.0319	3.20531e-06	1	12.2733	12.2733	24.1282	23.9352	23.8572	23.8703	23.4753	24.7845	23.3026	23.7367	23.6156	22.1339	25.0512	24.6885	24.2342	23.8055	24.1272	24.3236	23.9929	22.5167	24.6267	24.1934	23.0901	24.5306	24.3754	24.219	24.1063	24.7493	24.7272	24.3871	24.4388	26.0769	25.3031	26.064	23.4717	26.329	25.6481
25.0299	26.8315	1	P62318	SNRPD3	25.9307	1.80166	10.9812	2.21009e-16	4.69118e-15	120.586	2.21009e-16	1	24.35	25.1319	25.457	24.7284	24.8979	24.6664	24.2216	25.1827	24.3166	25.153	24.4817	23.6777	24.3166	24.8244	25.5935	25.0656	25.1299	26.0287	24.9172	25.3032	25.9988	25.7796	25.4622	25.1792	25.4334	24.9619	24.6559	25.3724	25.5224	25.7027	24.413	26.942	25.344	27.3442	24.8109	27.3621	26.3776
24.983	26.4046	1	P62316	SNRPD2	25.6938	1.42153	2.84089	0.00602064	0.00834342	8.07066	0.00602064	1	25.9687	25.7341	25.9679	25.9497	24.4657	25.332	24.6994	25.9678	24.2033	24.5073	24.3938	23.9309	24.7694	24.8426	25.5095	24.5801	24.7733	25.0047	24.8838	24.1968	24.3643	24.5103	24.8531	24.7642	24.6842	24.2923	25.1426	26.4515	25.2324	26.0553	24.4436	27.4451	26.6597	27.067	12.2733	26.7115	26.7756
24.6364	26.4164	1	P62314	SNRPD1	25.5264	1.78006	7.91437	4.46057e-11	2.73463e-10	62.6373	4.46057e-11	1	26.2343	25.8628	26.6969	25.0437	24.3642	23.6601	24.5077	25.1284	24.5404	23.4846	24.923	24.6917	25.5309	24.7863	25.2271	24.6473	23.9931	23.9641	22.8338	23.5625	25.6133	25.4289	23.7449	24.5147	24.8856	24.0585	24.7547	24.0361	24.7218	23.9065	24.3796	27.3015	28.1762	26.7138	25.1615	26.2648	24.5634
20.0103	23.8993	1	P09234	SNRPC	21.9548	3.88904	4.51989	2.72024e-05	5.25383e-05	20.4294	2.72024e-05	1	22.106	22.4049	12.2733	22.3124	12.2733	12.2733	20.9696	21.9603	19.102	20.9893	19.5603	12.2733	18.9297	19.552	19.5945	23.0305	22.3983	12.2733	22.2071	23.7478	22.4789	24.9402	23.8553	24.5561	21.3982	12.2733	19.6858	25.1948	25.0228	22.2016	18.4816	24.6216	24.2091	25.41	22.9952	23.7284	12.2733
21.1604	24.0426	1	P08579	SNRPB2	22.6015	2.88224	4.86822	7.66242e-06	1.60747e-05	23.6995	7.66242e-06	1	12.2733	21.2048	21.5555	22.2525	22.6098	22.8961	22.7348	23.232	23.4128	12.2733	20.841	22.8251	18.4305	22.4685	22.4686	22.5877	23.6943	22.7664	23.2105	20.5454	22.5424	21.3057	21.7317	22.4128	23.3084	23.117	12.2733	21.0965	21.1146	23.4745	19.313	24.5364	23.1206	24.1265	22.5203	25.0339	23.8743
22.7399	24.8379	1	P14678	SNRPB	23.7889	2.09799	10.2349	4.02097e-15	5.97059e-14	104.752	4.02097e-15	1	21.8829	23.0435	22.2715	23.4129	22.4636	23.0575	22.5636	23.6868	22.1613	22.6364	22.0536	20.4337	23.2561	23.342	22.3151	21.931	21.695	22.4027	21.6556	23.4372	24.0116	24.2805	22.0041	24.4523	22.3953	22.8733	22.3127	23.0904	24.1228	23.0055	22.6856	24.6535	24.3278	23.9795	23.7253	25.1491	24.3297
22.9856	25.0357	1	P09661	SNRPA1	24.0106	2.05009	12.9512	1.42519e-19	8.16522e-18	167.733	1.42519e-19	1	23.1253	21.8445	23.3468	23.2779	22.9454	23.3105	23.0101	23.9575	22.0608	22.2754	22.0147	22.0673	22.1582	23.7496	22.9072	23.4585	23.1804	22.7568	23.1923	23.1845	23.2517	23.5208	22.6481	23.1154	22.5605	23.3138	23.1584	23.562	22.4818	23.8421	23.2749	24.2506	24.5735	25.5968	23.6104	25.6499	24.9286
23.064	25.1158	1	P09012	SNRPA	24.0899	2.05185	10.5368	1.23442e-15	2.1311e-14	111.025	1.23442e-15	1	24.0489	22.2694	23.0881	23.3249	23.3833	23.2797	23.0849	23.7615	22.4047	22.8582	21.7505	22.0144	22.1687	21.3117	23.6919	23.4772	23.2792	23.9226	23.5525	22.8733	24.0534	23.2918	23.2854	22.7797	22.3873	23.274	23.0511	23.6841	23.2114	24.228	22.1921	25.3678	24.8261	25.9862	24.5484	25.5565	24.4299
23.057	25.0058	1	P08621	SNRNP70	24.0314	1.9488	8.66057	2.15779e-12	1.74619e-11	75.0054	2.15779e-12	1	23.3159	23.5392	22.4931	21.9189	22.8183	23.7041	21.8131	24.1841	22.4704	22.9856	21.8488	21.6461	20.8681	23.525	23.5902	23.5364	23.5437	23.9926	23.3467	22.1703	24.1105	23.6294	22.6011	23.4378	23.7007	23.2869	23.3664	23.3096	23.5864	23.683	22.7439	25.1766	24.9078	24.6607	22.2268	23.8784	25.0954
19.3309	23.3587	1	Q96DI7	SNRNP40	21.3448	4.02781	6.7023	6.08683e-09	2.30985e-08	44.9208	6.08683e-09	1	21.1982	21.8291	21.7158	20.3957	20.0875	12.2733	19.8025	22.3848	12.2733	12.2733	19.8733	12.2733	12.2733	20.666	20.0544	20.9111	21.4701	21.0666	21.5696	21.6271	20.3755	21.6661	21.9234	21.776	18.6225	18.8319	17.7874	21.7321	21.0476	20.8917	18.5851	24.4479	22.8376	23.8102	22.645	23.7582	21.9057
21.2237	23.8024	1	O75643	SNRNP200	22.513	2.57863	13.2162	5.50362e-20	3.91543e-18	174.668	5.50362e-20	1	21.5917	21.4565	21.3121	21.478	21.6144	20.9478	20.7993	22.5226	18.2502	19.6719	21.1748	20.1306	19.6387	21.2575	21.106	22.0095	22.1242	21.3101	21.4028	21.4115	21.4293	21.8545	21.2484	21.9045	21.6263	20.6694	21.3156	21.5004	21.6555	21.7455	21.7761	24.2882	23.2211	23.7782	25.0674	23.8542	23.3333
20.5216	21.7795	1	Q96H20	SNF8	21.1506	1.25783	2.24469	0.0282389	0.0355748	5.03865	0.0282389	1	22.4468	21.7288	23.4124	19.0564	20.0016	19.3196	20.609	21.5751	20.2165	12.2733	22.5611	20.322	20.0092	20.3323	20.9634	21.305	22.1708	22.352	21.7559	22.6881	22.2027	21.4523	21.5529	23.1796	20.7004	20.1181	12.2733	22.4076	22.4666	22.4448	12.2733	23.3315	22.1815	23.6939	23.5154	21.4128	18.751
20.3279	22.0238	1	O95295	SNAPIN	21.1759	1.69593	3.52877	0.00077732	0.00122086	12.4522	0.00077732	1	21.7139	21.4603	22.6747	20.9525	19.6717	20.0154	12.2733	21.5954	19.9883	20.1794	20.5407	19.7055	19.5265	19.952	18.6105	19.669	20.9538	18.8628	19.3537	21.5912	20.9577	19.7108	21.1222	22.3689	20.9551	20.8349	21.8852	21.1127	21.2036	19.7006	21.023	23.0831	22.4031	24.0008	12.2733	22.8717	20.0497
20.0884	22.1578	1	O95721	SNAP29	21.1231	2.06936	3.42	0.00109286	0.00168618	11.6964	0.00109286	1	19.791	20.3056	19.6704	19.724	20.3784	20.3177	19.0887	21.323	19.9776	18.3285	21.2333	20.3304	25.1473	20.5387	19.9786	20.4336	12.2733	18.4133	19.8103	21.6534	22.953	22.8912	21.4227	22.8561	19.5314	20.0331	12.2733	20.527	22.9958	20.192	18.348	23.785	22.5349	23.0331	19.9999	23.0544	26.2723
22.5627	24.1687	1	O00161	SNAP23	23.3657	1.60599	7.54539	2.00077e-10	1.04713e-09	56.9329	2.00077e-10	1	22.3125	22.1016	23.2496	22.4892	22.6062	22.6215	21.676	23.4357	22.9286	23.0533	21.986	21.23	23.2996	22.5589	22.1877	22.8714	22.7747	22.5205	22.6543	22.1288	22.9864	23.0246	19.2111	24.2246	22.9892	22.7054	23.2468	23.1112	22.8533	22.3364	22.0696	23.1992	22.0458	23.2936	24.0009	24.1084	24.077
18.8021	21.0795	1	Q6GMV2	SMYD5	19.9408	2.27744	3.62484	0.000572473	0.000914317	13.1395	0.000572473	1	20.2578	20.4928	20.3628	20.4886	19.4531	19.193	12.2733	21.0537	12.2733	19.5088	20.895	19.6394	19.3454	19.9614	19.4687	19.8056	20.6633	12.2733	19.7214	12.2733	20.3134	19.6995	12.2733	19.5043	20.6559	19.1602	21.1142	19.1406	20.1901	21.0594	20.3508	21.5084	21.7002	21.6878	21.8017	21.5376	20.7522
13.6626	16.9846	1	Q9NRG4	SMYD2	15.3236	3.32203	4.41112	4.00691e-05	7.54311e-05	19.458	4.00691e-05	1	18.0785	17.5261	17.8599	12.2733	12.2733	12.2733	12.2733	12.2733	12.2733	12.2733	12.2733	12.2733	12.2733	12.2733	12.2733	12.2733	17.7422	12.2733	16.9007	12.2733	19.4128	12.2733	12.2733	12.2733	12.2733	12.2733	12.2733	12.2733	17.004	16.7316	12.2733	19.8415	20.7763	18.0783	12.2733	20.0747	12.2733
20.579	22.7547	1	Q2TAY7	SMU1	21.6668	2.17566	7.14625	1.01196e-09	4.57125e-09	51.0689	1.01196e-09	1	17.2172	20.2453	21.2417	21.6127	21.2862	20.4824	21.1305	21.5833	16.2799	20.0299	20.0691	20.0587	18.7535	20.144	21.5673	21.9294	22.1538	21.9843	21.3163	19.3348	21.4041	21.139	20.5449	20.127	19.5379	19.414	21.1847	21.0681	21.2532	22.5672	21.2885	23	20.8806	21.3291	22.2686	23.0781	22.3114
12.508	14.6956	1	P53814	SMTN	13.6018	2.18764	5.33846	1.30962e-06	3.14134e-06	28.4991	1.30962e-06	1	12.2733	12.2733	12.2733	12.2733	12.2733	12.2733	12.2733	12.2733	12.2733	12.2733	12.2733	12.2733	12.2733	12.2733	12.2733	12.2733	12.2733	12.2733	12.2733	12.2733	12.2733	12.2733	12.2733	12.2733	12.2733	12.2733	14.749	12.2733	12.2733	12.2733	17.0742	12.2733	16.8454	16.827	16.6309	15.683	16.0861
22.9525	24.4896	1	P52788	SMS	23.7211	1.53709	7.07928	1.32749e-09	5.84636e-09	50.1162	1.32749e-09	1	22.473	22.1887	23.3835	23.1318	23.2357	23.6897	23.1567	24.0462	22.94	22.2683	23.502	22.5871	23.5915	22.8833	21.201	22.383	23.3835	23.6958	22.9321	22.6859	21.8125	22.8469	21.6695	22.8742	22.9044	23.6965	23.9846	21.9895	22.8369	23.6151	23.9388	24.1439	24.1312	25.6897	26.8746	24.3191	25.2602
14.5101	17.751	1	Q9NXE4	SMPD4	16.1305	3.24098	5.21636	2.08332e-06	4.8342e-06	27.2104	2.08332e-06	1	15.2454	15.1744	17.398	12.2733	12.2733	16.8476	23.0641	12.2733	12.2733	12.2733	16.4763	12.2733	15.6033	17.1216	15.7192	15.7894	16.7442	17.5638	12.2733	12.2733	16.8152	12.2733	12.2733	12.2733	12.2733	12.2733	12.2733	12.2733	16.9025	12.2733	16.9748	19.294	19.9855	18.5063	20.7582	18.1775	16.932
16.1455	21.6926	1	O75940	SMNDC1	18.9191	5.5471	7.78994	7.3997e-11	4.32362e-10	60.6832	7.3997e-11	1	20.3711	19.4226	12.2733	20.1696	20.0148	19.4356	19.0493	21.2969	12.2733	12.2733	12.2733	12.2733	12.2733	12.2733	12.2733	19.088	12.2733	12.2733	12.2733	19.4251	12.2733	12.2733	12.2733	20.958	20.7121	19.4324	19.5119	18.6061	12.2733	19.4052	19.514	21.6861	19.8535	21.9521	22.1631	21.9913	21.6139
14.8876	20.6799	1	Q16637	SMN1	17.7837	5.79225	6.41416	1.93442e-08	6.63318e-08	41.1414	1.93442e-08	1	19.5923	12.2733	20.0843	12.2733	12.2733	12.2733	12.2733	19.1056	12.2733	12.2733	12.2733	12.2733	12.2733	12.2733	12.2733	18.0993	12.2733	12.2733	18.3129	12.2733	20.7237	12.2733	12.2733	19.9881	19.4142	12.2733	12.2733	19.3934	21.3348	20.0021	12.2733	22.0837	21.0285	24.1075	12.2733	20.9068	12.2733
13.0082	18.9751	1	Q9H0W8	SMG9	15.9916	5.96695	13.0693	9.31566e-20	5.97125e-18	170.806	9.31566e-20	1	16.0987	12.2733	12.2733	12.2733	12.2733	12.2733	12.2733	12.2733	15.7697	12.2733	12.2733	12.2733	12.2733	12.2733	12.2733	12.2733	12.2733	18.3615	12.2733	12.2733	12.2733	12.2733	12.2733	12.2733	12.2733	12.2733	12.2733	17.4125	16.5056	12.2733	12.2733	19.5551	17.7141	18.7465	17.5127	12.2733	17.7069
13.3055	17.3131	1	Q8ND04	SMG8	15.3093	4.00758	8.15885	1.65091e-11	1.10986e-10	66.5668	1.65091e-11	1	12.2733	14.4837	15.1733	12.2733	12.2733	12.2733	18.2409	12.2733	12.2733	12.2733	12.2733	12.2733	19.89	12.2733	12.2733	12.2733	12.2733	12.2733	12.2733	12.2733	15.9383	14.1567	12.2733	14.4827	12.2733	17.8208	12.2733	12.2733	12.2733	12.2733	12.2733	18.4825	17.2667	17.1907	16.9768	17.6104	17.1006
12.5332	16.9627	1	Q9UPR3	SMG5	14.7479	4.42953	9.67129	3.72989e-14	4.39042e-13	93.5339	3.72989e-14	1	12.2733	12.2733	12.2733	12.2733	12.2733	12.2733	12.2733	12.2733	12.2733	12.2733	12.2733	12.2733	12.2733	12.2733	12.2733	12.2733	12.2733	12.2733	12.2733	12.2733	12.2733	16.3059	12.2733	16.2979	12.2733	12.2733	12.2733	12.2733	12.2733	12.2733	12.2733	17.597	16.7969	18.2704	15.5375	22.5223	12.2733
13.8972	15.6283	1	Q96Q15	SMG1	14.7628	1.73105	3.39018	0.00119863	0.00183494	11.4933	0.00119863	1	18.3109	16.4279	19.2086	12.2733	12.2733	15.994	12.2733	20.2529	12.2733	12.2733	14.6522	15.4445	15.7128	12.2733	12.2733	12.2733	12.2733	14.4252	12.2733	13.2012	15.8933	13.0238	12.2733	12.2733	12.2733	12.2733	12.2733	15.232	13.0329	13.6302	12.2733	17.2225	17.6078	16.181	16.3966	19.2468	12.2733
14.4207	19.8289	1	A6NHR9	SMCHD1	17.1248	5.40823	12.7966	2.49288e-19	1.33379e-17	163.752	2.49288e-19	1	15.005	12.2733	14.6465	15.181	12.8838	12.2733	15.392	16.4504	12.2733	12.2733	18.3214	15.1777	12.2733	13.3797	12.2733	18.259	12.8223	12.2733	15.3212	16.3243	14.4659	16.3012	14.6547	16.5115	12.2733	15.0299	16.3897	14.6508	13.5399	15.8748	12.2733	20.8658	18.7943	19.5585	20.9016	20.3409	16.2911
13.4207	14.7317	1	Q96SB8	SMC6	14.0762	1.31101	2.48281	0.0156577	0.0205074	6.16432	0.0156577	1	17.3961	16.4425	15.7148	12.2733	16.324	12.2733	12.2733	12.2733	12.2733	12.2733	12.2733	12.2733	12.2733	12.2733	15.6553	13.5116	17.2459	14.7156	12.2733	12.2733	12.2733	14.7144	12.2733	12.2733	12.2733	12.2733	12.2733	12.2733	12.2733	16.5832	12.2733	12.2733	12.2733	12.2733	12.2733	15.4436	15.1914
12.798	17.9866	1	Q9NTJ3	SMC4	15.3923	5.18864	9.88546	1.59436e-14	2.04394e-13	97.7223	1.59436e-14	1	12.2733	12.2733	12.2733	12.2733	12.2733	12.2733	12.2733	12.2733	12.2733	12.2733	17.6104	12.2733	12.2733	12.2733	12.2733	12.2733	12.2733	12.2733	12.2733	12.2733	12.2733	13.3717	12.2733	16.9181	12.2733	12.2733	12.2733	17.459	12.2733	12.2733	12.2733	16.9643	14.5584	15.0599	17.0492	16.395	15.5312
19.7173	22.3175	1	Q9UQE7	SMC3	21.0174	2.60015	9.25555	1.96292e-13	1.9611e-12	85.6651	1.96292e-13	1	20.4724	20.375	21.3753	19.4585	19.907	17.7072	19.8006	20.7471	19.1316	18.9883	19.8145	19.29	17.0535	20.2229	20.4593	20.7868	20.2933	20.907	20.1857	20.3507	19.4503	20.0101	18.9835	20.6838	18.1669	17.7571	17.7573	20.0858	21.0439	20.7353	19.2364	22.8652	22.5315	22.9756	22.441	22.9779	20.7217
12.8863	17.63	1	O95347	SMC2	15.2581	4.74368	8.08197	2.2564e-11	1.48454e-10	65.3183	2.2564e-11	1	12.2733	12.2733	12.2733	12.2733	12.2733	12.2733	12.2733	12.2733	12.2733	12.2733	12.2733	12.2733	12.2733	12.2733	12.2733	12.2733	12.2733	12.2733	12.2733	12.2733	12.2733	12.2733	12.2733	16.0832	12.2733	12.2733	12.2733	20.1086	12.2733	19.6313	12.2733	16.6951	12.2733	12.2733	17.4422	19.9246	19.0229
20.3856	22.4487	1	Q14683	SMC1A	21.4172	2.06307	6.5572	1.09065e-08	3.91184e-08	42.9969	1.09065e-08	1	19.7754	19.8416	20.6664	20.9182	21.1308	22.1248	21.4722	20.0292	16.9501	20.8101	19.3305	19.5628	17.9151	21.7024	20.1659	20.0923	21.6293	20.0145	21.4551	20.3466	20.2159	20.6571	20.7066	22.1324	21.2889	18.6038	21.8099	20.8531	20.5773	21.9327	17.2437	22.4862	22.7398	22.3301	20.9618	23.6236	22.5505
18.0989	21.7077	1	Q969G3	SMARCE1	19.9033	3.60882	6.67788	6.71537e-09	2.5291e-08	44.5941	6.71537e-09	1	12.2733	12.2733	21.5118	18.8218	19.4985	20.1414	19.4757	20.619	15.496	12.2733	19.0491	12.2733	17.8946	18.9995	12.2733	18.6934	19.4461	20.6762	19.8066	18.8775	19.9858	19.1449	19.2953	19.6925	17.3979	18.2139	17.995	20.4242	20.383	19.8543	18.3043	21.8935	20.6198	22.7306	22.0931	21.5037	20.5564
16.3334	20.4443	1	Q92925	SMARCD2	18.3889	4.11085	7.6943	1.09189e-10	6.14684e-10	59.2022	1.09189e-10	1	19.069	16.9344	18.0546	19.555	17.9266	12.2733	17.3126	16.7176	12.2733	12.2733	17.4522	12.2733	17.2953	18.9615	17.9333	19.1661	12.2733	17.572	12.2733	12.2733	12.2733	16.9704	17.7346	12.2733	18.4082	18.9831	18.7969	17.5386	17.168	18.2595	18.0676	21.4583	19.7436	20.5943	20.9787	20.8012	19.304
12.7441	16.6408	1	Q96GM5	SMARCD1	14.6925	3.89668	6.95588	2.18756e-09	9.16649e-09	48.3842	2.18756e-09	1	12.2733	12.2733	12.2733	19.4164	12.2733	12.2733	12.2733	16.2775	12.2733	12.2733	12.2733	12.2733	12.2733	12.2733	12.2733	12.2733	12.2733	12.2733	12.2733	12.2733	12.2733	12.2733	12.2733	15.7225	12.2733	12.2733	12.2733	12.2733	12.2733	12.2733	12.2733	12.2733	12.2733	21.3933	15.5216	15.7446	12.2733
19.2284	22.3789	1	Q8TAQ2	SMARCC2	20.8037	3.15047	9.87637	1.65282e-14	2.11469e-13	97.5426	1.65282e-14	1	20.2203	19.7324	20.9589	18.7486	19.9451	18.6522	18.8214	20.2001	12.2733	17.2345	18.7126	17.1039	17.8419	18.8206	19.141	20.2523	19.6855	19.7847	19.2276	20.7852	20.0404	19.7239	20.2578	19.8539	19.2475	19.2736	19.6585	20.2613	20.6108	20.0926	18.9186	23.0714	21.0707	21.865	22.9902	22.1225	20.976
13.9516	19.7674	1	Q92922	SMARCC1	16.8595	5.81578	11.8686	7.61675e-18	2.56827e-16	140.863	7.61675e-18	1	12.2733	12.2733	12.2733	16.5206	16.6739	15.9441	12.2733	17.4106	12.2733	12.2733	16.25	12.2733	12.2733	12.2733	15.5658	15.4932	12.2733	15.5829	12.2733	12.2733	12.2733	12.2733	12.2733	16.2519	16.6662	12.2733	16.992	16.1294	16.1007	12.2733	12.2733	18.4753	15.633	21.6371	19.8891	19.1458	20.4031
15.4574	21.2654	1	Q12824	SMARCB1	18.3614	5.80806	9.7777	2.44391e-14	2.99657e-13	95.6035	2.44391e-14	1	18.6554	17.9843	16.5764	18.7636	12.2733	17.3681	12.2733	20.4293	12.2733	12.2733	16.0462	12.2733	12.2733	12.2733	19.3489	18.9427	15.7772	17.7083	12.2733	12.2733	19.053	12.2733	12.2733	18.3505	17.0312	19.0556	19.1379	12.2733	12.2733	12.2733	17.1242	22.278	20.4699	21.3185	19.7286	21.2156	20.4974
16.1716	20.368	1	O60264	SMARCA5	18.2698	4.19643	8.07695	2.30295e-11	1.51057e-10	65.2371	2.30295e-11	1	12.2733	12.2733	18.6164	18.7929	12.2733	17.5301	17.7637	18.0338	15.7604	15.7963	12.2733	17.46	12.2733	16.2307	16.0191	17.0363	12.2733	17.4724	21.0858	16.4579	17.0447	12.2733	16.3848	19.8714	17.0068	18.1175	19.0808	19.0407	12.2733	16.9031	15.628	19.8583	19.1256	17.8479	22.3253	19.4199	20.2558
17.1172	21.4416	1	P51532	SMARCA4	19.2794	4.32442	7.26998	6.12589e-10	2.8906e-09	52.8526	6.12589e-10	1	16.9748	16.6123	12.2733	17.2268	16.3353	15.9219	12.2733	19.0591	15.3235	12.2733	16.702	17.0284	17.47	17.9983	17.0396	18.4118	16.3756	19.0357	16.8804	15.5206	17.3372	12.2733	16.6339	22.7593	22.1187	18.2944	23.1452	18.715	12.2733	18.328	22.0192	23.8363	19.2223	20.1539	21.8887	19.9327	19.4582
15.4958	17.9194	1	P51531	SMARCA2	16.7076	2.42364	4.13391	0.000105394	0.000187142	17.0892	0.000105394	1	16.6444	15.4859	18.8252	15.9203	12.2733	12.2733	12.2733	12.2733	12.2733	12.2733	16.0096	19.2358	14.4846	17.8061	16.869	16.814	12.2733	18.6369	16.826	17.2236	16.1532	15.9487	17.8425	16.9349	12.2733	17.1176	17.7899	17.0082	18.0595	12.2733	12.2733	19.113	13.672	18.3416	17.0964	18.6142	16.0109
14.1612	18.0913	1	P28370	SMARCA1	16.1262	3.93011	6.65705	7.30235e-09	2.72795e-08	44.3164	7.30235e-09	1	12.2733	15.6388	12.2733	15.5432	12.2733	12.2733	15.6696	12.2733	12.2733	12.2733	18.2767	12.2733	15.5126	16.3202	12.2733	15.1332	12.2733	17.5121	15.9369	15.5593	12.2733	12.2733	12.2733	12.2733	18.785	12.2733	16.3416	17.9087	12.2733	16.2126	12.2733	15.7341	19.84	18.4623	15.7912	18.0091	19.0678
20.1494	22.1122	1	Q8WU79	SMAP2	21.1308	1.96279	3.12881	0.00263884	0.00385031	9.78945	0.00263884	1	19.5346	12.2733	21.5345	20.8165	23.4997	23.9061	18.3191	23.4039	12.2733	23.8788	20.0301	23.6914	12.2733	20.2359	12.2733	20.7253	18.1762	20.4567	21.9932	20.8354	20.4445	21.6503	21.0185	22.9484	19.1571	20.9853	21.6763	21.2902	21.4187	23.7537	20.1585	22.5977	20.6555	22.5027	20.0628	21.924	20.3855
16.1317	20.8916	1	Q8IYB5	SMAP1	18.5117	4.75991	5.23845	1.91598e-06	4.46672e-06	27.4414	1.91598e-06	1	19.7872	20.6993	12.2733	12.2733	12.2733	19.5032	12.2733	21.2291	12.2733	12.2733	12.2733	12.2733	12.2733	20.6783	12.2733	12.2733	20.9569	12.2733	19.9945	20.7033	12.2733	20.133	18.9881	21.6146	12.2733	18.7988	20.4131	12.2733	20.9063	19.3051	12.2733	23.1181	22.6856	19.6431	23.3127	21.6836	19.3602
16.1123	18.7248	1	Q99717	SMAD5	17.4185	2.61249	3.35367	0.00134124	0.00203783	11.2471	0.00134124	1	18.4062	17.6287	12.2733	12.2733	18.4145	18.5709	12.2733	12.2733	12.2733	17.4252	18.685	12.2733	12.2733	18.114	25.9109	18.7089	12.2733	12.2733	12.2733	20.1582	19.0254	12.2733	12.2733	19.9585	18.8323	18.6803	15.5107	12.2733	17.7356	19.3597	18.8032	19.445	17.4973	12.2733	18.7137	20.6597	20.4133
12.7885	16.9509	1	P84022	SMAD3	14.8697	4.16236	6.28234	3.27346e-08	1.07303e-07	39.4678	3.27346e-08	1	12.2733	12.2733	12.2733	12.2733	12.2733	12.2733	12.2733	12.2733	12.2733	12.2733	12.2733	12.2733	12.2733	12.2733	12.2733	12.2733	12.2733	12.2733	12.2733	12.2733	12.2733	17.741	12.2733	17.5291	12.2733	12.2733	12.2733	12.2733	17.5232	12.2733	12.2733	12.2733	12.2733	12.2733	12.2733	12.2733	18.3757
17.0593	21.0901	1	Q15796	SMAD2	19.0747	4.03077	6.68379	6.55764e-09	2.47402e-08	44.673	6.55764e-09	1	18.2723	12.2733	18.9421	12.2733	20.3919	17.7499	17.2635	19.4135	12.2733	12.2733	17.0019	12.2733	17.6848	19.0741	17.5675	12.2733	18.6244	18.5056	18.2945	19.5216	19.5804	19.3072	18.3602	20.4699	12.2733	12.2733	17.4028	17.9245	20.5937	20.4116	18.2942	20.1751	20.6787	22.3651	22.7958	20.7567	21.1893
13.6316	15.6407	1	O95391	SLU7	14.6362	2.00915	2.86172	0.00568114	0.00791302	8.18945	0.00568114	1	12.2733	12.2733	12.2733	12.2733	12.2733	12.2733	18.7532	16.9228	20.0779	12.2733	19.3645	12.2733	12.2733	21.2028	12.2733	12.2733	12.2733	12.2733	12.2733	12.2733	12.2733	12.2733	12.2733	12.2733	12.2733	19.4265	12.2733	12.2733	12.2733	12.2733	12.2733	17.1824	12.2733	12.2733	21.2364	16.4891	15.7664
18.6733	21.0619	1	Q9NWH9	SLTM	19.8676	2.38857	5.94236	1.25804e-07	3.66543e-07	35.3116	1.25804e-07	1	19.5325	19.8145	20.7508	19.0063	19.074	12.2733	21.9773	21.9811	18.3578	17.9611	18.6434	18.2793	19.6706	15.5568	19.4885	18.9153	18.7151	19.844	17.9675	18.2048	18.9985	18.6387	18.9742	18.4536	18.3969	17.6173	21.5713	15.5108	18.4805	19.4369	16.7794	21.5099	20.6364	21.3419	22.1571	22.7975	23.2328
13.8224	17.3659	1	Q14BN4	SLMAP	15.5942	3.54357	6.46571	1.57387e-08	5.50174e-08	41.8054	1.57387e-08	1	12.2733	12.2733	12.2733	16.1685	12.2733	12.2733	15.7618	14.8802	12.2733	12.2733	16.5324	12.2733	12.2733	16.7019	15.3256	15.3753	12.2733	17.1266	12.2733	12.2733	12.2733	12.2733	12.2733	19.2997	14.5489	12.2733	12.2733	17.2581	12.2733	16.3222	12.2733	16.6981	17.1203	19.274	20.3666	16.9145	15.3726
20.9255	22.1491	1	Q9H2G2	SLK	21.5373	1.22369	5.14396	2.73867e-06	6.21892e-06	26.4603	2.73867e-06	1	20.4414	21.185	22.0928	21.2072	21.125	21.1171	20.9279	21.8462	19.7579	20.3052	19.9899	19.215	19.434	21.3674	20.9847	21.6751	21.7814	21.6687	21.4447	19.9136	21.1398	20.2737	19.0421	21.0672	21.6859	20.9205	22.0725	20.7426	21.201	21.8076	21.2561	22.1984	22.331	23.0062	23.6701	22.8278	20.8544
15.8007	20.3139	1	Q08AF3	SLFN5	18.0573	4.51327	7.04045	1.55357e-09	6.68295e-09	49.5679	1.55357e-09	1	19.0834	21.4923	18.9855	16.3536	12.2733	16.3566	12.2733	20.2414	12.2733	16.8835	12.2733	12.2733	12.2733	16.7475	12.2733	12.2733	16.8315	17.1649	12.2733	18.4052	12.2733	12.2733	16.9719	18.51	16.9027	15.681	19.8982	18.9627	18.3564	12.2733	18.7131	23.7214	20.4931	20.0574	21.319	20.6224	18.8215
13.6365	16.1327	1	Q92581	SLC9A6	14.8846	2.49617	3.54647	0.000734969	0.00115715	12.5774	0.000734969	1	18.7817	17.5232	12.2733	17.6845	12.2733	12.2733	12.2733	12.2733	12.2733	12.2733	12.2733	12.2733	12.2733	12.2733	12.2733	17.1109	12.2733	12.2733	12.2733	12.2733	12.2733	19.8022	12.2733	19.0515	12.2733	12.2733	12.2733	12.2733	18.2185	12.2733	12.2733	19.1099	18.0981	12.2733	17.591	17.0873	18.401
12.4087	14.9207	1	P19634	SLC9A1	13.6647	2.51192	5.09877	3.24622e-06	7.24941e-06	25.9975	3.24622e-06	1	12.2733	12.2733	12.2733	12.2733	12.2733	12.2733	12.2733	12.2733	12.2733	12.2733	12.2733	12.2733	12.2733	12.2733	12.2733	12.2733	12.2733	12.2733	12.2733	12.2733	12.2733	12.2733	12.2733	12.2733	12.2733	12.2733	16.4733	12.2733	12.2733	12.2733	12.2733	15.6795	12.2733	12.2733	19.2157	17.3161	12.2733
12.3951	16.1128	1	Q01650	SLC7A5	14.2539	3.71778	5.69802	3.27378e-07	8.80899e-07	32.4674	3.27378e-07	1	12.2733	12.2733	12.2733	12.2733	12.2733	12.2733	12.2733	16.0487	12.2733	12.2733	12.2733	12.2733	12.2733	12.2733	12.2733	12.2733	12.2733	12.2733	12.2733	12.2733	12.2733	12.2733	12.2733	12.2733	12.2733	12.2733	12.2733	12.2733	12.2733	12.2733	12.2733	12.2733	12.2733	12.2733	24.6538	16.9248	12.2733
14.6097	16.6685	1	Q9Y289	SLC5A6	15.6391	2.05884	2.4515	0.0169565	0.0220833	6.00984	0.0169565	1	17.5176	18.704	18.249	19.0623	12.2733	12.2733	12.2733	22.0177	17.0471	12.2733	12.2733	12.2733	18.2783	12.2733	12.2733	15.6264	12.2733	12.2733	12.2733	12.2733	12.2733	12.2733	12.2733	17.281	12.2733	12.2733	12.2733	12.2733	19.819	19.812	16.2936	18.5112	19.243	12.2733	20.4473	12.2733	17.0518
12.3949	15.4923	1	Q9Y6M7	SLC4A7	13.9436	3.09738	5.95839	1.18112e-07	3.46783e-07	35.5024	1.18112e-07	1	12.2733	12.2733	12.2733	12.2733	12.2733	12.2733	12.2733	16.0438	12.2733	12.2733	12.2733	12.2733	12.2733	12.2733	12.2733	12.2733	12.2733	12.2733	12.2733	12.2733	12.2733	12.2733	12.2733	12.2733	12.2733	12.2733	12.2733	12.2733	12.2733	12.2733	12.2733	12.2733	15.7795	12.2733	19.3922	15.2061	12.2733
12.602	17.8967	1	P04920	SLC4A2	15.2494	5.2947	12.0363	4.07344e-18	1.49838e-16	144.872	4.07344e-18	1	12.2733	12.2733	12.2733	12.2733	12.2733	12.2733	12.2733	14.2151	12.2733	12.2733	12.2733	13.8438	12.2733	12.2733	12.2733	12.2733	14.7689	12.2733	12.2733	12.2733	12.2733	12.2733	12.2733	16.4572	12.2733	12.2733	12.2733	12.2733	12.2733	12.2733	12.2733	16.956	16.4156	12.2733	17.6977	16.6615	17.9803
16.1505	19.8973	1	Q9BWU0	SLC4A1AP	18.0239	3.74677	7.12827	1.08846e-09	4.86988e-09	50.8123	1.08846e-09	1	16.3298	12.2733	19.1908	12.2733	18.1213	16.2234	17.3356	16.9544	12.2733	15.4485	16.3879	12.2733	12.2733	18.0527	18.1835	17.8265	19.3126	19.479	18.1765	15.5856	18.0118	17.2386	16.8701	18.4347	12.2733	15.823	16.139	12.2733	18.5276	18.8281	12.2733	20.5129	19.0953	21.1638	18.628	18.7411	18.9457
17.864	20.5886	1	Q96NT5	SLC46A1	19.2263	2.72462	3.36046	0.00131358	0.00199815	11.2927	0.00131358	1	21.7581	12.2733	19.0487	17.4212	12.2733	12.2733	16.0606	21.37	20.4805	19.9829	18.2351	12.2733	19.1991	20.4818	12.2733	21.3584	19.9956	20.3715	19.9181	18.3033	20.1664	19.6574	20.4221	19.6336	12.2733	16.6773	16.5585	20.0631	21.5942	19.1136	12.2733	21.6875	21.2707	23.9723	12.2733	22.33	22.7699
20.8621	22.8532	1	P08195	SLC3A2	21.8576	1.99107	6.71024	5.89537e-09	2.25039e-08	45.0273	5.89537e-09	1	21.7491	20.4332	22.5176	21.1368	19.863	20.6206	21.1403	22.4074	19.6614	19.6901	19.6353	20.6106	21.7158	21.1692	21.5354	20.7094	20.5423	20.3592	20.4686	19.3644	21.7168	21.0241	19.0993	22.2163	21.3353	20.9545	20.5272	21.3123	21.4507	21.2099	20.5494	21.7227	20.7888	21.4728	27.0068	19.7794	22.9254
18.32	21.3626	1	Q9NUM3	SLC39A9	19.8413	3.04261	3.77309	0.000353972	0.000582071	14.2362	0.000353972	1	19.7324	16.8249	22.3933	12.2733	12.2733	22.0687	21.6427	20.6174	19.7555	21.5096	12.2733	20.2235	12.2733	12.2733	20.7065	19.3568	19.1151	21.1962	12.2733	18.1226	20.7255	19.6783	12.2733	22.16	20.6694	20.2554	22.8086	21.2491	20.0757	12.2733	18.8454	20.3595	18.8717	24.0913	19.9318	19.8352	23.5266
15.3291	17.8124	1	Q8NBW4	SLC38A9	16.5707	2.48335	3.35784	0.00132419	0.00201334	11.2751	0.00132419	1	18.9459	14.9418	12.2733	12.2733	18.7226	12.2733	12.2733	12.2733	12.2733	12.2733	12.2733	18.2768	18.8162	12.2733	12.2733	12.2733	20.1015	19.9127	18.6125	15.8358	17.5518	12.2733	16.4535	12.2733	17.773	12.2733	18.2453	15.3842	16.7125	18.5534	18.5356	18.3281	12.2733	20.2512	19.0709	19.7206	20.8029
12.9974	17.6644	1	Q96QD8	SLC38A2	15.3309	4.66708	5.92596	1.34186e-07	3.88688e-07	35.117	1.34186e-07	1	12.2733	12.2733	20.1596	12.2733	12.2733	12.2733	12.2733	19.937	12.2733	12.2733	12.2733	19.17	12.2733	12.2733	12.2733	12.2733	12.2733	12.2733	12.2733	12.2733	12.2733	12.2733	12.2733	12.2733	12.2733	12.2733	12.2733	12.2733	12.2733	12.2733	12.2733	19.008	12.2733	19.1351	20.7319	12.2733	21.851
18.3692	19.8098	1	Q9HBR0	SLC38A10	19.0895	1.44055	3.49103	0.000875466	0.00136441	12.1873	0.000875466	1	19.8581	19.0431	19.3423	18.9247	19.5857	18.3469	18.8784	18.2245	17.2902	17.8042	18.699	20.0666	17.9941	18.6926	19.5733	22.0381	19.8206	18.621	20.3089	12.2733	16.9868	18.173	17.3733	15.1946	18.0715	18.5098	18.9326	17.0525	17.4884	18.527	17.7509	21.3396	21.8353	20.9047	19.8588	19.0139	18.033
16.4612	21.0834	1	Q8N357	SLC35F6	18.7723	4.62223	5.46244	8.14497e-07	2.04461e-06	29.8382	8.14497e-07	1	17.6851	12.2733	19.0726	12.2733	12.2733	12.2733	12.2733	21.9534	12.2733	20.5983	12.2733	19.1388	20.7724	12.2733	21.7723	21.8992	20.2201	21.6722	19.9255	18.2737	12.2733	12.2733	16.9796	12.2733	19.1371	19.1808	20.8119	12.2733	12.2733	12.2733	19.3786	22.6813	20.9006	19.445	22.3061	21.574	23.8569
17.6716	19.8962	1	Q96K37	SLC35E1	18.7839	2.2246	3.83203	0.000291553	0.000486097	14.6845	0.000291553	1	17.5293	19.0368	17.9099	19.3653	19.0907	17.2481	18.1379	19.5526	18.8423	17.519	17.345	20.1919	12.2733	20.151	18.8941	20.3326	18.2433	20.1016	18.1134	20.6178	18.3066	17.9145	17.9108	18.9244	12.2733	12.2733	12.2733	18.4762	12.2733	19.8356	16.8632	21.5191	20.6074	19.4481	20.7959	21.3464	18.914
16.2636	21.6739	1	Q8TB61	SLC35B2	18.9688	5.41027	8.25205	1.13055e-11	7.85321e-11	68.0963	1.13055e-11	1	17.9345	20.3829	18.5735	17.7649	19.2638	17.5456	12.2733	20.1287	12.2733	12.2733	19.7884	12.2733	19.7257	12.2733	12.2733	12.2733	19.2504	20.3541	17.9601	12.2733	12.2733	20.0704	12.2733	20.9286	18.4232	12.2733	20.3796	12.2733	18.3218	12.2733	17.8242	22.2795	22.0046	21.1608	22.5589	21.6909	20.7453
14.011	18.8432	1	P78381	SLC35A2	16.4271	4.83219	7.53271	2.1066e-10	1.09455e-09	56.7417	2.1066e-10	1	12.2733	12.2733	12.2733	17.2039	18.6078	12.2733	17.2222	18.8286	12.2733	12.2733	12.2733	12.2733	12.2733	12.2733	12.2733	12.2733	17.0094	12.2733	17.0622	12.2733	12.2733	12.2733	12.2733	19.0611	12.2733	17.2221	16.6108	12.2733	12.2733	17.7735	12.2733	18.8962	20.2366	12.2733	22.8261	19.1686	19.3463
20.4808	21.6602	1	O00400	SLC33A1	21.0705	1.17941	2.59568	0.0116864	0.0155482	6.73754	0.0116864	1	19.7093	20.0381	20.3083	21.5928	21.3632	19.9648	20.3466	21.7985	20.8334	21.1655	22.1465	21.5887	22.0361	21.8843	21.6373	21.2462	22.2873	22.3425	20.8341	12.2733	20.2804	21.5451	20.5407	20.1236	20.4324	19.8278	20.5758	14.6711	20.278	19.5491	21.6844	21.5012	21.5034	20.7365	22.5799	21.5481	22.7769
14.8783	16.9323	1	Q6PML9	SLC30A9	15.9053	2.05405	2.69975	0.0088596	0.0119768	7.28864	0.0088596	1	12.2733	12.2733	25.8483	17.5727	12.2733	12.2733	12.2733	17.1742	12.2733	16.3615	17.0945	18.3264	12.2733	12.2733	17.1212	18.2339	16.5428	12.2733	12.2733	12.2733	17.8751	12.2733	12.2733	12.2733	12.2733	17.4709	12.2733	16.9977	18.371	12.2733	17.5908	19.4967	19.2965	19.9741	17.8275	17.1685	16.9838
20.3571	21.8805	1	Q8NEW0	SLC30A7	21.1188	1.52347	4.74311	1.21321e-05	2.48083e-05	22.4971	1.21321e-05	1	17.1571	17.9948	21.1088	20.3355	20.0166	19.7047	20.2398	21.7289	20.3711	18.9187	21.4137	20.1829	20.8459	19.6576	20.9974	20.2125	22.3353	21.0949	20.7527	19.3266	22.623	22.0073	19.8153	20.9335	20.6324	18.939	19.9327	20.7573	21.1217	20.121	19.79	21.1702	18.8683	23.9352	23.2728	20.2089	19.4792
12.63	16.762	1	Q6NXT4	SLC30A6	14.696	4.13202	6.56335	1.0641e-08	3.82933e-08	43.0775	1.0641e-08	1	12.2733	18.1603	12.2733	12.2733	17.445	12.2733	12.2733	12.2733	12.2733	12.2733	12.2733	12.2733	12.2733	12.2733	12.2733	12.2733	12.2733	12.2733	12.2733	12.2733	12.2733	12.2733	12.2733	12.2733	12.2733	12.2733	12.2733	12.2733	12.2733	12.2733	12.2733	19.4109	20.2784	18.0678	19.5314	18.7214	19.749
12.7481	16.2813	1	Q8TAD4	SLC30A5	14.5147	3.53318	6.03318	8.79451e-08	2.64448e-07	36.3993	8.79451e-08	1	12.2733	12.2733	16.605	12.2733	12.2733	12.2733	12.2733	12.2733	12.2733	12.2733	12.2733	12.2733	12.2733	12.2733	12.2733	12.2733	17.2191	12.2733	12.2733	12.2733	17.7167	12.2733	12.2733	12.2733	12.2733	12.2733	12.2733	12.2733	12.2733	12.2733	12.2733	18.6911	20.9817	17.2709	19.0187	18.1932	17.7961
13.4145	16.5018	1	Q6XR72	SLC30A10	14.9581	3.08728	3.7146	0.000428425	0.000697241	13.7983	0.000428425	1	17.2848	12.2733	12.2733	12.2733	12.2733	12.2733	12.2733	12.2733	12.2733	12.2733	12.2733	12.2733	12.2733	12.2733	12.2733	12.2733	19.1425	12.2733	18.8126	12.2733	17.5791	12.2733	12.2733	12.2733	16.8655	12.2733	12.2733	12.2733	12.2733	19.3329	12.2733	20.5919	20.6727	22.8084	12.2733	19.9911	18.4946
13.9242	17.6406	1	P11169	SLC2A3	15.7824	3.71641	3.80123	0.000322727	0.000534084	14.4493	0.000322727	1	19.2784	12.2733	19.5788	12.2733	12.2733	12.2733	19.2931	19.3173	12.2733	12.2733	12.2733	12.2733	12.2733	12.2733	12.2733	12.2733	12.2733	12.2733	12.2733	12.2733	12.2733	18.2731	12.2733	22.1153	12.2733	12.2733	12.2733	12.2733	12.2733	19.2361	12.2733	20.2604	12.2733	12.2733	24.4629	12.2733	20.028
13.6655	16.1021	1	Q96QE2	SLC2A13	14.8838	2.43666	3.19289	0.00218216	0.00322615	10.1945	0.00218216	1	12.2733	12.2733	12.2733	12.2733	12.2733	12.2733	12.2733	12.2733	12.2733	12.2733	12.2733	12.2733	18.5507	12.2733	12.2733	12.2733	19.4794	18.6937	12.2733	12.2733	12.2733	12.2733	12.2733	18.0143	17.8129	18.2772	18.243	12.2733	12.2733	12.2733	12.2733	12.2733	17.5219	18.18	12.2733	18.3084	18.5023
17.377	21.7472	1	Q6NUK1	SLC25A24	19.5621	4.37018	6.8277	3.67156e-09	1.46455e-08	46.6175	3.67156e-09	1	17.7688	17.1347	17.8399	18.9789	17.1773	12.2733	18.6422	20.3685	12.2733	12.2733	20.3225	18.8592	21.7635	17.2603	18.7864	19.0108	18.7713	18.846	12.2733	20.5306	19.3147	17.8616	19.3172	21.8208	12.2733	12.2733	19.8066	20.4301	19.8888	12.2733	12.2733	23.3528	20.6711	19.6887	23.7911	22.107	22.4269
14.304	17.095	1	O75746	SLC25A12	15.6995	2.79094	3.95912	0.000190875	0.000325533	15.6747	0.000190875	1	12.2733	12.2733	18.7844	12.2733	19.5458	12.2733	12.2733	15.9959	12.2733	18.8379	16.7981	12.2733	19.9622	16.7737	12.2733	16.9915	20.4913	12.2733	12.2733	12.2733	16.9503	12.2733	16.8286	12.2733	12.2733	12.2733	12.2733	12.2733	12.2733	12.2733	12.2733	19.5048	12.2733	17.3806	20.4489	19.2741	12.2733
13.2026	19.1417	1	Q15758	SLC1A5	16.1722	5.93915	7.50035	2.40278e-10	1.23164e-09	56.2553	2.40278e-10	1	17.0681	12.2733	19.7248	12.2733	12.2733	12.2733	12.2733	12.2733	12.2733	12.2733	12.2733	12.2733	12.2733	12.2733	12.2733	12.2733	16.8696	12.2733	12.2733	16.6299	12.2733	12.2733	12.2733	19.8827	12.2733	12.2733	12.2733	12.2733	12.2733	12.2733	12.2733	20.3345	18.5416	19.7676	26.6191	12.2733	12.2733
16.4933	20.4527	1	P43007	SLC1A4	18.473	3.95944	7.01071	1.75233e-09	7.4783e-09	49.1501	1.75233e-09	1	12.2733	18.8106	18.6752	18.2567	17.9503	17.8969	17.2602	19.4993	17.881	17.6589	18.3411	12.2733	17.7658	12.2733	17.7185	20.1521	18.8028	17.7108	18.9655	17.0058	12.2733	16.9906	12.2733	12.2733	19.3102	12.2733	18.6237	12.2733	12.2733	18.3562	17.2	17.4217	21.7338	22.387	22.1364	18.8205	20.2399
14.5468	18.7039	1	Q9NRA2	SLC17A5	16.6254	4.15714	4.79066	1.01937e-05	2.10574e-05	22.9504	1.01937e-05	1	18.0607	12.2733	18.9687	19.2502	12.2733	12.2733	12.2733	12.2733	12.2733	12.2733	19.1641	12.2733	12.2733	12.2733	12.2733	17.7606	17.7704	12.2733	12.2733	12.2733	19.5156	19.37	12.2733	17.8608	12.2733	12.2733	12.2733	19.2593	18.5054	12.2733	12.2733	23.0063	23.1309	21.2615	20.0146	20.8099	19.2221
13.696	18.6592	1	O15427	SLC16A3	16.1776	4.96319	5.69184	3.35339e-07	8.99704e-07	32.3971	3.35339e-07	1	12.2733	12.2733	12.2733	12.2733	12.2733	19.9186	12.2733	17.6514	12.2733	12.2733	12.2733	12.2733	18.378	12.2733	12.2733	12.2733	12.2733	12.2733	12.2733	12.2733	18.2484	12.2733	12.2733	19.5691	12.2733	18.8427	17.4086	12.2733	12.2733	12.2733	12.2733	12.2733	12.2733	12.2733	24.1664	12.2733	19.9634
14.7102	19.0856	1	Q9BXP2	SLC12A9	16.8979	4.37541	6.02457	9.09856e-08	2.7283e-07	36.2955	9.09856e-08	1	12.2733	17.3412	17.8974	17.4526	12.2733	12.2733	16.2638	21.6559	12.2733	21.22	12.2733	12.2733	12.2733	12.2733	12.2733	12.2733	16.9904	17.4063	12.2733	12.2733	20.3456	16.7959	12.2733	12.2733	22.3535	12.2733	12.2733	12.2733	12.2733	12.2733	17.1003	18.8215	20.8077	20.663	20.8816	20.9542	20.4931
16.615	21.1102	1	Q9Y666	SLC12A7	18.8626	4.49521	8.88574	8.68821e-13	7.64232e-12	78.9564	8.68821e-13	1	18.3854	12.2733	20.4763	18.0372	17.8331	12.2733	17.1031	19.6034	16.3811	16.2559	17.663	19.057	12.2733	17.333	17.3767	18.4187	18.4951	19.1782	17.4906	12.2733	15.488	12.2733	12.2733	12.2733	18.8185	16.288	18.9541	17.7297	16.8748	17.8361	18.0752	20.6425	21.7243	22.5944	23.4262	21.8173	20.8409
13.8751	16.5825	1	Q9UP95	SLC12A4	15.2288	2.70738	5.12596	2.93073e-06	6.5995e-06	26.2755	2.93073e-06	1	12.2733	12.2733	12.2733	16.9796	15.7617	14.9411	12.2733	16.6173	12.2733	12.2733	15.1736	16.8834	12.2733	12.2733	15.1446	15.3844	12.2733	12.2733	15.6053	12.2733	12.2733	17.2573	16.2446	14.8574	15.3449	12.2733	15.2871	12.2733	12.2733	12.2733	12.2733	12.2733	12.2733	16.402	19.0463	17.1831	17.0942
14.2011	19.7363	1	P55011	SLC12A2	16.9687	5.53526	7.46831	2.73704e-10	1.3876e-09	55.7757	2.73704e-10	1	12.2733	12.2733	19.4968	12.2733	17.1118	12.2733	12.2733	19.232	12.2733	15.1635	12.2733	12.2733	17.5462	12.2733	12.2733	15.8575	12.2733	12.2733	12.2733	19.0728	17.8255	12.2733	12.2733	15.8329	12.2733	15.7564	18.7157	12.2733	12.2733	12.2733	15.4305	12.2733	17.0197	12.2733	25.4826	21.5288	22.1309
15.8773	17.9231	1	Q9P270	SLAIN2	16.9002	2.04571	2.92981	0.00469086	0.00660906	8.58381	0.00469086	1	16.605	12.2733	12.2733	18.3947	12.2733	12.2733	12.2733	19.2208	12.2733	18.2017	12.2733	12.2733	12.2733	17.1643	18.1503	16.7426	19.6766	19.2641	17.5973	18.8797	18.5154	12.2733	17.3962	19.422	17.9196	12.2733	17.493	18.0157	12.2733	18.1199	18.1398	17.205	12.2733	18.6528	15.8528	19.41	18.9405
24.3729	25.9353	1	P63208	SKP1	25.1541	1.56238	8.32237	8.49737e-12	6.03863e-11	69.2619	8.49737e-12	1	25.3057	25.3528	25.6608	23.1865	24.0291	22.8849	24.1791	23.6217	22.9835	23.542	24.2903	24.1126	24.6153	23.683	25.2327	25.1731	25.3655	24.9912	24.8211	24.5481	24.3296	23.8643	23.9038	23.687	24.6299	24.4812	25.095	24.3563	24.5288	25.1382	23.968	25.6268	25.1792	26.4449	26.0788	26.005	25.2574
22.3709	24.2305	1	Q9GZS3	SKIC8	23.3007	1.8596	7.78288	7.61518e-11	4.43352e-10	60.5733	7.61518e-11	1	23.2623	23.3542	23.8277	22.4948	22.6712	22.8372	22.1924	23.5952	21.3428	17.5351	22.5591	21.8422	21.2817	22.2482	22.9544	22.0076	23.2999	23.7794	23.5483	21.2267	22.9588	21.9102	21.2805	21.9882	22.1618	22.7775	23.3168	22.0704	21.3073	23.7113	22.155	24.8327	24.1374	24.8023	24.134	24.3077	23.6533
19.9395	21.595	1	Q6PGP7	SKIC3	20.7673	1.6555	7.02781	1.63514e-09	7.01051e-09	49.3901	1.63514e-09	1	20.2428	20.3732	21.4818	20.1805	20.0073	19.8448	20.9868	20.9599	17.5004	18.301	19.7468	19.1412	18.3297	20.1014	20.5033	17.9904	20.6157	20.7918	20.4711	18.9611	20.5834	20.0562	19.8709	19.9231	19.696	20.1278	21.1218	19.045	20.2451	20.9663	19.958	22.3665	20.6742	21.9951	21.2251	21.1377	20.659
19.5254	21.6802	1	Q15477	SKIC2	20.6028	2.15483	5.38568	1.09336e-06	2.66207e-06	29.0055	1.09336e-06	1	20.8419	20.9156	21.1421	19.6122	19.5916	19.2574	19.3963	20.9711	12.2733	12.2733	20.8371	18.4183	18.4251	19.8835	20.1717	19.1122	21.1136	20.0426	19.7882	18.9347	20.9727	20.7498	19.4087	20.4165	18.9619	20.1984	20.8691	18.8615	20.6164	21.0957	20.1341	22.7176	21.5436	22.4589	20.0962	21.664	21.2564
15.6136	20.3992	1	O75563	SKAP2	18.0064	4.78562	7.29828	5.46098e-10	2.6015e-09	53.265	5.46098e-10	1	18.3606	17.0756	12.2733	18.6977	12.2733	19.1907	18.8806	20.1236	12.2733	12.2733	12.2733	12.2733	12.2733	19.1011	12.2733	12.2733	17.2045	12.2733	18.7463	20.6214	12.2733	12.2733	12.2733	19.0205	17.6523	18.7413	18.5153	18.2769	12.2733	12.2733	19.7142	18.8232	18.671	19.0067	20.7246	19.5126	20.2061
19.7558	20.8675	1	Q8IXJ6	SIRT2	20.3116	1.11164	4.53923	2.53817e-05	4.93244e-05	20.6046	2.53817e-05	1	19.6714	19.3468	20.4943	19.5109	19.6059	19.6055	19.3901	20.7568	20.0017	17.0644	19.3815	19.1655	18.4041	17.7357	19.383	20.6796	20.6304	21.3083	20.6394	20.6043	20.5526	20.1834	18.9645	20.0121	19.96	19.0762	20.841	19.7511	20.1187	20.291	19.3006	21.3343	21.0396	21.6007	19.9053	21.7883	21.5487
18.6745	20.9382	1	P78324	SIRPA	19.8063	2.26367	3.8315	0.000292061	0.000486818	14.6804	0.000292061	1	12.2733	19.1505	19.5543	20.9216	12.2733	18.9908	19.3815	21.8834	16.6663	12.2733	18.8584	16.7401	20.427	19.2422	19.7318	18.0146	18.6341	19.081	19.7826	20.2148	19.9589	20.107	15.9001	21.3709	18.9957	18.8185	21.0658	17.1418	19.5855	21.4324	20.4385	19.038	19.8217	19.8001	23.2438	20.8853	22.1474
15.1771	18.3745	1	Q96FS4	SIPA1	16.7758	3.19734	6.05613	8.03233e-08	2.43233e-07	36.6767	8.03233e-08	1	17.3376	15.5054	16.7367	16.3212	16.3674	12.2733	15.4449	18.0763	12.2733	12.2733	15.5844	12.2733	12.2733	16.8824	16.0908	16.6862	17.5747	16.9337	12.2733	16.2467	16.2267	12.2733	12.2733	16.5885	16.7511	12.2733	18.795	12.2733	17.0138	18.3212	12.2733	19.957	15.8054	16.9432	12.2733	18.9697	15.6989
17.0379	20.4239	1	Q96ST3	SIN3A	18.7309	3.38593	7.73044	9.42614e-11	5.39089e-10	59.7597	9.42614e-11	1	17.718	17.5057	12.2733	18.7679	18.2303	17.8998	16.3549	18.8514	12.2733	16.7078	14.6094	12.2733	15.0587	17.4497	17.4035	20.9367	16.0635	15.0057	21.2217	17.1487	18.2596	18.2554	15.9876	16.7405	17.6949	18.2163	19.0345	15.8377	18.5627	18.1987	17.6345	21.2256	19.5256	21.0502	20.4028	21.4332	19.8719
16.6086	20.1747	1	Q9H173	SIL1	18.3916	3.56612	4.85001	8.1949e-06	1.71197e-05	23.5226	8.1949e-06	1	18.4511	20.1458	12.2733	12.2733	19.1389	12.2733	12.2733	20.4751	12.2733	24.1091	19.7025	12.2733	16.5551	16.9391	18.7735	17.824	18.1434	12.2733	17.6656	19.7238	19.8023	18.6407	16.3274	18.794	18.1566	12.2733	16.0959	12.2733	19.2876	17.3814	12.2733	21.3119	21.3544	18.6449	20.5554	20.8955	21.0402
12.5799	14.717	1	Q9H0K1	SIK2	13.6485	2.1371	4.08537	0.00012445	0.000218758	16.6903	0.00012445	1	12.2733	12.2733	12.2733	12.2733	12.2733	12.2733	12.2733	12.2733	12.2733	12.2733	12.2733	12.2733	12.2733	12.2733	12.2733	12.2733	12.2733	16.074	12.2733	12.2733	12.2733	12.2733	12.2733	12.2733	12.2733	17.9783	12.2733	12.2733	12.2733	12.2733	12.2733	15.1246	16.5017	17.3476	20.4595	18.3515	12.2733
22.7463	24.0578	1	A0MZ66	SHTN1	23.4021	1.31153	5.48293	7.52745e-07	1.90309e-06	30.0625	7.52745e-07	1	22.6059	22.7449	23.1333	21.7142	21.727	22.4713	21.4571	23.6276	21.4918	22.1907	23.279	22.7607	20.9408	23.432	22.0115	23.6225	24.1863	22.9716	24.1139	22.3931	22.9231	22.6118	21.9903	22.8759	22.5325	22.5503	23.8915	23.7212	23.528	23.6051	22.0308	23.0691	23.8999	24.5696	21.2553	24.1479	24.8146
15.1214	17.4732	1	Q2M3G4	SHROOM1	16.2973	2.35175	3.02503	0.0035723	0.00512568	9.15079	0.0035723	1	17.5906	16.3457	16.6344	19.1339	18.9939	12.2733	12.2733	17.2521	12.2733	12.2733	12.2733	12.2733	19.5404	12.2733	12.2733	17.6825	12.2733	12.2733	12.2733	17.9482	12.2733	17.1201	17.0769	18.8292	12.2733	12.2733	18.0743	18.7328	16.7768	16.9341	12.2733	19.4512	18.68	16.889	12.2733	18.9089	20.1082
17.0804	19.402	1	Q9UQ13	SHOC2	18.2412	2.32156	3.08402	0.00300954	0.00436464	9.51121	0.00300954	1	19.3287	18.8615	19.4681	12.2733	16.5689	22.9451	12.2733	20.3155	12.2733	18.3723	19.032	18.523	18.1323	17.9808	19.8414	20.3166	12.2733	18.6708	18.1999	12.2733	17.5464	12.2733	12.2733	18.5565	19.4394	12.2733	19.744	18.4204	12.2733	19.7077	19.0629	22.0406	20.905	20.2345	20.5643	20.0524	20.3739
19.669	22.2458	1	P29353	SHC1	20.9574	2.57671	9.23566	2.12588e-13	2.10765e-12	85.2974	2.12588e-13	1	20.9324	20.3961	20.0672	20.8479	19.9998	19.8512	18.7016	21.5165	17.2868	20.4585	18.4436	18.3488	16.4472	20.0142	19.7912	20.5996	19.4151	17.6726	20.1442	19.7119	20.5069	20.386	18.6737	20.4535	19.5026	19.9203	20.3833	20.0365	19.5412	20.783	18.9069	22.9534	24.1894	22.6336	20.1412	22.9005	21.0997
13.9375	15.7221	1	P04278	SHBG	14.8298	1.78455	2.35463	0.021609	0.0276859	5.54428	0.021609	1	12.2733	12.2733	18.6879	12.2733	17.9372	12.2733	18.9603	12.2733	12.2733	17.9849	12.2733	12.2733	18.3726	12.2733	12.2733	12.2733	12.2733	12.2733	16.3944	12.2733	19.13	16.7806	12.2733	12.2733	17.8041	12.2733	12.2733	12.2733	12.2733	12.2733	12.2733	19.156	15.7672	19.5055	12.2733	20.1586	17.2629
14.2494	17.2009	1	Q9H0F6	SHARPIN	15.7251	2.95147	3.77874	0.000347467	0.000572247	14.2789	0.000347467	1	17.378	16.7666	12.2733	19.1814	12.2733	12.2733	12.2733	12.2733	12.2733	12.2733	12.2733	12.2733	12.2733	17.7413	12.2733	12.2733	12.2733	12.2733	18.0045	12.2733	18.8892	12.2733	19.097	18.3316	12.2733	12.2733	12.2733	17.196	17.9135	15.7665	12.2733	20.1852	18.6691	19.5317	12.2733	19.7648	17.7702
12.4863	18.3995	1	A1X283	SH3PXD2B	15.4429	5.91321	14.6301	4.00184e-22	5.18158e-20	214.039	4.00184e-22	1	12.2733	12.2733	12.2733	12.2733	12.2733	12.2733	12.2733	16.221	12.2733	12.2733	12.2733	12.2733	12.2733	12.2733	12.2733	12.2733	12.2733	12.2733	12.2733	12.2733	12.2733	12.2733	12.2733	14.9286	12.2733	12.2733	12.2733	12.2733	12.2733	12.2733	12.2733	18.3571	19.048	18.8734	19.0744	19.9987	17.4901
18.9837	21.7716	1	Q96B97	SH3KBP1	20.3776	2.78785	7.98454	3.35319e-11	2.10967e-10	63.7529	3.35319e-11	1	19.5388	19.3509	21.3646	19.188	17.3668	17.8854	18.7367	21.5117	21.6744	17.9162	15.4795	17.8879	20.2372	21.301	18.4787	17.5189	20.2679	19.077	19.8254	19.0707	18.5405	16.3205	17.8623	19.5406	19.7224	18.0585	20.3147	17.6915	19.6166	17.8994	19.2509	23.6939	19.3631	22.7125	21.8572	22.6499	22.3294
20.5069	22.236	1	Q9NR46	SH3GLB2	21.3714	1.72903	5.46284	8.13226e-07	2.04221e-06	29.8426	8.13226e-07	1	18.992	20.9138	21.08	19.7877	21.1102	20.0016	20.9421	20.933	17.9904	18.3175	20.1092	20.4836	18.2114	20.9992	19.7189	20.6763	20.1228	20.9612	19.5835	21.2383	22.6247	22.5131	19.8688	21.5826	17.9384	21.1587	21.4016	20.6999	22.4627	21.7281	21.5633	21.8559	23.5347	19.1439	20.8784	23.1089	21.6729
20.9518	23.4805	1	Q9Y371	SH3GLB1	22.2161	2.52865	5.55129	5.78314e-07	1.49342e-06	30.8169	5.78314e-07	1	21.1139	21.5667	22.2774	21.4701	23.4088	12.2733	20.9964	22.0107	19.6727	12.2733	21.6006	20.965	19.0482	20.9763	20.4611	21.6062	20.5895	21.7313	21.6748	22.0272	22.2602	21.4329	22.2963	22.5408	21.9261	21.4081	22.9629	21.8143	22.2538	22.0196	20.8473	22.6709	23.1157	22.9004	22.4558	23.9371	22.9221
21.9226	23.4703	1	Q99961	SH3GL1	22.6965	1.54771	8.01045	3.01793e-11	1.92683e-10	64.1672	3.01793e-11	1	20.7139	21.9289	23.306	22.8987	22.3963	21.994	21.0139	22.6367	20.7797	21.3329	21.5652	21.1903	21.7678	22.3493	22.3751	22.5279	22.716	22.6536	22.1373	19.581	22.0985	21.6007	21.0774	22.3373	22.0447	22.0641	23.0993	21.3677	21.5304	22.3601	22.1569	24.2137	23.1	23.3	22.0544	24.2258	22.5258
14.5187	16.9665	1	Q5HYK7	SH3D19	15.7426	2.44776	3.39717	0.00117299	0.00179951	11.5408	0.00117299	1	12.2733	15.0724	12.2733	12.2733	12.2733	16.6204	16.0484	18.9198	12.2733	12.2733	12.2733	12.2733	17.3367	12.2733	12.2733	16.8032	12.2733	12.2733	16.6013	15.4815	12.2733	12.2733	12.2733	16.9414	12.2733	22.5204	16.7496	15.8235	15.8796	12.2733	20.6369	19.1067	17.0108	22.2521	19.1914	18.039	16.1265
14.7225	17.5346	1	Q7L8J4	SH3BP5L	16.1285	2.81209	3.78574	0.000339582	0.000560544	14.3318	0.000339582	1	12.2733	12.2733	12.2733	12.2733	12.2733	12.2733	12.2733	12.2733	12.2733	20.669	12.2733	17.4759	12.2733	17.674	12.2733	15.9144	17.3484	17.8236	17.2307	12.2733	16.29	12.2733	12.2733	12.2733	12.2733	17.6253	17.8251	20.5587	12.2733	17.3842	21.6594	19.5833	21.03	12.2733	12.2733	17.7937	12.2733
13.196	15.6382	1	Q9P0V3	SH3BP4	14.4171	2.44221	3.20079	0.00213125	0.00315376	10.2451	0.00213125	1	12.2733	12.2733	12.2733	19.9054	12.2733	18.9138	12.2733	21.0386	12.2733	12.2733	12.2733	12.2733	12.2733	12.2733	12.2733	12.2733	12.2733	12.2733	12.2733	12.2733	17.8408	12.2733	12.2733	12.2733	12.2733	12.2733	12.2733	12.2733	12.2733	12.2733	12.2733	17.3777	17.8653	16.2183	20.066	18.1833	12.2733
18.7442	22.0693	1	Q9Y3L3	SH3BP1	20.4068	3.32517	8.09083	2.17663e-11	1.43498e-10	65.4615	2.17663e-11	1	18.0085	18.0209	19.6988	19.3344	17.1593	17.1712	21.9102	21.8975	19.1797	18.8698	12.2733	19.7954	16.3817	19.2988	16.4219	19.0357	20.1548	19.1434	18.7943	19.419	19.4167	18.699	19.8388	20.0322	19.3846	16.6941	21.6902	19.1209	16.3204	18.3539	19.5495	23.3114	19.5042	20.0495	23.6087	22.8654	22.5472
25.5913	27.4304	1	Q9H299	SH3BGRL3	26.5108	1.83913	6.09448	6.90184e-08	2.10767e-07	37.1427	6.90184e-08	1	26.2639	26.1954	26.4049	25.4143	24.489	24.639	25.8552	26.4561	24.6722	25.2696	24.8339	25.7944	25.036	25.5619	24.1004	24.8869	25.4432	25.1714	25.3719	27.0807	25.8618	26.4814	27.0213	27.4968	23.4786	24.7443	26.4307	25.9998	27.5174	24.7211	24.6356	28.7796	26.2222	25.6866	26.0317	27.0455	26.6062
23.0969	24.9219	1	O75368	SH3BGRL	24.0094	1.82499	3.67707	0.000483845	0.00078115	13.5209	0.000483845	1	19.7978	24.48	24.6851	23.4057	19.4408	22.4754	23.7386	24.5557	21.8059	12.2733	23.0511	22.1913	24.1626	23.1982	23.7602	23.3563	23.9529	22.5603	23.6385	25.0609	24.6947	23.9869	25.4281	25.1055	22.5077	22.9627	24.1807	24.6795	24.3974	22.5371	23.9338	25.4866	21.9732	22.8884	24.7231	23.5872	23.5304
12.9674	16.7351	1	Q96EQ0	SGTB	14.8513	3.76777	4.92324	6.25089e-06	1.32988e-05	24.2383	6.25089e-06	1	12.2733	12.2733	12.2733	12.2733	12.2733	12.2733	20.4367	18.2671	12.2733	12.2733	12.2733	12.2733	12.2733	12.2733	12.2733	12.2733	12.2733	12.2733	12.2733	12.2733	12.2733	12.2733	12.2733	12.2733	12.2733	12.2733	19.6331	12.2733	12.2733	12.2733	12.2733	18.8766	12.2733	12.2733	12.2733	12.2733	12.2733
22.4184	23.9358	1	O43765	SGTA	23.1771	1.51744	8.07074	2.36179e-11	1.5476e-10	65.1369	2.36179e-11	1	20.9018	22.1368	22.2847	21.8669	22.3265	21.9714	23.0808	22.7637	21.4166	21.2243	22.5393	21.938	20.7724	22.8067	22.9854	23.1485	22.7783	23.3819	22.9074	22.8936	21.2724	22.4139	22.3128	22.7216	22.5523	22.714	23.459	22.8159	23.3381	23.1087	22.1353	22.9938	23.7456	23.0161	23.2027	23.7898	23.1154
13.9918	16.6794	1	P51688	SGSH	15.3356	2.68761	3.6453	0.000536046	0.000860705	13.2882	0.000536046	1	12.2733	12.2733	12.2733	12.2733	12.2733	12.2733	12.2733	18.074	17.6626	16.7452	12.2733	18.7062	19.296	17.6903	12.2733	12.2733	12.2733	12.2733	12.2733	12.2733	18.1662	12.2733	12.2733	12.2733	12.2733	12.2733	12.2733	12.2733	18.6114	18.7822	12.2733	12.2733	18.5323	18.156	12.2733	19.8101	15.8374
14.2441	16.2904	1	Q96BR1	SGK3	15.2673	2.04632	3.08785	0.00297612	0.00431714	9.53479	0.00297612	1	12.2733	12.2733	12.2733	17.4097	12.2733	12.2733	12.2733	17.4462	16.7967	12.2733	12.2733	12.2733	12.2733	17.3032	12.2733	16.952	12.2733	17.3976	16.804	12.2733	12.2733	12.2733	17.979	12.2733	12.2733	16.9375	17.8376	12.2733	12.2733	18.4866	17.0249	12.2733	17.8211	12.2733	12.2733	17.3113	19.5105
12.7664	16.94	1	Q96ES7	SGF29	14.8532	4.17357	7.32832	4.83395e-10	2.32159e-09	53.7043	4.83395e-10	1	12.2733	12.2733	12.2733	12.2733	12.2733	12.2733	12.2733	12.2733	12.2733	12.2733	12.2733	12.2733	12.2733	12.2733	12.2733	12.2733	17.4096	12.2733	12.2733	12.2733	12.2733	12.2733	12.2733	12.2733	12.2733	12.2733	17.4057	12.2733	12.2733	12.2733	17.2924	18.9753	17.5874	12.2733	16.05	17.7635	17.4795
16.2971	18.3042	1	Q587I9	SFT2D3	17.3007	2.00716	2.13727	0.0363889	0.0452345	4.56791	0.0363889	1	12.2733	19.8301	21.1922	17.8904	12.2733	20.3156	12.2733	12.2733	12.2733	19.6316	18.887	12.2733	12.2733	12.2733	12.2733	12.2733	19.2691	20.539	19.4374	18.5698	21.7709	12.2733	12.2733	20.9219	19.1536	18.4079	12.2733	12.2733	19.474	18.9535	19.1395	12.2733	22.602	21.4826	19.8842	12.2733	19.6743
12.6793	15.1879	1	Q12872	SFSWAP	13.9336	2.50862	4.14383	0.00010186	0.000181364	17.1713	0.00010186	1	12.2733	12.2733	12.2733	12.2733	12.2733	12.2733	12.2733	12.2733	12.2733	12.2733	12.2733	12.2733	12.2733	12.2733	12.2733	12.2733	12.2733	12.2733	12.2733	12.2733	12.2733	12.2733	12.2733	12.2733	12.2733	12.2733	15.6473	21.4857	12.2733	12.2733	12.2733	17.882	18.3033	12.2733	12.2733	12.2733	12.2733
12.2733	17.8151	1	Q6FHJ7	SFRP4	15.0442	5.54184	7.42953	3.20428e-10	1.59696e-09	55.198	3.20428e-10	1	12.2733	12.2733	12.2733	12.2733	12.2733	12.2733	12.2733	12.2733	12.2733	12.2733	12.2733	12.2733	12.2733	12.2733	12.2733	12.2733	12.2733	12.2733	12.2733	12.2733	12.2733	12.2733	12.2733	12.2733	12.2733	12.2733	12.2733	12.2733	12.2733	12.2733	12.2733	18.5922	20.7937	18.512	20.3058	19.6173	17.6042
24.5972	26.9558	1	P23246	SFPQ	25.7765	2.35858	14.1427	2.12249e-21	2.29016e-19	200.016	2.12249e-21	1	24.6549	24.3128	25.1867	25.1256	24.1131	24.6034	24.4271	25.9773	22.8069	23.8451	24.3757	23.0727	22.462	25.034	24.7904	24.6615	24.9329	25.2398	24.7071	24.0006	25.1662	24.7503	24.4255	25.817	25.0352	24.7604	24.6422	24.9138	25.1813	24.7556	24.7369	26.6407	26.2352	27.1962	26.6059	26.8428	26.1478
25.7297	27.3443	1	P31947	SFN	26.537	1.61452	5.70384	3.20041e-07	8.61979e-07	32.5338	3.20041e-07	1	24.8918	25.245	26.5965	25.8312	26.1133	25.659	26.3119	26.4388	25.5877	20.3982	25.947	25.8985	26.9879	25.874	25.6344	25.6161	26.0453	26.8672	26.3177	22.6021	25.9067	25.77	25.9983	27.1394	26.1836	26.1401	26.3834	26.0914	25.5905	26.3546	25.2001	27.6258	27.2285	26.0699	27.9777	27.6644	27.5711
20.2104	23.6156	1	Q9Y3B4	SF3B6	21.913	3.40513	5.29565	1.54172e-06	3.65341e-06	28.0439	1.54172e-06	1	21.9841	22.9407	22.8162	12.2733	12.2733	19.6183	12.2733	22.6437	20.8226	20.5593	21.7559	19.4741	20.9628	19.2814	21.156	21.9383	22.2426	12.2733	20.7792	23.1222	21.9777	23.6892	23.0152	22.3101	19.5606	18.8229	18.9383	23.5933	23.0556	21.6479	18.7219	23.6776	23.8739	24.6234	19.8492	22.4806	20.9603
22.0676	24.6472	1	Q9BWJ5	SF3B5	23.3574	2.57961	7.05925	1.43971e-09	6.2304e-09	49.833	1.43971e-09	1	20.571	22.7675	22.6152	21.2987	21.8215	21.69	18.4515	23.354	20.1315	21.2009	22.6864	19.0655	20.1631	21.4654	21.4034	21.4079	21.5832	19.5226	20.9157	23.805	24.4794	25.3062	23.941	25.2579	21.6224	21.7124	22.4909	24.5762	24.0634	22.3582	22.3669	25.5648	23.422	23.3846	24.3293	24.9606	23.1222
18.9752	23.0278	1	Q15427	SF3B4	21.0015	4.05266	6.89946	2.74797e-09	1.12313e-08	47.6025	2.74797e-09	1	22.7718	19.5361	21.8286	12.2733	12.2733	20.027	21.9245	22.3025	19.3894	12.2733	17.8166	12.2733	20.1171	20.68	12.2733	20.7167	16.9999	20.6095	19.8578	18.2573	20.9797	20.7146	19.7771	21.15	20.8592	20.5011	17.4339	19.3751	21.1163	20.7301	21.3923	22.4772	22.9114	23.6102	21.0916	22.8826	22.6034
22.2304	24.5938	1	Q15393	SF3B3	23.4121	2.36343	15.1456	7.08069e-23	1.30972e-20	229.389	7.08069e-23	1	21.4947	22.437	22.1922	22.1779	22.0491	21.9862	21.9609	23.2561	21.4853	20.8101	21.8139	21.5762	21.3728	22.6852	22.4586	22.6833	22.7853	23.1824	22.6236	22.113	22.8153	22.7174	21.9273	22.2146	22.2885	21.8251	22.4837	21.9659	22.2241	22.6762	22.8602	24.6741	23.3896	24.1881	25.4597	24.9381	23.9107
21.6158	23.9456	1	Q13435	SF3B2	22.7807	2.32979	11.971	5.19552e-18	1.82803e-16	143.304	5.19552e-18	1	21.7961	21.1604	20.8993	21.7678	22.1311	21.2944	21.0199	22.9817	20.4805	21.3033	21.1256	19.5152	21.1966	22.4227	22.3114	22.2308	22.162	22.185	21.9968	21.4693	22.0073	21.4295	21.1114	21.4273	22.1656	21.3167	21.5686	20.9151	21.3759	22.3686	22.9551	24.3736	22.7265	24.1445	22.8061	24.1859	23.6051
22.2666	24.5209	1	O75533	SF3B1	23.3937	2.25428	12.3377	1.33382e-18	5.79539e-17	152.22	1.33382e-18	1	22.4548	21.97	23.0386	22.5127	22.624	21.9883	21.8888	23.5597	20.9825	21.6469	21.1862	20.0484	20.0193	22.3199	22.6237	22.4883	22.6041	22.7907	22.2325	22.6238	22.3986	22.4175	21.9713	22.8776	22.5805	22.7098	22.8403	22.5989	22.7159	22.6405	22.9099	24.8997	24.2935	24.8845	24.4436	24.6645	23.93
22.3199	24.5812	1	Q12874	SF3A3	23.4506	2.26133	11.1692	1.07446e-16	2.54801e-15	124.751	1.07446e-16	1	21.8052	22.2654	22.2509	22.7184	23.0064	22.3123	21.9082	23.7415	20.4927	21.5987	22.0593	19.8674	19.6245	22.3794	22.6953	22.1929	22.5346	23.4264	22.2033	23.1034	22.3305	22.9412	22.5537	23.2218	22.7036	22.0555	22.5164	23.3218	22.682	22.7381	22.6666	24.5584	23.7362	24.5868	24.7819	24.9757	24.3658
21.4969	23.9964	1	Q15428	SF3A2	22.7466	2.49942	8.35877	7.3304e-12	5.27887e-11	69.8691	7.3304e-12	1	21.1747	21.2374	21.7706	22.4037	21.9	21.1457	22.1341	23.093	16.1194	20.7601	21.8212	17.9191	19.7502	21.9598	22.3409	22.6755	22.2256	22.3747	21.7349	21.3821	21.5002	21.3228	21.3647	22.1117	21.9337	22.4098	22.9114	21.1254	20.344	22.8722	22.5863	23.381	22.7431	22.9774	21.8975	24.4091	23.704
22.3569	24.5275	1	Q15459	SF3A1	23.4422	2.17056	13.7694	7.77694e-21	7.19256e-19	189.595	7.77694e-21	1	22.6761	22.8219	22.7097	22.5432	22.7596	21.9999	21.7354	23.1204	20.8017	21.2861	21.8765	21.1487	21.1638	22.7344	22.4015	23.0132	22.8896	22.6786	22.1827	22.5832	22.6416	22.9731	22.2452	22.409	22.4391	22.3899	22.7702	22.4641	22.3551	22.7063	22.5444	25.0808	24.0019	24.2763	24.0767	24.6794	23.7154
23.5006	24.9602	1	Q15637	SF1	24.2304	1.45961	8.22391	1.26744e-11	8.70141e-11	67.6326	1.26744e-11	1	23.7086	22.9655	22.922	23.9061	23.7064	24.5758	23.2594	24.0379	23.1184	23.2457	22.5828	22.2108	22.7049	23.4699	23.7996	24.135	22.8606	23.9554	22.7571	23.8004	22.7928	23.6933	23.2877	24.1624	23.8734	24.3338	24.1234	23.5641	23.7031	23.551	23.7118	25.1449	24.4207	23.9073	23.3884	25.4669	24.4847
15.016	18.4995	1	Q7Z333	SETX	16.7578	3.48344	3.30034	0.00157866	0.00237459	10.8923	0.00157866	1	12.2733	12.2733	12.2733	12.2733	21.9782	12.2733	12.2733	16.1463	12.2733	12.2733	14.5189	12.2733	21.6892	12.2733	22.2966	21.7844	22.0961	22.1329	12.2733	12.2733	12.2733	12.2733	22.0393	12.2733	22.2103	12.2733	12.2733	12.2733	12.2733	13.1398	12.2733	16.9171	22.3449	14.7797	12.2733	22.5422	21.0797
19.0832	20.4317	1	Q86TU7	SETD3	19.7575	1.34851	4.71616	1.33858e-05	2.7115e-05	22.2422	1.33858e-05	1	20.0346	19.4355	17.5107	17.2302	19.8148	18.6856	17.714	19.5753	18.7284	17.1821	17.2718	20.8538	18.8405	19.0476	19.2434	18.193	20.3587	15.8496	19.3731	20.3735	19.7242	20.2325	19.2365	20.3666	18.2602	19.0486	19.673	19.0515	19.873	20.0091	20.7882	19.9693	19.5527	21.0743	19.6017	19.6765	20.4566
25.8476	27.9176	1	Q01105	SET	26.8826	2.07001	8.05538	2.51398e-11	1.63409e-10	64.8892	2.51398e-11	1	24.0181	23.2264	26.7951	25.5228	25.9174	26.1927	26.3776	27.231	25.7042	25.7187	26.1123	25.8582	26.7668	26.3103	26.5944	26.6748	26.38	25.8764	26.3143	24.3488	25.8869	24.0097	24.592	26.1197	26.8393	25.9947	27.0616	25.5532	25.3533	26.153	25.7725	25.6996	24.9304	27.3821	29.2511	28.7809	27.8266
23.341	26.4889	1	P50454	SERPINH1	24.9149	3.14797	15.3098	4.1068e-23	8.0568e-21	234.391	4.1068e-23	1	23.837	23.5141	25.6458	24.0541	21.2237	23.1813	23.233	25.4936	22.5159	22.7755	23.3025	23.4728	23.3957	22.9341	23.1693	22.6134	22.8877	23.5727	23.6115	23.4003	23.8339	23.3627	22.9935	25.0089	22.6699	21.7196	23.9784	23.4326	23.2938	23.558	21.8843	26.7626	25.7417	26.7556	27.4098	26.3674	26.6699
22.698	24.0644	1	P08697	SERPINF2	23.3812	1.36642	7.47813	2.62993e-10	1.33643e-09	55.9225	2.62993e-10	1	22.7491	22.5714	23.4346	22.9006	23.2293	23.3546	24.0665	23.8207	22.2554	22.9426	22.2552	21.6326	21.4922	21.9075	22.6572	23.0683	22.6327	22.35	22.4075	22.3794	22.8724	22.4157	22.6459	21.9812	22.8962	22.9782	22.5358	23.0174	22.7238	22.6915	22.7733	25.0742	24.8131	25.3124	23.774	24.8365	25.8047
22.8133	25.8472	1	P36955	SERPINF1	24.3302	3.03398	12.5882	5.32226e-19	2.51506e-17	158.462	5.32226e-19	1	21.2544	23.2072	23.8409	22.1456	21.1383	21.6266	23.8002	23.599	21.6422	22.5046	22.3475	21.6286	22.5681	22.4138	23.7357	22.6011	23.854	23.3128	23.9708	22.4402	23.085	23.0466	22.5265	23.9121	23.0548	22.3686	23.0547	24.0503	23.0635	22.7775	22.6395	25.8687	26.288	25.9656	24.6366	26.3735	26.6905
12.6717	16.1128	1	P05121	SERPINE1	14.3922	3.44108	4.5378	2.55119e-05	4.95096e-05	20.5916	2.55119e-05	1	12.2733	12.2733	12.2733	17.5324	12.2733	12.2733	12.2733	12.2733	12.2733	12.2733	12.2733	12.2733	12.2733	12.2733	12.2733	12.2733	12.2733	12.2733	12.2733	12.2733	19.3648	12.2733	12.2733	12.2733	12.2733	12.2733	12.2733	12.2733	12.2733	12.2733	12.2733	12.2733	12.2733	12.2733	12.2733	12.2733	22.7918
22.2382	23.8627	1	P05546	SERPIND1	23.0504	1.62453	7.71662	9.97125e-11	5.67258e-10	59.5462	9.97125e-11	1	21.4647	21.1869	22.8551	23.1434	22.9174	22.5214	22.9512	22.7179	21.7806	22.8323	22.6039	22.4593	21.6412	22.5161	22.6733	22.5766	22.0945	22.4873	22.8536	21.5893	22.3859	21.3787	21.0061	20.4781	22.5245	22.9241	21.8252	22.7497	21.7098	22.1449	22.3903	24.3675	25.2137	23.6521	25.0482	24.1213	25.9273
23.5048	25.493	1	P50453	SERPINB9	24.4989	1.98819	6.41134	1.95635e-08	6.70481e-08	41.1052	1.95635e-08	1	22.4886	23.448	24.3825	23.2688	23.6798	22.2007	24.264	25.1726	22.495	22.627	20.8722	21.6504	22.4101	24.0411	22.5294	22.1111	23.4595	22.3783	22.0743	24.7182	24.5149	23.4559	24.6553	24.7793	24.404	24.0035	25.9167	23.8545	24.0654	24.0004	24.726	27.6491	26.1417	23.6261	24.9504	26.6273	23.6758
13.3584	15.4017	1	P50452	SERPINB8	14.38	2.04333	2.86061	0.00569887	0.00793429	8.18307	0.00569887	1	12.2733	12.2733	17.9198	12.2733	12.2733	12.2733	12.2733	17.535	12.2733	12.2733	16.6898	18.4415	12.2733	12.2733	12.2733	17.9489	12.2733	12.2733	12.2733	12.2733	12.2733	12.2733	12.2733	18.7426	12.2733	12.2733	12.2733	12.2733	12.2733	12.2733	12.2733	17.5204	12.2733	12.2733	20.665	16.2737	12.2733
21.5562	23.2914	1	P35237	SERPINB6	22.4238	1.73517	2.21372	0.0304057	0.0381412	4.90054	0.0304057	1	21.5742	22.9035	23.0407	21.3485	23.3397	24.0162	23.6194	24.4578	22.1971	23.6031	12.2733	12.2733	18.4465	22.3684	21.5044	19.717	21.4942	20.5221	20.3071	23.4726	23.244	20.8173	23.0512	23.2595	23.4625	23.9868	23.8376	12.2733	24.1926	23.6749	23.963	24.0586	23.4594	22.6301	20.8068	25.6227	23.5537
22.6242	26.0342	1	P30740	SERPINB1	24.3292	3.41	8.32676	8.34722e-12	5.94499e-11	69.335	8.34722e-12	1	22.7292	23.0859	23.8169	22.708	21.5903	23.7973	23.432	25.2228	18.3194	22.8973	20.2748	21.1093	22.1754	21.4893	21.3476	19.003	20.0571	20.1584	21.684	23.9861	24.5963	21.9581	24.2786	23.9643	24.5238	23.9051	24.1524	23.1994	24.5967	23.5992	23.691	27.0254	26.6529	24.6784	26.8606	26.6604	26.0064
19.8657	21.5253	1	P05543	SERPINA7	20.6955	1.65966	3.50424	0.000839826	0.00131234	12.2797	0.000839826	1	17.0541	19.5586	22.2919	20.5754	18.9166	18.9163	21.7384	22.1016	18.7896	21.421	21.074	12.2733	20.5116	21.1674	21.4479	20.3821	21.2659	20.1182	21.4111	20.4839	21.1942	19.3091	20.3352	19.4344	19.2709	21.1125	20.5237	12.2733	19.4461	21.6633	19.7739	21.8796	21.7124	22.5472	21.3623	22.3726	22.9944
22.0965	23.2531	1	P08185	SERPINA6	22.6748	1.15655	3.99088	0.000171515	0.000294612	15.9271	0.000171515	1	20.044	21.2789	21.2715	21.7051	22.4854	22.732	23.2508	22.8791	21.6379	22.4264	21.4494	21.2893	22.2102	22.4947	22.745	21.7476	23.1606	22.0535	23.3211	22.4963	22.0815	21.2541	20.6096	21.7201	22.0329	22.9163	22.3492	22.6372	21.0121	22.768	22.9323	22.2565	23.6718	21.6266	23.5586	24.4354	23.8469
18.2527	21.6292	1	P05154	SERPINA5	19.9409	3.37645	5.31228	1.44713e-06	3.44438e-06	28.2203	1.44713e-06	1	20.1717	20.7916	19.2367	16.5434	19.773	19.0754	19.7064	18.5769	19.0239	21.1548	12.2733	12.2733	12.2733	19.1113	19.5482	18.743	20.317	18.4642	18.0652	18.5839	20.0208	19.943	17.9959	19.0064	21.1542	18.7031	17.9926	16.5099	18.9651	12.2733	19.5635	22.2472	21.9552	21.7688	12.2733	24.5504	22.277
19.8854	21.8898	1	P29622	SERPINA4	20.8876	2.0044	3.85588	0.000269422	0.000451057	14.8678	0.000269422	1	12.2733	19.0141	21.2592	12.2733	22.1618	20.4671	20.9375	20.2546	19.8016	20.735	19.4046	18.8496	17.3472	21.4604	20.9796	18.8221	21.7656	21.319	21.3958	19.6011	21.6474	21.468	20.7749	19.99	20.7277	21.2565	20.52	18.8179	19.1131	20.8203	21.1892	23.2221	21.0794	21.9393	19.494	24.1249	22.4758
24.7594	26.6726	1	P01011	SERPINA3	25.716	1.91319	5.16668	2.51379e-06	5.74861e-06	26.6945	2.51379e-06	1	24.3677	24.441	21.5947	26.8337	24.6057	26.3992	25.2318	25.9616	24.5024	24.7208	22.1406	23.3846	24.3693	24.7915	25.8495	23.8118	24.4519	24.781	25.048	23.0928	25.4383	24.5988	24.8744	24.6889	25.4115	25.8276	25.4654	24.5426	25.8211	25.3001	25.194	27.5159	28.5201	27.6215	19.4774	27.8055	28.4819
17.1534	19.0113	1	Q9UK55	SERPINA10	18.0823	1.85785	2.51894	0.0142707	0.0187896	6.34505	0.0142707	1	17.8634	12.2733	17.9224	19.6141	18.8925	12.2733	18.9375	20.3644	19.5649	17.2603	16.7778	19.0855	15.7735	18.827	19.283	19.8629	17.813	19.1629	18.3561	12.2733	18.5683	19.3245	12.2733	12.2733	16.4439	18.5211	19.9142	12.2733	12.2733	19.5098	18.1998	20.2951	19.8289	19.8837	18.4583	21.0615	20.5924
27.4982	29.2426	1	P01009	SERPINA1	28.3704	1.74438	7.03499	1.58829e-09	6.82776e-09	49.4911	1.58829e-09	1	26.1629	26.4399	27.4899	28.1831	27.2856	28.4071	29.0069	29.2879	27.1228	27.829	27.1594	27.5599	28.1847	27.2642	28.1616	27.0179	27.0881	26.6366	27.9236	26.8333	27.0707	26.4057	27.1883	27.1522	27.8895	28.2495	28.3536	26.0073	26.3038	28.2706	28.5084	29.3514	29.1911	28.8536	25.2983	30.1471	29.9169
16.9013	18.8775	1	Q9NRX5	SERINC1	17.8894	1.97615	2.79709	0.00679639	0.00935172	7.82369	0.00679639	1	18.8206	12.2733	19.9128	18.1907	17.8785	18.6378	12.2733	17.8756	12.2733	19.0193	18.3707	17.9247	19.8966	18.6106	18.726	18.3519	19.404	19.364	12.2733	17.1049	12.2733	17.2603	12.2733	17.9886	16.5584	19.8143	19.5672	18.3301	12.2733	12.2733	18.1473	20.0624	18.8212	20.2611	18.2145	20.0393	20.5746
24.8619	26.4393	1	Q8NC51	SERBP1	25.6506	1.57739	7.01729	1.70628e-09	7.29357e-09	49.2424	1.70628e-09	1	24.5496	23.7575	22.4674	24.9465	24.3869	25.1657	23.5355	25.9148	24.9968	25.139	23.5837	23.6339	24.9051	25.5189	25.1729	24.3187	24.9356	24.867	25.0325	25.0639	25.4326	25.5798	24.6419	25.8497	25.3798	25.2167	25.058	25.5377	25.9884	25.4403	24.7017	26.1729	24.342	24.4939	25.7411	26.3211	26.4342
23.2138	25.1158	1	Q9UHD8	SEPTIN9	24.1648	1.90197	12.2017	2.20439e-18	8.94616e-17	148.881	2.20439e-18	1	23.0171	23.1257	23.3957	22.8319	22.9857	23.1118	22.1403	24.2467	22.378	22.4845	22.5216	22.8407	22.2013	23.1698	22.733	23.5692	23.6357	23.7085	23.6859	24.3227	23.569	23.5404	23.5382	23.5667	23.0186	23.1587	23.6189	23.357	23.229	23.6641	23.2623	25.895	25.2233	24.8046	23.1027	25.7698	25.7961
21.602	23.6546	1	Q92599	SEPTIN8	22.6283	2.05265	7.31902	5.01993e-10	2.40377e-09	53.5681	5.01993e-10	1	22.4066	22.9347	20.73	20.8426	21.7591	20.3967	21.302	22.8235	20.6438	20.3096	21.4082	18.7892	21.996	21.6787	21.8532	21.7265	22.0577	21.359	20.9588	22.199	22.1508	22.4447	21.3028	22.2827	21.3256	21.4173	23.3353	22.6666	21.2256	21.8723	21.4628	24.482	24.8697	21.8588	24.7521	24.7325	22.0451
25.0231	26.6821	1	Q16181	SEPTIN7	25.8526	1.65905	12.7525	2.92508e-19	1.53959e-17	162.626	2.92508e-19	1	24.5624	25.1798	25.1815	23.6892	24.7152	24.4025	24.5776	25.7959	24.8279	24.5043	24.9691	24.3928	24.9234	25.255	24.9196	25.3932	24.9539	24.9551	25.2357	25.1577	24.9275	24.8696	24.8832	25.4662	25.1409	25.1693	26.3225	25.2558	25.2241	25.3477	25.5172	26.948	26.7205	26.8815	25.5836	27.6032	26.3578
23.0502	24.6873	1	Q14141	SEPTIN6	23.8687	1.6371	9.97215	1.13157e-14	1.50119e-13	99.4438	1.13157e-14	1	23.1048	23.1614	23.9749	23.0451	22.3905	22.5706	23.1352	23.9265	22.5737	22.0743	22.3225	23.077	22.4055	23.2824	23.298	22.8658	23.2228	22.605	22.2812	23.7837	23.6687	23.3052	22.9799	24.0847	23.1328	23.4341	24.0299	22.8445	22.6578	22.3506	22.9656	25.7291	24.3459	25.5473	24.0513	25.2761	24.7296
13.5918	20.067	1	Q99719	SEPTIN5	16.8294	6.47519	9.74697	2.76104e-14	3.35995e-13	95.0034	2.76104e-14	1	12.2733	12.2733	19.0427	12.2733	12.2733	12.2733	16.1524	16.903	12.2733	12.2733	12.2733	12.2733	12.2733	12.2733	12.2733	15.8893	17.8225	15.8947	12.2733	12.2733	12.2733	12.2733	12.2733	12.2733	12.2733	12.2733	20.9177	12.2733	12.2733	12.2733	16.4399	23.7814	22.4166	20.3158	20.0992	23.1354	22.1027
15.1341	17.6243	1	Q9UH03	SEPTIN3	16.3792	2.49019	3.37391	0.00126033	0.00192393	11.3832	0.00126033	1	12.2733	18.4498	19.1351	12.2733	17.4008	18.2187	18.1994	17.7832	17.6976	16.9417	12.2733	12.2733	12.2733	16.9595	12.2733	12.2733	17.1372	12.2733	12.2733	18.5627	12.2733	12.2733	12.2733	12.2733	17.4661	17.4121	18.3594	12.2733	12.2733	17.9499	17.3848	12.2733	12.2733	19.4802	19.4465	19.5933	19.0948
25.7995	27.3228	1	Q15019	SEPTIN2	26.5611	1.52331	11.2899	6.77678e-17	1.69393e-15	127.462	6.77678e-17	1	26.0744	25.7886	27.1032	25.1366	25.5381	25.2903	25.2903	26.4488	24.7534	25.41	25.6769	25.2162	25.6377	25.8199	25.6127	25.6943	25.962	25.6728	25.5774	25.7063	26.2192	25.842	25.8014	26.3568	25.6272	25.8034	27.0968	26.0208	25.3713	25.7566	26.4788	27.5908	27.4705	27.8653	25.8461	28.3589	27.1493
24.4593	25.8734	1	Q9NVA2	SEPTIN11	25.1663	1.4141	8.92633	7.37646e-13	6.57785e-12	79.6793	7.37646e-13	1	24.056	24.1506	25.6341	23.8617	24.2898	23.7396	23.7669	25.3971	23.6285	23.373	24.1605	24.7278	24.9521	24.271	24.2031	24.0058	24.2571	24.1524	24.6948	24.6632	24.9981	24.3414	24.5973	24.7819	24.4066	24.4347	26.0565	24.4361	24.9107	24.4081	24.8809	26.2336	25.7664	26.1072	25.0528	26.7549	25.298
14.8468	20.5355	1	Q8WYJ6	SEPTIN1	17.6912	5.68871	7.27686	5.95712e-10	2.81507e-09	52.9528	5.95712e-10	1	12.2733	17.2906	18.221	12.2733	12.2733	15.7697	12.2733	20.8949	12.2733	12.2733	12.2733	12.2733	16.7354	12.2733	12.2733	18.5286	17.255	12.2733	16.3992	20.6672	17.3168	18.154	17.8484	12.2733	12.2733	12.2733	20.2975	12.2733	16.2282	12.2733	12.2733	24.7561	21.5343	12.2733	12.2733	23.1717	18.4325
23.1561	24.8586	1	P49903	SEPHS1	24.0073	1.70254	9.93381	1.31673e-14	1.72213e-13	98.6807	1.31673e-14	1	23.6975	24.1308	22.9881	23.0472	23.6474	22.2981	22.8689	23.7434	23.4857	22.7011	22.8524	21.6066	24.062	23.2546	23.6661	23.7555	22.9608	23.5606	23.2307	22.5187	22.5586	23.5339	23.0924	21.9687	23.6849	23.5292	23.7438	22.7259	21.9567	23.0073	23.9605	25.3023	25.6648	23.9151	24.9618	24.7282	24.2218
12.6959	16.2767	1	Q9H4L4	SENP3	14.4863	3.58074	6.12914	6.01665e-08	1.8673e-07	37.5663	6.01665e-08	1	12.2733	12.2733	12.2733	14.6661	12.2733	12.2733	12.2733	12.2733	12.2733	12.2733	12.2733	12.2733	12.2733	12.2733	16.805	12.2733	12.2733	15.478	12.2733	12.2733	12.2733	12.2733	12.2733	12.2733	12.2733	12.2733	12.2733	12.2733	12.2733	15.2468	12.2733	18.4506	17.918	17.1263	12.2733	18.6385	12.2733
14.5186	17.6257	1	P14151	SELL	16.0722	3.10704	3.32455	0.00146638	0.00221445	11.0526	0.00146638	1	12.2733	12.2733	12.2733	23.4233	12.2733	12.2733	12.2733	24.6361	12.2733	12.2733	12.2733	12.2733	20.4311	12.2733	12.2733	12.2733	19.0896	12.2733	12.2733	12.2733	12.2733	12.2733	12.2733	12.2733	12.2733	12.2733	23.9505	18.704	18.2234	19.3347	12.2733	20.7435	12.2733	12.2733	22.4777	19.883	17.4214
13.9555	19.7386	1	Q8WWX9	SELENOM	16.8471	5.78315	6.81018	3.94055e-09	1.55746e-08	46.3786	3.94055e-09	1	12.2733	18.1923	19.1453	12.2733	12.2733	12.2733	17.5551	19.2393	12.2733	12.2733	12.2733	12.2733	12.2733	12.2733	12.2733	12.2733	18.3644	12.2733	12.2733	12.2733	12.2733	12.2733	12.2733	20.5344	12.2733	12.2733	18.0211	19.2833	12.2733	12.2733	12.2733	22.6605	23.1433	23.7624	20.2654	19.5779	12.2733
20.5122	21.783	1	Q96EE3	SEH1L	21.1476	1.27076	3.63257	0.000558437	0.000893997	13.1956	0.000558437	1	22.1596	21.5016	21.1572	19.8245	20.5436	18.8567	19.5309	20.9539	20.9387	18.8355	20.468	19.998	16.9961	19.7658	19.1261	21.703	22.039	21.1895	20.8672	21.3594	20.6066	22.1142	19.5291	21.6733	19.1736	20.2289	20.7603	20.2392	21.6338	21.2016	20.9034	22.878	22.9758	21.4887	23.7443	22.1329	24.7569
23.0783	24.1581	1	P53992	SEC24C	23.6182	1.07983	7.19936	8.15872e-10	3.77552e-09	51.8308	8.15872e-10	1	22.0781	23.3477	23.2095	22.8966	23.359	22.7038	22.1805	23.7364	22.5266	22.5377	22.9616	22.8736	21.8994	23.1356	22.8812	23.4974	23.7574	23.6713	23.3427	22.9936	23.2123	23.2937	22.8504	23.6011	23.1242	23.4579	23.641	22.47	23.0867	23.699	23.4	23.9719	25.1475	24.9	24.9035	24.6709	23.9149
21.825	23.2113	1	Q9Y6Y8	SEC23IP	22.5182	1.38632	6.09716	6.82911e-08	2.08841e-07	37.1753	6.82911e-08	1	22.5603	22.7956	22.5721	21.8576	22.0925	21.2882	19.0403	23.007	21.1086	20.8071	20.7626	18.7963	20.172	21.6843	22.167	22.8842	23.153	22.7454	22.031	21.893	22.3914	22.0056	21.7757	22.7832	21.8147	21.9133	21.8591	22.1875	21.8198	22.8964	21.711	23.9059	23.6305	23.8934	23.132	23.0829	23.0508
21.1328	23.7929	1	Q15437	SEC23B	22.4628	2.66007	12.725	3.23307e-19	1.6481e-17	161.925	3.23307e-19	1	21.1325	20.8012	20.8664	21.0081	21.1194	20.6984	19.725	22.2856	19.4341	20.7898	21.4344	20.7291	19.7776	21.5978	20.9903	22.792	21.3521	20.9308	21.3004	20.4765	22.5138	21.6986	20.5212	21.4909	21.4227	20.9024	21.5612	20.7226	21.2219	21.4939	22.3255	24.0904	23.5904	22.7838	25.7111	23.3111	22.6844
20.0904	21.6324	1	O15027	SEC16A	20.8614	1.54198	4.00968	0.000160962	0.000277293	16.0775	0.000160962	1	20.6617	20.5278	19.3284	21.6422	20.4903	20.7678	17.6828	22.3455	19.6158	19.636	17.4646	13.0959	17.592	20.5574	21.0642	20.2891	21.7247	21.1495	19.5015	19.5467	21.2653	20.8409	18.18	21.6616	20.252	20.879	20.4476	20.8697	21.3741	21.5197	20.8283	20.997	22.8265	20.5454	23.7154	22.4351	21.3057
14.7385	21.4085	1	Q99470	SDF2	18.0735	6.67007	8.80422	1.20733e-12	1.02627e-11	77.5143	1.20733e-12	1	12.2733	12.2733	12.2733	19.0309	12.2733	12.2733	12.2733	12.2733	12.2733	12.2733	12.2733	19.8871	12.2733	12.2733	12.2733	12.2733	18.7911	18.746	12.2733	20.1856	19.904	12.2733	12.2733	22.4145	12.2733	19.7537	12.2733	18.8288	21.6119	12.2733	12.2733	21.9413	20.6636	19.0617	21.8094	21.0451	19.5811
12.99	16.3614	1	Q6IQ49	SDE2	14.6757	3.37139	5.05125	3.87965e-06	8.5343e-06	25.5151	3.87965e-06	1	12.2733	12.2733	12.2733	12.2733	12.2733	12.2733	20.0863	12.2733	12.2733	12.2733	12.2733	12.2733	12.2733	12.2733	12.2733	12.2733	12.2733	12.2733	12.2733	12.2733	16.2416	12.2733	12.2733	17.6825	12.2733	12.2733	12.2733	12.2733	17.3005	12.2733	12.2733	20.0418	12.2733	19.9693	12.2733	12.2733	12.2733
20.6032	23.4934	1	O00560	SDCBP	22.0483	2.89017	7.82338	6.45852e-11	3.82898e-10	61.2053	6.45852e-11	1	20.8401	20.9498	21.2609	22.199	20.7423	21.4753	20.2872	22.0493	20.9556	12.2733	19.5866	20.2255	21.2925	20.8638	21.1872	20.6225	20.8696	20.897	20.4906	20.2719	20.9256	19.8363	21.948	22.5166	20.5032	20.792	21.8835	21.0892	18.2281	20.7917	20.8455	22.4018	23.998	24.7848	24.6647	23.0655	23.5058
14.8392	20.733	1	P31431	SDC4	17.7861	5.89385	6.33535	2.65001e-08	8.81158e-08	40.1366	2.65001e-08	1	17.7661	12.2733	12.2733	18.4342	19.2024	12.2733	18.4318	19.6813	18.151	12.2733	18.6943	12.2733	12.2733	12.2733	12.2733	19.51	20.581	19.0633	18.8726	12.2733	12.2733	12.2733	12.2733	12.2733	12.2733	12.2733	18.4343	12.2733	12.2733	12.2733	12.2733	12.2733	21.9201	24.0893	20.9909	22.0464	22.6491
15.8046	20.241	1	P34741	SDC2	18.0228	4.43642	3.85775	0.000267759	0.00044839	14.8822	0.000267759	1	12.2733	12.2733	12.2733	12.2733	19.2108	12.2733	12.2733	21.0746	18.7205	19.0427	19.6737	19.4066	20.0533	20.07	20.4807	18.497	12.2733	18.5975	20.7423	12.2733	12.2733	12.2733	12.2733	12.2733	19.1395	18.867	19.9935	12.2733	12.2733	12.2733	12.2733	12.2733	21.5251	12.2733	18.652	23.8641	23.5839
16.3735	18.3859	1	Q8IZE3	SCYL3	17.3797	2.01236	3.35712	0.00132711	0.0020173	11.2703	0.00132711	1	19.1031	17.7994	18.0711	17.1073	17.2599	16.9606	13.9259	18.8534	12.2733	19.0527	12.2733	12.2733	12.2733	16.0249	19.0107	17.3947	19.4813	18.7564	17.1253	12.2733	16.4504	18.6203	12.2733	17.9084	17.6213	12.2733	17.6696	15.9407	16.3442	17.4996	17.6849	20.4924	20.8416	20.4165	19.8858	20.5559	16.0915
18.6836	21.0549	1	Q6P3W7	SCYL2	19.8692	2.37128	6.1638	5.24396e-08	1.64723e-07	37.9925	5.24396e-08	1	21.3046	21.6766	19.5992	18.9768	16.6606	16.1263	18.3268	19.0537	18.7466	12.2733	18.5029	19.8716	15.7465	17.2255	18.03	19.4044	19.6836	19.7866	18.6867	17.6482	20.5673	20.2034	18.5968	20.945	17.3713	17.8638	19.0117	17.6994	20.1624	21.2878	18.1521	21.7199	20.9563	21.6204	21.3035	21.5693	21.1481
18.9194	22.7402	1	Q12765	SCRN1	20.8298	3.82078	6.87556	3.0265e-09	1.22998e-08	47.2733	3.0265e-09	1	12.2733	12.2733	22.4576	17.5906	19.0885	17.457	19.3514	21.2026	19.4479	12.2733	19.0043	20.5423	21.3295	19.0456	19.3988	19.3144	19.2184	17.5861	20.9104	20.642	19.6374	12.2733	20.1086	21.3559	18.3345	19.4879	23.3471	21.3236	20.669	19.3504	20.2058	23.5744	19.6123	22.2471	21.2482	22.9692	22.7803
20.2638	22.0086	1	Q14160	SCRIB	21.1362	1.74483	4.75975	1.14159e-05	2.34298e-05	22.6552	1.14159e-05	1	20.6537	20.9432	20.6518	20.7687	20.7405	20.5371	19.6002	20.8528	17.2392	16.9251	20.2497	19.1044	12.2733	20.8325	21.8193	20.9229	21.3907	21.2506	21.0493	20.5111	21.7638	21.1319	20.3987	20.0565	21.124	21.4772	20.8995	20.2259	21.1382	21.3498	20.296	22.3335	22.7981	23.0635	22.0886	21.9621	22.6949
17.4496	20.4074	1	Q9HB40	SCPEP1	18.9285	2.95786	3.19578	0.00216342	0.0031999	10.213	0.00216342	1	20.3026	19.0076	21.2007	20.0785	17.9476	19.9851	17.0437	21.6249	19.1339	12.2733	17.3892	19.9775	21.594	18.7185	12.2733	12.2733	19.8172	12.2733	12.2733	22.0195	21.4758	12.2733	12.2733	22.6438	12.2733	17.4239	22.1118	19.9606	12.2733	18.748	12.2733	19.4626	12.2733	20.5378	21.3413	12.2733	18.8991
16.315	19.2365	1	Q9UIL1	SCOC	17.7757	2.9215	2.8475	0.00591098	0.00820667	8.10825	0.00591098	1	21.2858	12.2733	12.2733	12.2733	12.2733	12.2733	12.2733	20.5987	20.7202	12.2733	21.0397	12.2733	20.0576	12.2733	19.9246	12.2733	22.3472	12.2733	12.2733	18.6882	12.2733	18.2985	21.0455	21.4841	12.2733	12.2733	21.5307	20.1769	21.4422	12.2733	20.752	21.1645	12.2733	19.7472	19.4517	12.2733	20.9666
17.5565	18.8819	1	Q8WU76	SCFD2	18.2192	1.32535	2.56333	0.0127191	0.0168564	6.57065	0.0127191	1	17.2467	18.6611	15.9089	16.9117	16.8137	17.7708	12.2733	20.4413	12.2733	17.1858	18.4836	20.0276	12.2733	18.7785	18.2246	19.4799	18.0546	17.5313	18.3292	18.3349	19.1516	19.9652	18.8051	18.4764	17.6862	12.2733	18.9118	19.3709	19.8585	18.5039	16.246	20.1376	19.6073	18.3773	20.1008	12.2733	19.4271
18.1018	21.8647	1	O00767	SCD	19.9833	3.76289	4.40307	4.12273e-05	7.75663e-05	19.387	4.12273e-05	1	21.0619	19.2786	21.5309	12.2733	20.4095	18.6927	22.0609	12.2733	12.2733	12.2733	20.2902	22.4827	20.2576	20.9217	21.6774	20.8178	12.2733	20.9172	19.7788	12.2733	21.2794	12.2733	12.2733	21.2653	19.9621	20.0908	20.8052	16.7833	12.2733	20.1157	20.2172	22.6967	21.3743	22.0463	22.5505	21.1984	25.6404
13.894	15.293	1	Q12770	SCAP	14.5935	1.39905	2.3299	0.0229659	0.0293026	5.42843	0.0229659	1	12.2733	20.8139	12.2733	12.2733	12.2733	12.2733	14.0855	12.2733	12.2733	12.2733	17.0512	12.2733	12.2733	17.1506	18.5615	16.9686	13.9102	12.2733	15.3102	12.2733	16.7514	12.2733	12.2733	12.2733	15.3341	12.2733	15.7227	12.2733	12.2733	15.8615	12.2733	16.4229	18.8575	12.2733	13.3702	16.5513	17.4719
18.1008	22.1523	1	Q969E2	SCAMP4	20.1266	4.0515	4.17587	9.12149e-05	0.000163445	17.4379	9.12149e-05	1	12.2733	12.2733	12.2733	21.6849	21.0071	20.7303	22.7072	21.8294	12.2733	12.2733	20.5281	23.8215	22.8762	22.0376	12.2733	21.3188	23.0838	22.3615	12.2733	12.2733	20.1385	12.2733	12.2733	12.2733	20.5458	21.2734	21.7981	22.4739	22.3502	12.2733	21.2807	22.3693	22.5798	12.2733	22.4142	22.8495	22.5875
20.4807	25.2376	1	O14828	SCAMP3	22.8592	4.75681	9.67373	3.69384e-14	4.3559e-13	93.5811	3.69384e-14	1	20.9395	19.2139	22.4211	20.3258	19.6678	21.1532	20.6247	22.6472	20.9679	21.7873	19.9343	19.3378	18.5947	22.4626	21.1257	22.0934	22.9591	22.1113	20.0088	22.4983	22.7191	18.9332	12.2733	23.6527	21.2017	19.8683	22.0958	22.4117	19.2461	12.2733	19.3534	25.9164	26.1574	25.5205	25.8617	25.274	24.3551
22.6498	25.2427	1	O15127	SCAMP2	23.9463	2.59295	9.13847	3.14052e-13	3.00103e-12	83.5117	3.14052e-13	1	23.381	21.048	24.461	22.6489	20.3708	19.5692	23.6783	24.5613	21.3361	22.516	22.2591	22.8953	22.9854	21.4476	23.4539	20.1421	20.2917	23.1973	23.3406	23.8352	24.2016	23.6249	22.5435	24.331	21.3693	20.5545	23.5717	23.6433	24.107	23.7358	23.0425	24.9958	24.789	26.1101	26.4288	25.4736	24.2035
21.3277	23.2002	1	O15126	SCAMP1	22.264	1.8725	7.53627	2.07636e-10	1.08237e-09	56.7953	2.07636e-10	1	21.6806	21.6863	20.0102	20.211	21.5053	21.5152	21.3527	22.6871	21.1488	22.2887	19.7344	19.7076	21.6371	21.8303	20.6592	20.3361	21.9017	21.8904	20.8918	20.1283	20.8101	20.8353	20.8826	22.4541	21.3332	22.4503	22.6027	24.4039	19.4248	21.1714	21.9884	24.1018	22.3712	23.2544	24.9125	23.0382	23.1028
14.2786	17.9567	1	Q9UPN6	SCAF8	16.1176	3.67803	5.94929	1.2242e-07	3.57648e-07	35.394	1.2242e-07	1	12.2733	17.2528	17.8502	12.2733	12.2733	12.2733	12.2733	12.2733	12.2733	12.2733	12.2733	12.2733	12.2733	12.2733	12.2733	16.8212	12.2733	16.5712	12.2733	16.0678	16.8759	19.6046	12.2733	17.5473	12.2733	12.2733	12.2733	16.1978	17.8209	15.8227	21.0132	20.1398	16.8798	12.2733	18.2268	19.3044	17.4692
15.2046	20.033	1	O95104	SCAF4	17.6188	4.82831	8.05245	2.54412e-11	1.65036e-10	64.842	2.54412e-11	1	12.2733	12.2733	12.2733	12.2733	12.2733	18.726	18.6711	18.7031	12.2733	12.2733	12.2733	12.2733	17.9123	18.0423	17.8143	18.6594	19.5279	19.6759	18.9781	16.2582	12.2733	12.2733	12.2733	18.9422	18.0298	12.2733	18.3442	12.2733	12.2733	12.2733	16.687	21.4663	19.5889	21.0594	20.3603	20.3241	20.0364
14.5763	18.0904	1	Q99590	SCAF11	16.3334	3.51419	6.09913	6.7761e-08	2.07318e-07	37.1993	6.7761e-08	1	15.2788	15.5154	15.96	12.2733	12.2733	12.2733	12.2733	16.9163	12.2733	17.4438	12.2733	12.2733	12.2733	12.2733	17.542	17.1774	18.8679	18.3665	12.2733	12.2733	18.0448	17.0138	12.2733	16.4735	12.2733	12.2733	17.0428	12.2733	17.2545	12.2733	16.5943	17.8649	16.9848	18.7699	18.3591	16.5361	19.0336
13.2615	16.2121	1	Q9H7N4	SCAF1	14.7368	2.95059	5.25758	1.78182e-06	4.17802e-06	27.6421	1.78182e-06	1	12.2733	15.4957	12.2733	12.2733	12.2733	12.2733	12.2733	12.2733	12.2733	12.2733	12.2733	12.2733	12.2733	12.2733	12.2733	12.2733	15.5875	12.2733	15.2235	12.2733	12.2733	16.5307	15.3873	17.1963	12.2733	12.2733	12.2733	16.6854	16.7165	12.2733	12.2733	18.0834	16.958	19.0584	18.0951	16.8885	12.2733
13.0456	16.7394	1	A3KN83	SBNO1	14.8925	3.69382	8.23871	1.19349e-11	8.23736e-11	67.8763	1.19349e-11	1	16.0322	12.2733	15.7807	12.2733	12.2733	12.2733	15.8261	12.2733	12.2733	12.2733	12.2733	12.2733	12.2733	15.8499	15.1917	15.538	12.2733	12.2733	15.6359	12.2733	12.2733	12.2733	12.2733	12.2733	12.2733	12.2733	12.2733	12.2733	12.2733	12.2733	12.2733	18.0153	17.264	17.3167	17.6201	16.2926	16.6917
13.4946	15.8006	1	Q86WG5	SBF2	14.6476	2.30604	3.77482	0.000351971	0.000578928	14.2492	0.000351971	1	13.9353	15.6642	15.7951	12.2733	12.2733	12.2733	12.2733	15.567	12.2733	12.2733	12.2733	12.2733	17.5204	12.2733	15.2924	12.2733	12.2733	12.2733	12.2733	12.2733	18.4829	19.0734	12.2733	12.2733	12.2733	12.2733	16.9889	12.2733	12.2733	12.2733	12.2733	15.3853	17.4204	16.0336	12.2733	13.7757	18.3284
17.3714	18.7782	1	O95248	SBF1	18.0748	1.40677	3.14612	0.00250733	0.00367	9.8981	0.00250733	1	18.8834	19.1313	16.1757	16.3845	18.1164	16.7631	12.2733	19.4006	16.5337	17.4217	17.9062	17.0102	12.2733	17.3928	18.4926	15.3061	18.7209	17.3689	17.4504	17.9988	16.3723	17.6249	15.9653	17.4483	18.9979	18.3069	24.8613	16.9732	16.0721	17.0404	17.8466	20.1432	18.9402	18.7806	19.4449	18.8016	18.1764
17.0934	21.64	1	O75995	SASH3	19.3667	4.54654	6.1238	6.1454e-08	1.90178e-07	37.5009	6.1454e-08	1	20.9378	18.6494	20.6429	12.2733	12.2733	18.5534	18.7108	22.2	18.6846	12.2733	12.2733	19.0678	18.5108	20.651	17.1341	17.9525	12.2733	12.2733	18.8146	17.8415	19.6524	18.9473	12.2733	21.3844	19.3352	20.2083	20.9759	12.2733	12.2733	12.2733	18.3092	23.9076	18.0768	20.2018	20.2687	22.7821	21.2882
12.727	15.0132	1	O94885	SASH1	13.8701	2.2862	4.53855	2.5443e-05	4.94052e-05	20.5985	2.5443e-05	1	12.2733	12.2733	15.1952	12.2733	12.2733	12.2733	19.7107	12.2733	12.2733	12.2733	12.2733	12.2733	12.2733	12.2733	12.2733	12.2733	12.2733	12.2733	12.2733	12.2733	12.2733	12.2733	12.2733	15.9794	12.2733	12.2733	12.2733	12.2733	12.2733	12.2733	12.2733	16.4323	15.3865	12.2733	12.2733	12.2733	12.2733
20.0311	22.7882	1	Q15020	SART3	21.4097	2.75719	9.94835	1.24317e-14	1.63251e-13	98.9697	1.24317e-14	1	21.4079	21.4978	21.1769	20.218	20.7376	19.2291	18.0216	21.0198	16.1057	18.5703	19.9322	19.3449	17.4252	19.8427	20.2143	20.4694	21.2492	20.8059	20.0679	20.5232	20.9087	20.6644	20.3023	20.6284	19.4474	18.9786	21.3897	20.2465	19.2582	20.6882	20.5907	23.6373	22.794	22.3191	22.8741	22.9407	21.2771
17.3079	21.6226	1	O43290	SART1	19.4652	4.31475	8.57898	3.00215e-12	2.35587e-11	73.5989	3.00215e-12	1	12.2733	16.5305	16.3813	17.0106	12.2733	18.745	18.1917	19.0754	12.2733	16.3072	20.8483	15.7257	17.7842	20.521	19.4428	19.354	20.5191	19.3101	18.0991	17.0979	17.7061	18.3033	17.7953	12.2733	16.0848	12.2733	17.2806	19.8322	19.45	20.0275	17.754	21.6142	20.2565	21.0831	20.6941	22.5773	21.0982
22.1438	23.9176	1	P82979	SARNP	23.0307	1.77384	3.26942	0.00173393	0.00259189	10.6891	0.00173393	1	21.1614	22.6666	23.3509	22.1587	19.8874	22.2879	22.879	23.137	21.9662	22.2504	21.9244	22.5226	23.4829	20.7242	22.796	23.1699	22.8733	22.0445	22.6014	22.6402	23.4239	23.1167	21.76	23.8636	22.074	21.5766	23.241	22.4268	23.6641	22.5124	12.2733	23.9609	22.7095	12.2733	23.8027	24.2971	22.7869
13.0423	14.8658	1	Q6SZW1	SARM1	13.9541	1.82352	3.20415	0.00210997	0.00312586	10.2666	0.00210997	1	12.2733	12.2733	15.6529	12.2733	12.2733	12.2733	12.2733	16.2013	12.2733	12.2733	12.2733	12.2733	12.2733	12.2733	12.2733	12.2733	12.2733	12.2733	12.2733	12.2733	18.8267	12.2733	17.3498	12.2733	12.2733	12.2733	17.1763	12.2733	12.2733	12.2733	12.2733	17.0962	12.2733	12.2733	16.8979	12.2733	12.2733
15.3543	18.299	1	Q9UHR5	SAP30BP	16.8267	2.94471	3.49936	0.000852826	0.00133073	12.2455	0.000852826	1	18.2606	12.2733	12.2733	17.5669	18.5712	18.3648	12.2733	18.9297	18.6152	12.2733	18.9316	12.2733	19.1798	18.9744	12.2733	12.2733	19.4902	18.6016	18.8417	17.8839	12.2733	12.2733	12.2733	12.2733	12.2733	18.8582	12.2733	12.2733	12.2733	18.5414	12.2733	20.8811	17.9006	18.934	12.2733	19.97	12.2733
16.5588	20.7537	1	O00422	SAP18	18.6563	4.19491	4.94799	5.70232e-06	1.21958e-05	24.4826	5.70232e-06	1	12.2733	20.1673	12.2733	18.1102	18.8579	12.2733	12.2733	19.1852	12.2733	12.2733	19.4277	12.2733	12.2733	19.7929	12.2733	19.2301	19.8965	18.8342	12.2733	12.2733	21.3938	20.7481	21.8582	23.2541	12.2733	12.2733	19.7292	21.2584	20.7883	12.2733	18.9655	22.1611	22.5539	22.7002	21.98	20.4476	12.2733
12.7742	16.3299	1	Q9H0E3	SAP130	14.552	3.55569	6.2019	4.50785e-08	1.4341e-07	38.4636	4.50785e-08	1	12.2733	12.2733	12.2733	12.2733	12.2733	12.2733	12.2733	16.1861	12.2733	12.2733	12.2733	12.2733	12.2733	12.2733	12.2733	12.2733	12.2733	15.9829	12.2733	12.2733	12.2733	14.9392	12.2733	12.2733	12.2733	12.2733	12.2733	17.5128	12.2733	12.2733	12.2733	17.7703	12.2733	12.2733	12.2733	18.6828	16.2285
24.5488	26.4964	1	Q9Y3Z3	SAMHD1	25.5226	1.94759	10.7098	6.3032e-16	1.18625e-14	114.7	6.3032e-16	1	24.6162	24.0453	25.6893	24.5929	23.919	23.5806	24.721	26.4321	23.4907	23.2119	23.4843	24.6526	24.0955	24.4105	24.1211	24.0882	24.4292	24.0566	23.9639	25.1728	24.8067	24.1453	24.3423	25.4826	24.8127	24.6679	25.7579	25.2416	24.7685	25.0962	25.1162	27.0021	25.2718	26.1851	24.899	26.7214	25.8281
13.6642	16.1108	1	Q8IVG5	SAMD9L	14.8875	2.44661	3.68595	0.00047015	0.000760178	13.5862	0.00047015	1	12.2733	12.2733	13.704	18.1182	22.5462	12.2733	12.2733	16.3116	12.2733	12.2733	12.2733	12.2733	12.2733	12.2733	12.2733	12.2733	12.2733	14.6003	16.2263	12.2733	16.1745	12.2733	12.2733	12.2733	14.4763	14.7219	16.3075	12.2733	14.9375	12.2733	12.2733	12.2733	19.7989	12.2733	16.7145	15.8636	19.4601
12.7769	16.226	1	Q5K651	SAMD9	14.5014	3.44919	6.39181	2.11518e-08	7.1845e-08	40.8552	2.11518e-08	1	12.2733	12.2733	15.9155	12.2733	12.2733	12.2733	12.2733	12.2733	12.2733	12.2733	12.2733	12.2733	12.2733	12.2733	12.2733	12.2733	15.3524	12.2733	12.2733	14.1685	12.2733	12.2733	12.2733	14.7805	12.2733	12.2733	14.8751	12.2733	12.2733	14.159	12.2733	18.5197	12.2733	14.8083	17.9096	12.2733	12.2733
13.285	18.0931	1	Q5PRF9	SAMD4B	15.6891	4.80805	8.49066	4.29365e-12	3.25493e-11	72.0913	4.29365e-12	1	12.2733	12.2733	12.2733	12.2733	12.2733	12.2733	12.2733	18.0232	12.2733	12.2733	12.2733	12.2733	12.2733	15.8364	15.1806	12.2733	16.7221	12.2733	18.0871	12.2733	15.1823	12.2733	12.2733	12.2733	12.2733	12.2733	12.2733	15.5675	14.9516	12.2733	12.2733	19.3556	20.0833	19.614	12.2733	17.6059	18.2665
15.0589	19.3095	1	Q14151	SAFB2	17.1842	4.25053	7.59296	1.64883e-10	8.82191e-10	57.6531	1.64883e-10	1	12.2733	18.8721	12.2733	12.2733	12.2733	16.6114	12.2733	17.28	16.7967	12.2733	12.2733	12.2733	17.1913	16.9939	12.2733	18.3726	12.2733	17.4201	16.1999	12.2733	19.2888	18.2818	12.2733	19.262	12.2733	17.8128	17.173	12.2733	18.1947	16.9766	12.2733	21.448	18.8753	17.3451	20.2375	18.7093	18.5802
21.9019	23.5905	1	Q15424	SAFB	22.7462	1.68863	6.05572	8.04542e-08	2.43506e-07	36.6717	8.04542e-08	1	20.2693	20.4969	21.107	21.8029	22.5857	22.0463	22.2659	22.7885	21.7236	21.8468	22.6077	20.9222	22.3882	22.6435	22.5109	22.8333	23.2812	23.0699	22.703	20.9353	21.0837	21.0881	18.3551	21.3228	21.9579	23.0301	22.639	21.8482	21.46	22.0086	23.3379	22.5074	21.1167	22.3589	24.5144	23.5818	23.2111
21.3423	24.183	1	Q9UBE0	SAE1	22.7627	2.84074	6.58555	9.7333e-09	3.53611e-08	43.3695	9.7333e-09	1	21.8145	21.5979	22.8893	21.6754	22.0338	21.7855	21.2664	23.2171	21.1791	20.7791	20.3504	19.8353	12.2733	22.2263	22.4951	22.3673	22.1295	21.7349	22.0002	20.1243	20.805	20.702	20.3521	22.52	21.2724	22.5975	23.3432	20.5567	20.9168	22.0473	22.7236	24.7878	23.9298	24.0124	25.5808	24.3308	23.6658
13.0563	17.1873	1	Q96ER3	SAAL1	15.1218	4.13094	6.86579	3.14834e-09	1.26993e-08	47.139	3.14834e-09	1	12.2733	12.2733	12.2733	12.2733	12.2733	12.2733	12.2733	12.2733	12.2733	12.2733	12.2733	12.2733	12.2733	12.2733	12.2733	21.4626	16.8729	12.2733	12.2733	17.1806	12.2733	12.2733	12.2733	17.8515	12.2733	12.2733	12.2733	12.2733	12.2733	12.2733	12.2733	19.0753	18.5758	19.462	12.2733	12.2733	18.2354
20.2716	24.8423	1	P25815	S100P	22.5569	4.57069	4.52993	2.62421e-05	5.08201e-05	20.5202	2.62421e-05	1	20.9702	19.9196	22.589	12.2733	21.365	12.2733	24.2407	22.7868	20.8886	12.2733	21.0619	12.2733	12.2733	21.7998	21.167	21.5162	20.5051	22.0142	21.4339	28.3676	22.7104	23.2657	20.6723	24.3985	21.0703	12.2733	22.2698	22.933	22.3432	22.2456	22.2456	27.3342	29.4156	21.07	30.2023	26.2414	28.0388
16.4346	20.8207	1	P04271	S100B	18.6276	4.38615	3.92736	0.000212335	0.000359575	15.4241	0.000212335	1	12.2733	12.2733	22.3189	12.2733	20.5751	12.2733	19.8632	22.7266	12.2733	12.2733	19.5086	24.6031	22.784	20.3974	12.2733	20.4677	22.0319	20.9647	21.7224	12.2733	12.2733	12.2733	12.2733	12.2733	12.2733	20.143	12.2733	12.2733	12.2733	12.2733	22.7194	19.7748	12.2733	25.2829	24.658	23.4288	21.6124
24.1257	27.1817	1	P26447	S100A4	25.6537	3.05603	5.66582	3.71054e-07	9.91418e-07	32.1015	3.71054e-07	1	12.2733	20.5871	22.1685	25.1751	23.5343	24.2679	26.3537	26.6489	21.3916	24.7003	21.4762	21.5107	23.7768	25.2496	23.177	24.2838	24.3546	23.6167	26.0362	26.351	24.9825	25.1773	25.914	27.3116	24.1507	25.1042	26.1577	26.4632	25.8377	24.5645	25.2991	26.467	25.1137	23.4253	29.4104	27.6691	26.4995
23.6439	25.7011	1	Q96FQ6	S100A16	24.6725	2.05722	7.55772	1.90293e-10	1.00078e-09	57.1191	1.90293e-10	1	21.6118	23.5163	24.8404	21.8595	23.7424	23.6047	22.1321	23.8058	21.6767	24.2633	24.2476	23.5844	24.6906	24.3161	23.4518	23.1466	23.8165	23.0832	21.0127	24.4014	25.0115	24.1685	23.899	24.813	24.143	24.0177	24.5637	23.4627	24.3236	23.566	24.1885	24.9162	25.5795	26.7455	26.8678	26.3437	25.6536
13.5444	18.1691	1	Q9HCY8	S100A14	15.8567	4.62468	4.47777	3.16197e-05	6.04566e-05	20.0504	3.16197e-05	1	12.2733	12.2733	20.845	12.2733	12.2733	12.2733	12.2733	12.2733	12.2733	12.2733	12.2733	12.2733	18.4982	12.2733	12.2733	17.3318	19.5401	18.1551	18.674	12.2733	12.2733	12.2733	12.2733	12.2733	12.2733	12.2733	12.2733	12.2733	12.2733	12.2733	12.2733	12.2733	12.2733	25.1605	26.2079	24.3426	12.2733
22.2524	24.233	1	Q99584	S100A13	23.2427	1.98058	4.53416	2.5847e-05	5.01149e-05	20.5586	2.5847e-05	1	19.2083	23.4723	24.5235	20.2645	23.4799	21.43	22.1681	23.2246	21.0303	21.6111	23.62	22.3905	24.4468	22.4835	20.8625	23.3681	22.9261	12.2733	21.5331	23.4907	22.0901	23.0266	21.9254	22.0977	23.0208	23.5564	24.1018	24.0032	22.7332	21.9187	23.5431	21.9476	24.2443	24.4516	24.826	24.4553	24.7923
25.0845	28.0771	1	P31949	S100A11	26.5808	2.99261	8.31323	8.81878e-12	6.24648e-11	69.1097	8.81878e-12	1	23.6296	23.746	26.1936	23.8412	19.6539	23.4655	25.5563	27.186	24.3056	23.1927	25.3051	24.8897	26.1557	25.0553	23.0674	25.5562	25.3466	24.7303	25.5388	27.4568	25.5149	24.5689	26.9501	27.9254	25.3671	24.2216	25.7128	27.1263	25.9366	26.1099	24.3137	26.3934	27.4797	28.0923	30.3662	26.8855	27.5172
24.6418	27.6798	1	P60903	S100A10	26.1608	3.03803	12.3833	1.12773e-18	4.93304e-17	153.347	1.12773e-18	1	24.1263	25.5065	27.3058	24.6487	24.2451	22.8263	25.0376	25.8783	22.8471	22.4043	25.5234	25.3554	25.0453	23.977	24.0241	25.1999	24.9637	24.0937	24.7523	25.235	25.2368	24.5664	24.6015	25.3878	22.5997	23.887	26.319	24.6378	24.5514	24.7456	24.367	27.2792	28.4493	28.9421	28.8163	27.7642	27.0765
19.2597	22.0047	1	Q9H446	RWDD1	20.6322	2.74494	3.77627	0.0003503	0.000576472	14.2602	0.0003503	1	20.3767	22.1213	12.2733	20.619	20.1286	21.6601	22.2433	20.2925	12.2733	12.2733	20.9338	20.4641	12.2733	20.7596	12.2733	22.2613	21.2509	21.2787	21.7456	20.7998	18.9108	21.5713	12.2733	12.2733	22.7731	21.942	22.0306	20.9873	21.3941	22.8362	21.7581	23.5813	23.7178	21.481	19.8938	23.8863	22.9927
22.3708	24.8407	1	Q9Y230	RUVBL2	23.6057	2.46997	12.9687	1.33778e-19	8.01927e-18	168.188	1.33778e-19	1	23.086	23.0478	23.782	22.7804	22.4531	21.2984	22.3975	23.6449	21.3384	21.0867	20.5881	21.7641	21.0567	22.3453	22.2909	22.2908	22.4657	22.4671	21.96	22.352	23.2282	23.0227	22.2561	23.956	21.9958	21.8661	23.1185	21.7884	23.8208	22.3852	21.5598	25.4221	25.0711	25.3594	24.7842	24.4233	23.9523
23.0765	25.1222	1	Q9Y265	RUVBL1	24.0994	2.0457	11.7067	1.39822e-17	4.24979e-16	137.046	1.39822e-17	1	23.814	22.8079	23.9595	22.5276	22.556	21.3615	23.2636	24.2421	22.7419	22.5795	22.6443	21.1644	22.4643	22.7892	22.8619	23.0701	23.3018	22.9012	23.1593	23.1757	23.8575	23.7579	23.1397	24.0596	23.0588	23.1893	23.2769	23.1297	23.4662	23.7668	23.2835	25.7196	24.5198	25.5445	25.4544	24.7429	24.3445
13.0609	17.8229	1	Q8WXA3	RUFY2	15.4419	4.76198	9.26685	1.87595e-13	1.88879e-12	85.8745	1.87595e-13	1	12.2733	12.2733	16.7213	12.2733	12.2733	12.2733	12.2733	12.2733	12.2733	12.2733	12.2733	12.2733	12.2733	12.2733	12.2733	12.2733	16.7183	15.9639	12.2733	15.5499	16.0822	12.2733	12.2733	17.0208	12.2733	12.2733	12.2733	12.2733	12.2733	12.2733	12.2733	20.5833	21.319	18.8841	17.0547	19.7762	12.2733
20.595	23.2387	1	Q96T51	RUFY1	21.9169	2.64369	9.12156	3.36145e-13	3.19091e-12	83.2028	3.36145e-13	1	19.0986	20.8643	20.1912	21.1264	23.6317	20.6067	17.5185	22.4226	18.1565	18.3778	18.2992	19.9523	17.8917	21.3875	20.8413	20.6376	21.877	21.428	20.7597	21.2744	21.2535	21.2269	19.0086	22.1631	21.3506	21.0816	22.3109	20.3135	21.073	21.2603	21.0602	24.0289	23.5517	23.5554	22.965	24.445	23.3196
15.6664	19.0525	1	Q86VV8	RTTN	17.3595	3.38612	3.89759	0.000234535	0.000395736	15.1912	0.000234535	1	12.2733	12.2733	12.2733	12.2733	12.2733	12.2733	12.2733	20.1098	12.2733	12.2733	12.2733	12.2733	20.2079	19.5383	12.2733	12.2733	19.2726	20.671	12.2733	19.8693	12.2733	19.6424	19.8647	18.2878	20.223	19.3285	19.8415	12.2733	19.7294	20.4277	12.2733	12.2733	12.2733	12.2733	20.0468	20.2603	20.7864
24.0892	25.6298	1	Q9Y224	RTRAF	24.8595	1.54061	11.5187	2.8419e-17	7.79596e-16	132.681	2.8419e-17	1	24.8002	24.6056	24.6527	24.0822	24.0393	23.5783	23.9632	24.4894	22.8301	23.2996	23.933	23.834	22.9214	24.0245	23.9625	23.8879	23.9444	23.5686	23.8575	23.927	24.8641	24.5367	24.1188	25.2978	24.116	23.8527	24.2773	24.7627	24.7068	23.9401	24.09	26.096	25.5163	26.1726	26.1927	25.5041	25.1501
16.1192	18.4408	1	O75298	RTN2	17.28	2.32159	3.15015	0.00247764	0.00362902	9.92345	0.00247764	1	12.2733	12.2733	12.2733	19.5051	12.2733	12.2733	17.9445	19.2534	12.2733	17.557	12.2733	12.2733	18.2031	17.8658	17.7072	17.2226	12.2733	16.4894	19.3105	12.2733	12.2733	18.5439	16.7149	19.3904	18.7209	19.0595	19.0882	16.4866	20.0042	17.8116	17.8106	12.2733	12.2733	12.2733	21.0634	18.7915	18.5665
19.0327	22.2227	1	Q16799	RTN1	20.6277	3.18998	3.48812	0.000883493	0.00137593	12.167	0.000883493	1	12.2733	12.2733	24.1606	22.8442	22.3246	12.2733	12.2733	19.2977	22.7701	12.2733	21.6309	23.0416	23.2162	21.7287	20.8283	22.7099	22.7359	22.4745	12.2733	21.9004	12.2733	17.8517	12.2733	23.5628	22.7124	22.567	23.8649	12.2733	23.197	12.2733	21.863	19.3778	24.3193	19.6026	23.8918	22.343	20.7468
17.6641	19.5623	1	Q9BST9	RTKN	18.6132	1.89824	3.4075	0.00113609	0.00174788	11.611	0.00113609	1	19.0711	19.9439	19.5158	17.9165	19.7584	12.2733	16.116	19.2572	17.3803	12.2733	17.5199	18.2255	18.2469	17.3868	12.2733	19.4179	20.6388	20.368	18.0627	12.2733	19.5709	20.211	16.9334	18.4391	18.6313	17.5518	20.1974	17.1897	12.2733	19.6583	19.0117	19.1329	18.079	18.9735	20.5472	22.208	21.3996
14.5369	17.6215	1	Q9BY42	RTF2	16.0792	3.08462	3.92007	0.000217574	0.000368063	15.367	0.000217574	1	18.1386	12.2733	12.2733	17.966	17.8546	18.6	12.2733	17.9703	12.2733	12.2733	12.2733	12.2733	12.2733	19.0901	12.2733	12.2733	12.2733	19.2706	16.6511	12.2733	12.2733	12.2733	12.2733	12.2733	16.8136	18.0375	18.1392	12.2733	12.2733	12.2733	18.9207	19.3509	18.5876	12.2733	12.2733	18.9285	18.5523
15.5498	19.9791	1	Q92541	RTF1	17.7645	4.42935	7.49544	2.45127e-10	1.25451e-09	56.1816	2.45127e-10	1	18.3396	18.1897	20.5403	12.2733	12.2733	12.2733	12.2733	16.4664	16.0922	17.72	16.7186	16.4337	12.2733	18.1735	12.2733	15.3659	17.773	18.8441	19.8995	12.2733	12.2733	18.2618	12.2733	18.8391	12.2733	14.8944	17.8812	12.2733	15.1026	19.2286	12.2733	20.8304	20.011	21.1231	16.9739	20.0031	18.1284
24.7831	26.2122	1	Q9Y3I0	RTCB	25.4977	1.42903	11.3719	4.95896e-17	1.27285e-15	129.321	4.95896e-17	1	24.856	24.7846	24.8583	24.124	24.44	24.2099	24.6532	25.344	23.6231	24.2912	25.1105	24.9477	24.3361	24.3957	25.29	24.8695	25.5204	25.1687	25.0027	24.8774	25.1195	25.3849	24.2867	25.0566	24.5162	24.7715	24.9604	24.5246	25.2041	24.8272	24.9226	25.7991	25.3313	25.9684	25.0182	26.1292	25.8426
22.1887	23.4236	1	O00442	RTCA	22.8062	1.23485	7.4458	2.99924e-10	1.50171e-09	55.44	2.99924e-10	1	22.5273	22.1542	21.8041	22.2935	22.1889	21.8091	21.8246	23.1076	21.8448	22.1623	22.3602	22.3945	20.7115	22.1458	22.1071	22.369	22.8176	21.0293	22.886	22.2092	22.2585	21.7409	21.4343	21.7743	22.3121	22.699	23.3725	22.182	21.7401	22.7342	22.856	24.239	22.8694	23.8906	22.3539	22.8763	22.5274
19.5149	22.1212	1	O76021	RSL1D1	20.8181	2.60629	5.3365	1.31945e-06	3.16376e-06	28.4782	1.31945e-06	1	20.1431	21.5578	20.8475	20.791	20.9225	20.8899	21.1903	21.1369	18.3723	17.2417	20.5044	20.2719	16.9646	19.9004	20.9121	22.1255	21.9593	21.8364	21.1656	16.7799	19.4392	19.1992	19.5381	19.5568	20.1296	12.2733	12.2733	16.883	21.016	22.1341	17.0073	23.4342	22.6703	21.384	22.6233	22.6358	22.7109
15.0063	20.8217	1	Q15050	RRS1	17.914	5.81544	8.7365	1.58729e-12	1.31456e-11	76.3264	1.58729e-12	1	18.0376	12.2733	16.0547	12.2733	17.9929	17.6844	16.8276	18.9757	12.2733	12.2733	12.2733	12.2733	12.2733	12.2733	18.4075	12.2733	12.2733	17.6805	17.3565	17.5429	18.8772	19.3342	12.2733	17.2493	12.2733	12.2733	12.2733	19.6601	12.2733	17.1418	12.2733	22.0564	17.5024	22.0925	17.4312	19.4661	21.6047
14.0033	17.0535	1	O43818	RRP9	15.5284	3.0502	4.43816	3.64057e-05	6.90364e-05	19.6972	3.64057e-05	1	12.2733	12.2733	16.2487	12.2733	12.2733	12.2733	12.2733	15.8009	12.2733	16.2	12.2733	12.2733	16.1621	12.2733	12.2733	12.2733	18.1677	16.5587	12.2733	12.2733	17.3834	17.2842	12.2733	19.4517	12.2733	12.2733	12.2733	15.2092	15.9392	16.5044	12.2733	18.8352	18.8806	16.3895	20.4097	12.2733	18.3503
14.5824	17.7475	1	O43159	RRP8	16.1649	3.16514	4.81398	9.35713e-06	1.94098e-05	23.1744	9.35713e-06	1	18.1606	12.2733	12.2733	12.2733	12.2733	18.4311	12.2733	17.4621	17.043	12.2733	12.2733	12.2733	12.2733	16.4889	16.388	12.2733	18.0226	17.4925	16.963	17.2987	16.1956	12.2733	16.6802	18.5244	12.2733	12.2733	12.2733	12.2733	18.2569	12.2733	12.2733	20.7392	19.7077	18.5156	17.5367	16.2776	12.2733
14.2249	18.278	1	Q14684	RRP1B	16.2514	4.05311	6.94567	2.27972e-09	9.5219e-09	48.2424	2.27972e-09	1	12.2733	12.2733	12.2733	12.2733	12.2733	16.1013	17.0691	17.3783	12.2733	16.7405	15.5757	12.2733	12.2733	12.2733	12.2733	12.2733	18.3956	17.5975	16.0061	16.0265	12.2733	12.2733	12.2733	12.2733	16.7128	12.2733	16.3612	12.2733	16.4647	19.6222	12.2733	19.6308	16.7187	18.9643	18.4603	19.4389	17.6648
12.8388	15.9616	1	Q9Y3B9	RRP15	14.4002	3.12277	4.41945	3.89037e-05	7.34507e-05	19.5315	3.89037e-05	1	21.9782	12.2733	12.2733	12.2733	12.2733	12.2733	12.2733	12.2733	12.2733	12.2733	12.2733	12.2733	16.1686	12.2733	12.2733	12.2733	12.2733	12.2733	12.2733	12.2733	12.2733	16.206	12.2733	12.2733	12.2733	12.2733	12.2733	12.2733	12.2733	12.2733	12.2733	12.2733	12.2733	12.2733	12.2733	12.2733	12.2733
14.9175	19.1973	1	Q5JTH9	RRP12	17.0574	4.27975	8.33489	8.07642e-12	5.77117e-11	69.4704	8.07642e-12	1	16.2217	12.2733	14.9287	16.7956	12.2733	12.2733	12.2733	17.9448	12.2733	12.2733	15.8861	16.688	12.2733	16.7816	17.2705	17.5866	18.7613	17.6985	16.943	16.2251	12.2733	12.2733	15.6369	12.2733	12.2733	15.2209	15.2972	16.8185	15.6169	16.8421	12.2733	19.2303	18.7078	18.049	21.0014	18.0516	18.5391
13.5142	17.2205	1	P56182	RRP1	15.3673	3.70627	4.17791	9.05767e-05	0.000162571	17.4549	9.05767e-05	1	12.2733	12.2733	12.2733	12.2733	12.2733	12.2733	12.2733	21.9447	12.2733	12.2733	12.2733	12.2733	12.2733	12.2733	17.8585	18.6108	12.2733	17.9402	12.2733	12.2733	18.6391	12.2733	12.2733	12.2733	12.2733	12.2733	12.2733	12.2733	17.1154	12.2733	12.2733	18.2688	24.4332	20.1676	21.666	25.5615	19.5878
13.5979	20.1521	1	P31350	RRM2	16.875	6.5542	10.3802	2.27468e-15	3.64512e-14	107.749	2.27468e-15	1	12.2733	12.2733	12.2733	12.2733	12.2733	12.2733	12.2733	12.2733	12.2733	12.2733	12.2733	12.2733	18.0934	12.2733	12.2733	12.2733	12.2733	18.781	12.2733	18.7759	17.8053	12.2733	12.2733	12.2733	12.2733	12.2733	18.7688	12.2733	12.2733	22.4798	12.2733	17.6426	19.9871	13.6142	21.0365	17.2865	17.6253
14.3143	20.0646	1	P23921	RRM1	17.1894	5.75024	11.1298	1.24945e-16	2.85828e-15	123.872	1.24945e-16	1	12.2733	12.2733	12.2733	12.2733	12.2733	12.2733	17.8483	18.0854	12.2733	12.2733	12.2733	12.2733	16.7857	15.195	14.8336	15.7103	12.2733	16.1935	16.5848	12.2733	17.7924	16.9363	12.2733	16.6217	16.3668	12.2733	15.6861	12.2733	16.4048	16.3271	12.2733	20.8436	16.7937	20.7035	22.4234	19.2726	18.1805
22.9086	23.9508	1	P10301	RRAS	23.4297	1.04218	4.32417	5.44396e-05	0.00010064	18.6985	5.44396e-05	1	21.3119	21.0833	25.248	23.1564	22.6733	22.7579	22.5959	23.3031	21.9017	21.8581	23.2368	22.9738	23.3813	23.2341	22.3443	22.4936	23.093	22.5674	22.8595	22.6362	23.3582	23.7448	22.9027	23.2006	22.7581	22.429	24.7746	23.4134	22.0842	23.4032	23.3887	24.1553	22.0127	23.5978	23.7971	24.248	24.7274
[truncated: 5,439 more rows]
[truncated: 25 more columns]

## Sheet: Description
Supplementary Table 4. Proteomic data of paired tumor and non-tumor tissues from 31 patients with the S-III subtype HCC.
