# Supplementary material for: Proteomic analysis of DEN and CCl4-induced hepatocellular carcinoma mouse model
Source: Sci Rep. 2024 Apr 5;14:8013. doi: 10.1038/s41598-024-58587-6 (PMC10997670; doi:10.1038/s41598-024-58587-6)
Supplement: Supplementary file 1 — Supplementary Information. [file 41598_2024_58587_MOESM1_ESM.zip › Supplementary Table 5.xlsx]

## Sheet: Supplementary Table 5
Category	ID	Description	GeneRatio	BgRatio	pvalue	p.adjust	qvalue	geneID	Count	Regulation
BP	GO:0007015	actin filament organization	40/348	437/23328	4.01696e-20	1.58389e-16	1.13701e-16	Actc1/Actg1/Actn1/Actn4/Actr2/Actr3/Apoa1/Arfip1/Arhgap17/Arpc1b/Arpc2/Arpc3/Arpc5l/Cald1/Cap1/Capn1/Coro1a/Coro1c/Cotl1/Cttn/Dpysl3/Ezr/Flna/Hcls1/Hsp90b1/Kank2/Lcp1/Myh10/Pdlim1/Rhoa/Rhoc/S100a10/Sorbs2/Sptbn1/Stmn1/Tjp1/Tpm3-rs7/Tpm4/Twf1/Wdr1	40	Up
BP	GO:0042060	wound healing	34/348	349/23328	4.41674e-18	8.7076e-15	6.25084e-15	Actg1/Anxa1/Anxa2/Anxa5/Anxa6/Apoe/Apoh/C3/Cd44/Cfh/Dysf/Eppk1/F10/F11/F2/Fga/Fgb/Fgg/Flna/Fn1/Hrg/Itgb1/Kng1/Kng2/Myh10/Myh9/Myof/Pf4/Plec/Plg/Ppl/Serpinc1/Serping1/Tspan8	34	Up
BP	GO:0030195	negative regulation of blood coagulation	15/348	48/23328	2.08996e-16	2.7469e-13	1.97189e-13	Anxa2/Anxa5/Apoe/Apoh/F11/F2/Fga/Fgb/Fgg/Hrg/Kng1/Kng2/Plg/Serping1/Tspan8	15	Up
BP	GO:1900047	negative regulation of hemostasis	15/348	49/23328	2.97168e-16	2.92933e-13	2.10285e-13	Anxa2/Anxa5/Apoe/Apoh/F11/F2/Fga/Fgb/Fgg/Hrg/Kng1/Kng2/Plg/Serping1/Tspan8	15	Up
BP	GO:0050819	negative regulation of coagulation	15/348	50/23328	4.18844e-16	3.303e-13	2.3711e-13	Anxa2/Anxa5/Apoe/Apoh/F11/F2/Fga/Fgb/Fgg/Hrg/Kng1/Kng2/Plg/Serping1/Tspan8	15	Up
BP	GO:0009611	response to wounding	37/348	492/23328	6.81911e-16	4.48129e-13	3.21695e-13	Actg1/Anxa1/Anxa2/Anxa5/Anxa6/Apoe/Apoh/C3/Cd44/Cfh/Dpysl3/Dysf/Eppk1/F10/F11/F2/Fga/Fgb/Fgg/Flna/Fn1/Hrg/Itgb1/Kng1/Kng2/Lcp1/Myh10/Myh9/Myof/Pf4/Plec/Plg/Ppl/Rtn4/Serpinc1/Serping1/Tspan8	37	Up
BP	GO:0031589	cell-substrate adhesion	31/348	351/23328	2.1872e-15	1.23202e-12	8.84419e-13	Actg1/Actn1/Actn4/Apoa1/Arpc2/Calr/Cd63/Cdk6/Coro1a/Coro1c/Cttn/Emilin1/Fga/Fgb/Fgg/Flna/Fn1/Ilk/Iqgap1/Itga6/Itgb1/Itgb2/Lgals1/Lpxn/Nid1/P4hb/Plg/Rhoa/S100a10/St6gal1/Vcl	31	Up
BP	GO:0032970	regulation of actin filament-based process	33/348	410/23328	3.93598e-15	1.93995e-12	1.39261e-12	Actg1/Actr2/Actr3/Apoa1/Arfip1/Arhgap17/Arhgdia/Arpc1b/Arpc2/Arpc3/Arpc5l/Atp2a2/Capn1/Coro1a/Cotl1/Ctsl/Cttn/Dsc2/Flna/Hcls1/Ilk/Iqgap1/Kank2/Myh9/Rhoa/Rhoc/S100a10/Sptbn1/Sri/Stmn1/Tjp1/Twf1/Wdr1	33	Up
BP	GO:0061041	regulation of wound healing	21/348	146/23328	5.47925e-15	2.40052e-12	1.72324e-12	Actg1/Anxa1/Anxa2/Anxa5/Apoe/Apoh/Eppk1/F11/F2/Fga/Fgb/Fgg/Hrg/Itgb1/Kng1/Kng2/Myh9/Plg/Serpinc1/Serping1/Tspan8	21	Up
BP	GO:1903034	regulation of response to wounding	23/348	186/23328	7.82665e-15	2.95293e-12	2.11979e-12	Actg1/Anxa1/Anxa2/Anxa5/Apoe/Apoh/Eppk1/F11/F2/Fga/Fgb/Fgg/Flna/Hrg/Itgb1/Kng1/Kng2/Myh9/Plg/Rtn4/Serpinc1/Serping1/Tspan8	23	Up
BP	GO:0061045	negative regulation of wound healing	16/348	72/23328	8.23795e-15	2.95293e-12	2.11979e-12	Anxa2/Anxa5/Apoe/Apoh/Eppk1/F11/F2/Fga/Fgb/Fgg/Hrg/Kng1/Kng2/Plg/Serping1/Tspan8	16	Up
BP	GO:1903035	negative regulation of response to wounding	17/348	90/23328	2.11616e-14	6.95336e-12	4.99155e-12	Anxa2/Anxa5/Apoe/Apoh/Eppk1/F11/F2/Fga/Fgb/Fgg/Hrg/Kng1/Kng2/Plg/Rtn4/Serping1/Tspan8	17	Up
BP	GO:0042730	fibrinolysis	10/348	19/23328	3.93472e-14	1.19343e-11	8.56717e-12	Anxa2/Apoh/F11/F2/Fga/Fgb/Fgg/Hrg/Plg/Serping1	10	Up
BP	GO:1902903	regulation of supramolecular fiber organization	30/348	370/23328	6.1054e-14	1.71954e-11	1.23439e-11	Actg1/Actr2/Actr3/Apoa1/Apoe/Arfip1/Arpc1b/Arpc2/Arpc3/Arpc5l/Capn1/Clu/Coro1a/Cotl1/Cttn/Dysf/Emilin1/Flna/Hcls1/Hspg2/Kank2/Rhoa/Rhoc/Rps3/S100a10/Sptbn1/Stmn1/Tjp1/Twf1/Wdr1	30	Up
BP	GO:0030193	regulation of blood coagulation	16/348	82/23328	7.29911e-14	1.84768e-11	1.32638e-11	Anxa2/Anxa5/Apoe/Apoh/F11/F2/Fga/Fgb/Fgg/Hrg/Kng1/Kng2/Plg/Serpinc1/Serping1/Tspan8	16	Up
BP	GO:0007596	blood coagulation	21/348	166/23328	7.49756e-14	1.84768e-11	1.32638e-11	Anxa2/Anxa5/Apoe/Apoh/C3/Cfh/F10/F11/F2/Fga/Fgb/Fgg/Fn1/Hrg/Kng1/Kng2/Pf4/Plg/Serpinc1/Serping1/Tspan8	21	Up
BP	GO:1900046	regulation of hemostasis	16/348	83/23328	8.92106e-14	2.06916e-11	1.48537e-11	Anxa2/Anxa5/Apoe/Apoh/F11/F2/Fga/Fgb/Fgg/Hrg/Kng1/Kng2/Plg/Serpinc1/Serping1/Tspan8	16	Up
BP	GO:0007599	hemostasis	21/348	168/23328	9.53997e-14	2.08978e-11	1.50017e-11	Anxa2/Anxa5/Apoe/Apoh/C3/Cfh/F10/F11/F2/Fga/Fgb/Fgg/Fn1/Hrg/Kng1/Kng2/Pf4/Plg/Serpinc1/Serping1/Tspan8	21	Up
BP	GO:0050817	coagulation	21/348	169/23328	1.07475e-13	2.23039e-11	1.60111e-11	Anxa2/Anxa5/Apoe/Apoh/C3/Cfh/F10/F11/F2/Fga/Fgb/Fgg/Fn1/Hrg/Kng1/Kng2/Pf4/Plg/Serpinc1/Serping1/Tspan8	21	Up
BP	GO:0045785	positive regulation of cell adhesion	32/348	435/23328	1.26605e-13	2.49603e-11	1.7918e-11	Anxa1/Apoa1/Arpc2/Calr/Capn1/Cd44/Cd63/Cd74/Cdh1/Cdk6/Coro1a/Dysf/Emilin1/Fga/Fgb/Fgg/Flna/Flot2/Fn1/Ilk/Iqgap1/Itga6/Itgb1/Itgb2/Lgals1/Nid1/P4hb/Rhoa/Rps3/S100a10/Tgm2/Tjp1	32	Up
BP	GO:0050818	regulation of coagulation	16/348	86/23328	1.60172e-13	3.00742e-11	2.15891e-11	Anxa2/Anxa5/Apoe/Apoh/F11/F2/Fga/Fgb/Fgg/Hrg/Kng1/Kng2/Plg/Serpinc1/Serping1/Tspan8	16	Up
BP	GO:0032956	regulation of actin cytoskeleton organization	29/348	361/23328	2.06099e-13	3.69385e-11	2.65167e-11	Actg1/Actr2/Actr3/Apoa1/Arfip1/Arhgap17/Arhgdia/Arpc1b/Arpc2/Arpc3/Arpc5l/Capn1/Coro1a/Cotl1/Ctsl/Cttn/Flna/Hcls1/Ilk/Iqgap1/Kank2/Rhoa/Rhoc/S100a10/Sptbn1/Stmn1/Tjp1/Twf1/Wdr1	29	Up
BP	GO:0010810	regulation of cell-substrate adhesion	22/348	214/23328	1.37944e-12	2.36483e-10	1.69762e-10	Actg1/Actn4/Apoa1/Arpc2/Calr/Cdk6/Coro1c/Emilin1/Flna/Fn1/Ilk/Iqgap1/Itga6/Itgb1/Lgals1/Nid1/P4hb/Plg/Rhoa/S100a10/St6gal1/Vcl	22	Up
BP	GO:0051346	negative regulation of hydrolase activity	29/348	405/23328	3.64464e-12	5.98785e-10	4.29844e-10	A2m/Ahsg/Ambp/Anxa1/Apcs/Apoa1/Apoc1/Apoc3/Cd44/Cstb/Fetub/Gnai2/Hrg/Itih1/Itih2/Itih3/Itih4/Kng1/Kng2/Lxn/Mug1/Rps6ka3/Serpina1b/Serpina1d/Serpina3n/Serpinc1/Serping1/Serpinh1/Tmed2	29	Up
BP	GO:0110053	regulation of actin filament organization	24/348	273/23328	3.87474e-12	6.11124e-10	4.38702e-10	Actg1/Actr2/Actr3/Apoa1/Arfip1/Arpc1b/Arpc2/Arpc3/Arpc5l/Capn1/Coro1a/Cotl1/Cttn/Flna/Hcls1/Kank2/Rhoa/Rhoc/S100a10/Sptbn1/Stmn1/Tjp1/Twf1/Wdr1	24	Up
BP	GO:0032102	negative regulation of response to external stimulus	28/348	384/23328	5.6556e-12	8.57693e-10	6.15704e-10	A2m/Anxa2/Anxa5/Apoa1/Apoe/Apoh/Cd44/Cnot7/Eppk1/F11/F2/Fga/Fgb/Fgg/Hrg/Kank2/Kng1/Kng2/Nucb2/Plg/Ptgis/Robo1/Rtn4/Samhd1/Serping1/St6gal1/Tap2/Tspan8	28	Up
BP	GO:0052547	regulation of peptidase activity	29/348	421/23328	9.40938e-12	1.37412e-09	9.86426e-10	A2m/Ahsg/Ambp/Asph/Cd44/Cdh1/Cstb/Fetub/Hrg/Itih1/Itih2/Itih3/Itih4/Kng1/Kng2/Lxn/Mapk14/Mug1/Rhoa/Robo1/Rps3/Rps6ka3/Serpina1b/Serpina1d/Serpina3n/Serpinc1/Serping1/Serpinh1/Stat1	29	Up
BP	GO:0010466	negative regulation of peptidase activity	22/348	246/23328	2.2315e-11	3.14243e-09	2.25583e-09	A2m/Ahsg/Ambp/Cd44/Cstb/Fetub/Hrg/Itih1/Itih2/Itih3/Itih4/Kng1/Kng2/Lxn/Mug1/Rps6ka3/Serpina1b/Serpina1d/Serpina3n/Serpinc1/Serping1/Serpinh1	22	Up
BP	GO:0007160	cell-matrix adhesion	20/348	214/23328	8.36669e-11	1.13758e-08	8.16625e-09	Actg1/Actn1/Cd63/Cdk6/Coro1c/Cttn/Emilin1/Fga/Fgb/Fgg/Fn1/Ilk/Iqgap1/Itga6/Itgb1/Itgb2/Nid1/Rhoa/S100a10/Vcl	20	Up
BP	GO:0051017	actin filament bundle assembly	18/348	169/23328	8.66725e-11	1.13917e-08	8.17762e-09	Actg1/Actn1/Actn4/Apoa1/Cald1/Dpysl3/Ezr/Flna/Hsp90b1/Kank2/Lcp1/Myh10/Pdlim1/Rhoa/Rhoc/S100a10/Stmn1/Tjp1	18	Up
BP	GO:0061572	actin filament bundle organization	18/348	172/23328	1.16201e-10	1.478e-08	1.061e-08	Actg1/Actn1/Actn4/Apoa1/Cald1/Dpysl3/Ezr/Flna/Hsp90b1/Kank2/Lcp1/Myh10/Pdlim1/Rhoa/Rhoc/S100a10/Stmn1/Tjp1	18	Up
BP	GO:0072376	protein activation cascade	7/348	13/23328	2.45985e-10	3.031e-08	2.17583e-08	Apoh/Fga/Fgb/Fgg/Fn1/Mvp/Serpinc1	7	Up
BP	GO:0001667	ameboidal-type cell migration	27/348	427/23328	3.41589e-10	4.08147e-08	2.92993e-08	Actr3/Anxa1/Anxa3/Anxa6/Apoa1/Apoe/Apoh/Calr/Cap1/Cd63/Coro1c/Cygb/Dcn/Eppk1/Hrg/Ilk/Iqgap1/Itgb1/Itgb2/Kank2/Lpxn/Myh9/Pdlim1/Plg/Rhoa/Robo1/Rtn4	27	Up
BP	GO:0045861	negative regulation of proteolysis	24/348	350/23328	6.73635e-10	7.81219e-08	5.60806e-08	A2m/Ahsg/Ambp/Cd44/Cdh1/Cstb/F2/Fetub/Hrg/Itih1/Itih2/Itih3/Itih4/Kng1/Kng2/Lxn/Mug1/Rps6ka3/Serpina1b/Serpina1d/Serpina3n/Serpinc1/Serping1/Serpinh1	24	Up
BP	GO:0050878	regulation of body fluid levels	24/348	354/23328	8.4618e-10	9.53282e-08	6.84324e-08	Anxa2/Anxa5/Apoe/Apoh/C3/Cdh1/Cfh/F10/F11/F2/Fga/Fgb/Fgg/Fn1/Gnai2/Hrg/Kng1/Kng2/Pf4/Plg/Serpinc1/Serping1/Stmn1/Tspan8	24	Up
BP	GO:0051258	protein polymerization	21/348	293/23328	3.68625e-09	4.03746e-07	2.89834e-07	Actr2/Actr3/Arfip1/Arpc1b/Arpc2/Arpc3/Arpc5l/Capn1/Coro1a/Cotl1/Cttn/Fga/Fgb/Fgg/Hcls1/Rhoa/Rps3/Septin2/Sptbn1/Stmn1/Twf1	21	Up
BP	GO:0032386	regulation of intracellular transport	22/348	329/23328	5.5954e-09	5.96288e-07	4.28052e-07	Actr3/Anxa2/Arfip1/Arpc2/Asph/Cdh1/Ehd2/Ezr/Flna/Hcls1/Khdrbs1/Lcp1/Mapk14/Msn/Ptpn1/Rab11b/Ran/Septin8/Snx3/Tm9sf4/Xpo5/Ywhae	22	Up
BP	GO:0034446	substrate adhesion-dependent cell spreading	13/348	106/23328	6.62424e-09	6.87352e-07	4.93423e-07	Actn4/Apoa1/Arpc2/Calr/Coro1c/Flna/Fn1/Ilk/Lpxn/P4hb/Rhoa/S100a10/St6gal1	13	Up
BP	GO:0010811	positive regulation of cell-substrate adhesion	14/348	128/23328	7.82032e-09	7.90654e-07	5.6758e-07	Apoa1/Arpc2/Calr/Cdk6/Emilin1/Flna/Fn1/Ilk/Iqgap1/Itga6/Itgb1/Nid1/P4hb/S100a10	14	Up
BP	GO:0045765	regulation of angiogenesis	21/348	320/23328	1.73614e-08	1.7114e-06	1.22855e-06	Anxa1/Anxa3/Apoh/C3/Dcn/Emilin1/Fbln5/Hrg/Htatip2/Itgb1/Itgb2/Lgals3/Pf4/Pkm/Plg/Ptgis/Rhoa/Rtn4/Sars/Stat1/Tjp1	21	Up
BP	GO:0007229	integrin-mediated signaling pathway	12/348	95/23328	1.81215e-08	1.74275e-06	1.25106e-06	Apoa1/Cd63/Ctnna1/Flna/Fn1/Ilk/Isg15/Itga6/Itgb1/Itgb2/Rhoa/Tln1	12	Up
BP	GO:0010631	epithelial cell migration	20/348	295/23328	2.22487e-08	2.08873e-06	1.49942e-06	Anxa1/Anxa3/Apoa1/Apoe/Apoh/Calr/Cd63/Coro1c/Dcn/Eppk1/Hrg/Itgb1/Itgb2/Kank2/Lpxn/Myh9/Plg/Rhoa/Robo1/Rtn4	20	Up
BP	GO:0051271	negative regulation of cellular component movement	21/348	326/23328	2.39485e-08	2.19602e-06	1.57644e-06	Actn1/Actn4/Apoe/Apoh/Arhgdia/Calr/Cd63/Cd74/Cdh1/Coro1c/Ctnna1/Cygb/Dcn/Dpysl3/Emilin1/Eppk1/Hrg/Il1rn/Ilk/Rhoa/Robo1	21	Up
BP	GO:0090132	epithelium migration	20/348	297/23328	2.49019e-08	2.21684e-06	1.59138e-06	Anxa1/Anxa3/Apoa1/Apoe/Apoh/Calr/Cd63/Coro1c/Dcn/Eppk1/Hrg/Itgb1/Itgb2/Kank2/Lpxn/Myh9/Plg/Rhoa/Robo1/Rtn4	20	Up
BP	GO:0008064	regulation of actin polymerization or depolymerization	16/348	188/23328	2.53e-08	2.21684e-06	1.59138e-06	Actr2/Actr3/Arfip1/Arpc1b/Arpc2/Arpc3/Arpc5l/Capn1/Coro1a/Cotl1/Cttn/Hcls1/Rhoa/Sptbn1/Twf1/Wdr1	16	Up
BP	GO:0008154	actin polymerization or depolymerization	17/348	215/23328	2.76088e-08	2.33598e-06	1.67691e-06	Actr2/Actr3/Arfip1/Arpc1b/Arpc2/Arpc3/Arpc5l/Cap1/Capn1/Coro1a/Cotl1/Cttn/Hcls1/Rhoa/Sptbn1/Twf1/Wdr1	17	Up
BP	GO:0090130	tissue migration	20/348	299/23328	2.78445e-08	2.33598e-06	1.67691e-06	Anxa1/Anxa3/Apoa1/Apoe/Apoh/Calr/Cd63/Coro1c/Dcn/Eppk1/Hrg/Itgb1/Itgb2/Kank2/Lpxn/Myh9/Plg/Rhoa/Robo1/Rtn4	20	Up
BP	GO:0030832	regulation of actin filament length	16/348	191/23328	3.1637e-08	2.59885e-06	1.86561e-06	Actr2/Actr3/Arfip1/Arpc1b/Arpc2/Arpc3/Arpc5l/Capn1/Coro1a/Cotl1/Cttn/Hcls1/Rhoa/Sptbn1/Twf1/Wdr1	16	Up
BP	GO:0030833	regulation of actin filament polymerization	15/348	171/23328	4.63826e-08	3.73238e-06	2.67933e-06	Actr2/Actr3/Arfip1/Arpc1b/Arpc2/Arpc3/Arpc5l/Capn1/Coro1a/Cotl1/Cttn/Hcls1/Rhoa/Sptbn1/Twf1	15	Up
BP	GO:0043254	regulation of protein-containing complex assembly	24/348	438/23328	5.26757e-08	4.15401e-06	2.982e-06	Actr2/Actr3/Apoe/Arfip1/Arpc1b/Arpc2/Arpc3/Arpc5l/Capn1/Clu/Coro1a/Cotl1/Cttn/Hcls1/Lcp1/Lgals3/Msn/Rhoa/Rhoc/Rps3/Septin8/Sptbn1/Stmn1/Twf1	24	Up
BP	GO:1902905	positive regulation of supramolecular fiber organization	16/348	200/23328	6.03249e-08	4.64415e-06	3.33385e-06	Actr2/Actr3/Apoa1/Arfip1/Arpc1b/Arpc2/Arpc3/Arpc5l/Coro1a/Cttn/Flna/Rhoa/Rhoc/Rps3/S100a10/Wdr1	16	Up
BP	GO:0032271	regulation of protein polymerization	17/348	227/23328	6.12467e-08	4.64415e-06	3.33385e-06	Actr2/Actr3/Arfip1/Arpc1b/Arpc2/Arpc3/Arpc5l/Capn1/Coro1a/Cotl1/Cttn/Hcls1/Rhoa/Rps3/Sptbn1/Stmn1/Twf1	17	Up
BP	GO:0031532	actin cytoskeleton reorganization	12/348	106/23328	6.30097e-08	4.68769e-06	3.36511e-06	Actr3/Anxa1/Arhgdia/Arpc2/Ctsl/Cttn/Ezr/Flna/Myh9/Ptpn1/Rhoa/Tjp1	12	Up
BP	GO:2000146	negative regulation of cell motility	19/348	291/23328	9.10202e-08	6.64616e-06	4.77102e-06	Apoe/Apoh/Arhgdia/Calr/Cd63/Cd74/Cdh1/Coro1c/Ctnna1/Cygb/Dcn/Dpysl3/Emilin1/Eppk1/Hrg/Il1rn/Ilk/Rhoa/Robo1	19	Up
BP	GO:0034113	heterotypic cell-cell adhesion	9/348	54/23328	9.71876e-08	6.72769e-06	4.82955e-06	Apoa1/Cd44/Dsc2/Fga/Fgb/Fgg/Il1rn/Itgb1/Itgb2	9	Up
BP	GO:1900024	regulation of substrate adhesion-dependent cell spreading	9/348	54/23328	9.71876e-08	6.72769e-06	4.82955e-06	Actn4/Apoa1/Arpc2/Calr/Coro1c/Flna/P4hb/S100a10/St6gal1	9	Up
BP	GO:0031032	actomyosin structure organization	16/348	207/23328	9.72554e-08	6.72769e-06	4.82955e-06	Actc1/Actg1/Apoa1/Csrp1/Itgb1/Kank2/Myh10/Myh9/Pdlim1/Prkar1a/Rhoa/Rhoc/S100a10/Stmn1/Tjp1/Wdr1	16	Up
BP	GO:1901342	regulation of vasculature development	21/348	356/23328	1.07325e-07	7.29622e-06	5.23767e-06	Anxa1/Anxa3/Apoh/C3/Dcn/Emilin1/Fbln5/Hrg/Htatip2/Itgb1/Itgb2/Lgals3/Pf4/Pkm/Plg/Ptgis/Rhoa/Rtn4/Sars/Stat1/Tjp1	21	Up
BP	GO:0040013	negative regulation of locomotion	20/348	326/23328	1.15121e-07	7.67169e-06	5.5072e-06	Apoe/Apoh/Arhgdia/Calr/Cd63/Cd74/Cdh1/Coro1c/Ctnna1/Cygb/Dcn/Dpysl3/Emilin1/Eppk1/Hrg/Il1rn/Ilk/Rhoa/Robo1/St6gal1	20	Up
BP	GO:0007009	plasma membrane organization	12/348	112/23328	1.16739e-07	7.67169e-06	5.5072e-06	Agrn/Anxa6/Atp2a2/Clu/Dysf/Ehd2/Myh10/Myh9/Myof/Pacsin2/Psap/Sptbn1	12	Up
BP	GO:0032388	positive regulation of intracellular transport	15/348	184/23328	1.22393e-07	7.91138e-06	5.67927e-06	Actr3/Anxa2/Arpc2/Asph/Cdh1/Ehd2/Ezr/Flna/Hcls1/Khdrbs1/Mapk14/Msn/Ran/Tm9sf4/Ywhae	15	Up
BP	GO:0022407	regulation of cell-cell adhesion	23/348	427/23328	1.36565e-07	8.68512e-06	6.23471e-06	Anxa1/Apoa1/Capn1/Cd44/Cd74/Cdh1/Coro1a/Fga/Fgb/Fgg/Fgl1/Flot2/Gpnmb/Il1rn/Itga6/Itgb2/Lgals1/Lgals3/Mapk14/Prkar1a/Rhoa/Rps3/Tjp1	23	Up
BP	GO:0006953	acute-phase response	8/348	41/23328	1.40799e-07	8.81226e-06	6.32598e-06	Ahsg/F2/Fn1/Hp/Il1rn/Itih4/Serpina1b/Serpina3n	8	Up
BP	GO:0030041	actin filament polymerization	15/348	187/23328	1.51289e-07	9.32079e-06	6.69104e-06	Actr2/Actr3/Arfip1/Arpc1b/Arpc2/Arpc3/Arpc5l/Capn1/Coro1a/Cotl1/Cttn/Hcls1/Rhoa/Sptbn1/Twf1	15	Up
BP	GO:0061640	cytoskeleton-dependent cytokinesis	11/348	94/23328	1.592e-07	9.65734e-06	6.93263e-06	Actr2/Actr3/Myh10/Rhoa/Rhoc/Septin11/Septin2/Septin7/Septin8/Sptbn1/Stmn1	11	Up
BP	GO:0030198	extracellular matrix organization	19/348	302/23328	1.62377e-07	9.70077e-06	6.96381e-06	Anxa2/Col14a1/Col15a1/Col18a1/Ctss/Emilin1/Fbln5/Fn1/Hspg2/Itgb1/Itih1/Lcp1/Lgals3/Myh11/Nid1/Plg/Prdx4/Serpinh1/Tgfbi	19	Up
BP	GO:0043062	extracellular structure organization	19/348	303/23328	1.70917e-07	9.99383e-06	7.17418e-06	Anxa2/Col14a1/Col15a1/Col18a1/Ctss/Emilin1/Fbln5/Fn1/Hspg2/Itgb1/Itih1/Lcp1/Lgals3/Myh11/Nid1/Plg/Prdx4/Serpinh1/Tgfbi	19	Up
BP	GO:0019882	antigen processing and presentation	12/348	116/23328	1.72351e-07	9.99383e-06	7.17418e-06	Azgp1/Calr/Cd68/Cd74/Ctsl/Ctss/H2-K1/H2-L/Psap/Rab6a/Tap2/Tapbp	12	Up
BP	GO:0010038	response to metal ion	18/348	274/23328	1.81866e-07	1.03927e-05	7.46053e-06	Akr1c18/Anxa5/Asph/Cdh1/Cp/Cpne1/Crip1/Fabp4/Fga/Fgb/Fgg/Fn1/Fus/Gss/Hnrnpd/Hrg/Iqgap1/Mt2	18	Up
BP	GO:0030336	negative regulation of cell migration	18/348	278/23328	2.25562e-07	1.27056e-05	9.12083e-06	Apoe/Apoh/Arhgdia/Calr/Cd63/Cd74/Cdh1/Coro1c/Cygb/Dcn/Dpysl3/Emilin1/Eppk1/Hrg/Il1rn/Ilk/Rhoa/Robo1	18	Up
BP	GO:0051495	positive regulation of cytoskeleton organization	16/348	225/23328	3.04293e-07	1.6899e-05	1.21311e-05	Actr2/Actr3/Apoa1/Arfip1/Arpc1b/Arpc2/Arpc3/Arpc5l/Coro1a/Cttn/Flna/Rhoa/Rhoc/Rps3/S100a10/Wdr1	16	Up
BP	GO:0032535	regulation of cellular component size	22/348	413/23328	3.10475e-07	1.70028e-05	1.22057e-05	Actr2/Actr3/Apoe/Arfip1/Arpc1b/Arpc2/Arpc3/Arpc5l/Capn1/Coro1a/Cotl1/Cttn/Dpysl2/Ezr/Fn1/Hcls1/Ilk/Rhoa/Rtn4/Sptbn1/Twf1/Wdr1	22	Up
BP	GO:0030865	cortical cytoskeleton organization	9/348	62/23328	3.33847e-07	1.80323e-05	1.29447e-05	Actn1/Calr/Ehd2/Ezr/Rhoa/Rhoc/Septin7/Tln1/Wdr1	9	Up
BP	GO:1903829	positive regulation of cellular protein localization	19/348	317/23328	3.42549e-07	1.82523e-05	1.31026e-05	Actr3/Arpc2/Asph/Cdh1/Ezr/F2/Flna/Hcls1/Hnrnpm/Iqgap1/Itgb1/Lgals3/Mapk14/Msn/Ran/Rtn4/Sptbn1/Tm9sf4/Ywhae	19	Up
BP	GO:0010769	regulation of cell morphogenesis involved in differentiation	20/348	351/23328	3.75906e-07	1.97626e-05	1.41868e-05	Actn4/Actr2/Actr3/Agrn/Apoa1/Apoe/Arpc2/Calr/Coro1c/Cttn/Dpysl2/Flna/Fn1/Ilk/P4hb/Robo1/Rtn4/S100a10/St6gal1/Vim	20	Up
BP	GO:0051235	maintenance of location	19/348	320/23328	3.95503e-07	2.05193e-05	1.473e-05	Alb/Anxa6/Apoa1/Apob/Apoe/Asph/C3/Coro1a/Dysf/F2/Fbn1/Flna/Gopc/Hspa5/Lcn2/Plin3/Slc30a7/Sri/Twf1	19	Up
BP	GO:0055001	muscle cell development	15/348	205/23328	4.96642e-07	2.54319e-05	1.82566e-05	Actc1/Actg1/Atp2a2/Col14a1/Csrp1/Dysf/Fhl2/Itgb1/Lmna/Myh10/Myh11/Myof/Prkar1a/Sorbs2/Wdr1	15	Up
BP	GO:0002683	negative regulation of immune system process	23/348	462/23328	5.4577e-07	2.72627e-05	1.95708e-05	A2m/Anxa1/Apcs/Apoa1/Cd44/Cd68/Cd74/Cdk6/Cnot7/Emilin1/Ezr/Fbn1/Fgl1/Gpnmb/Hmgb3/Lgals3/Lpxn/Paf1/Pf4/Prkar1a/Samhd1/Serping1/Tap2	23	Up
BP	GO:0031334	positive regulation of protein-containing complex assembly	16/348	235/23328	5.46222e-07	2.72627e-05	1.95708e-05	Actr2/Actr3/Arfip1/Arpc1b/Arpc2/Arpc3/Arpc5l/Clu/Coro1a/Cttn/Lcp1/Lgals3/Msn/Rhoa/Rhoc/Rps3	16	Up
BP	GO:0008360	regulation of cell shape	13/348	154/23328	5.72669e-07	2.82254e-05	2.02619e-05	Anxa1/Arhgdia/Coro1a/Ezr/F2/Fn1/Msn/Myh10/Myh9/Myl12b/Rhoa/Rhoc/Wdr1	13	Up
BP	GO:0043542	endothelial cell migration	15/348	212/23328	7.61498e-07	3.7069e-05	2.66104e-05	Anxa1/Anxa3/Apoa1/Apoe/Apoh/Calr/Dcn/Hrg/Itgb1/Itgb2/Lpxn/Myh9/Plg/Rhoa/Robo1	15	Up
BP	GO:0045010	actin nucleation	8/348	51/23328	8.24116e-07	3.96279e-05	2.84473e-05	Actr2/Actr3/Arfip1/Arpc1b/Arpc2/Arpc3/Arpc5l/Coro1a	8	Up
BP	GO:0001778	plasma membrane repair	5/348	13/23328	8.37423e-07	3.97826e-05	2.85584e-05	Anxa6/Dysf/Myh10/Myh9/Myof	5	Up
BP	GO:0007044	cell-substrate junction assembly	10/348	90/23328	9.53191e-07	4.47433e-05	3.21194e-05	Actg1/Actn1/Coro1c/Cttn/Fn1/Iqgap1/Plec/S100a10/Tln1/Vcl	10	Up
BP	GO:0006979	response to oxidative stress	21/348	409/23328	1.04697e-06	4.85673e-05	3.48646e-05	Acox2/Akr1c18/Anxa1/Apoa4/Apoe/Atp2a2/Capn1/Cygb/Fbln5/Hmox2/Hnrnpd/Hnrnpm/Hp/Lcn2/Nqo1/P4hb/Prdx4/Psap/Rbpms/Rps3/Srxn1	21	Up
BP	GO:0034314	Arp2/3 complex-mediated actin nucleation	7/348	37/23328	1.0845e-06	4.86876e-05	3.49509e-05	Actr2/Actr3/Arfip1/Arpc1b/Arpc2/Arpc3/Arpc5l	7	Up
BP	GO:0010256	endomembrane system organization	21/348	410/23328	1.08869e-06	4.86876e-05	3.49509e-05	Agrn/Anxa6/Atp2a2/Clu/Coro1c/Dysf/Ehd2/Esyt1/Lmna/Myh10/Myh9/Myof/Pacsin2/Psap/Rtn4/Snx3/Sptbn1/Tmed10/Tmed2/Tmed7/Ywhaz	21	Up
BP	GO:1902904	negative regulation of supramolecular fiber organization	13/348	163/23328	1.09445e-06	4.86876e-05	3.49509e-05	Apoe/Arpc2/Capn1/Clu/Coro1a/Dysf/Emilin1/Hspg2/Kank2/Sptbn1/Stmn1/Tjp1/Twf1	13	Up
BP	GO:0055002	striated muscle cell development	14/348	190/23328	1.09896e-06	4.86876e-05	3.49509e-05	Actc1/Actg1/Col14a1/Csrp1/Dysf/Fhl2/Itgb1/Lmna/Myh10/Myh11/Myof/Prkar1a/Sorbs2/Wdr1	14	Up
BP	GO:0048002	antigen processing and presentation of peptide antigen	9/348	72/23328	1.2288e-06	5.38349e-05	3.8646e-05	Azgp1/Calr/Cd74/Ctsl/Ctss/H2-K1/H2-L/Tap2/Tapbp	9	Up
BP	GO:0052548	regulation of endopeptidase activity	19/348	346/23328	1.28089e-06	5.54609e-05	3.98132e-05	Ahsg/Asph/Cd44/Cdh1/Fetub/Hrg/Kng1/Kng2/Rhoa/Robo1/Rps3/Rps6ka3/Serpina1b/Serpina1d/Serpina3n/Serpinc1/Serping1/Serpinh1/Stat1	19	Up
BP	GO:0150115	cell-substrate junction organization	10/348	93/23328	1.29404e-06	5.54609e-05	3.98132e-05	Actg1/Actn1/Coro1c/Cttn/Fn1/Iqgap1/Plec/S100a10/Tln1/Vcl	10	Up
BP	GO:0051222	positive regulation of protein transport	19/348	348/23328	1.39519e-06	5.91531e-05	4.24637e-05	Actr3/Arpc2/Asph/Cdh1/Ezr/Fga/Fgb/Fgg/Flna/Hcls1/Hnrnpm/Mapk14/Myh10/Pck2/Ran/Rbp4/Sri/Tm9sf4/Ywhae	19	Up
BP	GO:0007163	establishment or maintenance of cell polarity	15/348	223/23328	1.43947e-06	6.03811e-05	4.33453e-05	Actr2/Actr3/Cap1/Ctnna1/Ezr/Flot2/Ilk/Itgb1/Lmna/Msn/Myh9/Pdlim1/Rhoa/Rhoc/Wdr1	15	Up
BP	GO:0034114	regulation of heterotypic cell-cell adhesion	6/348	25/23328	1.47141e-06	6.10712e-05	4.38407e-05	Apoa1/Cd44/Fga/Fgb/Fgg/Il1rn	6	Up
BP	GO:0051146	striated muscle cell differentiation	18/348	317/23328	1.51988e-06	6.24258e-05	4.4813e-05	Actc1/Actg1/Capn2/Col14a1/Csrp1/Dysf/Ehd2/Fhl2/Itgb1/Lmna/Mapk14/Myh10/Myh11/Myh9/Myof/Prkar1a/Sorbs2/Wdr1	18	Up
BP	GO:0030838	positive regulation of actin filament polymerization	10/348	96/23328	1.73664e-06	7.05937e-05	5.06765e-05	Actr2/Actr3/Arfip1/Arpc1b/Arpc2/Arpc3/Arpc5l/Coro1a/Cttn/Rhoa	10	Up
BP	GO:0150105	protein localization to cell-cell junction	5/348	15/23328	1.90652e-06	7.67081e-05	5.50658e-05	Actg1/Actn4/Flna/Tjp1/Vcl	5	Up
BP	GO:0007162	negative regulation of cell adhesion	17/348	290/23328	1.93198e-06	7.69474e-05	5.52375e-05	Actn4/Anxa1/Apoa1/Cd44/Cd74/Cdh1/Coro1c/Fgg/Fgl1/Gpnmb/Il1rn/Lgals1/Lgals3/Lpxn/Plg/Prkar1a/Rhoa	17	Up
BP	GO:2001234	negative regulation of apoptotic signaling pathway	15/348	231/23328	2.23151e-06	8.79884e-05	6.31635e-05	Cd44/Cd74/Clu/Ctnna1/Cttn/Fga/Fgb/Fgg/Gnai2/Itga6/Lgals3/Lmna/Pf4/Ptpn1/Txndc12	15	Up
BP	GO:0050900	leukocyte migration	19/348	360/23328	2.29854e-06	8.9734e-05	6.44165e-05	Anxa1/Calr/Capn1/Cd74/Coro1a/Dysf/Emilin1/Itga6/Itgb1/Itgb2/Lgals3/Mapk14/Msn/Pf4/Plg/Ppib/Rhoa/Rtn4/Wdr1	19	Up
BP	GO:0051604	protein maturation	17/348	294/23328	2.32617e-06	8.99223e-05	6.45517e-05	Ambp/Apoh/Asph/Capn1/Capn2/Cdh1/Ctsl/Ctss/F11/Fga/Fgb/Fgg/Hp/Myh9/Prdx4/Serpinh1/Spcs3	17	Up
BP	GO:0033157	regulation of intracellular protein transport	15/348	232/23328	2.35397e-06	9.01138e-05	6.46892e-05	Actr3/Arpc2/Asph/Cdh1/Flna/Hcls1/Lcp1/Mapk14/Ptpn1/Ran/Septin8/Snx3/Tm9sf4/Xpo5/Ywhae	15	Up
BP	GO:1903036	positive regulation of response to wounding	9/348	78/23328	2.43413e-06	9.22862e-05	6.62487e-05	Actg1/Anxa1/Apoh/F2/Flna/Hrg/Itgb1/Plg/Rtn4	9	Up
BP	GO:0022409	positive regulation of cell-cell adhesion	16/348	265/23328	2.65018e-06	9.95207e-05	7.14421e-05	Anxa1/Capn1/Cd44/Cd74/Cdh1/Coro1a/Fga/Fgb/Fgg/Flot2/Itga6/Itgb2/Lgals1/Rhoa/Rps3/Tjp1	16	Up
BP	GO:1904951	positive regulation of establishment of protein localization	19/348	364/23328	2.70115e-06	0.000100478	7.2129e-05	Actr3/Arpc2/Asph/Cdh1/Ezr/Fga/Fgb/Fgg/Flna/Hcls1/Hnrnpm/Mapk14/Myh10/Pck2/Ran/Rbp4/Sri/Tm9sf4/Ywhae	19	Up
BP	GO:2000181	negative regulation of blood vessel morphogenesis	11/348	126/23328	3.06552e-06	0.000112966	8.10938e-05	Apoh/Dcn/Emilin1/Fbln5/Hrg/Pf4/Plg/Rhoa/Rtn4/Sars/Stat1	11	Up
BP	GO:0010951	negative regulation of endopeptidase activity	13/348	182/23328	3.75293e-06	0.000137017	9.83588e-05	Ahsg/Cd44/Fetub/Hrg/Kng1/Kng2/Rps6ka3/Serpina1b/Serpina1d/Serpina3n/Serpinc1/Serping1/Serpinh1	13	Up
BP	GO:0003012	muscle system process	20/348	408/23328	3.81931e-06	0.000137038	9.83745e-05	Actc1/Agrn/Anxa6/Atp2a2/Cald1/Col14a1/Cttn/Dsc2/Flna/Lmna/Myh11/Myl1/Myl6/Rhoa/Sorbs2/Sri/Srsf1/Tpm3-rs7/Tpm4/Twf1	20	Up
BP	GO:0051004	regulation of lipoprotein lipase activity	5/348	17/23328	3.8332e-06	0.000137038	9.83745e-05	Apoa1/Apoa4/Apoc1/Apoc3/Apoh	5	Up
BP	GO:0032273	positive regulation of protein polymerization	11/348	129/23328	3.85779e-06	0.000137038	9.83745e-05	Actr2/Actr3/Arfip1/Arpc1b/Arpc2/Arpc3/Arpc5l/Coro1a/Cttn/Rhoa/Rps3	11	Up
BP	GO:0030168	platelet activation	9/348	83/23328	4.10971e-06	0.000144684	0.000103863	Apoe/Cfh/F2/Fga/Fgb/Fgg/Fn1/Hrg/Pf4	9	Up
BP	GO:0010770	positive regulation of cell morphogenesis involved in differentiation	13/348	188/23328	5.35752e-06	0.00018583	0.0001334	Actr2/Actr3/Apoa1/Apoe/Arpc2/Calr/Flna/Fn1/Ilk/P4hb/Robo1/Rtn4/S100a10	13	Up
BP	GO:0000910	cytokinesis	12/348	160/23328	5.37271e-06	0.00018583	0.0001334	Actr2/Actr3/Myh10/Myh9/Rhoa/Rhoc/Septin11/Septin2/Septin7/Septin8/Sptbn1/Stmn1	12	Up
BP	GO:0097581	lamellipodium organization	9/348	86/23328	5.52868e-06	0.000189561	0.000136079	Actr2/Actr3/Arpc2/Cd44/Coro1c/Cttn/Itgb1/Twf1/Vcl	9	Up
BP	GO:0097006	regulation of plasma lipoprotein particle levels	8/348	66/23328	6.12059e-06	0.000208047	0.000149349	Anxa2/Apoa1/Apoa4/Apob/Apoc1/Apoc3/Apoe/Apom	8	Up
BP	GO:0034329	cell junction assembly	20/348	426/23328	7.24952e-06	0.000244315	0.000175384	Actg1/Actn1/Actn4/Actr3/Agrn/Cdh1/Coro1c/Ctnna1/Cttn/Fn1/Iqgap1/Itgb1/Plec/Rhoa/Rhoc/S100a10/Tjp1/Tln1/Vcl/Wdr1	20	Up
BP	GO:0051702	interaction with symbiont	9/348	89/23328	7.34829e-06	0.000245545	0.000176267	Anxa2/Apcs/Apoe/F2/Fn1/Pf4/Plg/Ppib/Smarcb1	9	Up
BP	GO:1901343	negative regulation of vasculature development	11/348	139/23328	7.93649e-06	0.000262971	0.000188777	Apoh/Dcn/Emilin1/Fbln5/Hrg/Pf4/Plg/Rhoa/Rtn4/Sars/Stat1	11	Up
BP	GO:0034394	protein localization to cell surface	8/348	69/23328	8.57109e-06	0.000281632	0.000202172	Cdh1/Fbln5/Flna/Gopc/Rab11b/Tax1bp3/Tm9sf4/Vcl	8	Up
BP	GO:0034380	high-density lipoprotein particle assembly	4/348	10/23328	9.5221e-06	0.000307751	0.000220923	Apoa1/Apoa4/Apoe/Apom	4	Up
BP	GO:0051917	regulation of fibrinolysis	4/348	10/23328	9.5221e-06	0.000307751	0.000220923	Apoh/F11/Hrg/Plg	4	Up
BP	GO:0016485	protein processing	14/348	229/23328	9.6957e-06	0.000310814	0.000223121	Apoh/Asph/Capn1/Capn2/Cdh1/Ctsl/Ctss/F11/Fga/Fgb/Fgg/Hp/Myh9/Spcs3	14	Up
BP	GO:0019216	regulation of lipid metabolic process	18/348	363/23328	9.98772e-06	0.000317381	0.000227835	Akr1c18/Anxa1/Apoa1/Apoa4/Apob/Apoc1/Apoc3/Apoe/Apoh/C3/Capn2/Cd74/F2/Fabp5/Golm1/Hsd17b13/Nucb2/Psap	18	Up
BP	GO:0042692	muscle cell differentiation	19/348	399/23328	1.00615e-05	0.000317381	0.000227835	Actc1/Actg1/Atp2a2/Capn2/Col14a1/Csrp1/Dysf/Ehd2/Fhl2/Itgb1/Lmna/Mapk14/Myh10/Myh11/Myh9/Myof/Prkar1a/Sorbs2/Wdr1	19	Up
BP	GO:1901652	response to peptide	19/348	400/23328	1.04219e-05	0.000326138	0.000234122	Ahsg/Anxa1/Anxa5/Apoc3/Atp2a2/Capn1/Gnai2/Mapk14/Nucb2/Pck2/Pkm/Ptpn1/Rbp4/Serpina1b/Serpina1d/Serpina3n/Srsf3/Stat1/Vim	19	Up
BP	GO:0043297	apical junction assembly	9/348	93/23328	1.05538e-05	0.000327665	0.000235218	Actn4/Cdh1/Ctnna1/Itgb1/Rhoa/Rhoc/Tjp1/Vcl/Wdr1	9	Up
BP	GO:0006936	muscle contraction	16/348	298/23328	1.17205e-05	0.000360745	0.000258965	Actc1/Agrn/Anxa6/Atp2a2/Cald1/Cttn/Dsc2/Flna/Myh11/Myl1/Myl6/Rhoa/Sri/Srsf1/Tpm3-rs7/Tpm4	16	Up
BP	GO:0010633	negative regulation of epithelial cell migration	8/348	72/23328	1.18022e-05	0.000360745	0.000258965	Apoe/Apoh/Cd63/Coro1c/Dcn/Eppk1/Hrg/Rhoa	8	Up
BP	GO:0043434	response to peptide hormone	17/348	336/23328	1.35889e-05	0.000412163	0.000295876	Ahsg/Anxa1/Anxa5/Apoc3/Atp2a2/Capn1/Gnai2/Nucb2/Pck2/Pkm/Ptpn1/Rbp4/Serpina1b/Serpina1d/Serpina3n/Srsf3/Stat1	17	Up
BP	GO:0034381	plasma lipoprotein particle clearance	6/348	36/23328	1.40921e-05	0.00042416	0.000304488	Anxa2/Apob/Apoc1/Apoc3/Apoe/Apom	6	Up
BP	GO:0001765	membrane raft assembly	4/348	11/23328	1.47872e-05	0.000441713	0.000317088	Anxa2/Flot2/Pacsin2/S100a10	4	Up
BP	GO:0044403	symbiotic process	18/348	374/23328	1.49308e-05	0.000442648	0.00031776	Anxa2/Apcs/Apoe/Cd74/Cnot7/F2/Fn1/Gbp7/Isg15/Lgals1/P4hb/Pf4/Plg/Ppib/Smarcb1/Snx3/Spcs3/Stat1	18	Up
BP	GO:0016525	negative regulation of angiogenesis	10/348	122/23328	1.50725e-05	0.000443514	0.000318381	Apoh/Dcn/Emilin1/Fbln5/Hrg/Pf4/Plg/Rhoa/Sars/Stat1	10	Up
BP	GO:0010876	lipid localization	19/348	413/23328	1.62853e-05	0.000475651	0.000341452	Anxa1/Anxa2/Apoa1/Apoa4/Apob/Apoc1/Apoc3/Apoe/Apoh/Apom/C3/Dysf/Esyt1/Fabp4/Fabp5/Nucb2/Plin3/Psap/Rbp4	19	Up
BP	GO:0071709	membrane assembly	6/348	37/23328	1.66096e-05	0.000481557	0.000345691	Anxa2/Flot2/Pacsin2/Psap/S100a10/Sptbn1	6	Up
BP	GO:0007159	leukocyte cell-cell adhesion	17/348	345/23328	1.90785e-05	0.000549099	0.000394177	Anxa1/Apoa4/Capn1/Cd44/Cd74/Coro1a/Fgl1/Flot2/Gpnmb/Itgb1/Itgb2/Lgals1/Lgals3/Msn/Prkar1a/Rhoa/Rps3	17	Up
BP	GO:2001237	negative regulation of extrinsic apoptotic signaling pathway	9/348	101/23328	2.06435e-05	0.000589835	0.000423419	Ctnna1/Cttn/Fga/Fgb/Fgg/Itga6/Lgals3/Lmna/Pf4	9	Up
BP	GO:0046890	regulation of lipid biosynthetic process	12/348	184/23328	2.21136e-05	0.000626081	0.000449439	Akr1c18/Anxa1/Apoa1/Apoa4/Apob/Apoc3/Apoe/C3/Capn2/Cd74/Fabp5/Hsd17b13	12	Up
BP	GO:0006457	protein folding	11/348	155/23328	2.22296e-05	0.000626081	0.000449439	Calr/Cd74/Clu/Dnajc1/Hsp90b1/Hspa5/P4hb/Pdia3/Pdia4/Ppib/Prdx4	11	Up
BP	GO:1900026	positive regulation of substrate adhesion-dependent cell spreading	6/348	39/23328	2.27322e-05	0.000635694	0.00045634	Apoa1/Arpc2/Calr/Flna/P4hb/S100a10	6	Up
BP	GO:0051592	response to calcium ion	10/348	128/23328	2.29286e-05	0.000636671	0.000457042	Akr1c18/Anxa5/Asph/Cpne1/Fga/Fgb/Fgg/Fus/Hnrnpd/Iqgap1	10	Up
BP	GO:0060191	regulation of lipase activity	8/348	79/23328	2.35003e-05	0.000647983	0.000465162	Anxa1/Apoa1/Apoa4/Apoc1/Apoc3/Apoh/Rhoa/Rhoc	8	Up
BP	GO:0031639	plasminogen activation	5/348	24/23328	2.41622e-05	0.000658476	0.000472694	Apoh/F11/Fga/Fgb/Fgg	5	Up
BP	GO:0010761	fibroblast migration	7/348	58/23328	2.42148e-05	0.000658476	0.000472694	Actr3/Coro1c/Cygb/Ilk/Iqgap1/Itgb1/Pdlim1	7	Up
BP	GO:0034368	protein-lipid complex remodeling	5/348	25/23328	2.98349e-05	0.000800266	0.00057448	Apoa1/Apoa4/Apob/Apoe/Apom	5	Up
BP	GO:0034369	plasma lipoprotein particle remodeling	5/348	25/23328	2.98349e-05	0.000800266	0.00057448	Apoa1/Apoa4/Apob/Apoe/Apom	5	Up
BP	GO:0090303	positive regulation of wound healing	7/348	60/23328	3.03197e-05	0.000807775	0.00057987	Actg1/Anxa1/Apoh/F2/Hrg/Itgb1/Plg	7	Up
BP	GO:0043691	reverse cholesterol transport	4/348	13/23328	3.129e-05	0.000828031	0.000594411	Apoa1/Apoa4/Apoe/Apom	4	Up
BP	GO:0007584	response to nutrient	7/348	61/23328	3.38161e-05	0.000888912	0.000638115	Bche/Kank2/Pdia3/Plec/Rbp1/Serpinc1/Stat1	7	Up
BP	GO:0006641	triglyceride metabolic process	9/348	108/23328	3.52939e-05	0.000921614	0.000661591	Apoa1/Apoa4/Apob/Apoc1/Apoc3/Apoe/Apoh/C3/Pck2	9	Up
BP	GO:0031346	positive regulation of cell projection organization	20/348	478/23328	3.78259e-05	0.000974821	0.000699786	Actr2/Actr3/Agrn/Apoe/Arpc2/Coro1c/Dpysl3/Flna/Fn1/Hspa5/Ilk/Iqgap1/Itga6/Itgb1/Lcn2/Robo1/Rtn4/Septin7/Snx3/Twf1	20	Up
BP	GO:0071692	protein localization to extracellular region	20/348	478/23328	3.78259e-05	0.000974821	0.000699786	Afm/Anxa1/Anxa5/Apoe/Arfip1/Dnajc1/Dysf/Ezr/Fbn1/Fga/Fgb/Fgg/Il1rn/Myh10/Pck2/Psap/Rab11b/Rbp4/Smad2/Sri	20	Up
BP	GO:0002526	acute inflammatory response	9/348	110/23328	4.0821e-05	0.00103843	0.000745452	Ahsg/C3/F2/Fn1/Hp/Il1rn/Itih4/Serpina1b/Serpina3n	9	Up
BP	GO:0032231	regulation of actin filament bundle assembly	9/348	110/23328	4.0821e-05	0.00103843	0.000745452	Actg1/Apoa1/Flna/Kank2/Rhoa/Rhoc/S100a10/Stmn1/Tjp1	9	Up
BP	GO:0034116	positive regulation of heterotypic cell-cell adhesion	4/348	14/23328	4.32914e-05	0.00107715	0.000773244	Cd44/Fga/Fgb/Fgg	4	Up
BP	GO:0071803	positive regulation of podosome assembly	4/348	14/23328	4.32914e-05	0.00107715	0.000773244	Arpc2/Lcp1/Msn/Rhoa	4	Up
BP	GO:0032963	collagen metabolic process	9/348	111/23328	4.38482e-05	0.00107715	0.000773244	Ctsl/Ctss/Cygb/Emilin1/F2/Fn1/Itgb1/Serpinh1/Vim	9	Up
BP	GO:0002478	antigen processing and presentation of exogenous peptide antigen	5/348	27/23328	4.42366e-05	0.00107715	0.000773244	Cd74/Ctss/H2-K1/Tap2/Tapbp	5	Up
BP	GO:0030212	hyaluronan metabolic process	5/348	27/23328	4.42366e-05	0.00107715	0.000773244	Cd44/Itih1/Itih2/Itih3/Itih4	5	Up
BP	GO:0034367	protein-containing complex remodeling	5/348	27/23328	4.42366e-05	0.00107715	0.000773244	Apoa1/Apoa4/Apob/Apoe/Apom	5	Up
BP	GO:0045834	positive regulation of lipid metabolic process	11/348	167/23328	4.42552e-05	0.00107715	0.000773244	Anxa1/Apoa1/Apoa4/Apoc3/Apoe/Apoh/Capn2/Cd74/F2/Hsd17b13/Nucb2	11	Up
BP	GO:0044091	membrane biogenesis	6/348	44/23328	4.61939e-05	0.00111744	0.000802166	Anxa2/Flot2/Pacsin2/Psap/S100a10/Sptbn1	6	Up
BP	GO:0006631	fatty acid metabolic process	18/348	408/23328	4.68666e-05	0.00111788	0.000802485	Acox2/Akr1c18/Anxa1/Apoa1/Apoa4/C3/Cd74/Cygb/Cyp2a4/Cyp2c69/Fabp4/Fabp5/Gstm4/Mapk14/Nucb2/Pck2/Ptgis/Ptgr1	18	Up
BP	GO:0030038	contractile actin filament bundle assembly	9/348	112/23328	4.70628e-05	0.00111788	0.000802485	Actg1/Apoa1/Kank2/Pdlim1/Rhoa/Rhoc/S100a10/Stmn1/Tjp1	9	Up
BP	GO:0043149	stress fiber assembly	9/348	112/23328	4.70628e-05	0.00111788	0.000802485	Actg1/Apoa1/Kank2/Pdlim1/Rhoa/Rhoc/S100a10/Stmn1/Tjp1	9	Up
BP	GO:1902743	regulation of lamellipodium organization	6/348	45/23328	5.26369e-05	0.0012428	0.000892156	Actr2/Actr3/Arpc2/Cd44/Coro1c/Twf1	6	Up
BP	GO:0048588	developmental cell growth	14/348	267/23328	5.3109e-05	0.00124648	0.0008948	Actr3/Apoe/Col14a1/Cpne1/Cttn/Dpysl2/Fn1/Ilk/Iqgap1/Itgb1/Rtn4/Septin7/Sorbs2/Vcl	14	Up
BP	GO:2001233	regulation of apoptotic signaling pathway	18/348	413/23328	5.48162e-05	0.00127894	0.000918098	Cd44/Cd74/Clu/Ctnna1/Cttn/Fga/Fgb/Fgg/Gnai2/Itga6/Lgals3/Lmna/P4hb/Pdia3/Pf4/Ptpn1/Rps3/Txndc12	18	Up
BP	GO:0010632	regulation of epithelial cell migration	13/348	235/23328	5.68236e-05	0.00131797	0.000946122	Anxa1/Anxa3/Apoe/Apoh/Calr/Cd63/Coro1c/Dcn/Eppk1/Hrg/Plg/Rhoa/Rtn4	13	Up
BP	GO:0030449	regulation of complement activation	4/348	15/23328	5.83404e-05	0.00134524	0.000965696	A2m/C3/Cfh/Serping1	4	Up
BP	GO:0000768	syncytium formation by plasma membrane fusion	7/348	67/23328	6.24459e-05	0.00141508	0.00101583	Capn2/Cd44/Ehd2/Mapk14/Myh9/Myof/Stat1	7	Up
BP	GO:0030239	myofibril assembly	7/348	67/23328	6.24459e-05	0.00141508	0.00101583	Actc1/Actg1/Csrp1/Itgb1/Myh10/Prkar1a/Wdr1	7	Up
BP	GO:0140253	cell-cell fusion	7/348	67/23328	6.24459e-05	0.00141508	0.00101583	Capn2/Cd44/Ehd2/Mapk14/Myh9/Myof/Stat1	7	Up
BP	GO:0090316	positive regulation of intracellular protein transport	10/348	144/23328	6.28853e-05	0.0014169	0.00101713	Actr3/Arpc2/Asph/Cdh1/Flna/Hcls1/Mapk14/Ran/Tm9sf4/Ywhae	10	Up
BP	GO:0007043	cell-cell junction assembly	10/348	147/23328	7.48032e-05	0.0016568	0.00118935	Actg1/Actn4/Cdh1/Ctnna1/Itgb1/Rhoa/Rhoc/Tjp1/Vcl/Wdr1	10	Up
BP	GO:0019433	triglyceride catabolic process	5/348	30/23328	7.52725e-05	0.0016568	0.00118935	Apoa1/Apoa4/Apob/Apoc3/Apoh	5	Up
BP	GO:0006949	syncytium formation	7/348	69/23328	7.55233e-05	0.0016568	0.00118935	Capn2/Cd44/Ehd2/Mapk14/Myh9/Myof/Stat1	7	Up
BP	GO:0031638	zymogen activation	7/348	69/23328	7.55233e-05	0.0016568	0.00118935	Apoh/Asph/F11/Fga/Fgb/Fgg/Hp	7	Up
BP	GO:0043534	blood vessel endothelial cell migration	9/348	119/23328	7.56336e-05	0.0016568	0.00118935	Anxa1/Apoa1/Apoe/Hrg/Itgb1/Myh9/Plg/Rhoa/Robo1	9	Up
BP	GO:0010896	regulation of triglyceride catabolic process	4/348	16/23328	7.68741e-05	0.00167467	0.00120218	Apoa1/Apoa4/Apoc3/Apoh	4	Up
BP	GO:0010721	negative regulation of cell development	17/348	387/23328	7.99615e-05	0.00172699	0.00123974	Actn4/Actr3/Apoe/Calr/Coro1c/Ctnna1/Dpysl3/F2/Fbn1/Flna/H2-K1/Itgb1/Lgals1/Prkcsh/Rhoa/Rtn4/Vim	17	Up
BP	GO:0050866	negative regulation of cell activation	12/348	210/23328	8.0152e-05	0.00172699	0.00123974	Anxa1/Apoe/Cd44/Cd74/Cygb/Emilin1/Fgg/Fgl1/Gpnmb/Hmgb3/Lgals3/Prkar1a	12	Up
BP	GO:0006692	prostanoid metabolic process	6/348	49/23328	8.59536e-05	0.00182212	0.00130803	Akr1c18/Anxa1/Cd74/Fabp5/Ptgis/Ptgr1	6	Up
BP	GO:0006693	prostaglandin metabolic process	6/348	49/23328	8.59536e-05	0.00182212	0.00130803	Akr1c18/Anxa1/Cd74/Fabp5/Ptgis/Ptgr1	6	Up
BP	GO:0090207	regulation of triglyceride metabolic process	6/348	49/23328	8.59536e-05	0.00182212	0.00130803	Apoa1/Apoa4/Apoc3/Apoe/Apoh/C3	6	Up
BP	GO:0031099	regeneration	10/348	150/23328	8.85868e-05	0.00185797	0.00133376	Anxa1/Apoa1/Apoh/Dysf/Eppk1/Flna/Mapk14/Pkm/Plg/Rtn4	10	Up
BP	GO:0034614	cellular response to reactive oxygen species	10/348	150/23328	8.85868e-05	0.00185797	0.00133376	Akr1c18/Anxa1/Apoa4/Capn1/Fbln5/Hnrnpd/Lcn2/Nqo1/Psap/Rps3	10	Up
BP	GO:0051492	regulation of stress fiber assembly	8/348	95/23328	8.90729e-05	0.00185828	0.00133399	Actg1/Apoa1/Kank2/Rhoa/Rhoc/S100a10/Stmn1/Tjp1	8	Up
BP	GO:0001885	endothelial cell development	7/348	71/23328	9.0753e-05	0.00188336	0.00135199	Col15a1/Col18a1/Ezr/Msn/Rtn4/Tjp1/Vcl	7	Up
BP	GO:0035592	establishment of protein localization to extracellular region	19/348	471/23328	9.54347e-05	0.00197015	0.0014143	Afm/Anxa1/Anxa5/Apoe/Arfip1/Dnajc1/Dysf/Ezr/Fga/Fgb/Fgg/Il1rn/Myh10/Pck2/Psap/Rab11b/Rbp4/Smad2/Sri	19	Up
BP	GO:0034976	response to endoplasmic reticulum stress	13/348	249/23328	0.000102052	0.0020958	0.00150449	Calr/Clu/Edem3/Hsp90b1/Hspa5/Manf/P4hb/Pdia3/Pdia4/Ptpn1/Tmed2/Txndc12/Uggt1	13	Up
BP	GO:0006909	phagocytosis	16/348	358/23328	0.000105806	0.00216162	0.00155175	Ahsg/Anxa1/Anxa3/Apoa1/C3/Calr/Coro1a/Coro1c/Dysf/Itgb1/Itgb2/Myh9/Pld4/Snx3/Tgm2/Tm9sf4	16	Up
BP	GO:0002474	antigen processing and presentation of peptide antigen via MHC class I	6/348	51/23328	0.000107961	0.00219429	0.0015752	Azgp1/Calr/H2-K1/H2-L/Tap2/Tapbp	6	Up
BP	GO:0006066	alcohol metabolic process	15/348	323/23328	0.000113724	0.00229957	0.00165077	Akr1c18/Apoa1/Apoa4/Apob/Apoc1/Apoc3/Apoe/Dysf/Fgl1/Inpp1/Isyna1/Myof/Pck2/Rbp1/Rbp4	15	Up
BP	GO:0097530	granulocyte migration	10/348	155/23328	0.000116339	0.00234043	0.0016801	Anxa1/Cd74/Dysf/Itgb2/Lgals3/Mapk14/Pf4/Ppib/Rtn4/Wdr1	10	Up
BP	GO:0030048	actin filament-based movement	9/348	126/23328	0.00011756	0.00235298	0.00168911	Actc1/Actn4/Atp2a2/Dsc2/Flna/Myh10/Myh9/Myl6/Sri	9	Up
BP	GO:0046824	positive regulation of nucleocytoplasmic transport	7/348	74/23328	0.000118207	0.00235398	0.00168983	Cdh1/Flna/Hcls1/Khdrbs1/Mapk14/Ran/Ywhae	7	Up
BP	GO:0002697	regulation of immune effector process	18/348	440/23328	0.000122036	0.00241803	0.00173581	A2m/Anxa1/Apoa1/Azgp1/C3/Cd74/Cfh/H2-K1/H2-L/Hpx/Itgb2/Lgals3/Mapk14/Rbp4/Rtn4/Serping1/Stat1/Tap2	18	Up
BP	GO:0071248	cellular response to metal ion	10/348	156/23328	0.000122691	0.00241885	0.0017364	Akr1c18/Asph/Cdh1/Cpne1/Fabp4/Fn1/Fus/Hrg/Iqgap1/Mt2	10	Up
BP	GO:0060192	negative regulation of lipase activity	4/348	18/23328	0.000126236	0.00246409	0.00176888	Anxa1/Apoa1/Apoc1/Apoc3	4	Up
BP	GO:0071801	regulation of podosome assembly	4/348	18/23328	0.000126236	0.00246409	0.00176888	Arpc2/Lcp1/Msn/Rhoa	4	Up
BP	GO:0046889	positive regulation of lipid biosynthetic process	8/348	100/23328	0.000127863	0.00247596	0.0017774	Anxa1/Apoa1/Apoa4/Apoc3/Apoe/Capn2/Cd74/Hsd17b13	8	Up
BP	GO:0006869	lipid transport	16/348	364/23328	0.00012811	0.00247596	0.0017774	Anxa1/Anxa2/Apoa1/Apoa4/Apob/Apoc1/Apoc3/Apoe/Apoh/Apom/Esyt1/Fabp4/Fabp5/Nucb2/Psap/Rbp4	16	Up
BP	GO:0034109	homotypic cell-cell adhesion	7/348	75/23328	0.000128727	0.00247596	0.0017774	Cfh/Dsc2/Fga/Fgb/Fgg/Fn1/Lgals1	7	Up
BP	GO:0002064	epithelial cell development	13/348	257/23328	0.00013983	0.00266607	0.00191387	Cdh1/Cdk6/Col15a1/Col18a1/Ezr/Flna/Flnb/Msn/Psap/Rtn4/Tjp1/Vcl/Vim	13	Up
BP	GO:0019884	antigen processing and presentation of exogenous antigen	5/348	34/23328	0.000139963	0.00266607	0.00191387	Cd74/Ctss/H2-K1/Tap2/Tapbp	5	Up
BP	GO:0045637	regulation of myeloid cell differentiation	12/348	224/23328	0.000147453	0.00279523	0.00200659	Apcs/Cd74/Cdk6/Fbn1/Hcls1/Hmgb3/Isg15/Mapk14/Paf1/Pf4/Rbp1/Stat1	12	Up
BP	GO:0022408	negative regulation of cell-cell adhesion	11/348	192/23328	0.000154431	0.00291349	0.00209148	Anxa1/Apoa1/Cd44/Cd74/Cdh1/Fgg/Fgl1/Gpnmb/Il1rn/Lgals3/Prkar1a	11	Up
BP	GO:0006826	iron ion transport	6/348	55/23328	0.000165306	0.00308911	0.00221755	Cp/Hpx/Hrg/Lcn2/Rab11b/Snx3	6	Up
BP	GO:0010712	regulation of collagen metabolic process	6/348	55/23328	0.000165306	0.00308911	0.00221755	Cygb/Emilin1/F2/Fn1/Itgb1/Vim	6	Up
BP	GO:0046394	carboxylic acid biosynthetic process	14/348	299/23328	0.000175611	0.00326619	0.00234467	Akr1c18/Aldh18a1/Anxa1/Apoa1/Apoa4/Cd74/Fabp5/Gstm4/Mtap/Mthfd1l/Pkm/Psat1/Ptgis/Rbp1	14	Up
BP	GO:0016053	organic acid biosynthetic process	14/348	300/23328	0.000181771	0.00336489	0.00241552	Akr1c18/Aldh18a1/Anxa1/Apoa1/Apoa4/Cd74/Fabp5/Gstm4/Mtap/Mthfd1l/Pkm/Psat1/Ptgis/Rbp1	14	Up
BP	GO:0097242	amyloid-beta clearance	5/348	36/23328	0.000185053	0.00340965	0.00244766	Apoe/C3/Clu/Itgb2/Rab11b	5	Up
BP	GO:0000041	transition metal ion transport	8/348	106/23328	0.000191824	0.00351797	0.00252541	Cp/Hpx/Hrg/Lcn2/Rab11b/Slc30a7/Slc39a4/Snx3	8	Up
BP	GO:0048041	focal adhesion assembly	7/348	80/23328	0.000193344	0.00352942	0.00253364	Actg1/Actn1/Coro1c/Cttn/Iqgap1/S100a10/Vcl	7	Up
BP	GO:2001236	regulation of extrinsic apoptotic signaling pathway	10/348	165/23328	0.000194261	0.00352982	0.00253392	Ctnna1/Cttn/Fga/Fgb/Fgg/Itga6/Lgals3/Lmna/Pdia3/Pf4	10	Up
BP	GO:0009991	response to extracellular stimulus	16/348	378/23328	0.000196745	0.00355857	0.00255456	Alb/Apoe/Bche/Cd68/Dsc2/Hspa5/Itga6/Kank2/Nucb2/Pck2/Pdia3/Plec/Rbp1/Serpinc1/Slc39a4/Stat1	16	Up
BP	GO:0032964	collagen biosynthetic process	6/348	57/23328	0.000201817	0.00362052	0.00259903	Cygb/Emilin1/F2/Fn1/Serpinh1/Vim	6	Up
BP	GO:1990138	neuron projection extension	11/348	198/23328	0.000202007	0.00362052	0.00259903	Actr3/Apoe/Cpne1/Cttn/Dpysl2/Fn1/Ilk/Iqgap1/Itgb1/Rtn4/Vcl	11	Up
BP	GO:0110020	regulation of actomyosin structure organization	8/348	107/23328	0.000204676	0.00365176	0.00262146	Actg1/Apoa1/Kank2/Rhoa/Rhoc/S100a10/Stmn1/Tjp1	8	Up
BP	GO:0002920	regulation of humoral immune response	5/348	37/23328	0.000211373	0.00375424	0.00269503	A2m/C3/Cfh/Hpx/Serping1	5	Up
BP	GO:1904591	positive regulation of protein import	6/348	58/23328	0.00022231	0.0039308	0.00282177	Cdh1/Flna/Hcls1/Hnrnpm/Mapk14/Ran	6	Up
BP	GO:0050792	regulation of viral process	11/348	201/23328	0.000230112	0.00405059	0.00290776	Apcs/Apoe/Cd74/Cnot7/Isg15/Lgals1/P4hb/Ppib/Smarcb1/Snx3/Stat1	11	Up
BP	GO:0001959	regulation of cytokine-mediated signaling pathway	8/348	109/23328	0.000232505	0.00405165	0.00290852	Apoa1/Cd74/Cnot7/Cpne1/Hpx/Il1rn/Robo1/Samhd1	8	Up
BP	GO:0006639	acylglycerol metabolic process	9/348	138/23328	0.000234123	0.00405165	0.00290852	Apoa1/Apoa4/Apob/Apoc1/Apoc3/Apoe/Apoh/C3/Pck2	9	Up
BP	GO:0048675	axon extension	9/348	138/23328	0.000234123	0.00405165	0.00290852	Actr3/Apoe/Cttn/Dpysl2/Fn1/Ilk/Itgb1/Rtn4/Vcl	9	Up
BP	GO:0071356	cellular response to tumor necrosis factor	10/348	169/23328	0.00023584	0.00405165	0.00290852	Actn4/Actr3/Apoa1/Cpne1/Fabp4/Ilk/Mapk14/Rps3/Stat1/Txndc17	10	Up
BP	GO:0006913	nucleocytoplasmic transport	14/348	308/23328	0.00023813	0.00405165	0.00290852	Calr/Cdh1/Flna/Hcls1/Htatip2/Ipo4/Khdrbs1/Lmna/Mapk14/Ran/Rrs1/Srsf3/Xpo5/Ywhae	14	Up
BP	GO:0051169	nuclear transport	14/348	308/23328	0.00023813	0.00405165	0.00290852	Calr/Cdh1/Flna/Hcls1/Htatip2/Ipo4/Khdrbs1/Lmna/Mapk14/Ran/Rrs1/Srsf3/Xpo5/Ywhae	14	Up
BP	GO:0070372	regulation of ERK1 and ERK2 cascade	14/348	308/23328	0.00023813	0.00405165	0.00290852	Apoe/C3/Cd44/Cd74/Emilin1/Ezr/Fga/Fgb/Fgg/Fn1/Gnai2/Gpnmb/Ptpn1/Ywhaz	14	Up
BP	GO:0031667	response to nutrient levels	15/348	346/23328	0.000240018	0.00405165	0.00290852	Alb/Apoe/Bche/Cd68/Dsc2/Hspa5/Kank2/Nucb2/Pck2/Pdia3/Plec/Rbp1/Serpinc1/Slc39a4/Stat1	15	Up
BP	GO:0000302	response to reactive oxygen species	11/348	202/23328	0.000240186	0.00405165	0.00290852	Akr1c18/Anxa1/Apoa4/Capn1/Fbln5/Hnrnpd/Hp/Lcn2/Nqo1/Psap/Rps3	11	Up
BP	GO:2000249	regulation of actin cytoskeleton reorganization	5/348	38/23328	0.000240448	0.00405165	0.00290852	Actr3/Arhgdia/Arpc2/Ctsl/Tjp1	5	Up
BP	GO:1903037	regulation of leukocyte cell-cell adhesion	14/348	309/23328	0.000246134	0.00412981	0.00296463	Anxa1/Capn1/Cd44/Cd74/Coro1a/Fgl1/Flot2/Gpnmb/Itgb2/Lgals1/Lgals3/Prkar1a/Rhoa/Rps3	14	Up
BP	GO:0009410	response to xenobiotic stimulus	8/348	110/23328	0.000247539	0.00413578	0.00296892	Cyp2a4/Cyp2c69/Fmo2/Gstm1/Gstm4/Gstm5/Nqo1/Pcna	8	Up
BP	GO:0006638	neutral lipid metabolic process	9/348	140/23328	0.000260679	0.00433694	0.00311332	Apoa1/Apoa4/Apob/Apoc1/Apoc3/Apoe/Apoh/C3/Pck2	9	Up
BP	GO:0060560	developmental growth involved in morphogenesis	13/348	275/23328	0.000271003	0.00445685	0.0031994	Actr3/Apoe/Cpne1/Cttn/Dpysl2/Fn1/Ilk/Iqgap1/Itgb1/Robo1/Rtn4/Septin7/Vcl	13	Up
BP	GO:0006887	exocytosis	16/348	389/23328	0.000271226	0.00445685	0.0031994	Anxa1/Anxa3/Arhgap17/Atp2a2/Coro1a/Fga/Fgb/Fgg/Gnai2/Itgb2/Myh10/Myh9/Rab11b/Septin2/Tmed10/Ywhaz	16	Up
BP	GO:0071827	plasma lipoprotein particle organization	5/348	39/23328	0.000272465	0.00445685	0.0031994	Apoa1/Apoa4/Apob/Apoe/Apom	5	Up
BP	GO:0045216	cell-cell junction organization	11/348	205/23328	0.000272672	0.00445685	0.0031994	Actg1/Actn4/Cdh1/Ctnna1/Flna/Itgb1/Rhoa/Rhoc/Tjp1/Vcl/Wdr1	11	Up
BP	GO:0009306	protein secretion	18/348	470/23328	0.000273537	0.00445685	0.0031994	Anxa1/Anxa5/Apoe/Arfip1/Dnajc1/Dysf/Ezr/Fga/Fgb/Fgg/Il1rn/Myh10/Pck2/Psap/Rab11b/Rbp4/Smad2/Sri	18	Up
BP	GO:0034599	cellular response to oxidative stress	13/348	276/23328	0.000280653	0.00453741	0.00325723	Akr1c18/Anxa1/Apoa4/Atp2a2/Capn1/Fbln5/Hnrnpd/Lcn2/Nqo1/P4hb/Psap/Rps3/Srxn1	13	Up
BP	GO:0030301	cholesterol transport	7/348	85/23328	0.000281934	0.00453741	0.00325723	Anxa2/Apoa1/Apoa4/Apob/Apoc1/Apoe/Apom	7	Up
BP	GO:0048524	positive regulation of viral process	7/348	85/23328	0.000281934	0.00453741	0.00325723	Apoe/Cd74/Cnot7/Lgals1/P4hb/Ppib/Smarcb1	7	Up
BP	GO:0034377	plasma lipoprotein particle assembly	4/348	22/23328	0.000287877	0.00459555	0.00329896	Apoa1/Apoa4/Apoe/Apom	4	Up
BP	GO:0071800	podosome assembly	4/348	22/23328	0.000287877	0.00459555	0.00329896	Arpc2/Lcp1/Msn/Rhoa	4	Up
BP	GO:0031345	negative regulation of cell projection organization	11/348	207/23328	0.000296328	0.00471138	0.00338211	Actr3/Apoe/Dpysl3/Flna/H2-K1/Itgb1/Lgals1/Prkcsh/Rhoa/Rtn4/Vim	11	Up
BP	GO:0015918	sterol transport	7/348	86/23328	0.000303046	0.00479884	0.0034449	Anxa2/Apoa1/Apoa4/Apob/Apoc1/Apoe/Apom	7	Up
BP	GO:0010927	cellular component assembly involved in morphogenesis	8/348	114/23328	0.000315854	0.00496181	0.00356189	Actc1/Actg1/Csrp1/Ilk/Itgb1/Myh10/Prkar1a/Wdr1	8	Up
BP	GO:0071346	cellular response to interferon-gamma	8/348	114/23328	0.000315854	0.00496181	0.00356189	Actg1/Actr2/Actr3/Flnb/Gbp7/Hpx/Stat1/Vim	8	Up
BP	GO:0090257	regulation of muscle system process	12/348	244/23328	0.000323918	0.00506828	0.00363832	Agrn/Anxa6/Atp2a2/Cald1/Col14a1/Cttn/Dsc2/Flna/Lmna/Rhoa/Sri/Twf1	12	Up
BP	GO:0010977	negative regulation of neuron projection development	10/348	176/23328	0.00032654	0.00508912	0.00365328	Actr3/Apoe/Dpysl3/Flna/H2-K1/Lgals1/Prkcsh/Rhoa/Rtn4/Vim	10	Up
BP	GO:0031579	membrane raft organization	4/348	23/23328	0.000344406	0.00528937	0.00379703	Anxa2/Flot2/Pacsin2/S100a10	4	Up
BP	GO:0002483	antigen processing and presentation of endogenous peptide antigen	5/348	41/23328	0.000346096	0.00528937	0.00379703	Azgp1/H2-K1/H2-L/Tap2/Tapbp	5	Up
BP	GO:0019885	antigen processing and presentation of endogenous peptide antigen via MHC class I	5/348	41/23328	0.000346096	0.00528937	0.00379703	Azgp1/H2-K1/H2-L/Tap2/Tapbp	5	Up
BP	GO:0046461	neutral lipid catabolic process	5/348	41/23328	0.000346096	0.00528937	0.00379703	Apoa1/Apoa4/Apob/Apoc3/Apoh	5	Up
BP	GO:0046464	acylglycerol catabolic process	5/348	41/23328	0.000346096	0.00528937	0.00379703	Apoa1/Apoa4/Apob/Apoc3/Apoh	5	Up
BP	GO:1900182	positive regulation of protein localization to nucleus	7/348	88/23328	0.000349076	0.00531431	0.00381494	Cdh1/F2/Flna/Hcls1/Hnrnpm/Mapk14/Ran	7	Up
BP	GO:0034370	triglyceride-rich lipoprotein particle remodeling	3/348	10/23328	0.000365385	0.00545724	0.00391754	Apoa1/Apoa4/Apoe	3	Up
BP	GO:0046598	positive regulation of viral entry into host cell	3/348	10/23328	0.000365385	0.00545724	0.00391754	Cd74/Lgals1/P4hb	3	Up
BP	GO:0048251	elastic fiber assembly	3/348	10/23328	0.000365385	0.00545724	0.00391754	Emilin1/Fbln5/Myh11	3	Up
BP	GO:0051006	positive regulation of lipoprotein lipase activity	3/348	10/23328	0.000365385	0.00545724	0.00391754	Apoa1/Apoa4/Apoh	3	Up
BP	GO:0075294	positive regulation by symbiont of entry into host	3/348	10/23328	0.000365385	0.00545724	0.00391754	Cd74/Lgals1/P4hb	3	Up
BP	GO:0051651	maintenance of location in cell	11/348	213/23328	0.000377926	0.00562326	0.00403672	Alb/Anxa6/Apoe/Asph/Coro1a/F2/Hspa5/Lcn2/Slc30a7/Sri/Twf1	11	Up
BP	GO:1903510	mucopolysaccharide metabolic process	6/348	64/23328	0.00038209	0.00566384	0.00406585	Cd44/Dcn/Itih1/Itih2/Itih3/Itih4	6	Up
BP	GO:2000008	regulation of protein localization to cell surface	5/348	42/23328	0.000388109	0.00573152	0.00411443	Cdh1/Gopc/Rab11b/Tax1bp3/Tm9sf4	5	Up
BP	GO:0031647	regulation of protein stability	13/348	287/23328	0.000407706	0.00599845	0.00430605	Afm/Apoa1/Asph/Calr/Cd74/Clu/Ctsa/Flna/Flot2/Lmna/Ppib/Rtn4/Septin8	13	Up
BP	GO:0070371	ERK1 and ERK2 cascade	14/348	325/23328	0.000409431	0.00600144	0.0043082	Apoe/C3/Cd44/Cd74/Emilin1/Ezr/Fga/Fgb/Fgg/Fn1/Gnai2/Gpnmb/Ptpn1/Ywhaz	14	Up
BP	GO:0042246	tissue regeneration	6/348	65/23328	0.000415732	0.00604882	0.00434222	Anxa1/Dysf/Eppk1/Mapk14/Pkm/Plg	6	Up
BP	GO:0045454	cell redox homeostasis	6/348	65/23328	0.000415732	0.00604882	0.00434222	P4hb/Pdia3/Pdia4/Prdx4/Tmx3/Txndc12	6	Up
BP	GO:0060759	regulation of response to cytokine stimulus	8/348	119/23328	0.00042212	0.00611919	0.00439273	Apoa1/Cd74/Cnot7/Cpne1/Hpx/Il1rn/Robo1/Samhd1	8	Up
BP	GO:0042304	regulation of fatty acid biosynthetic process	5/348	43/23328	0.000433861	0.00622077	0.00446565	Anxa1/Apoa1/Apoa4/Cd74/Fabp5	5	Up
BP	GO:0071825	protein-lipid complex subunit organization	5/348	43/23328	0.000433861	0.00622077	0.00446565	Apoa1/Apoa4/Apob/Apoe/Apom	5	Up
BP	GO:0098927	vesicle-mediated transport between endosomal compartments	5/348	43/23328	0.000433861	0.00622077	0.00446565	Coro1a/Ezr/Flna/Msn/Snx3	5	Up
BP	GO:0002685	regulation of leukocyte migration	11/348	217/23328	0.000442198	0.00631735	0.00453498	Anxa1/Calr/Capn1/Cd74/Dysf/Emilin1/Lgals3/Mapk14/Msn/Rhoa/Rtn4	11	Up
BP	GO:0033559	unsaturated fatty acid metabolic process	8/348	120/23328	0.000446507	0.00635587	0.00456263	Akr1c18/Anxa1/Cd74/Cyp2a4/Cyp2c69/Fabp5/Ptgis/Ptgr1	8	Up
BP	GO:0043903	regulation of symbiotic process	11/348	218/23328	0.000459624	0.00651905	0.00467978	Apcs/Apoe/Cd74/Cnot7/Isg15/Lgals1/P4hb/Ppib/Smarcb1/Snx3/Stat1	11	Up
BP	GO:0048638	regulation of developmental growth	16/348	409/23328	0.000470251	0.00664588	0.00477082	Actr3/Agrn/Apoe/Azgp1/C3/Col14a1/Cttn/Dpysl2/Eppk1/Ezr/Fn1/Ilk/Mapk14/Ppib/Rbp4/Rtn4	16	Up
BP	GO:0097529	myeloid leukocyte migration	11/348	219/23328	0.000477621	0.00672593	0.00482828	Anxa1/Cd74/Dysf/Emilin1/Itgb2/Lgals3/Mapk14/Pf4/Ppib/Rtn4/Wdr1	11	Up
BP	GO:0072593	reactive oxygen species metabolic process	13/348	292/23328	0.00047993	0.00673439	0.00483435	Akr1c18/Apoa4/Clu/F2/Fbln5/Gnai2/Hp/Itgb2/Mapk14/Nqo1/Prdx4/Ptgis/Rhoa	13	Up
BP	GO:0019883	antigen processing and presentation of endogenous antigen	5/348	44/23328	0.000483562	0.00675556	0.00484956	Azgp1/H2-K1/H2-L/Tap2/Tapbp	5	Up
BP	GO:0033209	tumor necrosis factor-mediated signaling pathway	6/348	67/23328	0.000489923	0.00675556	0.00484956	Actn4/Apoa1/Cpne1/Ilk/Stat1/Txndc17	6	Up
BP	GO:0046847	filopodium assembly	6/348	67/23328	0.000489923	0.00675556	0.00484956	Actr3/Agrn/Arpc2/Dpysl3/Ezr/Itga6	6	Up
BP	GO:0034504	protein localization to nucleus	13/348	293/23328	0.000495605	0.00675556	0.00484956	Calr/Cdh1/F2/Flna/Hcls1/Hnrnpm/Ipo4/Lmna/Mapk14/Paf1/Ran/Rrs1/Ywhae	13	Up
BP	GO:0010898	positive regulation of triglyceride catabolic process	3/348	11/23328	0.000496858	0.00675556	0.00484956	Apoa1/Apoa4/Apoh	3	Up
BP	GO:0033700	phospholipid efflux	3/348	11/23328	0.000496858	0.00675556	0.00484956	Apoa1/Apoa4/Apoe	3	Up
BP	GO:0055015	ventricular cardiac muscle cell development	3/348	11/23328	0.000496858	0.00675556	0.00484956	Fhl2/Lmna/Myh10	3	Up
BP	GO:0061365	positive regulation of triglyceride lipase activity	3/348	11/23328	0.000496858	0.00675556	0.00484956	Apoa1/Apoa4/Apoh	3	Up
BP	GO:2000644	regulation of receptor catabolic process	3/348	11/23328	0.000496858	0.00675556	0.00484956	Anxa2/Apoe/Ptpn1	3	Up
BP	GO:0003158	endothelium development	8/348	122/23328	0.000498712	0.00675746	0.00485092	Col15a1/Col18a1/Ezr/Msn/Rhoa/Rtn4/Tjp1/Vcl	8	Up
BP	GO:0055088	lipid homeostasis	9/348	153/23328	0.000501063	0.00676606	0.00485709	Acox2/Apoa1/Apoa4/Apob/Apoc3/Apoe/Fabp4/Rbp1/Rtn4	9	Up
BP	GO:0062197	cellular response to chemical stress	14/348	332/23328	0.000505801	0.00680673	0.00488629	Akr1c18/Anxa1/Apoa4/Atp2a2/Capn1/Dysf/Fbln5/Hnrnpd/Lcn2/Nqo1/P4hb/Psap/Rps3/Srxn1	14	Up
BP	GO:0010976	positive regulation of neuron projection development	15/348	372/23328	0.000514204	0.00689628	0.00495057	Actr2/Actr3/Apoe/Dpysl3/Flna/Fn1/Hspa5/Ilk/Iqgap1/Itga6/Itgb1/Robo1/Rtn4/Snx3/Twf1	15	Up
BP	GO:0002821	positive regulation of adaptive immune response	9/348	154/23328	0.000525319	0.00702147	0.00504044	Anxa1/Azgp1/C3/Cd44/Cd74/H2-K1/H2-L/Hpx/Tap2	9	Up
BP	GO:0072659	protein localization to plasma membrane	13/348	295/23328	0.000528261	0.00703694	0.00505154	Actr3/Anxa2/Cdh1/Ehd2/Ezr/Flna/Flot2/Gopc/Itgb1/Lgals3/S100a10/Sptbn1/Tmed2	13	Up
BP	GO:0030032	lamellipodium assembly	6/348	68/23328	0.000530683	0.0070454	0.00505762	Actr2/Actr3/Arpc2/Itgb1/Twf1/Vcl	6	Up
BP	GO:0048738	cardiac muscle tissue development	12/348	258/23328	0.000534011	0.00706359	0.00507067	Actc1/Col14a1/Fhl2/Hspg2/Itgb1/Lmna/Mapk14/Myh10/Myh11/Prkar1a/Rbp4/Sorbs2	12	Up
BP	GO:0030099	myeloid cell differentiation	16/348	414/23328	0.000536206	0.00706359	0.00507067	Actn1/Anxa2/Apcs/Cd74/Cdk6/Fbn1/Hcls1/Hmgb3/Isg15/Mapk14/Myh9/Paf1/Pf4/Rbp1/Stat1/Wdr1	16	Up
BP	GO:0045923	positive regulation of fatty acid metabolic process	5/348	45/23328	0.000537427	0.00706359	0.00507067	Anxa1/Apoa1/Apoa4/Cd74/Nucb2	5	Up
BP	GO:0034612	response to tumor necrosis factor	10/348	188/23328	0.000549195	0.00717045	0.00514739	Actn4/Actr3/Apoa1/Cpne1/Fabp4/Ilk/Mapk14/Rps3/Stat1/Txndc17	10	Up
BP	GO:0045766	positive regulation of angiogenesis	10/348	188/23328	0.000549195	0.00717045	0.00514739	Anxa1/Anxa3/C3/Itgb1/Itgb2/Lgals3/Pkm/Ptgis/Rtn4/Tjp1	10	Up
BP	GO:0045665	negative regulation of neuron differentiation	12/348	259/23328	0.00055262	0.00718594	0.0051585	Actr3/Apoe/Calr/Dpysl3/Flna/H2-K1/Itgb1/Lgals1/Prkcsh/Rhoa/Rtn4/Vim	12	Up
BP	GO:1990266	neutrophil migration	8/348	124/23328	0.000555757	0.00718594	0.0051585	Cd74/Dysf/Itgb2/Lgals3/Pf4/Ppib/Rtn4/Wdr1	8	Up
BP	GO:0055013	cardiac muscle cell development	7/348	95/23328	0.000556041	0.00718594	0.0051585	Actc1/Col14a1/Fhl2/Lmna/Myh10/Myh11/Sorbs2	7	Up
BP	GO:0045723	positive regulation of fatty acid biosynthetic process	4/348	26/23328	0.000561316	0.00718594	0.0051585	Anxa1/Apoa1/Apoa4/Cd74	4	Up
BP	GO:0055094	response to lipoprotein particle	4/348	26/23328	0.000561316	0.00718594	0.0051585	Apoe/Cd68/Itgb1/Itgb2	4	Up
BP	GO:0065005	protein-lipid complex assembly	4/348	26/23328	0.000561316	0.00718594	0.0051585	Apoa1/Apoa4/Apoe/Apom	4	Up
BP	GO:0000281	mitotic cytokinesis	6/348	69/23328	0.000574032	0.00732495	0.00525829	Myh10/Rhoa/Rhoc/Septin7/Sptbn1/Stmn1	6	Up
BP	GO:0006937	regulation of muscle contraction	9/348	156/23328	0.000576724	0.00733556	0.00526591	Agrn/Anxa6/Atp2a2/Cald1/Cttn/Dsc2/Flna/Rhoa/Sri	9	Up
BP	GO:0050768	negative regulation of neurogenesis	14/348	337/23328	0.000585911	0.00742845	0.00533259	Actr3/Apoe/Calr/Ctnna1/Dpysl3/F2/Flna/H2-K1/Itgb1/Lgals1/Prkcsh/Rhoa/Rtn4/Vim	14	Up
BP	GO:0032103	positive regulation of response to external stimulus	16/348	418/23328	0.000594539	0.00750401	0.00538684	Apoh/C3/Calr/Cd74/Ctss/Dysf/Fabp4/Flna/Fn1/Hmgb3/Hpx/Hrg/Mapk14/Plg/Rtn4/Tgm2	16	Up
BP	GO:0033344	cholesterol efflux	5/348	46/23328	0.000595677	0.00750401	0.00538684	Apoa1/Apoa4/Apob/Apoe/Apom	5	Up
BP	GO:1903707	negative regulation of hemopoiesis	9/348	157/23328	0.000603931	0.00758375	0.00544408	Anxa1/Apcs/Cd44/Cd74/Cdk6/Fbn1/Hmgb3/Paf1/Pf4	9	Up
BP	GO:0001889	liver development	8/348	126/23328	0.000617968	0.00768658	0.0055179	Anxa1/Fgl1/Hp/Man2a1/Pck2/Pkm/Prkcsh/Rtn4	8	Up
BP	GO:0046822	regulation of nucleocytoplasmic transport	8/348	126/23328	0.000617968	0.00768658	0.0055179	Cdh1/Flna/Hcls1/Khdrbs1/Mapk14/Ran/Xpo5/Ywhae	8	Up
BP	GO:0071621	granulocyte chemotaxis	8/348	126/23328	0.000617968	0.00768658	0.0055179	Anxa1/Cd74/Dysf/Itgb2/Lgals3/Mapk14/Pf4/Ppib	8	Up
BP	GO:0071241	cellular response to inorganic substance	11/348	227/23328	0.00064398	0.00792436	0.00568859	Akr1c18/Asph/Cdh1/Cpne1/Fabp4/Fn1/Fus/Hnrnpd/Hrg/Iqgap1/Mt2	11	Up
BP	GO:0060048	cardiac muscle contraction	8/348	127/23328	0.000651116	0.00792436	0.00568859	Actc1/Agrn/Atp2a2/Dsc2/Flna/Myl1/Sri/Srsf1	8	Up
BP	GO:0018149	peptide cross-linking	4/348	27/23328	0.000651243	0.00792436	0.00568859	Anxa1/Dcn/Fn1/Tgm2	4	Up
BP	GO:0030194	positive regulation of blood coagulation	4/348	27/23328	0.000651243	0.00792436	0.00568859	Apoh/F2/Hrg/Plg	4	Up
BP	GO:1900048	positive regulation of hemostasis	4/348	27/23328	0.000651243	0.00792436	0.00568859	Apoh/F2/Hrg/Plg	4	Up
BP	GO:0006957	complement activation, alternative pathway	3/348	12/23328	0.000655171	0.00792436	0.00568859	C3/Cfb/Cfh	3	Up
BP	GO:0010872	regulation of cholesterol esterification	3/348	12/23328	0.000655171	0.00792436	0.00568859	Apoa1/Apoa4/Apoe	3	Up
BP	GO:0031392	regulation of prostaglandin biosynthetic process	3/348	12/23328	0.000655171	0.00792436	0.00568859	Anxa1/Cd74/Fabp5	3	Up
BP	GO:0034375	high-density lipoprotein particle remodeling	3/348	12/23328	0.000655171	0.00792436	0.00568859	Apoa1/Apoe/Apom	3	Up
BP	GO:0045214	sarcomere organization	5/348	47/23328	0.000658535	0.00794068	0.0057003	Actg1/Csrp1/Itgb1/Prkar1a/Wdr1	5	Up
BP	GO:1903311	regulation of mRNA metabolic process	12/348	266/23328	0.000698781	0.00840028	0.00603024	Cnot7/Fus/Hnrnpd/Hnrnpm/Khdrbs1/Paf1/Rbm3/Sart3/Srsf1/Srsf2/Srsf3/Vim	12	Up
BP	GO:0006690	icosanoid metabolic process	8/348	129/23328	0.000721714	0.00859914	0.00617299	Akr1c18/Anxa1/Cd74/Cyp2a4/Cyp2c69/Fabp5/Ptgis/Ptgr1	8	Up
BP	GO:0061008	hepaticobiliary system development	8/348	129/23328	0.000721714	0.00859914	0.00617299	Anxa1/Fgl1/Hp/Man2a1/Pck2/Pkm/Prkcsh/Rtn4	8	Up
BP	GO:0032965	regulation of collagen biosynthetic process	5/348	48/23328	0.000726227	0.00859914	0.00617299	Cygb/Emilin1/F2/Fn1/Vim	5	Up
BP	GO:0046596	regulation of viral entry into host cell	5/348	48/23328	0.000726227	0.00859914	0.00617299	Apcs/Cd74/Lgals1/P4hb/Snx3	5	Up
BP	GO:0070527	platelet aggregation	5/348	48/23328	0.000726227	0.00859914	0.00617299	Cfh/Fga/Fgb/Fgg/Fn1	5	Up
BP	GO:0032801	receptor catabolic process	4/348	28/23328	0.000750917	0.0088121	0.00632586	Anxa2/Apoe/Capn1/Ptpn1	4	Up
BP	GO:0071402	cellular response to lipoprotein particle stimulus	4/348	28/23328	0.000750917	0.0088121	0.00632586	Apoe/Cd68/Itgb1/Itgb2	4	Up
BP	GO:1903649	regulation of cytoplasmic transport	4/348	28/23328	0.000750917	0.0088121	0.00632586	Arfip1/Ezr/Msn/Snx3	4	Up
BP	GO:0072330	monocarboxylic acid biosynthetic process	10/348	196/23328	0.000758256	0.00887182	0.00636873	Akr1c18/Anxa1/Apoa1/Apoa4/Cd74/Fabp5/Gstm4/Pkm/Ptgis/Rbp1	10	Up
BP	GO:0060537	muscle tissue development	17/348	470/23328	0.000762251	0.00889218	0.00638335	Actc1/Col14a1/Csrp1/Dysf/Fhl2/Flnb/Hspg2/Itgb1/Lmna/Mapk14/Myh10/Myh11/Myl6/Prkar1a/Rbp4/Rhoa/Sorbs2	17	Up
BP	GO:0048732	gland development	17/348	471/23328	0.000780286	0.00907572	0.0065151	Anxa1/Apoa1/Capn1/Cd44/Cdh1/Fgl1/Hp/Man2a1/Msn/Pck2/Pkm/Prkcsh/Psap/Robo1/Rtn4/Smad2/Tgm2	17	Up
BP	GO:0097191	extrinsic apoptotic signaling pathway	11/348	233/23328	0.000798252	0.0092117	0.00661272	Ctnna1/Cttn/Fga/Fgb/Fgg/Itga6/Lcn2/Lgals3/Lmna/Pdia3/Pf4	11	Up
BP	GO:0045666	positive regulation of neuron differentiation	17/348	472/23328	0.000798685	0.0092117	0.00661272	Actr2/Actr3/Apoe/Cpne1/Dpysl3/Flna/Fn1/Hspa5/Ilk/Iqgap1/Itga6/Itgb1/Rhoa/Robo1/Rtn4/Snx3/Twf1	17	Up
BP	GO:0061028	establishment of endothelial barrier	5/348	49/23328	0.000798985	0.0092117	0.00661272	Ezr/Msn/Rtn4/Tjp1/Vcl	5	Up
BP	GO:0055006	cardiac cell development	7/348	101/23328	0.000802216	0.00922198	0.0066201	Actc1/Col14a1/Fhl2/Lmna/Myh10/Myh11/Sorbs2	7	Up
BP	GO:1901678	iron coordination entity transport	3/348	13/23328	0.000842336	0.00965503	0.00693097	Hpx/Hrg/Lcn2	3	Up
BP	GO:0001516	prostaglandin biosynthetic process	4/348	29/23328	0.000860903	0.00973485	0.00698827	Anxa1/Cd74/Fabp5/Ptgis	4	Up
BP	GO:0033273	response to vitamin	4/348	29/23328	0.000860903	0.00973485	0.00698827	Bche/Kank2/Pdia3/Rbp1	4	Up
BP	GO:0046457	prostanoid biosynthetic process	4/348	29/23328	0.000860903	0.00973485	0.00698827	Anxa1/Cd74/Fabp5/Ptgis	4	Up
BP	GO:0090208	positive regulation of triglyceride metabolic process	4/348	29/23328	0.000860903	0.00973485	0.00698827	Apoa1/Apoa4/Apoc3/Apoh	4	Up
BP	GO:1905952	regulation of lipid localization	9/348	165/23328	0.000861644	0.00973485	0.00698827	Anxa2/Apoa1/Apoa4/Apob/Apoc1/Apoe/C3/Nucb2/Plin3	9	Up
BP	GO:0002699	positive regulation of immune effector process	12/348	273/23328	0.000876022	0.00985238	0.00707264	Anxa1/Azgp1/C3/Cd74/H2-K1/H2-L/Hpx/Itgb2/Mapk14/Rbp4/Rtn4/Tap2	12	Up
BP	GO:0007520	myoblast fusion	5/348	50/23328	0.000877044	0.00985238	0.00707264	Capn2/Ehd2/Mapk14/Myh9/Myof	5	Up
BP	GO:0044070	regulation of anion transport	8/348	133/23328	0.000881393	0.0098731	0.00708752	Apoa1/Apoe/Dpysl2/Gopc/Il1rn/Itgb1/Rab11b/Septin2	8	Up
BP	GO:0001906	cell killing	10/348	200/23328	0.000885099	0.00988653	0.00709716	Azgp1/C3/Cfh/Coro1a/F2/H2-K1/H2-L/Lgals3/Pf4/Tap2	10	Up
BP	GO:0010594	regulation of endothelial cell migration	9/348	166/23328	0.000899341	0.0100081	0.00718444	Anxa1/Anxa3/Apoe/Apoh/Calr/Dcn/Hrg/Plg/Rhoa	9	Up
BP	GO:0071466	cellular response to xenobiotic stimulus	7/348	103/23328	0.000901061	0.0100081	0.00718444	Cyp2a4/Cyp2c69/Fmo2/Gstm1/Gstm4/Gstm5/Pcna	7	Up
BP	GO:0050808	synapse organization	17/348	479/23328	0.00093817	0.010391	0.00745931	Actn1/Actr2/Actr3/Agrn/Apoe/C3/Cdh1/Cttn/Flna/Mapk14/Myh10/Rhoa/Septin11/Septin7/Sorbs2/Tubb5/Ywhaz	17	Up
BP	GO:1901222	regulation of NIK/NF-kappaB signaling	7/348	104/23328	0.000953955	0.0105068	0.00754245	Actn4/Calr/Capn1/Cpne1/Ilk/Rhoa/Rps3	7	Up
BP	GO:1902106	negative regulation of leukocyte differentiation	7/348	104/23328	0.000953955	0.0105068	0.00754245	Anxa1/Apcs/Cd44/Cd74/Cdk6/Fbn1/Hmgb3	7	Up
BP	GO:0035088	establishment or maintenance of apical/basal cell polarity	5/348	51/23328	0.00096064	0.0105217	0.0075531	Ezr/Ilk/Msn/Rhoa/Wdr1	5	Up
BP	GO:0061245	establishment or maintenance of bipolar cell polarity	5/348	51/23328	0.00096064	0.0105217	0.0075531	Ezr/Ilk/Msn/Rhoa/Wdr1	5	Up
BP	GO:0006929	substrate-dependent cell migration	4/348	30/23328	0.00098177	0.0106937	0.00767659	Cttn/Fn1/Myh10/Robo1	4	Up
BP	GO:0050820	positive regulation of coagulation	4/348	30/23328	0.00098177	0.0106937	0.00767659	Apoh/F2/Hrg/Plg	4	Up
BP	GO:1905954	positive regulation of lipid localization	7/348	105/23328	0.00100926	0.0109629	0.00786982	Anxa2/Apoa1/Apob/Apoe/C3/Nucb2/Plin3	7	Up
BP	GO:0006898	receptor-mediated endocytosis	11/348	240/23328	0.0010158	0.0110035	0.007899	Anxa2/Apoe/C3/Cap1/Cd63/Clu/Cttn/Ezr/Hspg2/Itgb1/Itgb2	11	Up
BP	GO:0042307	positive regulation of protein import into nucleus	5/348	52/23328	0.00105001	0.011343	0.00814272	Cdh1/Flna/Hcls1/Mapk14/Ran	5	Up
BP	GO:2001279	regulation of unsaturated fatty acid biosynthetic process	3/348	14/23328	0.00106026	0.0114224	0.00819969	Anxa1/Cd74/Fabp5	3	Up
BP	GO:0034341	response to interferon-gamma	8/348	137/23328	0.00106824	0.0114771	0.00823895	Actg1/Actr2/Actr3/Flnb/Gbp7/Hpx/Stat1/Vim	8	Up
BP	GO:0051494	negative regulation of cytoskeleton organization	9/348	171/23328	0.00110847	0.0118768	0.00852593	Arpc2/Capn1/Coro1a/Dysf/Kank2/Sptbn1/Stmn1/Tjp1/Twf1	9	Up
BP	GO:0042168	heme metabolic process	4/348	31/23328	0.00111408	0.0119047	0.00854591	Blvra/Hmox2/Hpx/Snx3	4	Up
BP	GO:0001960	negative regulation of cytokine-mediated signaling pathway	5/348	53/23328	0.00114541	0.0120758	0.00866874	Apoa1/Cnot7/Il1rn/Robo1/Samhd1	5	Up
BP	GO:0010596	negative regulation of endothelial cell migration	5/348	53/23328	0.00114541	0.0120758	0.00866874	Apoe/Apoh/Dcn/Hrg/Rhoa	5	Up
BP	GO:0032371	regulation of sterol transport	5/348	53/23328	0.00114541	0.0120758	0.00866874	Anxa2/Apoa1/Apoa4/Apoc1/Apoe	5	Up
BP	GO:0032374	regulation of cholesterol transport	5/348	53/23328	0.00114541	0.0120758	0.00866874	Anxa2/Apoa1/Apoa4/Apoc1/Apoe	5	Up
BP	GO:0052372	modulation by symbiont of entry into host	5/348	53/23328	0.00114541	0.0120758	0.00866874	Apcs/Cd74/Lgals1/P4hb/Snx3	5	Up
BP	GO:2000377	regulation of reactive oxygen species metabolic process	10/348	207/23328	0.0011488	0.0120792	0.00867121	Akr1c18/Clu/F2/Fbln5/Gnai2/Hp/Itgb2/Mapk14/Ptgis/Rhoa	10	Up
BP	GO:0055007	cardiac muscle cell differentiation	8/348	139/23328	0.00117286	0.0122374	0.00878473	Actc1/Col14a1/Fhl2/Itgb1/Lmna/Myh10/Myh11/Sorbs2	8	Up
BP	GO:1900180	regulation of protein localization to nucleus	8/348	139/23328	0.00117286	0.0122374	0.00878473	Cdh1/F2/Flna/Hcls1/Hnrnpm/Lmna/Mapk14/Ran	8	Up
BP	GO:0034765	regulation of ion transmembrane transport	17/348	489/23328	0.00117315	0.0122374	0.00878473	Agrn/Ahnak/Asph/Cd63/Clic1/Coro1a/Ctss/Dysf/F2/Flna/Gopc/Itgb1/Septin2/Sri/Wdr1/Ywhae/Ywhaq	17	Up
BP	GO:0045446	endothelial cell differentiation	7/348	108/23328	0.00119044	0.0123281	0.00884983	Col15a1/Col18a1/Ezr/Msn/Rtn4/Tjp1/Vcl	7	Up
BP	GO:0050770	regulation of axonogenesis	10/348	208/23328	0.00119122	0.0123281	0.00884983	Actr3/Agrn/Apoe/Cttn/Dpysl2/Fn1/Ilk/Robo1/Rtn4/Vim	10	Up
BP	GO:1904018	positive regulation of vasculature development	10/348	208/23328	0.00119122	0.0123281	0.00884983	Anxa1/Anxa3/C3/Itgb1/Itgb2/Lgals3/Pkm/Ptgis/Rtn4/Tjp1	10	Up
BP	GO:0014706	striated muscle tissue development	16/348	447/23328	0.00120365	0.0124241	0.00891878	Actc1/Col14a1/Dysf/Fhl2/Flnb/Hspg2/Itgb1/Lmna/Mapk14/Myh10/Myh11/Myl6/Prkar1a/Rbp4/Rhoa/Sorbs2	16	Up
BP	GO:0002791	regulation of peptide secretion	15/348	406/23328	0.00124408	0.0127745	0.00917028	Anxa1/Anxa5/Apoe/Arfip1/Cd74/Dnajc1/Ezr/Fga/Fgb/Fgg/Myh10/Nucb2/Pck2/Rbp4/Sri	15	Up
BP	GO:0006959	humoral immune response	15/348	406/23328	0.00124408	0.0127745	0.00917028	A2m/Apcs/C3/C4b/Cfb/Cfh/Cfi/F2/Fga/Fgb/Hpx/Hrg/Lgals3/Pf4/Serping1	15	Up
BP	GO:0051897	positive regulation of protein kinase B signaling	7/348	109/23328	0.00125618	0.0128215	0.00920403	Akr1c18/Cpne1/F10/Hcls1/Ilk/Itgb1/Rtn4	7	Up
BP	GO:0001893	maternal placenta development	4/348	32/23328	0.00125841	0.0128215	0.00920403	Cdh1/Ctsl/Ptgis/Tmed2	4	Up
BP	GO:0051491	positive regulation of filopodium assembly	4/348	32/23328	0.00125841	0.0128215	0.00920403	Actr3/Agrn/Arpc2/Dpysl3	4	Up
BP	GO:0051961	negative regulation of nervous system development	14/348	365/23328	0.00126178	0.0128226	0.00920487	Actr3/Apoe/Calr/Ctnna1/Dpysl3/F2/Flna/H2-K1/Itgb1/Lgals1/Prkcsh/Rhoa/Rtn4/Vim	14	Up
BP	GO:0030072	peptide hormone secretion	12/348	285/23328	0.00126668	0.0128393	0.00921687	Anxa1/Anxa5/Fga/Fgb/Fgg/Il1rn/Nucb2/Pck2/Rab11b/Rbp4/Smad2/Sri	12	Up
BP	GO:0035966	response to topologically incorrect protein	8/348	141/23328	0.00128548	0.0129965	0.00932969	Calr/Clu/Edem3/Hspa5/Manf/Ptpn1/Tmed2/Uggt1	8	Up
BP	GO:0034433	steroid esterification	3/348	15/23328	0.00131074	0.0130841	0.00939259	Apoa1/Apoa4/Apoe	3	Up
BP	GO:0034434	sterol esterification	3/348	15/23328	0.00131074	0.0130841	0.00939259	Apoa1/Apoa4/Apoe	3	Up
BP	GO:0034435	cholesterol esterification	3/348	15/23328	0.00131074	0.0130841	0.00939259	Apoa1/Apoa4/Apoe	3	Up
BP	GO:0042178	xenobiotic catabolic process	3/348	15/23328	0.00131074	0.0130841	0.00939259	Gstm1/Gstm4/Gstm5	3	Up
BP	GO:0051764	actin crosslink formation	3/348	15/23328	0.00131074	0.0130841	0.00939259	Actn1/Dpysl3/Flna	3	Up
BP	GO:0038061	NIK/NF-kappaB signaling	7/348	110/23328	0.00132473	0.0131905	0.00946892	Actn4/Calr/Capn1/Cpne1/Ilk/Rhoa/Rps3	7	Up
BP	GO:1904589	regulation of protein import	6/348	81/23328	0.00133872	0.0132962	0.00954481	Cdh1/Flna/Hcls1/Hnrnpm/Mapk14/Ran	6	Up
BP	GO:2000351	regulation of endothelial cell apoptotic process	5/348	55/23328	0.00135525	0.0134265	0.00963834	Akr1c18/Col18a1/Fga/Fgb/Fgg	5	Up
BP	GO:0015850	organic hydroxy compound transport	11/348	249/23328	0.00136529	0.013492	0.00968541	Anxa2/Apoa1/Apoa4/Apob/Apoc1/Apoe/Apom/Lgals3/Nucb2/Rbp4/Rtn4	11	Up
BP	GO:0043112	receptor metabolic process	10/348	212/23328	0.00137391	0.0135433	0.00972222	Agrn/Anxa2/Apoe/Capn1/Cd63/Ezr/Itgb1/Itgb2/Ptpn1/Rab11b	10	Up
BP	GO:1902745	positive regulation of lamellipodium organization	4/348	33/23328	0.00141531	0.0139167	0.00999023	Actr2/Actr3/Arpc2/Coro1c	4	Up
BP	GO:1901615	organic hydroxy compound metabolic process	17/348	498/23328	0.00142563	0.013958	0.0100199	Akr1c18/Apoa1/Apoa4/Apob/Apoc1/Apoc3/Apoe/Ctsl/Dysf/Fgl1/Gc/Inpp1/Isyna1/Myof/Pck2/Rbp1/Rbp4	17	Up
BP	GO:0019915	lipid storage	6/348	82/23328	0.0014266	0.013958	0.0100199	Apoa1/Apob/Apoe/C3/Dysf/Plin3	6	Up
BP	GO:0050821	protein stabilization	9/348	178/23328	0.00146564	0.0143045	0.0102687	Afm/Apoa1/Calr/Cd74/Clu/Flna/Flot2/Ppib/Rtn4	9	Up
BP	GO:0035924	cellular response to vascular endothelial growth factor stimulus	5/348	56/23328	0.00147019	0.0143135	0.0102751	Anxa1/Cd63/Dcn/Mapk14/Robo1	5	Up
BP	GO:0030516	regulation of axon extension	7/348	113/23328	0.00154805	0.0150344	0.0107926	Actr3/Apoe/Cttn/Dpysl2/Fn1/Ilk/Rtn4	7	Up
BP	GO:0002476	antigen processing and presentation of endogenous peptide antigen via MHC class Ib	4/348	34/23328	0.00158536	0.0151589	0.010882	Azgp1/H2-K1/H2-L/Tap2	4	Up
BP	GO:0002484	antigen processing and presentation of endogenous peptide antigen via MHC class I via ER pathway	4/348	34/23328	0.00158536	0.0151589	0.010882	Azgp1/H2-K1/H2-L/Tap2	4	Up
BP	GO:0031338	regulation of vesicle fusion	4/348	34/23328	0.00158536	0.0151589	0.010882	Anxa1/Anxa2/Coro1a/Septin8	4	Up
BP	GO:0033032	regulation of myeloid cell apoptotic process	4/348	34/23328	0.00158536	0.0151589	0.010882	Anxa1/Apoh/Cd44/St6gal1	4	Up
BP	GO:0051180	vitamin transport	4/348	34/23328	0.00158536	0.0151589	0.010882	Afm/Apoa1/Gc/Rbp4	4	Up
BP	GO:0006749	glutathione metabolic process	5/348	57/23328	0.00159215	0.0151589	0.010882	Gss/Gstm1/Gstm3/Gstm4/Gstm5	5	Up
BP	GO:0060761	negative regulation of response to cytokine stimulus	5/348	57/23328	0.00159215	0.0151589	0.010882	Apoa1/Cnot7/Il1rn/Robo1/Samhd1	5	Up
BP	GO:0045655	regulation of monocyte differentiation	3/348	16/23328	0.00159547	0.0151589	0.010882	Apcs/Cd74/Cdk6	3	Up
BP	GO:0098885	modification of postsynaptic actin cytoskeleton	3/348	16/23328	0.00159547	0.0151589	0.010882	Cttn/Myh10/Rhoa	3	Up
BP	GO:0017038	protein import	10/348	217/23328	0.00163368	0.0154846	0.0111158	Apoe/Cdh1/Clu/Flna/Hcls1/Hnrnpm/Ipo4/Lmna/Mapk14/Ran	10	Up
BP	GO:0007266	Rho protein signal transduction	9/348	181/23328	0.0016446	0.0155135	0.0111366	Apoa1/Apoe/Arhgdia/Itgb1/Kank2/Rhoa/Robo1/Stmn1/Tax1bp3	9	Up
BP	GO:0045088	regulation of innate immune response	9/348	181/23328	0.0016446	0.0155135	0.0111366	A2m/Apoe/Cd74/Cnot7/Hmgb3/Hpx/Samhd1/Serping1/Tap2	9	Up
BP	GO:0000380	alternative mRNA splicing, via spliceosome	6/348	85/23328	0.00171677	0.0160458	0.0115187	Hnrnpm/Khdrbs1/Sart3/Srsf1/Srsf2/Srsf3	6	Up
BP	GO:0030203	glycosaminoglycan metabolic process	6/348	85/23328	0.00171677	0.0160458	0.0115187	Cd44/Dcn/Itih1/Itih2/Itih3/Itih4	6	Up
BP	GO:0006487	protein N-linked glycosylation	5/348	58/23328	0.00172138	0.0160458	0.0115187	Mgat2/Pgm3/Serpina1b/St6gal1/Uggt1	5	Up
BP	GO:0072577	endothelial cell apoptotic process	5/348	58/23328	0.00172138	0.0160458	0.0115187	Akr1c18/Col18a1/Fga/Fgb/Fgg	5	Up
BP	GO:1903902	positive regulation of viral life cycle	5/348	58/23328	0.00172138	0.0160458	0.0115187	Cd74/Cnot7/Lgals1/P4hb/Ppib	5	Up
BP	GO:0030595	leukocyte chemotaxis	10/348	219/23328	0.00174814	0.0161847	0.0116184	Anxa1/Calr/Cd74/Coro1a/Dysf/Itgb2/Lgals3/Mapk14/Pf4/Ppib	10	Up
BP	GO:0050680	negative regulation of epithelial cell proliferation	8/348	148/23328	0.00174908	0.0161847	0.0116184	Apoe/Apoh/Cdh1/Cdk6/Ctsl/Eppk1/Robo1/Stat1	8	Up
BP	GO:0002428	antigen processing and presentation of peptide antigen via MHC class Ib	4/348	35/23328	0.00176911	0.0161847	0.0116184	Azgp1/H2-K1/H2-L/Tap2	4	Up
BP	GO:0002446	neutrophil mediated immunity	4/348	35/23328	0.00176911	0.0161847	0.0116184	Anxa3/F2/Itgb2/Wdr1	4	Up
BP	GO:0010591	regulation of lamellipodium assembly	4/348	35/23328	0.00176911	0.0161847	0.0116184	Actr2/Actr3/Arpc2/Twf1	4	Up
BP	GO:0055090	acylglycerol homeostasis	4/348	35/23328	0.00176911	0.0161847	0.0116184	Apoa1/Apoa4/Apoc3/Apoe	4	Up
BP	GO:0060142	regulation of syncytium formation by plasma membrane fusion	4/348	35/23328	0.00176911	0.0161847	0.0116184	Capn2/Ehd2/Mapk14/Stat1	4	Up
BP	GO:0070328	triglyceride homeostasis	4/348	35/23328	0.00176911	0.0161847	0.0116184	Apoa1/Apoa4/Apoc3/Apoe	4	Up
BP	GO:0060193	positive regulation of lipase activity	5/348	59/23328	0.00185813	0.0169598	0.0121748	Apoa1/Apoa4/Apoh/Rhoa/Rhoc	5	Up
BP	GO:0019058	viral life cycle	10/348	221/23328	0.00186901	0.0169804	0.0121896	Apcs/Apoe/Cd74/Cnot7/Isg15/Lgals1/P4hb/Ppib/Smarcb1/Snx3	10	Up
BP	GO:1903039	positive regulation of leukocyte cell-cell adhesion	10/348	221/23328	0.00186901	0.0169804	0.0121896	Anxa1/Capn1/Cd44/Cd74/Coro1a/Flot2/Itgb2/Lgals1/Rhoa/Rps3	10	Up
BP	GO:1903706	regulation of hemopoiesis	15/348	424/23328	0.00189861	0.0171706	0.0123261	Anxa1/Apcs/Cd44/Cd74/Cdk6/Fbn1/Hcls1/Hmgb3/Isg15/Mapk14/Paf1/Pf4/Rbp1/Rhoa/Stat1	15	Up
BP	GO:0010713	negative regulation of collagen metabolic process	3/348	17/23328	0.00191607	0.0171706	0.0123261	Cygb/Emilin1/Fn1	3	Up
BP	GO:0018279	protein N-linked glycosylation via asparagine	3/348	17/23328	0.00191607	0.0171706	0.0123261	Mgat2/St6gal1/Uggt1	3	Up
BP	GO:0032966	negative regulation of collagen biosynthetic process	3/348	17/23328	0.00191607	0.0171706	0.0123261	Cygb/Emilin1/Fn1	3	Up
BP	GO:0055012	ventricular cardiac muscle cell differentiation	3/348	17/23328	0.00191607	0.0171706	0.0123261	Fhl2/Lmna/Myh10	3	Up
BP	GO:2001044	regulation of integrin-mediated signaling pathway	3/348	17/23328	0.00191607	0.0171706	0.0123261	Cd63/Ctnna1/Flna	3	Up
BP	GO:0030100	regulation of endocytosis	10/348	222/23328	0.00193193	0.0172734	0.0123999	Actn4/Anxa2/Apoe/C3/Cd63/Clu/Itgb1/Lgals3/Pacsin2/Ptpn1	10	Up
BP	GO:0022411	cellular component disassembly	14/348	383/23328	0.00197388	0.0176086	0.0126405	Arpc2/Asph/C3/Ctss/Cttn/Dysf/Lcp1/Plg/Smarcb1/Smarcc2/Sptbn1/Stmn1/Twf1/Wdr1	14	Up
BP	GO:0051893	regulation of focal adhesion assembly	5/348	60/23328	0.00200267	0.017785	0.0127672	Actg1/Coro1c/Iqgap1/S100a10/Vcl	5	Up
BP	GO:0090109	regulation of cell-substrate junction assembly	5/348	60/23328	0.00200267	0.017785	0.0127672	Actg1/Coro1c/Iqgap1/S100a10/Vcl	5	Up
BP	GO:0003018	vascular process in circulatory system	10/348	224/23328	0.00206289	0.0182786	0.0131215	Apoe/Capn1/Fabp5/Fga/Fgb/Fgg/Kng1/Manf/Rhoa/Tjp1	10	Up
BP	GO:0001952	regulation of cell-matrix adhesion	7/348	119/23328	0.0020819	0.0184057	0.0132127	Actg1/Cdk6/Coro1c/Ilk/Iqgap1/S100a10/Vcl	7	Up
BP	GO:0050730	regulation of peptidyl-tyrosine phosphorylation	11/348	263/23328	0.00210051	0.0185286	0.013301	Agrn/Cd44/Cd74/Cnot7/Hcls1/Hpx/Iqgap1/Itgb1/Itgb2/Mvp/Ptpn1	11	Up
BP	GO:0070661	leukocyte proliferation	13/348	344/23328	0.00211848	0.0186455	0.0133849	Anxa1/Cd44/Cd74/Clu/Coro1a/Gpnmb/Itgb2/Lgals3/Msn/Prkar1a/Pura/Rps3/St6gal1	13	Up
BP	GO:0010812	negative regulation of cell-substrate adhesion	5/348	61/23328	0.00215525	0.0188429	0.0135266	Actn4/Coro1c/Lgals1/Plg/Rhoa	5	Up
BP	GO:0045824	negative regulation of innate immune response	5/348	61/23328	0.00215525	0.0188429	0.0135266	A2m/Cnot7/Samhd1/Serping1/Tap2	5	Up
BP	GO:0051851	modulation by host of symbiont process	5/348	61/23328	0.00215525	0.0188429	0.0135266	Anxa2/Apcs/Apoe/Ppib/Smarcb1	5	Up
BP	GO:0070301	cellular response to hydrogen peroxide	6/348	89/23328	0.00217079	0.0188912	0.0135612	Anxa1/Capn1/Lcn2/Nqo1/Psap/Rps3	6	Up
BP	GO:0021680	cerebellar Purkinje cell layer development	4/348	37/23328	0.00217993	0.0188912	0.0135612	Arcn1/Hspa5/Myh10/Psap	4	Up
BP	GO:0030866	cortical actin cytoskeleton organization	4/348	37/23328	0.00217993	0.0188912	0.0135612	Calr/Ehd2/Ezr/Tln1	4	Up
BP	GO:1902229	regulation of intrinsic apoptotic signaling pathway in response to DNA damage	4/348	37/23328	0.00217993	0.0188912	0.0135612	Cd44/Cd74/Clu/Rps3	4	Up
BP	GO:0022612	gland morphogenesis	8/348	154/23328	0.00224368	0.0193585	0.0138967	Capn1/Cd44/Cdh1/Fgl1/Msn/Robo1/Rtn4/Tgm2	8	Up
BP	GO:1901568	fatty acid derivative metabolic process	8/348	154/23328	0.00224368	0.0193585	0.0138967	Akr1c18/Anxa1/Cd74/Cyp2a4/Cyp2c69/Fabp5/Ptgis/Ptgr1	8	Up
BP	GO:0016540	protein autoprocessing	3/348	18/23328	0.00227404	0.0194502	0.0139625	Capn1/Capn2/Ctsl	3	Up
BP	GO:0018196	peptidyl-asparagine modification	3/348	18/23328	0.00227404	0.0194502	0.0139625	Mgat2/St6gal1/Uggt1	3	Up
BP	GO:1902992	negative regulation of amyloid precursor protein catabolic process	3/348	18/23328	0.00227404	0.0194502	0.0139625	Apoe/Clu/Flot2	3	Up
BP	GO:1990000	amyloid fibril formation	3/348	18/23328	0.00227404	0.0194502	0.0139625	Apoe/Clu/Hspg2	3	Up
BP	GO:0042542	response to hydrogen peroxide	7/348	121/23328	0.00228828	0.0195296	0.0140196	Anxa1/Capn1/Hp/Lcn2/Nqo1/Psap/Rps3	7	Up
BP	GO:1903078	positive regulation of protein localization to plasma membrane	5/348	62/23328	0.00231614	0.0197247	0.0141596	Actr3/Ezr/Itgb1/Lgals3/Sptbn1	5	Up
BP	GO:0051098	regulation of binding	14/348	390/23328	0.00232865	0.0197885	0.0142054	Actr3/Agrn/Anxa2/Apoe/Atp2a2/Btaf1/Cald1/Cpne1/Dysf/Ran/S100a10/Smad2/Sri/Stmn1	14	Up
BP	GO:0016482	cytosolic transport	8/348	155/23328	0.00233582	0.0198068	0.0142185	Actr2/Arfip1/Coro1a/Ezr/Flna/Msn/Rab6a/Snx3	8	Up
BP	GO:0031348	negative regulation of defense response	10/348	228/23328	0.00234628	0.0198528	0.0142515	A2m/Apoa1/Apoe/Cd44/Cnot7/F2/Ptgis/Samhd1/Serping1/Tap2	10	Up
BP	GO:0045807	positive regulation of endocytosis	7/348	122/23328	0.00239721	0.020197	0.0144987	Actn4/Anxa2/Apoe/C3/Cd63/Clu/Itgb1	7	Up
BP	GO:0050868	negative regulation of T cell activation	7/348	122/23328	0.00239721	0.020197	0.0144987	Anxa1/Cd44/Cd74/Fgl1/Gpnmb/Lgals3/Prkar1a	7	Up
BP	GO:0042632	cholesterol homeostasis	6/348	91/23328	0.00242915	0.0203505	0.0146088	Apoa1/Apoa4/Apob/Apoc3/Apoe/Fabp4	6	Up
BP	GO:0048193	Golgi vesicle transport	11/348	268/23328	0.00243043	0.0203505	0.0146088	Arcn1/Gopc/Nrbp1/Rab6a/Rp2/Scyl1/Snx3/Sptbn1/Tmed10/Tmed2/Tmed7	11	Up
BP	GO:0002687	positive regulation of leukocyte migration	8/348	156/23328	0.00243091	0.0203505	0.0146088	Calr/Capn1/Cd74/Dysf/Lgals3/Mapk14/Rhoa/Rtn4	8	Up
BP	GO:0016032	viral process	12/348	309/23328	0.00248387	0.0206764	0.0148428	Apcs/Apoe/Cd74/Cnot7/Isg15/Lgals1/P4hb/Ppib/Smarcb1/Snx3/Spcs3/Stat1	12	Up
BP	GO:0050994	regulation of lipid catabolic process	5/348	63/23328	0.00248558	0.0206764	0.0148428	Apoa1/Apoa4/Apoc1/Apoc3/Apoh	5	Up
BP	GO:0150116	regulation of cell-substrate junction organization	5/348	63/23328	0.00248558	0.0206764	0.0148428	Actg1/Coro1c/Iqgap1/S100a10/Vcl	5	Up
BP	GO:0002040	sprouting angiogenesis	7/348	123/23328	0.00251009	0.0207926	0.0149262	Anxa1/Itgb1/Pkm/Rhoa/Robo1/Rtn4/Tjp1	7	Up
BP	GO:0051261	protein depolymerization	7/348	123/23328	0.00251009	0.0207926	0.0149262	Arpc2/Asph/Dysf/Sptbn1/Stmn1/Twf1/Wdr1	7	Up
BP	GO:0050657	nucleic acid transport	8/348	157/23328	0.002529	0.0208616	0.0149757	Hnrnpa3/Khdrbs1/Pura/Ran/Rrs1/Srsf1/Srsf3/Xpo5	8	Up
BP	GO:0050658	RNA transport	8/348	157/23328	0.002529	0.0208616	0.0149757	Hnrnpa3/Khdrbs1/Pura/Ran/Rrs1/Srsf1/Srsf3/Xpo5	8	Up
BP	GO:0055092	sterol homeostasis	6/348	92/23328	0.00256668	0.0211282	0.0151671	Apoa1/Apoa4/Apob/Apoc3/Apoe/Fabp4	6	Up
BP	GO:0007409	axonogenesis	16/348	482/23328	0.00257349	0.0211402	0.0151757	Actr3/Agrn/Alcam/Apoe/Cttn/Dpysl2/Fn1/Ilk/Itgb1/Myh10/Robo1/Rtn4/Septin7/Stmn1/Vcl/Vim	16	Up
BP	GO:0043484	regulation of RNA splicing	8/348	158/23328	0.00263017	0.0214715	0.0154136	Ahnak/Hnrnpf/Khdrbs1/Rbm3/Sart3/Srsf1/Srsf2/Srsf3	8	Up
BP	GO:0050777	negative regulation of immune response	8/348	158/23328	0.00263017	0.0214715	0.0154136	A2m/Anxa1/Apoa1/Cnot7/Lgals3/Samhd1/Serping1/Tap2	8	Up
BP	GO:0051250	negative regulation of lymphocyte activation	8/348	158/23328	0.00263017	0.0214715	0.0154136	Anxa1/Cd44/Cd74/Fgl1/Gpnmb/Hmgb3/Lgals3/Prkar1a	8	Up
BP	GO:0002475	antigen processing and presentation via MHC class Ib	4/348	39/23328	0.00265218	0.0214734	0.0154149	Azgp1/H2-K1/H2-L/Tap2	4	Up
BP	GO:0006739	NADP metabolic process	4/348	39/23328	0.00265218	0.0214734	0.0154149	Fmo2/Nqo1/Pgd/Rpe	4	Up
BP	GO:0006778	porphyrin-containing compound metabolic process	4/348	39/23328	0.00265218	0.0214734	0.0154149	Blvra/Hmox2/Hpx/Snx3	4	Up
BP	GO:0033028	myeloid cell apoptotic process	4/348	39/23328	0.00265218	0.0214734	0.0154149	Anxa1/Apoh/Cd44/St6gal1	4	Up
BP	GO:0006656	phosphatidylcholine biosynthetic process	3/348	19/23328	0.00267079	0.0215356	0.0154596	Apoa1/Capn2/Fabp5	3	Up
BP	GO:2000641	regulation of early endosome to late endosome transport	3/348	19/23328	0.00267079	0.0215356	0.0154596	Ezr/Msn/Snx3	3	Up
BP	GO:0045927	positive regulation of growth	12/348	312/23328	0.00268723	0.021624	0.015523	Agrn/Apoe/C3/Exosc4/Ezr/F2/Fn1/Ilk/Mapk14/Ppib/Rhoa/Rtn4	12	Up
BP	GO:1903900	regulation of viral life cycle	8/348	159/23328	0.00273447	0.0219593	0.0157637	Apcs/Cd74/Cnot7/Isg15/Lgals1/P4hb/Ppib/Snx3	8	Up
BP	GO:0051236	establishment of RNA localization	8/348	160/23328	0.00284197	0.0227293	0.0163165	Hnrnpa3/Khdrbs1/Pura/Ran/Rrs1/Srsf1/Srsf3/Xpo5	8	Up
BP	GO:0032233	positive regulation of actin filament bundle assembly	5/348	65/23328	0.00285118	0.0227293	0.0163165	Apoa1/Flna/Rhoa/Rhoc/S100a10	5	Up
BP	GO:0046503	glycerolipid catabolic process	5/348	65/23328	0.00285118	0.0227293	0.0163165	Apoa1/Apoa4/Apob/Apoc3/Apoh	5	Up
BP	GO:0070252	actin-mediated cell contraction	6/348	94/23328	0.00285918	0.0227293	0.0163165	Actc1/Atp2a2/Dsc2/Flna/Myl6/Sri	6	Up
BP	GO:1901879	regulation of protein depolymerization	6/348	94/23328	0.00285918	0.0227293	0.0163165	Arpc2/Asph/Dysf/Sptbn1/Twf1/Wdr1	6	Up
BP	GO:0006984	ER-nucleus signaling pathway	4/348	40/23328	0.00291269	0.0230617	0.0165551	Atp2a2/Hspa5/Ptpn1/Tmed2	4	Up
BP	GO:0086004	regulation of cardiac muscle cell contraction	4/348	40/23328	0.00291269	0.0230617	0.0165551	Atp2a2/Dsc2/Flna/Sri	4	Up
BP	GO:0042157	lipoprotein metabolic process	7/348	127/23328	0.00300302	0.0237293	0.0170343	Apoa1/Apoa4/Apob/Apoc1/Apoc3/Apoe/Apom	7	Up
BP	GO:0002577	regulation of antigen processing and presentation	3/348	20/23328	0.00310766	0.0243608	0.0174877	Cd68/Cd74/Tap2	3	Up
BP	GO:0010984	regulation of lipoprotein particle clearance	3/348	20/23328	0.00310766	0.0243608	0.0174877	Anxa2/Apoc1/Apoc3	3	Up
BP	GO:0030220	platelet formation	3/348	20/23328	0.00310766	0.0243608	0.0174877	Actn1/Myh9/Wdr1	3	Up
BP	GO:1900746	regulation of vascular endothelial growth factor signaling pathway	3/348	20/23328	0.00310766	0.0243608	0.0174877	Cd63/Dcn/Robo1	3	Up
BP	GO:0050807	regulation of synapse organization	11/348	277/23328	0.00312942	0.0244431	0.0175468	Actr2/Actr3/Agrn/Apoe/Mapk14/Myh10/Rhoa/Septin11/Sorbs2/Tubb5/Ywhaz	11	Up
BP	GO:0046486	glycerolipid metabolic process	13/348	360/23328	0.00313055	0.0244431	0.0175468	Apoa1/Apoa4/Apob/Apoc1/Apoc3/Apoe/Apoh/C3/Capn2/Fabp5/Inpp1/Mboat7/Pck2	13	Up
BP	GO:0061387	regulation of extent of cell growth	7/348	128/23328	0.00313708	0.0244457	0.0175486	Actr3/Apoe/Cttn/Dpysl2/Fn1/Ilk/Rtn4	7	Up
BP	GO:0045638	negative regulation of myeloid cell differentiation	6/348	96/23328	0.00317593	0.024616	0.0176709	Apcs/Cdk6/Fbn1/Hmgb3/Paf1/Pf4	6	Up
BP	GO:0006941	striated muscle contraction	8/348	163/23328	0.00318436	0.024616	0.0176709	Actc1/Agrn/Atp2a2/Dsc2/Flna/Myl1/Sri/Srsf1	8	Up
BP	GO:0010737	protein kinase A signaling	4/348	41/23328	0.00319016	0.024616	0.0176709	Ezr/Fbn1/Lcp1/Prkar1a	4	Up
BP	GO:0045022	early endosome to late endosome transport	4/348	41/23328	0.00319016	0.024616	0.0176709	Ezr/Flna/Msn/Snx3	4	Up
BP	GO:1902991	regulation of amyloid precursor protein catabolic process	4/348	41/23328	0.00319016	0.024616	0.0176709	Apoe/Clu/Flot2/Tmed10	4	Up
BP	GO:0099173	postsynapse organization	9/348	200/23328	0.00322468	0.0248338	0.0178272	Actn1/Actr2/Actr3/Agrn/Apoe/Cttn/Myh10/Septin7/Sorbs2	9	Up
BP	GO:0032943	mononuclear cell proliferation	12/348	320/23328	0.00329651	0.0253375	0.0181888	Anxa1/Cd44/Cd74/Coro1a/Gpnmb/Itgb2/Lgals3/Msn/Prkar1a/Pura/Rps3/St6gal1	12	Up
BP	GO:0019217	regulation of fatty acid metabolic process	6/348	97/23328	0.00334377	0.0256508	0.0184137	Anxa1/Apoa1/Apoa4/Cd74/Fabp5/Nucb2	6	Up
BP	GO:1990778	protein localization to cell periphery	13/348	363/23328	0.00335829	0.0257121	0.0184577	Actr3/Anxa2/Cdh1/Ehd2/Ezr/Flna/Flot2/Gopc/Itgb1/Lgals3/S100a10/Sptbn1/Tmed2	13	Up
BP	GO:0050863	regulation of T cell activation	12/348	321/23328	0.00337995	0.0258278	0.0185407	Anxa1/Cd44/Cd74/Coro1a/Fgl1/Flot2/Gpnmb/Lgals1/Lgals3/Prkar1a/Rhoa/Rps3	12	Up
BP	GO:0008203	cholesterol metabolic process	7/348	130/23328	0.00341888	0.0260747	0.018718	Apoa1/Apoa4/Apob/Apoc1/Apoc3/Apoe/Fgl1	7	Up
BP	GO:0006575	cellular modified amino acid metabolic process	8/348	165/23328	0.00342985	0.0261079	0.0187419	Ckb/Ctsl/Gss/Gstm1/Gstm3/Gstm4/Gstm5/Mthfd1l	8	Up
BP	GO:0046879	hormone secretion	13/348	364/23328	0.00343714	0.026113	0.0187455	Anxa1/Anxa5/Fga/Fgb/Fgg/Il1rn/Nucb2/Pck2/Rab11b/Rbp4/Smad2/Sri/Ywhaz	13	Up
BP	GO:0032413	negative regulation of ion transmembrane transporter activity	5/348	68/23328	0.0034703	0.0263142	0.0188899	Agrn/Dysf/Gopc/Sri/Ywhae	5	Up
BP	GO:0010762	regulation of fibroblast migration	4/348	42/23328	0.00348511	0.0263468	0.0189133	Actr3/Coro1c/Cygb/Itgb1	4	Up
BP	GO:0090287	regulation of cellular response to growth factor stimulus	11/348	281/23328	0.00348796	0.0263468	0.0189133	Cd63/Dcn/Emilin1/Fbn1/Hspa5/Ilk/Myof/Ptpn1/Robo1/Smad2/Tgfb1i1	11	Up
BP	GO:0050708	regulation of protein secretion	13/348	365/23328	0.00351747	0.0265189	0.0190369	Anxa1/Anxa5/Apoe/Arfip1/Dnajc1/Ezr/Fga/Fgb/Fgg/Myh10/Pck2/Rbp4/Sri	13	Up
BP	GO:0002761	regulation of myeloid leukocyte differentiation	7/348	131/23328	0.00356681	0.026728	0.019187	Apcs/Cd74/Cdk6/Fbn1/Hcls1/Pf4/Rbp1	7	Up
BP	GO:0006071	glycerol metabolic process	3/348	21/23328	0.00358588	0.026728	0.019187	Dysf/Myof/Pck2	3	Up
BP	GO:0035357	peroxisome proliferator activated receptor signaling pathway	3/348	21/23328	0.00358588	0.026728	0.019187	Actn4/Fabp5/Ptgis	3	Up
BP	GO:0036344	platelet morphogenesis	3/348	21/23328	0.00358588	0.026728	0.019187	Actn1/Myh9/Wdr1	3	Up
BP	GO:0043117	positive regulation of vascular permeability	3/348	21/23328	0.00358588	0.026728	0.019187	Apoe/Capn1/Tjp1	3	Up
BP	GO:0046697	decidualization	3/348	21/23328	0.00358588	0.026728	0.019187	Cdh1/Ctsl/Ptgis	3	Up
BP	GO:0006801	superoxide metabolic process	5/348	69/23328	0.00369657	0.0272632	0.0195712	Apoa4/Fbln5/Gnai2/Itgb2/Nqo1	5	Up
BP	GO:0033627	cell adhesion mediated by integrin	5/348	69/23328	0.00369657	0.0272632	0.0195712	Fbn1/Itga6/Itgb1/Itgb2/Lpxn	5	Up
BP	GO:1904377	positive regulation of protein localization to cell periphery	5/348	69/23328	0.00369657	0.0272632	0.0195712	Actr3/Ezr/Itgb1/Lgals3/Sptbn1	5	Up
BP	GO:0006805	xenobiotic metabolic process	6/348	99/23328	0.00369917	0.0272632	0.0195712	Cyp2a4/Cyp2c69/Fmo2/Gstm1/Gstm4/Gstm5	6	Up
BP	GO:0030593	neutrophil chemotaxis	6/348	99/23328	0.00369917	0.0272632	0.0195712	Cd74/Dysf/Itgb2/Lgals3/Pf4/Ppib	6	Up
BP	GO:0045185	maintenance of protein location	6/348	99/23328	0.00369917	0.0272632	0.0195712	Fbn1/Flna/Gopc/Hspa5/Sri/Twf1	6	Up
BP	GO:0034763	negative regulation of transmembrane transport	7/348	132/23328	0.00371956	0.0273624	0.0196424	Agrn/Dysf/Fabp5/Gopc/Sri/Ywhae/Ywhaq	7	Up
BP	GO:0045197	establishment or maintenance of epithelial cell apical/basal polarity	4/348	43/23328	0.00379806	0.0278878	0.0200196	Ilk/Msn/Rhoa/Wdr1	4	Up
BP	GO:0019221	cytokine-mediated signaling pathway	13/348	369/23328	0.00385424	0.0282477	0.0202779	Actn4/Apoa1/Cd74/Cnot7/Cpne1/Hpx/Il1rn/Ilk/Pf4/Robo1/Samhd1/Stat1/Txndc17	13	Up
BP	GO:0017144	drug metabolic process	5/348	70/23328	0.00393322	0.0287198	0.0206168	Cbr1/Cyp2a4/Cyp2c69/Fmo2/Tpmt	5	Up
BP	GO:0055117	regulation of cardiac muscle contraction	5/348	70/23328	0.00393322	0.0287198	0.0206168	Agrn/Atp2a2/Dsc2/Flna/Sri	5	Up
BP	GO:0051170	import into nucleus	8/348	169/23328	0.00396471	0.0288962	0.0207434	Cdh1/Flna/Hcls1/Htatip2/Ipo4/Lmna/Mapk14/Ran	8	Up
BP	GO:0055076	transition metal ion homeostasis	7/348	134/23328	0.00403994	0.0292993	0.0210328	Cp/Hmox2/Hpx/Lcn2/Mt2/Slc30a7/Slc39a4	7	Up
BP	GO:1903038	negative regulation of leukocyte cell-cell adhesion	7/348	134/23328	0.00403994	0.0292993	0.0210328	Anxa1/Cd44/Cd74/Fgl1/Gpnmb/Lgals3/Prkar1a	7	Up
BP	GO:0035265	organ growth	9/348	207/23328	0.00404231	0.0292993	0.0210328	Anxa6/Col14a1/Fbln5/Mapk14/Prkar1a/Psap/Rbp4/Smad2/Sorbs2	9	Up
BP	GO:0032092	positive regulation of protein binding	6/348	101/23328	0.00408185	0.0294407	0.0211343	Actr3/Agrn/Anxa2/Apoe/Cald1/Ran	6	Up
BP	GO:0035634	response to stilbenoid	3/348	22/23328	0.00410662	0.0294407	0.0211343	Apoa4/Cyp2a4/Fgl1	3	Up
BP	GO:0051220	cytoplasmic sequestering of protein	3/348	22/23328	0.00410662	0.0294407	0.0211343	Flna/Gopc/Sri	3	Up
BP	GO:1901741	positive regulation of myoblast fusion	3/348	22/23328	0.00410662	0.0294407	0.0211343	Capn2/Ehd2/Mapk14	3	Up
BP	GO:1902547	regulation of cellular response to vascular endothelial growth factor stimulus	3/348	22/23328	0.00410662	0.0294407	0.0211343	Cd63/Dcn/Robo1	3	Up
BP	GO:1904996	positive regulation of leukocyte adhesion to vascular endothelial cell	3/348	22/23328	0.00410662	0.0294407	0.0211343	Capn1/Itgb2/Rhoa	3	Up
BP	GO:0009914	hormone transport	13/348	372/23328	0.00412357	0.0294442	0.0211369	Anxa1/Anxa5/Fga/Fgb/Fgg/Il1rn/Nucb2/Pck2/Rab11b/Rbp4/Smad2/Sri/Ywhaz	13	Up
BP	GO:0050727	regulation of inflammatory response	13/348	372/23328	0.00412357	0.0294442	0.0211369	Ahsg/Anxa1/Apoa1/Apoe/C3/Cd44/Ctss/F2/Fabp4/Mapk14/Pld4/Ptgis/Tgm2	13	Up
BP	GO:0043403	skeletal muscle tissue regeneration	4/348	44/23328	0.00412951	0.0294442	0.0211369	Anxa1/Dysf/Mapk14/Pkm	4	Up
BP	GO:0002253	activation of immune response	14/348	416/23328	0.00413754	0.0294483	0.0211398	A2m/Apcs/C3/C4b/Cfb/Cfh/Cfi/Ezr/Khdrbs1/Lgals3/Lpxn/Rps3/Serping1/Ube2n	14	Up
BP	GO:0043113	receptor clustering	5/348	71/23328	0.00418052	0.0297005	0.0213208	Agrn/Apoe/Flna/Itgb2/Sorbs2	5	Up
BP	GO:0048872	homeostasis of number of cells	12/348	330/23328	0.00421037	0.0298588	0.0214345	Anxa1/Cd44/Cd74/Cdk6/Cfh/Col14a1/Coro1a/Hcls1/Isg15/Mapk14/Sart3/Stat1	12	Up
BP	GO:0050803	regulation of synapse structure or activity	11/348	289/23328	0.00430367	0.0304657	0.0218701	Actr2/Actr3/Agrn/Apoe/Mapk14/Myh10/Rhoa/Septin11/Sorbs2/Tubb5/Ywhaz	11	Up
BP	GO:0009100	glycoprotein metabolic process	12/348	332/23328	0.00441547	0.0312011	0.022398	Alg3/Apcs/Ctsl/Dcn/Edem3/Man2a1/Mgat2/Pgm3/Prkcsh/Serpina1b/St6gal1/Uggt1	12	Up
BP	GO:0034340	response to type I interferon	4/348	45/23328	0.00447996	0.0315437	0.022644	Cnot7/Isg15/Samhd1/Stat1	4	Up
BP	GO:0061756	leukocyte adhesion to vascular endothelial cell	4/348	45/23328	0.00447996	0.0315437	0.022644	Capn1/Itgb1/Itgb2/Rhoa	4	Up
BP	GO:0001655	urogenital system development	13/348	376/23328	0.00450616	0.0316716	0.0227358	Anxa1/Anxa4/Cd44/Cfh/Fbn1/Ilk/Kank2/Nid1/Psap/Rbp4/Robo1/Smad2/Stat1	13	Up
BP	GO:0072001	renal system development	12/348	333/23328	0.00452098	0.0317193	0.02277	Anxa4/Cd44/Cfh/Fbn1/Ilk/Kank2/Nid1/Psap/Rbp4/Robo1/Smad2/Stat1	12	Up
BP	GO:0002831	regulation of response to biotic stimulus	11/348	291/23328	0.00452963	0.0317235	0.022773	A2m/Apoe/Cd74/Cnot7/Hmgb3/Hpx/Hrg/Samhd1/Serping1/Stat1/Tap2	11	Up
BP	GO:0034383	low-density lipoprotein particle clearance	3/348	23/23328	0.00467095	0.0326552	0.0234419	Anxa2/Apob/Apoc3	3	Up
BP	GO:0000381	regulation of alternative mRNA splicing, via spliceosome	5/348	73/23328	0.00470806	0.0327521	0.0235115	Khdrbs1/Sart3/Srsf1/Srsf2/Srsf3	5	Up
BP	GO:0034766	negative regulation of ion transmembrane transport	6/348	104/23328	0.00470973	0.0327521	0.0235115	Agrn/Dysf/Gopc/Sri/Ywhae/Ywhaq	6	Up
BP	GO:0046916	cellular transition metal ion homeostasis	6/348	104/23328	0.00470973	0.0327521	0.0235115	Cp/Hpx/Lcn2/Mt2/Slc30a7/Slc39a4	6	Up
BP	GO:0043271	negative regulation of ion transport	8/348	174/23328	0.00472129	0.0327747	0.0235277	Agrn/Apoe/Dysf/Gopc/Il1rn/Sri/Ywhae/Ywhaq	8	Up
BP	GO:0035023	regulation of Rho protein signal transduction	7/348	138/23328	0.00474297	0.0328673	0.0235942	Apoa1/Apoe/Arhgdia/Itgb1/Kank2/Robo1/Stmn1	7	Up
BP	GO:0006636	unsaturated fatty acid biosynthetic process	4/348	46/23328	0.00484989	0.0335355	0.0240738	Anxa1/Cd74/Fabp5/Ptgis	4	Up
BP	GO:0002819	regulation of adaptive immune response	9/348	213/23328	0.0048649	0.0335355	0.0240738	Anxa1/Azgp1/C3/Cd44/Cd74/H2-K1/H2-L/Hpx/Tap2	9	Up
BP	GO:0042098	T cell proliferation	9/348	213/23328	0.0048649	0.0335355	0.0240738	Anxa1/Cd44/Coro1a/Gpnmb/Itgb2/Lgals3/Msn/Prkar1a/Rps3	9	Up
BP	GO:0010565	regulation of cellular ketone metabolic process	7/348	139/23328	0.00493229	0.0338344	0.0242884	Akr1c18/Anxa1/Apoa1/Apoa4/Cd74/Fabp5/Nucb2	7	Up
BP	GO:0016125	sterol metabolic process	7/348	139/23328	0.00493229	0.0338344	0.0242884	Apoa1/Apoa4/Apob/Apoc1/Apoc3/Apoe/Fgl1	7	Up
BP	GO:0002444	myeloid leukocyte mediated immunity	6/348	105/23328	0.004934	0.0338344	0.0242884	Anxa3/C3/F2/Itgb2/Wdr1/Ywhaz	6	Up
BP	GO:0032984	protein-containing complex disassembly	9/348	214/23328	0.0050138	0.0343219	0.0246383	Arpc2/Asph/Dysf/Smarcb1/Smarcc2/Sptbn1/Stmn1/Twf1/Wdr1	9	Up
BP	GO:0042063	gliogenesis	12/348	338/23328	0.00507923	0.0347095	0.0249166	Actr3/Anxa1/Cdk6/Clu/F2/Fn1/Ilk/Mboat7/Rhoa/Rtn4/Vim/Wdr1	12	Up
BP	GO:0051656	establishment of organelle localization	13/348	382/23328	0.00513321	0.0350177	0.0251379	Actn4/Actr2/Actr3/Dpysl2/Ezr/Itgb1/Myh10/Myh9/Rab11b/Ran/Rrs1/Tmed10/Ywhaz	13	Up
BP	GO:0006022	aminoglycan metabolic process	6/348	106/23328	0.00516602	0.0351807	0.0252548	Cd44/Dcn/Itih1/Itih2/Itih3/Itih4	6	Up
BP	GO:0010959	regulation of metal ion transport	14/348	427/23328	0.00518663	0.0352601	0.0253119	Agrn/Ahnak/Asph/Cd63/Coro1a/Dysf/F2/Flna/Gnai2/Itgb1/Lgals3/Rhoa/Sri/Ywhae	14	Up
BP	GO:0035051	cardiocyte differentiation	8/348	177/23328	0.00522561	0.0354382	0.0254397	Actc1/Col14a1/Fhl2/Itgb1/Lmna/Myh10/Myh11/Sorbs2	8	Up
BP	GO:0033013	tetrapyrrole metabolic process	4/348	47/23328	0.00523978	0.0354382	0.0254397	Blvra/Hmox2/Hpx/Snx3	4	Up
BP	GO:0060135	maternal process involved in female pregnancy	4/348	47/23328	0.00523978	0.0354382	0.0254397	Cdh1/Ctsl/Ptgis/Tmed2	4	Up
BP	GO:0019400	alditol metabolic process	3/348	24/23328	0.00527988	0.0354752	0.0254663	Dysf/Myof/Pck2	3	Up
BP	GO:0036010	protein localization to endosome	3/348	24/23328	0.00527988	0.0354752	0.0254663	Ezr/Msn/Pacsin2	3	Up
BP	GO:0070841	inclusion body assembly	3/348	24/23328	0.00527988	0.0354752	0.0254663	Apoe/Clu/Psap	3	Up
BP	GO:0042306	regulation of protein import into nucleus	5/348	75/23328	0.00528124	0.0354752	0.0254663	Cdh1/Flna/Hcls1/Mapk14/Ran	5	Up
BP	GO:0070374	positive regulation of ERK1 and ERK2 cascade	9/348	216/23328	0.00532218	0.0356673	0.0256042	Apoe/C3/Cd44/Cd74/Fga/Fgb/Fgg/Gnai2/Gpnmb	9	Up
BP	GO:1902652	secondary alcohol metabolic process	7/348	141/23328	0.00532794	0.0356673	0.0256042	Apoa1/Apoa4/Apob/Apoc1/Apoc3/Apoe/Fgl1	7	Up
BP	GO:0048639	positive regulation of developmental growth	9/348	217/23328	0.00548178	0.036635	0.0262988	Agrn/Apoe/C3/Ezr/Fn1/Ilk/Mapk14/Ppib/Rtn4	9	Up
BP	GO:0008380	RNA splicing	13/348	386/23328	0.00558882	0.0372872	0.026767	Ahnak/Fus/Hnrnpa3/Hnrnpf/Hnrnpm/Khdrbs1/Lgals3/Rbm3/Sart3/Snrpd3/Srsf1/Srsf2/Srsf3	13	Up
BP	GO:0048545	response to steroid hormone	9/348	218/23328	0.00564505	0.0373423	0.0268066	Akr1c18/Anxa1/Bche/Calr/Il1rn/Kank2/Pck2/Rhoa/Ufsp2	9	Up
BP	GO:0003382	epithelial cell morphogenesis	4/348	48/23328	0.00565011	0.0373423	0.0268066	Cdh1/Col15a1/Col18a1/Flnb	4	Up
BP	GO:0045907	positive regulation of vasoconstriction	4/348	48/23328	0.00565011	0.0373423	0.0268066	Fga/Fgb/Fgg/Rhoa	4	Up
BP	GO:0048010	vascular endothelial growth factor receptor signaling pathway	4/348	48/23328	0.00565011	0.0373423	0.0268066	Emilin1/Mapk14/Myof/Ptpn1	4	Up
BP	GO:1903115	regulation of actin filament-based movement	4/348	48/23328	0.00565011	0.0373423	0.0268066	Atp2a2/Dsc2/Flna/Sri	4	Up
BP	GO:0045639	positive regulation of myeloid cell differentiation	6/348	108/23328	0.0056539	0.0373423	0.0268066	Cd74/Hcls1/Isg15/Mapk14/Pf4/Stat1	6	Up
BP	GO:0044242	cellular lipid catabolic process	9/348	219/23328	0.00581207	0.0383227	0.0275104	Acox2/Akr1c18/Apoa1/Apoa4/Apob/Apoc3/Apoh/Pck2/Psap	9	Up
BP	GO:1903532	positive regulation of secretion by cell	13/348	388/23328	0.00582846	0.0383666	0.0275419	Dpysl2/Ezr/Fga/Fgb/Fgg/Itgb2/Lgals3/Myh10/Nucb2/Pck2/Rbp4/Rtn4/Sri	13	Up
BP	GO:0032410	negative regulation of transporter activity	5/348	77/23328	0.0059021	0.0384853	0.0276271	Agrn/Dysf/Gopc/Sri/Ywhae	5	Up
BP	GO:0071277	cellular response to calcium ion	5/348	77/23328	0.0059021	0.0384853	0.0276271	Akr1c18/Asph/Cpne1/Fus/Iqgap1	5	Up
BP	GO:1901224	positive regulation of NIK/NF-kappaB signaling	5/348	77/23328	0.0059021	0.0384853	0.0276271	Actn4/Calr/Ilk/Rhoa/Rps3	5	Up
BP	GO:0051668	localization within membrane	6/348	109/23328	0.00591008	0.0384853	0.0276271	Agrn/Apoe/Flna/Itgb1/Itgb2/Sorbs2	6	Up
BP	GO:1905477	positive regulation of protein localization to membrane	6/348	109/23328	0.00591008	0.0384853	0.0276271	Actr3/Arpc2/Ezr/Itgb1/Lgals3/Sptbn1	6	Up
BP	GO:0042493	response to drug	10/348	260/23328	0.00591227	0.0384853	0.0276271	Anxa1/Bche/Cyp2a4/Cyp2c69/Gstm1/Gstm3/Lcn2/Rhoa/Stat1/Ywhaz	10	Up
BP	GO:0010884	positive regulation of lipid storage	3/348	25/23328	0.00593433	0.0384853	0.0276271	Apob/C3/Plin3	3	Up
BP	GO:1901739	regulation of myoblast fusion	3/348	25/23328	0.00593433	0.0384853	0.0276271	Capn2/Ehd2/Mapk14	3	Up
BP	GO:1902230	negative regulation of intrinsic apoptotic signaling pathway in response to DNA damage	3/348	25/23328	0.00593433	0.0384853	0.0276271	Cd44/Cd74/Clu	3	Up
BP	GO:0043624	cellular protein complex disassembly	7/348	144/23328	0.00596544	0.0386235	0.0277263	Arpc2/Asph/Dysf/Sptbn1/Stmn1/Twf1/Wdr1	7	Up
BP	GO:0002573	myeloid leukocyte differentiation	9/348	220/23328	0.00598287	0.0386728	0.0277617	Anxa2/Apcs/Cd74/Cdk6/Fbn1/Hcls1/Mapk14/Pf4/Rbp1	9	Up
BP	GO:0005996	monosaccharide metabolic process	10/348	261/23328	0.00606896	0.0389896	0.0279892	Fabp5/Fbn1/Fgl1/Man2a1/Mapk14/Pck2/Pgd/Pkm/Rbp4/Rpe	10	Up
BP	GO:0045055	regulated exocytosis	10/348	261/23328	0.00606896	0.0389896	0.0279892	Anxa3/Arhgap17/Atp2a2/Coro1a/Gnai2/Itgb2/Myh9/Rab11b/Tmed10/Ywhaz	10	Up
BP	GO:0006695	cholesterol biosynthetic process	4/348	49/23328	0.00608132	0.0389896	0.0279892	Apoa1/Apoa4/Apob/Apoe	4	Up
BP	GO:1902041	regulation of extrinsic apoptotic signaling pathway via death domain receptors	4/348	49/23328	0.00608132	0.0389896	0.0279892	Fga/Fgb/Fgg/Lgals3	4	Up
BP	GO:1902653	secondary alcohol biosynthetic process	4/348	49/23328	0.00608132	0.0389896	0.0279892	Apoa1/Apoa4/Apob/Apoe	4	Up
BP	GO:0006403	RNA localization	8/348	182/23328	0.00615643	0.0393957	0.0282806	Hnrnpa3/Khdrbs1/Pura/Ran/Rrs1/Srsf1/Srsf3/Xpo5	8	Up
BP	GO:0120034	positive regulation of plasma membrane bounded cell projection assembly	6/348	110/23328	0.00617462	0.0393957	0.0282806	Actr2/Actr3/Agrn/Arpc2/Dpysl3/Septin7	6	Up
BP	GO:2000106	regulation of leukocyte apoptotic process	6/348	110/23328	0.00617462	0.0393957	0.0282806	Anxa1/Cd44/Cd74/Hcls1/Lgals3/St6gal1	6	Up
BP	GO:0006633	fatty acid biosynthetic process	7/348	145/23328	0.00619009	0.0394306	0.0283057	Anxa1/Apoa1/Apoa4/Cd74/Fabp5/Gstm4/Ptgis	7	Up
BP	GO:0046718	viral entry into host cell	5/348	78/23328	0.00623103	0.0396274	0.0284469	Apcs/Cd74/Lgals1/P4hb/Snx3	5	Up
BP	GO:0007264	small GTPase mediated signal transduction	14/348	437/23328	0.00631743	0.0401121	0.028795	Apoa1/Apoe/Arhgap17/Arhgdia/Itgb1/Kank2/Nucb2/Rhoa/Rhoc/Robo1/Rtn4/Stmn1/Tax1bp3/Ywhaq	14	Up
BP	GO:0051168	nuclear export	7/348	146/23328	0.006421	0.0407042	0.02922	Calr/Khdrbs1/Ran/Rrs1/Srsf3/Xpo5/Ywhae	7	Up
BP	GO:0001558	regulation of cell growth	14/348	438/23328	0.0064406	0.0407629	0.0292621	Actr3/Ahsg/Apoe/Cd44/Col14a1/Cttn/Dpysl2/Exosc4/F2/Fn1/Hrg/Ilk/Rhoa/Rtn4	14	Up
BP	GO:0045646	regulation of erythrocyte differentiation	4/348	50/23328	0.00653386	0.041155	0.0295436	Cdk6/Isg15/Mapk14/Stat1	4	Up
BP	GO:0051653	spindle localization	4/348	50/23328	0.00653386	0.041155	0.0295436	Actr2/Actr3/Itgb1/Myh9	4	Up
BP	GO:1903573	negative regulation of response to endoplasmic reticulum stress	4/348	50/23328	0.00653386	0.041155	0.0295436	Clu/Ptpn1/Tmed2/Txndc12	4	Up
BP	GO:1902117	positive regulation of organelle assembly	5/348	79/23328	0.00657263	0.0413331	0.0296714	Arpc2/Lcp1/Msn/Rhoa/Septin7	5	Up
BP	GO:0001780	neutrophil homeostasis	3/348	26/23328	0.00663515	0.0413962	0.0297167	Anxa1/Cd44/Cfh	3	Up
BP	GO:0010592	positive regulation of lamellipodium assembly	3/348	26/23328	0.00663515	0.0413962	0.0297167	Actr2/Actr3/Arpc2	3	Up
BP	GO:0031100	animal organ regeneration	3/348	26/23328	0.00663515	0.0413962	0.0297167	Apoa1/Apoh/Pkm	3	Up
BP	GO:0098901	regulation of cardiac muscle cell action potential	3/348	26/23328	0.00663515	0.0413962	0.0297167	Atp2a2/Dsc2/Flna	3	Up
BP	GO:0099010	modification of postsynaptic structure	3/348	26/23328	0.00663515	0.0413962	0.0297167	Cttn/Myh10/Rhoa	3	Up
BP	GO:0002824	positive regulation of adaptive immune response based on somatic recombination of immune receptors built from immunoglobulin superfamily domains	7/348	147/23328	0.00665826	0.0414748	0.0297731	Anxa1/Azgp1/C3/H2-K1/H2-L/Hpx/Tap2	7	Up
BP	GO:0051047	positive regulation of secretion	14/348	440/23328	0.00669269	0.0416235	0.0298799	Dpysl2/Ezr/Fga/Fgb/Fgg/Gnai2/Itgb2/Lgals3/Myh10/Nucb2/Pck2/Rbp4/Rtn4/Sri	14	Up
BP	GO:0001916	positive regulation of T cell mediated cytotoxicity	4/348	51/23328	0.00700818	0.0431819	0.0309986	Azgp1/H2-K1/H2-L/Tap2	4	Up
BP	GO:0042987	amyloid precursor protein catabolic process	4/348	51/23328	0.00700818	0.0431819	0.0309986	Apoe/Clu/Flot2/Tmed10	4	Up
BP	GO:0046470	phosphatidylcholine metabolic process	4/348	51/23328	0.00700818	0.0431819	0.0309986	Apoa1/Apoa4/Capn2/Fabp5	4	Up
BP	GO:0051489	regulation of filopodium assembly	4/348	51/23328	0.00700818	0.0431819	0.0309986	Actr3/Agrn/Arpc2/Dpysl3	4	Up
BP	GO:0098754	detoxification	4/348	51/23328	0.00700818	0.0431819	0.0309986	Apoa4/Fbln5/Gstm5/Mt2	4	Up
BP	GO:1902105	regulation of leukocyte differentiation	11/348	309/23328	0.00701553	0.0431819	0.0309986	Anxa1/Apcs/Cd44/Cd74/Cdk6/Fbn1/Hcls1/Hmgb3/Pf4/Rbp1/Rhoa	11	Up
BP	GO:0050764	regulation of phagocytosis	6/348	113/23328	0.00701994	0.0431819	0.0309986	Ahsg/Apoa1/C3/Calr/Dysf/Snx3	6	Up
BP	GO:0002262	myeloid cell homeostasis	8/348	187/23328	0.00720811	0.0442015	0.0317306	Anxa1/Cd44/Cdk6/Cfh/Hcls1/Isg15/Mapk14/Stat1	8	Up
BP	GO:0006956	complement activation	8/348	187/23328	0.00720811	0.0442015	0.0317306	A2m/Apcs/C3/C4b/Cfb/Cfh/Cfi/Serping1	8	Up
BP	GO:1903076	regulation of protein localization to plasma membrane	6/348	114/23328	0.00731945	0.0447451	0.0321208	Actr3/Ezr/Gopc/Itgb1/Lgals3/Sptbn1	6	Up
BP	GO:2000379	positive regulation of reactive oxygen species metabolic process	6/348	114/23328	0.00731945	0.0447451	0.0321208	Akr1c18/Clu/F2/Gnai2/Itgb2/Mapk14	6	Up
BP	GO:0006882	cellular zinc ion homeostasis	3/348	27/23328	0.00738314	0.0448563	0.0322006	Mt2/Slc30a7/Slc39a4	3	Up
BP	GO:0006925	inflammatory cell apoptotic process	3/348	27/23328	0.00738314	0.0448563	0.0322006	Anxa1/Cd44/St6gal1	3	Up
BP	GO:0010742	macrophage derived foam cell differentiation	3/348	27/23328	0.00738314	0.0448563	0.0322006	Apob/Pf4/Stat1	3	Up
BP	GO:1904994	regulation of leukocyte adhesion to vascular endothelial cell	3/348	27/23328	0.00738314	0.0448563	0.0322006	Capn1/Itgb2/Rhoa	3	Up
BP	GO:0045104	intermediate filament cytoskeleton organization	4/348	52/23328	0.00750469	0.0455246	0.0326804	Eppk1/Plec/Ppl/Vim	4	Up
BP	GO:0002695	negative regulation of leukocyte activation	8/348	189/23328	0.00766472	0.0463489	0.0332721	Anxa1/Cd44/Cd74/Fgl1/Gpnmb/Hmgb3/Lgals3/Prkar1a	8	Up
BP	GO:0044409	entry into host	5/348	82/23328	0.00767584	0.0463489	0.0332721	Apcs/Cd74/Lgals1/P4hb/Snx3	5	Up
BP	GO:1901019	regulation of calcium ion transmembrane transporter activity	5/348	82/23328	0.00767584	0.0463489	0.0332721	Ahnak/Asph/Dysf/Sri/Ywhae	5	Up
BP	GO:0120032	regulation of plasma membrane bounded cell projection assembly	8/348	190/23328	0.00790102	0.0476357	0.0341958	Actr2/Actr3/Agrn/Arpc2/Coro1c/Dpysl3/Septin7/Twf1	8	Up
BP	GO:0048024	regulation of mRNA splicing, via spliceosome	6/348	116/23328	0.00794601	0.0478338	0.034338	Khdrbs1/Rbm3/Sart3/Srsf1/Srsf2/Srsf3	6	Up
BP	GO:0021795	cerebral cortex cell migration	4/348	53/23328	0.00802382	0.0480819	0.0345162	Mboat7/Rhoa/Robo1/Rtn4	4	Up
BP	GO:0045103	intermediate filament-based process	4/348	53/23328	0.00802382	0.0480819	0.0345162	Eppk1/Plec/Ppl/Vim	4	Up
BP	GO:0051955	regulation of amino acid transport	4/348	53/23328	0.00802382	0.0480819	0.0345162	Dpysl2/Il1rn/Itgb1/Septin2	4	Up
BP	GO:0032272	negative regulation of protein polymerization	5/348	83/23328	0.00807053	0.0482782	0.034657	Arpc2/Capn1/Sptbn1/Stmn1/Twf1	5	Up
BP	GO:0003015	heart process	9/348	231/23328	0.00812783	0.0482782	0.034657	Actc1/Agrn/Atp2a2/Dsc2/Flna/Gnai2/Myl1/Sri/Srsf1	9	Up
BP	GO:0043393	regulation of protein binding	9/348	231/23328	0.00812783	0.0482782	0.034657	Actr3/Agrn/Anxa2/Apoe/Atp2a2/Cald1/Dysf/Ran/Stmn1	9	Up
BP	GO:0030224	monocyte differentiation	3/348	28/23328	0.00817901	0.0482782	0.034657	Apcs/Cd74/Cdk6	3	Up
BP	GO:0042744	hydrogen peroxide catabolic process	3/348	28/23328	0.00817901	0.0482782	0.034657	Apoa4/Hp/Prdx4	3	Up
BP	GO:0045648	positive regulation of erythrocyte differentiation	3/348	28/23328	0.00817901	0.0482782	0.034657	Isg15/Mapk14/Stat1	3	Up
BP	GO:0055069	zinc ion homeostasis	3/348	28/23328	0.00817901	0.0482782	0.034657	Mt2/Slc30a7/Slc39a4	3	Up
BP	GO:0090077	foam cell differentiation	3/348	28/23328	0.00817901	0.0482782	0.034657	Apob/Pf4/Stat1	3	Up
BP	GO:1901020	negative regulation of calcium ion transmembrane transporter activity	3/348	28/23328	0.00817901	0.0482782	0.034657	Dysf/Sri/Ywhae	3	Up
BP	GO:1903131	mononuclear cell differentiation	3/348	28/23328	0.00817901	0.0482782	0.034657	Apcs/Cd74/Cdk6	3	Up
BP	GO:0006986	response to unfolded protein	6/348	117/23328	0.00827335	0.048762	0.0350044	Calr/Edem3/Hspa5/Manf/Ptpn1/Tmed2	6	Up
BP	GO:0060491	regulation of cell projection assembly	8/348	192/23328	0.00839	0.049323	0.0354071	Actr2/Actr3/Agrn/Arpc2/Coro1c/Dpysl3/Septin7/Twf1	8	Up
BP	GO:1904062	regulation of cation transmembrane transport	12/348	361/23328	0.00839354	0.049323	0.0354071	Agrn/Ahnak/Asph/Cd63/Coro1a/Ctss/Dysf/F2/Flna/Itgb1/Sri/Ywhae	12	Up
BP	GO:0046651	lymphocyte proliferation	11/348	317/23328	0.00841551	0.0493785	0.0354469	Anxa1/Cd44/Cd74/Coro1a/Gpnmb/Itgb2/Lgals3/Msn/Prkar1a/Pura/Rps3	11	Up
BP	GO:0006942	regulation of striated muscle contraction	5/348	84/23328	0.00847907	0.0496038	0.0356087	Agrn/Atp2a2/Dsc2/Flna/Sri	5	Up
BP	GO:0051817	modulation of process of other organism involved in symbiotic interaction	5/348	84/23328	0.00847907	0.0496038	0.0356087	Anxa2/Apcs/Apoe/Ppib/Smarcb1	5	Up
BP	GO:0050684	regulation of mRNA processing	7/348	154/23328	0.00850569	0.0496859	0.0356675	Khdrbs1/Paf1/Rbm3/Sart3/Srsf1/Srsf2/Srsf3	7	Up
BP	GO:0046456	icosanoid biosynthetic process	4/348	54/23328	0.00856596	0.0498901	0.0358141	Anxa1/Cd74/Fabp5/Ptgis	4	Up
BP	GO:0061077	chaperone-mediated protein folding	4/348	54/23328	0.00856596	0.0498901	0.0358141	Cd74/Clu/Hspa5/Pdia4	4	Up
BP	GO:0051924	regulation of calcium ion transport	10/348	275/23328	0.00862074	0.0501351	0.03599	Ahnak/Asph/Coro1a/Dysf/F2/Gnai2/Lgals3/Rhoa/Sri/Ywhae	10	Up
BP	GO:0015931	nucleobase-containing compound transport	8/348	193/23328	0.00864283	0.0501895	0.0360291	Hnrnpa3/Khdrbs1/Pura/Ran/Rrs1/Srsf1/Srsf3/Xpo5	8	Up
BP	GO:0032944	regulation of mononuclear cell proliferation	9/348	234/23328	0.00880347	0.0510472	0.0366448	Anxa1/Cd44/Cd74/Coro1a/Gpnmb/Lgals3/Prkar1a/Rps3/St6gal1	9	Up
BP	GO:0018126	protein hydroxylation	3/348	29/23328	0.00902341	0.051746	0.0371464	Asph/P4hb/Prdx4	3	Up
BP	GO:0045292	mRNA cis splicing, via spliceosome	3/348	29/23328	0.00902341	0.051746	0.0371464	Srsf1/Srsf2/Srsf3	3	Up
BP	GO:0050858	negative regulation of antigen receptor-mediated signaling pathway	3/348	29/23328	0.00902341	0.051746	0.0371464	Ezr/Lgals3/Lpxn	3	Up
BP	GO:0032868	response to insulin	9/348	235/23328	0.00903789	0.051746	0.0371464	Ahsg/Gnai2/Nucb2/Pck2/Pkm/Ptpn1/Rbp4/Srsf3/Stat1	9	Up
BP	GO:0034248	regulation of cellular amide metabolic process	13/348	410/23328	0.00904491	0.051746	0.0371464	Apoe/Calr/Clu/Cnot7/Dnajc1/Hnrnpd/Khdrbs1/Pkm/Rbm3/Rps3/Tmed10/Tmed2/Vim	13	Up
BP	GO:0002042	cell migration involved in sprouting angiogenesis	4/348	55/23328	0.0091315	0.051746	0.0371464	Anxa1/Itgb1/Rhoa/Robo1	4	Up
BP	GO:0016126	sterol biosynthetic process	4/348	55/23328	0.0091315	0.051746	0.0371464	Apoa1/Apoa4/Apob/Apoe	4	Up
BP	GO:0030834	regulation of actin filament depolymerization	4/348	55/23328	0.0091315	0.051746	0.0371464	Arpc2/Sptbn1/Twf1/Wdr1	4	Up
BP	GO:0051496	positive regulation of stress fiber assembly	4/348	55/23328	0.0091315	0.051746	0.0371464	Apoa1/Rhoa/Rhoc/S100a10	4	Up
BP	GO:0050731	positive regulation of peptidyl-tyrosine phosphorylation	8/348	195/23328	0.00916555	0.051746	0.0371464	Agrn/Cd44/Cd74/Hcls1/Hpx/Iqgap1/Itgb1/Ptpn1	8	Up
BP	GO:1905475	regulation of protein localization to membrane	8/348	195/23328	0.00916555	0.051746	0.0371464	Actr3/Arpc2/Ezr/Gopc/Itgb1/Lgals3/Sorbs2/Sptbn1	8	Up
BP	GO:0006517	protein deglycosylation	2/348	10/23328	0.00922582	0.051746	0.0371464	Edem3/Man2a1	2	Up
BP	GO:0010985	negative regulation of lipoprotein particle clearance	2/348	10/23328	0.00922582	0.051746	0.0371464	Apoc1/Apoc3	2	Up
BP	GO:0030300	regulation of intestinal cholesterol absorption	2/348	10/23328	0.00922582	0.051746	0.0371464	Apoa1/Apoa4	2	Up
BP	GO:0030952	establishment or maintenance of cytoskeleton polarity	2/348	10/23328	0.00922582	0.051746	0.0371464	Lmna/Pdlim1	2	Up
BP	GO:0033029	regulation of neutrophil apoptotic process	2/348	10/23328	0.00922582	0.051746	0.0371464	Anxa1/Cd44	2	Up
BP	GO:0033206	meiotic cytokinesis	2/348	10/23328	0.00922582	0.051746	0.0371464	Actr2/Actr3	2	Up
BP	GO:0033572	transferrin transport	2/348	10/23328	0.00922582	0.051746	0.0371464	Rab11b/Snx3	2	Up
BP	GO:0045472	response to ether	2/348	10/23328	0.00922582	0.051746	0.0371464	Arpc2/Hnrnpd	2	Up
BP	GO:0060907	positive regulation of macrophage cytokine production	2/348	10/23328	0.00922582	0.051746	0.0371464	Cd74/Rtn4	2	Up
BP	GO:0071305	cellular response to vitamin D	2/348	10/23328	0.00922582	0.051746	0.0371464	Kank2/Pdia3	2	Up
BP	GO:2001138	regulation of phospholipid transport	2/348	10/23328	0.00922582	0.051746	0.0371464	Apoa1/Apoe	2	Up
BP	GO:2001140	positive regulation of phospholipid transport	2/348	10/23328	0.00922582	0.051746	0.0371464	Apoa1/Apoe	2	Up
BP	GO:0006405	RNA export from nucleus	5/348	86/23328	0.00933869	0.0520827	0.0373881	Khdrbs1/Ran/Rrs1/Srsf3/Xpo5	5	Up
BP	GO:0120192	tight junction assembly	5/348	86/23328	0.00933869	0.0520827	0.0373881	Actg1/Actn4/Cdh1/Itgb1/Tjp1	5	Up
BP	GO:1901379	regulation of potassium ion transmembrane transport	5/348	86/23328	0.00933869	0.0520827	0.0373881	Agrn/Cd63/Flna/Itgb1/Ywhae	5	Up
BP	GO:1905897	regulation of response to endoplasmic reticulum stress	5/348	86/23328	0.00933869	0.0520827	0.0373881	Clu/Manf/Ptpn1/Tmed2/Txndc12	5	Up
BP	GO:0018108	peptidyl-tyrosine phosphorylation	11/348	322/23328	0.00939478	0.0523215	0.0375596	Agrn/Cd44/Cd74/Cnot7/Hcls1/Hpx/Iqgap1/Itgb1/Itgb2/Mvp/Ptpn1	11	Up
BP	GO:0048771	tissue remodeling	8/348	196/23328	0.00943558	0.0524746	0.0376695	Ahsg/Capn1/Ctss/Flna/Gpnmb/Hrg/Plg/Tgm2	8	Up
BP	GO:0044706	multi-multicellular organism process	8/348	197/23328	0.0097115	0.0536074	0.0384826	A2m/Akr1c18/Calr/Cdh1/Ctsl/Mug1/Ptgis/Tmed2	8	Up
BP	GO:0034250	positive regulation of cellular amide metabolic process	7/348	158/23328	0.00971708	0.0536074	0.0384826	Apoe/Clu/Hnrnpd/Khdrbs1/Pkm/Rbm3/Vim	7	Up
BP	GO:0001914	regulation of T cell mediated cytotoxicity	4/348	56/23328	0.00972084	0.0536074	0.0384826	Azgp1/H2-K1/H2-L/Tap2	4	Up
BP	GO:0001954	positive regulation of cell-matrix adhesion	4/348	56/23328	0.00972084	0.0536074	0.0384826	Cdk6/Ilk/Iqgap1/S100a10	4	Up
BP	GO:0030199	collagen fibril organization	4/348	56/23328	0.00972084	0.0536074	0.0384826	Anxa2/Col14a1/Emilin1/Serpinh1	4	Up
BP	GO:0045620	negative regulation of lymphocyte differentiation	4/348	56/23328	0.00972084	0.0536074	0.0384826	Anxa1/Cd44/Cd74/Hmgb3	4	Up
BP	GO:0016042	lipid catabolic process	11/348	324/23328	0.00981025	0.0540249	0.0387823	Acox2/Akr1c18/Apoa1/Apoa4/Apob/Apoc1/Apoc3/Apoe/Apoh/Pck2/Psap	11	Up
BP	GO:0030947	regulation of vascular endothelial growth factor receptor signaling pathway	3/348	30/23328	0.00991692	0.0543845	0.0390405	Emilin1/Myof/Ptpn1	3	Up
BP	GO:0050996	positive regulation of lipid catabolic process	3/348	30/23328	0.00991692	0.0543845	0.0390405	Apoa1/Apoa4/Apoh	3	Up
BP	GO:0060143	positive regulation of syncytium formation by plasma membrane fusion	3/348	30/23328	0.00991692	0.0543845	0.0390405	Capn2/Ehd2/Mapk14	3	Up
BP	GO:0018212	peptidyl-tyrosine modification	11/348	325/23328	0.0100232	0.054891	0.0394041	Agrn/Cd44/Cd74/Cnot7/Hcls1/Hpx/Iqgap1/Itgb1/Itgb2/Mvp/Ptpn1	11	Up
BP	GO:0071383	cellular response to steroid hormone stimulus	7/348	159/23328	0.0100386	0.0548993	0.0394101	Akr1c18/Anxa1/Calr/Kank2/Pck2/Rhoa/Ufsp2	7	Up
BP	GO:0031960	response to corticosteroid	5/348	88/23328	0.0102565	0.0559951	0.0401967	Akr1c18/Anxa1/Bche/Il1rn/Pck2	5	Up
BP	GO:0050714	positive regulation of protein secretion	8/348	199/23328	0.0102813	0.0559951	0.0401967	Ezr/Fga/Fgb/Fgg/Myh10/Pck2/Rbp4/Sri	8	Up
BP	GO:0046578	regulation of Ras protein signal transduction	9/348	240/23328	0.0102816	0.0559951	0.0401967	Apoa1/Apoe/Arhgap17/Arhgdia/Itgb1/Kank2/Robo1/Rtn4/Stmn1	9	Up
BP	GO:0051099	positive regulation of binding	8/348	200/23328	0.0105753	0.0575152	0.0412879	Actr3/Agrn/Anxa2/Apoe/Cald1/Ran/S100a10/Stmn1	8	Up
BP	GO:0090277	positive regulation of peptide hormone secretion	6/348	124/23328	0.0108411	0.0582353	0.0418049	Fga/Fgb/Fgg/Pck2/Rbp4/Sri	6	Up
BP	GO:0032373	positive regulation of sterol transport	3/348	31/23328	0.0108601	0.0582353	0.0418049	Anxa2/Apoa1/Apoe	3	Up
BP	GO:0032376	positive regulation of cholesterol transport	3/348	31/23328	0.0108601	0.0582353	0.0418049	Anxa2/Apoa1/Apoe	3	Up
BP	GO:0044788	modulation by host of viral process	3/348	31/23328	0.0108601	0.0582353	0.0418049	Apcs/Apoe/Ppib	3	Up
BP	GO:0051497	negative regulation of stress fiber assembly	3/348	31/23328	0.0108601	0.0582353	0.0418049	Kank2/Stmn1/Tjp1	3	Up
BP	GO:1902042	negative regulation of extrinsic apoptotic signaling pathway via death domain receptors	3/348	31/23328	0.0108601	0.0582353	0.0418049	Fga/Fgb/Fgg	3	Up
BP	GO:0032869	cellular response to insulin stimulus	8/348	201/23328	0.0108755	0.0582353	0.0418049	Ahsg/Gnai2/Nucb2/Pck2/Pkm/Ptpn1/Srsf3/Stat1	8	Up
BP	GO:0002366	leukocyte activation involved in immune response	10/348	285/23328	0.0108975	0.0582353	0.0418049	Anxa1/Anxa3/Cd74/Coro1a/Dysf/Itgb2/Lcp1/Lgals1/Lgals3/Ywhaz	10	Up
BP	GO:0070838	divalent metal ion transport	14/348	467/23328	0.0109323	0.0582353	0.0418049	Ahnak/Anxa6/Asph/Atp2a2/Coro1a/Dysf/F2/Gnai2/Lgals3/Rhoa/Slc30a7/Slc39a4/Sri/Ywhae	14	Up
BP	GO:0032663	regulation of interleukin-2 production	4/348	58/23328	0.0109723	0.0582353	0.0418049	Anxa1/Ezr/Rps3/Sptbn1	4	Up
BP	GO:0001767	establishment of lymphocyte polarity	2/348	11/23328	0.0111656	0.0582353	0.0418049	Flot2/Myh9	2	Up
BP	GO:0001768	establishment of T cell polarity	2/348	11/23328	0.0111656	0.0582353	0.0418049	Flot2/Myh9	2	Up
BP	GO:0001867	complement activation, lectin pathway	2/348	11/23328	0.0111656	0.0582353	0.0418049	A2m/Serping1	2	Up
BP	GO:0002138	retinoic acid biosynthetic process	2/348	11/23328	0.0111656	0.0582353	0.0418049	Akr1c18/Rbp1	2	Up
BP	GO:0002468	dendritic cell antigen processing and presentation	2/348	11/23328	0.0111656	0.0582353	0.0418049	Cd68/Cd74	2	Up
BP	GO:0002579	positive regulation of antigen processing and presentation	2/348	11/23328	0.0111656	0.0582353	0.0418049	Cd74/Tap2	2	Up
BP	GO:0002921	negative regulation of humoral immune response	2/348	11/23328	0.0111656	0.0582353	0.0418049	A2m/Serping1	2	Up
BP	GO:0015886	heme transport	2/348	11/23328	0.0111656	0.0582353	0.0418049	Hpx/Hrg	2	Up
BP	GO:0016102	diterpenoid biosynthetic process	2/348	11/23328	0.0111656	0.0582353	0.0418049	Akr1c18/Rbp1	2	Up
BP	GO:0018401	peptidyl-proline hydroxylation to 4-hydroxy-L-proline	2/348	11/23328	0.0111656	0.0582353	0.0418049	P4hb/Prdx4	2	Up
BP	GO:0034115	negative regulation of heterotypic cell-cell adhesion	2/348	11/23328	0.0111656	0.0582353	0.0418049	Apoa1/Il1rn	2	Up
BP	GO:0036499	PERK-mediated unfolded protein response	2/348	11/23328	0.0111656	0.0582353	0.0418049	Ptpn1/Tmed2	2	Up
BP	GO:0070493	thrombin-activated receptor signaling pathway	2/348	11/23328	0.0111656	0.0582353	0.0418049	F2/Stmn1	2	Up
BP	GO:0070587	regulation of cell-cell adhesion involved in gastrulation	2/348	11/23328	0.0111656	0.0582353	0.0418049	Apoa1/Il1rn	2	Up
BP	GO:0097278	complement-dependent cytotoxicity	2/348	11/23328	0.0111656	0.0582353	0.0418049	C3/Cfh	2	Up
BP	GO:0140467	integrated stress response signaling	2/348	11/23328	0.0111656	0.0582353	0.0418049	Ptpn1/Tmed2	2	Up
BP	GO:0150104	transport across blood-brain barrier	2/348	11/23328	0.0111656	0.0582353	0.0418049	Apoe/Fabp5	2	Up
BP	GO:1902166	negative regulation of intrinsic apoptotic signaling pathway in response to DNA damage by p53 class mediator	2/348	11/23328	0.0111656	0.0582353	0.0418049	Cd44/Cd74	2	Up
BP	GO:1902946	protein localization to early endosome	2/348	11/23328	0.0111656	0.0582353	0.0418049	Ezr/Msn	2	Up
BP	GO:1904729	regulation of intestinal lipid absorption	2/348	11/23328	0.0111656	0.0582353	0.0418049	Apoa1/Apoa4	2	Up
BP	GO:2001280	positive regulation of unsaturated fatty acid biosynthetic process	2/348	11/23328	0.0111656	0.0582353	0.0418049	Anxa1/Cd74	2	Up
BP	GO:1903169	regulation of calcium ion transmembrane transport	7/348	163/23328	0.0114029	0.0593942	0.0426368	Ahnak/Asph/Coro1a/Dysf/F2/Sri/Ywhae	7	Up
BP	GO:0072511	divalent inorganic cation transport	14/348	470/23328	0.0115101	0.0598738	0.042981	Ahnak/Anxa6/Asph/Atp2a2/Coro1a/Dysf/F2/Gnai2/Lgals3/Rhoa/Slc30a7/Slc39a4/Sri/Ywhae	14	Up
BP	GO:0030042	actin filament depolymerization	4/348	59/23328	0.0116352	0.0604446	0.0433908	Arpc2/Sptbn1/Twf1/Wdr1	4	Up
BP	GO:1901216	positive regulation of neuron death	6/348	126/23328	0.0116679	0.0605351	0.0434558	Agrn/Apoe/Capn2/Clu/Nqo1/Rhoa	6	Up
BP	GO:0120193	tight junction organization	5/348	91/23328	0.0117462	0.0607929	0.0436409	Actg1/Actn4/Cdh1/Itgb1/Tjp1	5	Up
BP	GO:0045017	glycerolipid biosynthetic process	7/348	164/23328	0.0117639	0.0607929	0.0436409	Apoa1/Apoc3/C3/Capn2/Fabp5/Mboat7/Pck2	7	Up
BP	GO:0046887	positive regulation of hormone secretion	7/348	164/23328	0.0117639	0.0607929	0.0436409	Fga/Fgb/Fgg/Nucb2/Pck2/Rbp4/Sri	7	Up
BP	GO:0032743	positive regulation of interleukin-2 production	3/348	32/23328	0.0118534	0.0609359	0.0437435	Anxa1/Rps3/Sptbn1	3	Up
BP	GO:0048384	retinoic acid receptor signaling pathway	3/348	32/23328	0.0118534	0.0609359	0.0437435	Actn4/Akr1c18/Calr	3	Up
BP	GO:0060306	regulation of membrane repolarization	3/348	32/23328	0.0118534	0.0609359	0.0437435	Flna/Wdr1/Ywhae	3	Up
BP	GO:2000352	negative regulation of endothelial cell apoptotic process	3/348	32/23328	0.0118534	0.0609359	0.0437435	Fga/Fgb/Fgg	3	Up
BP	GO:0002263	cell activation involved in immune response	10/348	289/23328	0.0119261	0.0612298	0.0439545	Anxa1/Anxa3/Cd74/Coro1a/Dysf/Itgb2/Lcp1/Lgals1/Lgals3/Ywhaz	10	Up
BP	GO:0006611	protein export from nucleus	6/348	127/23328	0.0120976	0.0618204	0.0443784	Calr/Ran/Rrs1/Srsf3/Xpo5/Ywhae	6	Up
BP	GO:0008277	regulation of G protein-coupled receptor signaling pathway	6/348	127/23328	0.0120976	0.0618204	0.0443784	C3/F2/Gnai2/Itgb1/Kctd12/Stmn1	6	Up
BP	GO:0014902	myotube differentiation	6/348	127/23328	0.0120976	0.0618204	0.0443784	Capn2/Dysf/Ehd2/Mapk14/Myh9/Myof	6	Up
BP	GO:0043270	positive regulation of ion transport	11/348	334/23328	0.0121038	0.0618204	0.0443784	Apoa1/Apoe/Asph/Ctss/Dpysl2/F2/Flna/Itgb1/Lgals3/Rtn4/Sri	11	Up
BP	GO:0006606	protein import into nucleus	7/348	165/23328	0.0121331	0.0618899	0.0444283	Cdh1/Flna/Hcls1/Ipo4/Lmna/Mapk14/Ran	7	Up
BP	GO:0002832	negative regulation of response to biotic stimulus	5/348	92/23328	0.0122738	0.0625266	0.0448854	A2m/Cnot7/Samhd1/Serping1/Tap2	5	Up
BP	GO:0048260	positive regulation of receptor-mediated endocytosis	4/348	60/23328	0.0123232	0.0626165	0.0449499	Anxa2/C3/Cd63/Clu	4	Up
BP	GO:1905517	macrophage migration	4/348	60/23328	0.0123232	0.0626165	0.0449499	Emilin1/Lgals3/Mapk14/Rtn4	4	Up
BP	GO:0007565	female pregnancy	7/348	166/23328	0.0125106	0.0633826	0.0454999	A2m/Calr/Cdh1/Ctsl/Mug1/Ptgis/Tmed2	7	Up
BP	GO:0051896	regulation of protein kinase B signaling	7/348	166/23328	0.0125106	0.0633826	0.0454999	Akr1c18/Cpne1/F10/Hcls1/Ilk/Itgb1/Rtn4	7	Up
BP	GO:1903522	regulation of blood circulation	9/348	248/23328	0.0125339	0.0633826	0.0454999	Agrn/Atp2a2/Dsc2/Fga/Fgb/Fgg/Flna/Rhoa/Sri	9	Up
BP	GO:0043244	regulation of protein-containing complex disassembly	6/348	128/23328	0.0125383	0.0633826	0.0454999	Arpc2/Asph/Dysf/Sptbn1/Twf1/Wdr1	6	Up
BP	GO:0030522	intracellular receptor signaling pathway	8/348	207/23328	0.0128108	0.0646268	0.0463931	Actn4/Akr1c18/Calr/Fabp5/Kank2/Ptgis/Rhoa/Ufsp2	8	Up
BP	GO:0045445	myoblast differentiation	5/348	93/23328	0.0128172	0.0646268	0.0463931	Flot2/Ilk/Lgals1/Mapk14/Plg	5	Up
BP	GO:2001242	regulation of intrinsic apoptotic signaling pathway	7/348	167/23328	0.0128965	0.0647816	0.0465042	Cd44/Cd74/Clu/P4hb/Ptpn1/Rps3/Txndc12	7	Up
BP	GO:0002486	antigen processing and presentation of endogenous peptide antigen via MHC class I via ER pathway, TAP-independent	3/348	33/23328	0.0128972	0.0647816	0.0465042	Azgp1/H2-K1/H2-L	3	Up
BP	GO:0022617	extracellular matrix disassembly	3/348	33/23328	0.0128972	0.0647816	0.0465042	Ctss/Lcp1/Plg	3	Up
BP	GO:0048608	reproductive structure development	14/348	477/23328	0.012951	0.0649691	0.0466388	Ahsg/Anxa1/C3/Cd44/Cdh1/Ctsl/Flna/Mapk14/Plg/Prdx4/Psap/Ptgis/Rbp4/Tmed2	14	Up
BP	GO:0030258	lipid modification	9/348	250/23328	0.0131503	0.0654749	0.0470019	Acox2/Apoa1/Apoa4/Apoe/Cygb/Inpp1/Mapk14/Mboat7/Nucb2	9	Up
BP	GO:0071560	cellular response to transforming growth factor beta stimulus	8/348	208/23328	0.0131564	0.0654749	0.0470019	Actr3/Akr1c18/Emilin1/Fbn1/Hspa5/Lpxn/Smad2/Tgfb1i1	8	Up
BP	GO:0006047	UDP-N-acetylglucosamine metabolic process	2/348	12/23328	0.0132677	0.0654749	0.0470019	Pgm3/Uap1l1	2	Up
BP	GO:0010232	vascular transport	2/348	12/23328	0.0132677	0.0654749	0.0470019	Apoe/Fabp5	2	Up
BP	GO:0033275	actin-myosin filament sliding	2/348	12/23328	0.0132677	0.0654749	0.0470019	Actc1/Myl6	2	Up
BP	GO:0042789	mRNA transcription by RNA polymerase II	2/348	12/23328	0.0132677	0.0654749	0.0470019	Flna/Hnrnpd	2	Up
BP	GO:0070586	cell-cell adhesion involved in gastrulation	2/348	12/23328	0.0132677	0.0654749	0.0470019	Apoa1/Il1rn	2	Up
BP	GO:0090209	negative regulation of triglyceride metabolic process	2/348	12/23328	0.0132677	0.0654749	0.0470019	Apoc3/Apoe	2	Up
BP	GO:0098935	dendritic transport	2/348	12/23328	0.0132677	0.0654749	0.0470019	Flot2/Pura	2	Up
BP	GO:1900112	regulation of histone H3-K9 trimethylation	2/348	12/23328	0.0132677	0.0654749	0.0470019	Lmna/Smarcb1	2	Up
BP	GO:1902947	regulation of tau-protein kinase activity	2/348	12/23328	0.0132677	0.0654749	0.0470019	Apoe/Clu	2	Up
BP	GO:2000009	negative regulation of protein localization to cell surface	2/348	12/23328	0.0132677	0.0654749	0.0470019	Gopc/Tax1bp3	2	Up
BP	GO:2001135	regulation of endocytic recycling	2/348	12/23328	0.0132677	0.0654749	0.0470019	Ehd2/Rab11b	2	Up
BP	GO:0043535	regulation of blood vessel endothelial cell migration	5/348	94/23328	0.0133766	0.0658478	0.0472695	Anxa1/Apoe/Hrg/Plg/Rhoa	5	Up
BP	GO:1904035	regulation of epithelial cell apoptotic process	5/348	94/23328	0.0133766	0.0658478	0.0472695	Akr1c18/Col18a1/Fga/Fgb/Fgg	5	Up
BP	GO:0032368	regulation of lipid transport	6/348	130/23328	0.0134532	0.0661268	0.0474699	Anxa2/Apoa1/Apoa4/Apoc1/Apoe/Nucb2	6	Up
BP	GO:0070663	regulation of leukocyte proliferation	9/348	251/23328	0.0134669	0.0661268	0.0474699	Anxa1/Cd44/Cd74/Coro1a/Gpnmb/Lgals3/Prkar1a/Rps3/St6gal1	9	Up
BP	GO:0098742	cell-cell adhesion via plasma-membrane adhesion molecules	8/348	209/23328	0.0135088	0.0662502	0.0475584	Alcam/Apoa1/Cdh1/Dsc2/Il1rn/Lgals1/Mapk14/Robo1	8	Up
BP	GO:0006900	vesicle budding from membrane	4/348	62/23328	0.0137761	0.0673935	0.0483792	Anxa2/S100a10/Snx3/Tmed10	4	Up
BP	GO:0050854	regulation of antigen receptor-mediated signaling pathway	4/348	62/23328	0.0137761	0.0673935	0.0483792	Ezr/Lgals3/Lpxn/Rps3	4	Up
BP	GO:0061458	reproductive system development	14/348	481/23328	0.013835	0.0675978	0.0485258	Ahsg/Anxa1/C3/Cd44/Cdh1/Ctsl/Flna/Mapk14/Plg/Prdx4/Psap/Ptgis/Rbp4/Tmed2	14	Up
BP	GO:2001243	negative regulation of intrinsic apoptotic signaling pathway	5/348	95/23328	0.0139523	0.0680866	0.0488767	Cd44/Cd74/Clu/Ptpn1/Txndc12	5	Up
BP	GO:0043537	negative regulation of blood vessel endothelial cell migration	3/348	34/23328	0.0139919	0.068111	0.0488942	Apoe/Hrg/Rhoa	3	Up
BP	GO:0099563	modification of synaptic structure	3/348	34/23328	0.0139919	0.068111	0.0488942	Cttn/Myh10/Rhoa	3	Up
BP	GO:0071375	cellular response to peptide hormone stimulus	9/348	253/23328	0.0141168	0.0686344	0.04927	Ahsg/Anxa5/Gnai2/Nucb2/Pck2/Pkm/Ptpn1/Srsf3/Stat1	9	Up
BP	GO:0071559	response to transforming growth factor beta	8/348	212/23328	0.0146073	0.0709315	0.050919	Actr3/Akr1c18/Emilin1/Fbn1/Hspa5/Lpxn/Smad2/Tgfb1i1	8	Up
BP	GO:1901653	cellular response to peptide	10/348	299/23328	0.0148177	0.0718651	0.0515892	Ahsg/Anxa5/Gnai2/Nucb2/Pck2/Pkm/Ptpn1/Srsf3/Stat1/Vim	10	Up
BP	GO:0050673	epithelial cell proliferation	13/348	438/23328	0.0149869	0.0725098	0.052052	Apoa1/Apoe/Apoh/Cdh1/Cdk6/Ctsl/Dysf/Eppk1/Fgl1/Pura/Robo1/Rtn4/Stat1	13	Up
BP	GO:0008361	regulation of cell size	8/348	213/23328	0.0149874	0.0725098	0.052052	Actr3/Apoe/Cttn/Dpysl2/Fn1/Ilk/Rhoa/Rtn4	8	Up
BP	GO:0046686	response to cadmium ion	3/348	35/23328	0.0151377	0.072797	0.0522581	Akr1c18/Gss/Mt2	3	Up
BP	GO:1902003	regulation of amyloid-beta formation	3/348	35/23328	0.0151377	0.072797	0.0522581	Apoe/Clu/Tmed10	3	Up
BP	GO:0008347	glial cell migration	4/348	64/23328	0.0153334	0.072797	0.0522581	Fn1/Mboat7/Rtn4/Vim	4	Up
BP	GO:0015909	long-chain fatty acid transport	4/348	64/23328	0.0153334	0.072797	0.0522581	Anxa1/Apoe/Fabp4/Fabp5	4	Up
BP	GO:0002698	negative regulation of immune effector process	6/348	134/23328	0.0154213	0.072797	0.0522581	A2m/Anxa1/Apoa1/Lgals3/Serping1/Tap2	6	Up
BP	GO:0001781	neutrophil apoptotic process	2/348	13/23328	0.0155268	0.072797	0.0522581	Anxa1/Cd44	2	Up
BP	GO:0006098	pentose-phosphate shunt	2/348	13/23328	0.0155268	0.072797	0.0522581	Pgd/Rpe	2	Up
BP	GO:0010744	positive regulation of macrophage derived foam cell differentiation	2/348	13/23328	0.0155268	0.072797	0.0522581	Apob/Pf4	2	Up
BP	GO:0010988	regulation of low-density lipoprotein particle clearance	2/348	13/23328	0.0155268	0.072797	0.0522581	Anxa2/Apoc3	2	Up
BP	GO:0019321	pentose metabolic process	2/348	13/23328	0.0155268	0.072797	0.0522581	Pgd/Rpe	2	Up
BP	GO:0030948	negative regulation of vascular endothelial growth factor receptor signaling pathway	2/348	13/23328	0.0155268	0.072797	0.0522581	Emilin1/Ptpn1	2	Up
BP	GO:0032372	negative regulation of sterol transport	2/348	13/23328	0.0155268	0.072797	0.0522581	Apoc1/Apoe	2	Up
BP	GO:0032375	negative regulation of cholesterol transport	2/348	13/23328	0.0155268	0.072797	0.0522581	Apoc1/Apoe	2	Up
BP	GO:0032488	Cdc42 protein signal transduction	2/348	13/23328	0.0155268	0.072797	0.0522581	Apoa1/Apoe	2	Up
BP	GO:0032799	low-density lipoprotein receptor particle metabolic process	2/348	13/23328	0.0155268	0.072797	0.0522581	Anxa2/Apoe	2	Up
BP	GO:0033280	response to vitamin D	2/348	13/23328	0.0155268	0.072797	0.0522581	Kank2/Pdia3	2	Up
BP	GO:0034374	low-density lipoprotein particle remodeling	2/348	13/23328	0.0155268	0.072797	0.0522581	Apob/Apoe	2	Up
BP	GO:0048012	hepatocyte growth factor receptor signaling pathway	2/348	13/23328	0.0155268	0.072797	0.0522581	Ptpn1/Stmn1	2	Up
BP	GO:0051639	actin filament network formation	2/348	13/23328	0.0155268	0.072797	0.0522581	Actn1/Lcp1	2	Up
BP	GO:0071285	cellular response to lithium ion	2/348	13/23328	0.0155268	0.072797	0.0522581	Cdh1/Fabp4	2	Up
BP	GO:0071295	cellular response to vitamin	2/348	13/23328	0.0155268	0.072797	0.0522581	Kank2/Pdia3	2	Up
BP	GO:0099159	regulation of modification of postsynaptic structure	2/348	13/23328	0.0155268	0.072797	0.0522581	Myh10/Rhoa	2	Up
BP	GO:1900025	negative regulation of substrate adhesion-dependent cell spreading	2/348	13/23328	0.0155268	0.072797	0.0522581	Actn4/Coro1c	2	Up
BP	GO:1903332	regulation of protein folding	2/348	13/23328	0.0155268	0.072797	0.0522581	Pdia3/Pdia4	2	Up
BP	GO:1903651	positive regulation of cytoplasmic transport	2/348	13/23328	0.0155268	0.072797	0.0522581	Ezr/Msn	2	Up
BP	GO:1905668	positive regulation of protein localization to endosome	2/348	13/23328	0.0155268	0.072797	0.0522581	Ezr/Msn	2	Up
BP	GO:1901888	regulation of cell junction assembly	8/348	215/23328	0.0157693	0.073846	0.0530112	Actg1/Actr3/Agrn/Coro1c/Iqgap1/S100a10/Tjp1/Vcl	8	Up
BP	GO:0043087	regulation of GTPase activity	10/348	303/23328	0.0161102	0.0752635	0.0540288	Agrn/Coro1c/Iqgap1/Itga6/Itgb1/S100a10/Tax1bp3/Tbc1d13/Tbc1d15/Tmed2	10	Up
BP	GO:0060326	cell chemotaxis	10/348	303/23328	0.0161102	0.0752635	0.0540288	Anxa1/Calr/Cd74/Coro1a/Dysf/Itgb2/Lgals3/Mapk14/Pf4/Ppib	10	Up
BP	GO:0032412	regulation of ion transmembrane transporter activity	9/348	259/23328	0.0162059	0.0756212	0.0542856	Agrn/Ahnak/Asph/Ctss/Dysf/Gopc/Itgb1/Sri/Ywhae	9	Up
BP	GO:0042129	regulation of T cell proliferation	7/348	175/23328	0.0162975	0.0757755	0.0543963	Anxa1/Cd44/Coro1a/Gpnmb/Lgals3/Prkar1a/Rps3	7	Up
BP	GO:0006775	fat-soluble vitamin metabolic process	3/348	36/23328	0.0163351	0.0757755	0.0543963	Cbr1/Gc/Rbp1	3	Up
BP	GO:0032232	negative regulation of actin filament bundle assembly	3/348	36/23328	0.0163351	0.0757755	0.0543963	Kank2/Stmn1/Tjp1	3	Up
BP	GO:0060351	cartilage development involved in endochondral bone morphogenesis	3/348	36/23328	0.0163351	0.0757755	0.0543963	Anxa6/Hspg2/Serpinh1	3	Up
BP	GO:1902624	positive regulation of neutrophil migration	3/348	36/23328	0.0163351	0.0757755	0.0543963	Cd74/Dysf/Rtn4	3	Up
BP	GO:0097061	dendritic spine organization	5/348	99/23328	0.0164212	0.0760856	0.0546189	Actr2/Actr3/Apoe/Cttn/Septin7	5	Up
BP	GO:0031668	cellular response to extracellular stimulus	8/348	217/23328	0.0165803	0.0767149	0.0550706	Alb/Cd68/Dsc2/Hspa5/Itga6/Kank2/Pdia3/Slc39a4	8	Up
BP	GO:0007265	Ras protein signal transduction	11/348	350/23328	0.0165959	0.0767149	0.0550706	Apoa1/Apoe/Arhgap17/Arhgdia/Itgb1/Kank2/Rhoa/Robo1/Rtn4/Stmn1/Tax1bp3	11	Up
BP	GO:0035296	regulation of tube diameter	7/348	176/23328	0.0167632	0.0773069	0.0554956	Apoe/Fga/Fgb/Fgg/Kng1/Manf/Rhoa	7	Up
BP	GO:0097746	regulation of blood vessel diameter	7/348	176/23328	0.0167632	0.0773069	0.0554956	Apoe/Fga/Fgb/Fgg/Kng1/Manf/Rhoa	7	Up
BP	GO:0032623	interleukin-2 production	4/348	66/23328	0.0169973	0.0780453	0.0560257	Anxa1/Ezr/Rps3/Sptbn1	4	Up
BP	GO:0042440	pigment metabolic process	4/348	66/23328	0.0169973	0.0780453	0.0560257	Blvra/Hmox2/Hpx/Snx3	4	Up
BP	GO:0042982	amyloid precursor protein metabolic process	4/348	66/23328	0.0169973	0.0780453	0.0560257	Apoe/Clu/Flot2/Tmed10	4	Up
BP	GO:0034728	nucleosome organization	6/348	137/23328	0.0170223	0.0780453	0.0560257	Anp32e/Ipo4/Paf1/Sart3/Smarcb1/Smarcc2	6	Up
BP	GO:0035821	modulation of process of other organism	6/348	137/23328	0.0170223	0.0780453	0.0560257	Anxa2/Apcs/Apoe/Mpeg1/Ppib/Smarcb1	6	Up
BP	GO:0016358	dendrite development	10/348	306/23328	0.0171331	0.0784621	0.0563249	Actr2/Actr3/Apoe/Ilk/Iqgap1/Itgb1/Rhoa/Robo1/Septin7/Uba6	10	Up
BP	GO:0035150	regulation of tube size	7/348	177/23328	0.0172383	0.0788523	0.056605	Apoe/Fga/Fgb/Fgg/Kng1/Manf/Rhoa	7	Up
BP	GO:0046165	alcohol biosynthetic process	6/348	138/23328	0.0175805	0.0792928	0.0569212	Apoa1/Apoa4/Apob/Apoe/Isyna1/Pck2	6	Up
BP	GO:0048284	organelle fusion	6/348	138/23328	0.0175805	0.0792928	0.0569212	Anxa1/Anxa2/Coro1a/Dysf/Septin8/Vat1	6	Up
BP	GO:0071887	leukocyte apoptotic process	6/348	138/23328	0.0175805	0.0792928	0.0569212	Anxa1/Cd44/Cd74/Hcls1/Lgals3/St6gal1	6	Up
BP	GO:0009066	aspartate family amino acid metabolic process	3/348	37/23328	0.0175841	0.0792928	0.0569212	Adss/Asrgl1/Mtap	3	Up
BP	GO:0030574	collagen catabolic process	3/348	37/23328	0.0175841	0.0792928	0.0569212	Ctsl/Ctss/Itgb1	3	Up
BP	GO:0033144	negative regulation of intracellular steroid hormone receptor signaling pathway	3/348	37/23328	0.0175841	0.0792928	0.0569212	Calr/Kank2/Rhoa	3	Up
BP	GO:1990748	cellular detoxification	3/348	37/23328	0.0175841	0.0792928	0.0569212	Apoa4/Fbln5/Gstm5	3	Up
BP	GO:0006906	vesicle fusion	5/348	101/23328	0.0177579	0.0792928	0.0569212	Anxa1/Anxa2/Coro1a/Dysf/Septin8	5	Up
BP	GO:0031058	positive regulation of histone modification	5/348	101/23328	0.0177579	0.0792928	0.0569212	Lmna/Paf1/Sart3/Smarcb1/Ube2n	5	Up
BP	GO:0021695	cerebellar cortex development	4/348	67/23328	0.0178699	0.0792928	0.0569212	Arcn1/Hspa5/Myh10/Psap	4	Up
BP	GO:0086003	cardiac muscle cell contraction	4/348	67/23328	0.0178699	0.0792928	0.0569212	Atp2a2/Dsc2/Flna/Sri	4	Up
BP	GO:1901570	fatty acid derivative biosynthetic process	4/348	67/23328	0.0178699	0.0792928	0.0569212	Anxa1/Cd74/Fabp5/Ptgis	4	Up
BP	GO:0003334	keratinocyte development	2/348	14/23328	0.0179379	0.0792928	0.0569212	Flnb/Psap	2	Up
BP	GO:0003413	chondrocyte differentiation involved in endochondral bone morphogenesis	2/348	14/23328	0.0179379	0.0792928	0.0569212	Anxa6/Serpinh1	2	Up
BP	GO:0006337	nucleosome disassembly	2/348	14/23328	0.0179379	0.0792928	0.0569212	Smarcb1/Smarcc2	2	Up
BP	GO:0006740	NADPH regeneration	2/348	14/23328	0.0179379	0.0792928	0.0569212	Pgd/Rpe	2	Up
BP	GO:0009226	nucleotide-sugar biosynthetic process	2/348	14/23328	0.0179379	0.0792928	0.0569212	Pgm3/Uap1l1	2	Up
BP	GO:0010226	response to lithium ion	2/348	14/23328	0.0179379	0.0792928	0.0569212	Cdh1/Fabp4	2	Up
BP	GO:0018158	protein oxidation	2/348	14/23328	0.0179379	0.0792928	0.0569212	Apoa1/Tmx3	2	Up
BP	GO:0019511	peptidyl-proline hydroxylation	2/348	14/23328	0.0179379	0.0792928	0.0569212	P4hb/Prdx4	2	Up
BP	GO:0035358	regulation of peroxisome proliferator activated receptor signaling pathway	2/348	14/23328	0.0179379	0.0792928	0.0569212	Fabp5/Ptgis	2	Up
BP	GO:0036498	IRE1-mediated unfolded protein response	2/348	14/23328	0.0179379	0.0792928	0.0569212	Hspa5/Ptpn1	2	Up
BP	GO:0043312	neutrophil degranulation	2/348	14/23328	0.0179379	0.0792928	0.0569212	Anxa3/Itgb2	2	Up
BP	GO:0045651	positive regulation of macrophage differentiation	2/348	14/23328	0.0179379	0.0792928	0.0569212	Hcls1/Pf4	2	Up
BP	GO:0060339	negative regulation of type I interferon-mediated signaling pathway	2/348	14/23328	0.0179379	0.0792928	0.0569212	Cnot7/Samhd1	2	Up
BP	GO:0070365	hepatocyte differentiation	2/348	14/23328	0.0179379	0.0792928	0.0569212	Anxa1/Pck2	2	Up
BP	GO:0071340	skeletal muscle acetylcholine-gated channel clustering	2/348	14/23328	0.0179379	0.0792928	0.0569212	Agrn/Sorbs2	2	Up
BP	GO:1901841	regulation of high voltage-gated calcium channel activity	2/348	14/23328	0.0179379	0.0792928	0.0569212	Dysf/Sri	2	Up
BP	GO:1904396	regulation of neuromuscular junction development	2/348	14/23328	0.0179379	0.0792928	0.0569212	Agrn/Sorbs2	2	Up
BP	GO:1905666	regulation of protein localization to endosome	2/348	14/23328	0.0179379	0.0792928	0.0569212	Ezr/Msn	2	Up
BP	GO:0007051	spindle organization	7/348	179/23328	0.0182168	0.0804356	0.0577416	Ezr/Flna/Myh9/Rhoa/Rps3/Stmn1/Tubb5	7	Up
BP	GO:0060047	heart contraction	8/348	221/23328	0.0182918	0.0806763	0.0579143	Actc1/Agrn/Atp2a2/Dsc2/Flna/Myl1/Sri/Srsf1	8	Up
BP	GO:1904375	regulation of protein localization to cell periphery	6/348	140/23328	0.0187342	0.0817376	0.0586762	Actr3/Ezr/Gopc/Itgb1/Lgals3/Sptbn1	6	Up
BP	GO:0043547	positive regulation of GTPase activity	8/348	222/23328	0.0187387	0.0817376	0.0586762	Agrn/Coro1c/Itga6/Itgb1/S100a10/Tax1bp3/Tbc1d13/Tbc1d15	8	Up
BP	GO:0007566	embryo implantation	4/348	68/23328	0.0187699	0.0817376	0.0586762	Calr/Cdh1/Mug1/Ptgis	4	Up
BP	GO:0015800	acidic amino acid transport	4/348	68/23328	0.0187699	0.0817376	0.0586762	Dpysl2/Il1rn/Itgb1/Septin2	4	Up
BP	GO:0022029	telencephalon cell migration	4/348	68/23328	0.0187699	0.0817376	0.0586762	Mboat7/Rhoa/Robo1/Rtn4	4	Up
BP	GO:0030837	negative regulation of actin filament polymerization	4/348	68/23328	0.0187699	0.0817376	0.0586762	Arpc2/Capn1/Sptbn1/Twf1	4	Up
BP	GO:0030968	endoplasmic reticulum unfolded protein response	4/348	68/23328	0.0187699	0.0817376	0.0586762	Calr/Hspa5/Ptpn1/Tmed2	4	Up
BP	GO:0001706	endoderm formation	3/348	38/23328	0.0188848	0.0817376	0.0586762	Fn1/Paf1/Smad2	3	Up
BP	GO:0010543	regulation of platelet activation	3/348	38/23328	0.0188848	0.0817376	0.0586762	Apoe/Fgg/Hrg	3	Up
BP	GO:0010831	positive regulation of myotube differentiation	3/348	38/23328	0.0188848	0.0817376	0.0586762	Capn2/Ehd2/Mapk14	3	Up
BP	GO:0018208	peptidyl-proline modification	3/348	38/23328	0.0188848	0.0817376	0.0586762	P4hb/Ppib/Prdx4	3	Up
BP	GO:0019432	triglyceride biosynthetic process	3/348	38/23328	0.0188848	0.0817376	0.0586762	Apoc3/C3/Pck2	3	Up
BP	GO:0038084	vascular endothelial growth factor signaling pathway	3/348	38/23328	0.0188848	0.0817376	0.0586762	Cd63/Dcn/Robo1	3	Up
BP	GO:0045940	positive regulation of steroid metabolic process	3/348	38/23328	0.0188848	0.0817376	0.0586762	Apoa1/Apoa4/Apoe	3	Up
BP	GO:0086065	cell communication involved in cardiac conduction	3/348	38/23328	0.0188848	0.0817376	0.0586762	Dsc2/Flna/Sri	3	Up
BP	GO:0090322	regulation of superoxide metabolic process	3/348	38/23328	0.0188848	0.0817376	0.0586762	Fbln5/Gnai2/Itgb2	3	Up
BP	GO:1903170	negative regulation of calcium ion transmembrane transport	3/348	38/23328	0.0188848	0.0817376	0.0586762	Dysf/Sri/Ywhae	3	Up
BP	GO:0009895	negative regulation of catabolic process	10/348	311/23328	0.0189436	0.0819022	0.0587944	Anxa2/Apoc1/Apoc3/Ctsa/Dysf/Flna/Fus/Hnrnpd/Hp/Snx3	10	Up
BP	GO:0003300	cardiac muscle hypertrophy	5/348	103/23328	0.0191647	0.0825862	0.0592855	Atp2a2/Col14a1/Lmna/Sorbs2/Twf1	5	Up
BP	GO:0042310	vasoconstriction	5/348	103/23328	0.0191647	0.0825862	0.0592855	Fga/Fgb/Fgg/Manf/Rhoa	5	Up
BP	GO:0050772	positive regulation of axonogenesis	5/348	103/23328	0.0191647	0.0825862	0.0592855	Apoe/Fn1/Ilk/Robo1/Rtn4	5	Up
BP	GO:0051048	negative regulation of secretion	8/348	223/23328	0.0191934	0.0826198	0.0593096	Anpep/Anxa1/Anxa5/Apoe/Cd74/Gnai2/Il1rn/Nucb2	8	Up
BP	GO:0001909	leukocyte mediated cytotoxicity	6/348	141/23328	0.0193301	0.0831171	0.0596666	Azgp1/Coro1a/F2/H2-K1/H2-L/Tap2	6	Up
BP	GO:0050920	regulation of chemotaxis	8/348	224/23328	0.019656	0.0843292	0.0605366	Agrn/Calr/Cd74/Dysf/Fn1/Mapk14/Robo1/St6gal1	8	Up
BP	GO:1903708	positive regulation of hemopoiesis	8/348	224/23328	0.019656	0.0843292	0.0605366	Anxa1/Cd74/Hcls1/Isg15/Mapk14/Pf4/Rhoa/Stat1	8	Up
BP	GO:0001913	T cell mediated cytotoxicity	4/348	69/23328	0.0196975	0.0843292	0.0605366	Azgp1/H2-K1/H2-L/Tap2	4	Up
BP	GO:0048146	positive regulation of fibroblast proliferation	4/348	69/23328	0.0196975	0.0843292	0.0605366	Anxa2/Cd74/Cdk6/Fn1	4	Up
BP	GO:0045778	positive regulation of ossification	5/348	104/23328	0.0198947	0.0849892	0.0610104	Clic1/Ilk/Isg15/Lmna/Pdlim7	5	Up
BP	GO:0052126	movement in host environment	5/348	104/23328	0.0198947	0.0849892	0.0610104	Apcs/Cd74/Lgals1/P4hb/Snx3	5	Up
BP	GO:0042398	cellular modified amino acid biosynthetic process	3/348	39/23328	0.0202376	0.0852484	0.0611965	Ckb/Gss/Mthfd1l	3	Up
BP	GO:0050892	intestinal absorption	3/348	39/23328	0.0202376	0.0852484	0.0611965	Apoa1/Apoa4/Ezr	3	Up
BP	GO:1901385	regulation of voltage-gated calcium channel activity	3/348	39/23328	0.0202376	0.0852484	0.0611965	Ahnak/Dysf/Sri	3	Up
BP	GO:0000291	nuclear-transcribed mRNA catabolic process, exonucleolytic	2/348	15/23328	0.0204959	0.0852484	0.0611965	Cnot7/Exosc4	2	Up
BP	GO:0001771	immunological synapse formation	2/348	15/23328	0.0204959	0.0852484	0.0611965	Lgals3/Msn	2	Up
BP	GO:0010839	negative regulation of keratinocyte proliferation	2/348	15/23328	0.0204959	0.0852484	0.0611965	Ctsl/Eppk1	2	Up
BP	GO:0010935	regulation of macrophage cytokine production	2/348	15/23328	0.0204959	0.0852484	0.0611965	Cd74/Rtn4	2	Up
BP	GO:0010958	regulation of amino acid import across plasma membrane	2/348	15/23328	0.0204959	0.0852484	0.0611965	Itgb1/Septin2	2	Up
BP	GO:0016114	terpenoid biosynthetic process	2/348	15/23328	0.0204959	0.0852484	0.0611965	Akr1c18/Rbp1	2	Up
BP	GO:0021932	hindbrain radial glia guided cell migration	2/348	15/23328	0.0204959	0.0852484	0.0611965	Flna/Itgb1	2	Up
BP	GO:0030299	intestinal cholesterol absorption	2/348	15/23328	0.0204959	0.0852484	0.0611965	Apoa1/Apoa4	2	Up
BP	GO:0031340	positive regulation of vesicle fusion	2/348	15/23328	0.0204959	0.0852484	0.0611965	Anxa1/Anxa2	2	Up
BP	GO:0032717	negative regulation of interleukin-8 production	2/348	15/23328	0.0204959	0.0852484	0.0611965	Anxa1/Anxa4	2	Up
BP	GO:0042159	lipoprotein catabolic process	2/348	15/23328	0.0204959	0.0852484	0.0611965	Apob/Apoe	2	Up
BP	GO:0042574	retinal metabolic process	2/348	15/23328	0.0204959	0.0852484	0.0611965	Akr1c18/Rbp4	2	Up
BP	GO:0042953	lipoprotein transport	2/348	15/23328	0.0204959	0.0852484	0.0611965	Apob/Apoc3	2	Up
BP	GO:0048680	positive regulation of axon regeneration	2/348	15/23328	0.0204959	0.0852484	0.0611965	Flna/Rtn4	2	Up
BP	GO:0051645	Golgi localization	2/348	15/23328	0.0204959	0.0852484	0.0611965	Arcn1/Ywhaz	2	Up
BP	GO:0060347	heart trabecula formation	2/348	15/23328	0.0204959	0.0852484	0.0611965	Fhl2/Rbp4	2	Up
BP	GO:0090042	tubulin deacetylation	2/348	15/23328	0.0204959	0.0852484	0.0611965	Dysf/Flna	2	Up
BP	GO:0098712	L-glutamate import across plasma membrane	2/348	15/23328	0.0204959	0.0852484	0.0611965	Itgb1/Septin2	2	Up
BP	GO:1902165	regulation of intrinsic apoptotic signaling pathway in response to DNA damage by p53 class mediator	2/348	15/23328	0.0204959	0.0852484	0.0611965	Cd44/Cd74	2	Up
BP	GO:1902570	protein localization to nucleolus	2/348	15/23328	0.0204959	0.0852484	0.0611965	Ran/Rrs1	2	Up
BP	GO:1903789	regulation of amino acid transmembrane transport	2/348	15/23328	0.0204959	0.0852484	0.0611965	Itgb1/Septin2	2	Up
BP	GO:1904478	regulation of intestinal absorption	2/348	15/23328	0.0204959	0.0852484	0.0611965	Apoa1/Apoa4	2	Up
BP	GO:0030010	establishment of cell polarity	6/348	143/23328	0.0205602	0.0853609	0.0612773	Flot2/Itgb1/Lmna/Msn/Myh9/Rhoa	6	Up
BP	GO:0022898	regulation of transmembrane transporter activity	9/348	270/23328	0.0206116	0.0853609	0.0612773	Agrn/Ahnak/Asph/Ctss/Dysf/Gopc/Itgb1/Sri/Ywhae	9	Up
BP	GO:0006766	vitamin metabolic process	4/348	70/23328	0.0206529	0.0853609	0.0612773	Akr1c18/Cbr1/Gc/Rbp1	4	Up
BP	GO:0030512	negative regulation of transforming growth factor beta receptor signaling pathway	4/348	70/23328	0.0206529	0.0853609	0.0612773	Emilin1/Fbn1/Hspa5/Tgfb1i1	4	Up
BP	GO:0045669	positive regulation of osteoblast differentiation	4/348	70/23328	0.0206529	0.0853609	0.0612773	Clic1/Ilk/Lmna/Pdlim7	4	Up
BP	GO:2000107	negative regulation of leukocyte apoptotic process	4/348	70/23328	0.0206529	0.0853609	0.0612773	Cd44/Cd74/Hcls1/St6gal1	4	Up
BP	GO:0051056	regulation of small GTPase mediated signal transduction	9/348	271/23328	0.021051	0.0869152	0.0623931	Apoa1/Apoe/Arhgap17/Arhgdia/Itgb1/Kank2/Robo1/Rtn4/Stmn1	9	Up
BP	GO:0002708	positive regulation of lymphocyte mediated immunity	6/348	144/23328	0.0211948	0.0874174	0.0627535	Azgp1/C3/H2-K1/H2-L/Hpx/Tap2	6	Up
BP	GO:0002705	positive regulation of leukocyte mediated immunity	7/348	185/23328	0.0213857	0.0880245	0.0631894	Azgp1/C3/H2-K1/H2-L/Hpx/Itgb2/Tap2	7	Up
BP	GO:0014812	muscle cell migration	5/348	106/23328	0.021409	0.0880245	0.0631894	Anxa1/Arpc2/Fga/Ilk/Iqgap1	5	Up
BP	GO:0106027	neuron projection organization	5/348	106/23328	0.021409	0.0880245	0.0631894	Actr2/Actr3/Apoe/Cttn/Septin7	5	Up
BP	GO:0021885	forebrain cell migration	4/348	71/23328	0.0216363	0.0885224	0.0635468	Mboat7/Rhoa/Robo1/Rtn4	4	Up
BP	GO:0060337	type I interferon signaling pathway	3/348	40/23328	0.0216423	0.0885224	0.0635468	Cnot7/Samhd1/Stat1	3	Up
BP	GO:0071357	cellular response to type I interferon	3/348	40/23328	0.0216423	0.0885224	0.0635468	Cnot7/Samhd1/Stat1	3	Up
BP	GO:0085029	extracellular matrix assembly	3/348	40/23328	0.0216423	0.0885224	0.0635468	Emilin1/Fbln5/Myh11	3	Up
BP	GO:1903959	regulation of anion transmembrane transport	3/348	40/23328	0.0216423	0.0885224	0.0635468	Gopc/Itgb1/Septin2	3	Up
BP	GO:0014897	striated muscle hypertrophy	5/348	107/23328	0.0221934	0.0905887	0.0650301	Atp2a2/Col14a1/Lmna/Sorbs2/Twf1	5	Up
BP	GO:0090174	organelle membrane fusion	5/348	107/23328	0.0221934	0.0905887	0.0650301	Anxa1/Anxa2/Coro1a/Dysf/Septin8	5	Up
BP	GO:0002793	positive regulation of peptide secretion	8/348	230/23328	0.0225992	0.0911883	0.0654605	Ezr/Fga/Fgb/Fgg/Myh10/Pck2/Rbp4/Sri	8	Up
BP	GO:1903845	negative regulation of cellular response to transforming growth factor beta stimulus	4/348	72/23328	0.0226479	0.0911883	0.0654605	Emilin1/Fbn1/Hspa5/Tgfb1i1	4	Up
BP	GO:0051090	regulation of DNA-binding transcription factor activity	12/348	415/23328	0.0227064	0.0911883	0.0654605	Anxa3/Anxa4/Clu/Flna/Flot2/Hcls1/Itgb2/Ptgis/Rps3/Smarcb1/Sri/Ube2n	12	Up
BP	GO:0016050	vesicle organization	9/348	275/23328	0.0228762	0.0911883	0.0654605	Anxa1/Anxa2/Coro1a/Coro1c/Dysf/S100a10/Septin8/Snx3/Tmed10	9	Up
BP	GO:0021987	cerebral cortex development	5/348	108/23328	0.0229963	0.0911883	0.0654605	Mboat7/Rhoa/Robo1/Rtn4/Ywhae	5	Up
BP	GO:0043266	regulation of potassium ion transport	5/348	108/23328	0.0229963	0.0911883	0.0654605	Agrn/Cd63/Flna/Itgb1/Ywhae	5	Up
BP	GO:0055017	cardiac muscle tissue growth	5/348	108/23328	0.0229963	0.0911883	0.0654605	Col14a1/Mapk14/Prkar1a/Rbp4/Sorbs2	5	Up
BP	GO:0060840	artery development	5/348	108/23328	0.0229963	0.0911883	0.0654605	Apob/Apoe/Myh10/Robo1/Rtn4	5	Up
BP	GO:0007178	transmembrane receptor protein serine/threonine kinase signaling pathway	11/348	368/23328	0.0230264	0.0911883	0.0654605	Emilin1/Fbn1/Hspa5/Ilk/Lpxn/Mapk14/Rbpms/Smad2/Sptbn1/Tgfb1i1/Vim	11	Up
BP	GO:0034205	amyloid-beta formation	3/348	41/23328	0.023099	0.0911883	0.0654605	Apoe/Clu/Tmed10	3	Up
BP	GO:0046164	alcohol catabolic process	3/348	41/23328	0.023099	0.0911883	0.0654605	Akr1c18/Apoe/Inpp1	3	Up
BP	GO:0051693	actin filament capping	3/348	41/23328	0.023099	0.0911883	0.0654605	Arpc2/Sptbn1/Twf1	3	Up
BP	GO:0086009	membrane repolarization	3/348	41/23328	0.023099	0.0911883	0.0654605	Flna/Wdr1/Ywhae	3	Up
BP	GO:0031669	cellular response to nutrient levels	7/348	188/23328	0.0231055	0.0911883	0.0654605	Alb/Cd68/Dsc2/Hspa5/Kank2/Pdia3/Slc39a4	7	Up
BP	GO:0019318	hexose metabolic process	8/348	231/23328	0.0231184	0.0911883	0.0654605	Fabp5/Fbn1/Fgl1/Man2a1/Mapk14/Pck2/Pkm/Rbp4	8	Up
BP	GO:0050670	regulation of lymphocyte proliferation	8/348	231/23328	0.0231184	0.0911883	0.0654605	Anxa1/Cd44/Cd74/Coro1a/Gpnmb/Lgals3/Prkar1a/Rps3	8	Up
BP	GO:0031333	negative regulation of protein-containing complex assembly	6/348	147/23328	0.0231776	0.0911883	0.0654605	Arpc2/Capn1/Clu/Sptbn1/Stmn1/Twf1	6	Up
BP	GO:0000054	ribosomal subunit export from nucleus	2/348	16/23328	0.023196	0.0911883	0.0654605	Ran/Rrs1	2	Up
BP	GO:0006491	N-glycan processing	2/348	16/23328	0.023196	0.0911883	0.0654605	Man2a1/Prkcsh	2	Up
BP	GO:0019886	antigen processing and presentation of exogenous peptide antigen via MHC class II	2/348	16/23328	0.023196	0.0911883	0.0654605	Cd74/Ctss	2	Up
BP	GO:0031498	chromatin disassembly	2/348	16/23328	0.023196	0.0911883	0.0654605	Smarcb1/Smarcc2	2	Up
BP	GO:0032986	protein-DNA complex disassembly	2/348	16/23328	0.023196	0.0911883	0.0654605	Smarcb1/Smarcc2	2	Up
BP	GO:0033750	ribosome localization	2/348	16/23328	0.023196	0.0911883	0.0654605	Ran/Rrs1	2	Up
BP	GO:0043518	negative regulation of DNA damage response, signal transduction by p53 class mediator	2/348	16/23328	0.023196	0.0911883	0.0654605	Cd44/Cd74	2	Up
BP	GO:0044872	lipoprotein localization	2/348	16/23328	0.023196	0.0911883	0.0654605	Apob/Apoc3	2	Up
BP	GO:0048385	regulation of retinoic acid receptor signaling pathway	2/348	16/23328	0.023196	0.0911883	0.0654605	Akr1c18/Calr	2	Up
BP	GO:0051938	L-glutamate import	2/348	16/23328	0.023196	0.0911883	0.0654605	Itgb1/Septin2	2	Up
BP	GO:0070486	leukocyte aggregation	2/348	16/23328	0.023196	0.0911883	0.0654605	Cd44/Msn	2	Up
BP	GO:0070572	positive regulation of neuron projection regeneration	2/348	16/23328	0.023196	0.0911883	0.0654605	Flna/Rtn4	2	Up
BP	GO:0071404	cellular response to low-density lipoprotein particle stimulus	2/348	16/23328	0.023196	0.0911883	0.0654605	Itgb1/Itgb2	2	Up
BP	GO:0072673	lamellipodium morphogenesis	2/348	16/23328	0.023196	0.0911883	0.0654605	Cd44/Coro1c	2	Up
BP	GO:0090083	regulation of inclusion body assembly	2/348	16/23328	0.023196	0.0911883	0.0654605	Apoe/Clu	2	Up
BP	GO:0090136	epithelial cell-cell adhesion	2/348	16/23328	0.023196	0.0911883	0.0654605	Ctnna1/Vcl	2	Up
BP	GO:0098974	postsynaptic actin cytoskeleton organization	2/348	16/23328	0.023196	0.0911883	0.0654605	Actr3/Myh10	2	Up
BP	GO:0099188	postsynaptic cytoskeleton organization	2/348	16/23328	0.023196	0.0911883	0.0654605	Actr3/Myh10	2	Up
BP	GO:1902430	negative regulation of amyloid-beta formation	2/348	16/23328	0.023196	0.0911883	0.0654605	Apoe/Clu	2	Up
BP	GO:1903779	regulation of cardiac conduction	2/348	16/23328	0.023196	0.0911883	0.0654605	Flna/Sri	2	Up
BP	GO:0002711	positive regulation of T cell mediated immunity	4/348	73/23328	0.0236879	0.0928444	0.0666494	Azgp1/H2-K1/H2-L/Tap2	4	Up
BP	GO:0045739	positive regulation of DNA repair	4/348	73/23328	0.0236879	0.0928444	0.0666494	Actr2/Pcna/Rps3/Ube2n	4	Up
BP	GO:1903793	positive regulation of anion transport	4/348	73/23328	0.0236879	0.0928444	0.0666494	Apoa1/Apoe/Dpysl2/Itgb1	4	Up
BP	GO:0002702	positive regulation of production of molecular mediator of immune response	5/348	109/23328	0.0238178	0.0929836	0.0667493	Cd74/Hpx/Mapk14/Rbp4/Rtn4	5	Up
BP	GO:0014896	muscle hypertrophy	5/348	109/23328	0.0238178	0.0929836	0.0667493	Atp2a2/Col14a1/Lmna/Sorbs2/Twf1	5	Up
BP	GO:0097756	negative regulation of blood vessel diameter	5/348	109/23328	0.0238178	0.0929836	0.0667493	Fga/Fgb/Fgg/Manf/Rhoa	5	Up
BP	GO:1900006	positive regulation of dendrite development	5/348	109/23328	0.0238178	0.0929836	0.0667493	Actr2/Actr3/Apoe/Ilk/Iqgap1	5	Up
BP	GO:0006816	calcium ion transport	12/348	420/23328	0.02462	0.0957893	0.0687634	Ahnak/Anxa6/Asph/Atp2a2/Coro1a/Dysf/F2/Gnai2/Lgals3/Rhoa/Sri/Ywhae	12	Up
BP	GO:0010639	negative regulation of organelle organization	12/348	420/23328	0.02462	0.0957893	0.0687634	Arpc2/Capn1/Coro1a/Dysf/Kank2/Lmna/Smarcb1/Sptbn1/Stmn1/Tjp1/Twf1/Vat1	12	Up
BP	GO:0017015	regulation of transforming growth factor beta receptor signaling pathway	5/348	110/23328	0.0246579	0.0957893	0.0687634	Emilin1/Fbn1/Hspa5/Smad2/Tgfb1i1	5	Up
BP	GO:0035967	cellular response to topologically incorrect protein	5/348	110/23328	0.0246579	0.0957893	0.0687634	Calr/Hspa5/Ptpn1/Tmed2/Uggt1	5	Up
BP	GO:0051283	negative regulation of sequestering of calcium ion	5/348	110/23328	0.0246579	0.0957893	0.0687634	Anxa6/Asph/Coro1a/F2/Sri	5	Up
BP	GO:2000116	regulation of cysteine-type endopeptidase activity	8/348	234/23328	0.0247262	0.0958887	0.0688348	Asph/Cd44/Cdh1/Rhoa/Robo1/Rps3/Rps6ka3/Stat1	8	Up
BP	GO:0043299	leukocyte degranulation	4/348	74/23328	0.0247565	0.0958887	0.0688348	Anxa3/Coro1a/Itgb2/Ywhaz	4	Up
BP	GO:2001021	negative regulation of response to DNA damage stimulus	4/348	74/23328	0.0247565	0.0958887	0.0688348	Cd44/Cd74/Clu/Rps3	4	Up
BP	GO:0090276	regulation of peptide hormone secretion	8/348	235/23328	0.025279	0.0976629	0.0701084	Anxa5/Fga/Fgb/Fgg/Nucb2/Pck2/Rbp4/Sri	8	Up
BP	GO:0061025	membrane fusion	6/348	150/23328	0.0252815	0.0976629	0.0701084	Anxa1/Anxa2/Coro1a/Dysf/Myof/Septin8	6	Up
BP	GO:0032409	regulation of transporter activity	9/348	280/23328	0.0253136	0.0976629	0.0701084	Agrn/Ahnak/Asph/Ctss/Dysf/Gopc/Itgb1/Sri/Ywhae	9	Up
BP	GO:0071496	cellular response to external stimulus	9/348	280/23328	0.0253136	0.0976629	0.0701084	Alb/Arhgdia/Cd68/Dsc2/Hspa5/Itga6/Kank2/Pdia3/Slc39a4	9	Up
BP	GO:0060249	anatomical structure homeostasis	12/348	422/23328	0.0254177	0.0979686	0.0703279	Ahsg/Col14a1/Coro1a/Ctss/Hnrnpd/Itgb1/Lmna/Nop10/Pcna/Plg/Rbp4/Tjp1	12	Up
BP	GO:0008630	intrinsic apoptotic signaling pathway in response to DNA damage	5/348	111/23328	0.0255169	0.0981591	0.0704646	Cd44/Cd74/Clu/Crip1/Rps3	5	Up
BP	GO:0019218	regulation of steroid metabolic process	5/348	111/23328	0.0255169	0.0981591	0.0704646	Akr1c18/Apoa1/Apoa4/Apob/Apoe	5	Up
BP	GO:0046626	regulation of insulin receptor signaling pathway	4/348	75/23328	0.0258536	0.0986066	0.0707858	Ahsg/Gnai2/Nucb2/Ptpn1	4	Up
BP	GO:1903670	regulation of sprouting angiogenesis	4/348	75/23328	0.0258536	0.0986066	0.0707858	Anxa1/Pkm/Rhoa/Tjp1	4	Up
BP	GO:0001886	endothelial cell morphogenesis	2/348	17/23328	0.0260333	0.0986066	0.0707858	Col15a1/Col18a1	2	Up
BP	GO:0010934	macrophage cytokine production	2/348	17/23328	0.0260333	0.0986066	0.0707858	Cd74/Rtn4	2	Up
BP	GO:0032105	negative regulation of response to extracellular stimulus	2/348	17/23328	0.0260333	0.0986066	0.0707858	Kank2/Nucb2	2	Up
BP	GO:0032108	negative regulation of response to nutrient levels	2/348	17/23328	0.0260333	0.0986066	0.0707858	Kank2/Nucb2	2	Up
BP	GO:0036035	osteoclast development	2/348	17/23328	0.0260333	0.0986066	0.0707858	Anxa2/Fbn1	2	Up
BP	GO:0036120	cellular response to platelet-derived growth factor stimulus	2/348	17/23328	0.0260333	0.0986066	0.0707858	Arpc2/Iqgap1	2	Up
BP	GO:0036124	histone H3-K9 trimethylation	2/348	17/23328	0.0260333	0.0986066	0.0707858	Lmna/Smarcb1	2	Up
BP	GO:0044794	positive regulation by host of viral process	2/348	17/23328	0.0260333	0.0986066	0.0707858	Apoe/Ppib	2	Up
BP	GO:0045198	establishment of epithelial cell apical/basal polarity	2/348	17/23328	0.0260333	0.0986066	0.0707858	Msn/Rhoa	2	Up
BP	GO:0071428	rRNA-containing ribonucleoprotein complex export from nucleus	2/348	17/23328	0.0260333	0.0986066	0.0707858	Ran/Rrs1	2	Up
BP	GO:0098760	response to interleukin-7	2/348	17/23328	0.0260333	0.0986066	0.0707858	P4hb/Pdia3	2	Up
BP	GO:0098761	cellular response to interleukin-7	2/348	17/23328	0.0260333	0.0986066	0.0707858	P4hb/Pdia3	2	Up
BP	GO:1900119	positive regulation of execution phase of apoptosis	2/348	17/23328	0.0260333	0.0986066	0.0707858	Ptgis/Rps3	2	Up
BP	GO:1900221	regulation of amyloid-beta clearance	2/348	17/23328	0.0260333	0.0986066	0.0707858	Apoe/Clu	2	Up
BP	GO:1903792	negative regulation of anion transport	3/348	43/23328	0.0261685	0.0990235	0.0710851	Apoe/Gopc/Il1rn	3	Up
BP	GO:0051282	regulation of sequestering of calcium ion	5/348	112/23328	0.0263948	0.0996885	0.0715625	Anxa6/Asph/Coro1a/F2/Sri	5	Up
BP	GO:1903844	regulation of cellular response to transforming growth factor beta stimulus	5/348	112/23328	0.0263948	0.0996885	0.0715625	Emilin1/Fbn1/Hspa5/Smad2/Tgfb1i1	5	Up
BP	GO:0090288	negative regulation of cellular response to growth factor stimulus	6/348	152/23328	0.0267526	0.100943	0.072463	Dcn/Emilin1/Fbn1/Hspa5/Ptpn1/Tgfb1i1	6	Up
BP	GO:0051208	sequestering of calcium ion	5/348	113/23328	0.0272918	0.102879	0.0738529	Anxa6/Asph/Coro1a/F2/Sri	5	Up
BP	GO:0006040	amino sugar metabolic process	3/348	44/23328	0.0277811	0.104126	0.0747483	Pgm3/St6gal1/Uap1l1	3	Up
BP	GO:0006890	retrograde vesicle-mediated transport, Golgi to endoplasmic reticulum	3/348	44/23328	0.0277811	0.104126	0.0747483	Arcn1/Rab6a/Scyl1	3	Up
BP	GO:0043114	regulation of vascular permeability	3/348	44/23328	0.0277811	0.104126	0.0747483	Apoe/Capn1/Tjp1	3	Up
BP	GO:0050919	negative chemotaxis	3/348	44/23328	0.0277811	0.104126	0.0747483	Apoa1/Rhoa/Robo1	3	Up
BP	GO:0097237	cellular response to toxic substance	3/348	44/23328	0.0277811	0.104126	0.0747483	Apoa4/Fbln5/Gstm5	3	Up
BP	GO:1903672	positive regulation of sprouting angiogenesis	3/348	44/23328	0.0277811	0.104126	0.0747483	Anxa1/Pkm/Tjp1	3	Up
BP	GO:0033143	regulation of intracellular steroid hormone receptor signaling pathway	4/348	77/23328	0.0281346	0.105319	0.0756047	Calr/Kank2/Rhoa/Ufsp2	4	Up
BP	GO:0043491	protein kinase B signaling	7/348	196/23328	0.0281528	0.105319	0.0756047	Akr1c18/Cpne1/F10/Hcls1/Ilk/Itgb1/Rtn4	7	Up
BP	GO:0046942	carboxylic acid transport	10/348	333/23328	0.0286067	0.106916	0.0767508	Anxa1/Apoe/Dpysl2/Fabp4/Fabp5/Il1rn/Itgb1/Psap/Rbp4/Septin2	10	Up
BP	GO:0030278	regulation of ossification	8/348	241/23328	0.0287787	0.107279	0.0770117	Ahsg/Cdk6/Clic1/Ilk/Isg15/Lmna/Mapk14/Pdlim7	8	Up
BP	GO:0002822	regulation of adaptive immune response based on somatic recombination of immune receptors built from immunoglobulin superfamily domains	7/348	197/23328	0.0288322	0.107279	0.0770117	Anxa1/Azgp1/C3/H2-K1/H2-L/Hpx/Tap2	7	Up
BP	GO:0050773	regulation of dendrite development	7/348	197/23328	0.0288322	0.107279	0.0770117	Actr2/Actr3/Apoe/Ilk/Iqgap1/Rhoa/Robo1	7	Up
BP	GO:0002283	neutrophil activation involved in immune response	2/348	18/23328	0.0290033	0.107279	0.0770117	Anxa3/Itgb2	2	Up
BP	GO:0009299	mRNA transcription	2/348	18/23328	0.0290033	0.107279	0.0770117	Flna/Hnrnpd	2	Up
BP	GO:0030011	maintenance of cell polarity	2/348	18/23328	0.0290033	0.107279	0.0770117	Pdlim1/Wdr1	2	Up
BP	GO:0036119	response to platelet-derived growth factor	2/348	18/23328	0.0290033	0.107279	0.0770117	Arpc2/Iqgap1	2	Up
BP	GO:0044241	lipid digestion	2/348	18/23328	0.0290033	0.107279	0.0770117	Apoa1/Apoa4	2	Up
BP	GO:0097320	plasma membrane tubulation	2/348	18/23328	0.0290033	0.107279	0.0770117	Ehd2/Pacsin2	2	Up
BP	GO:0098856	intestinal lipid absorption	2/348	18/23328	0.0290033	0.107279	0.0770117	Apoa1/Apoa4	2	Up
BP	GO:1905244	regulation of modification of synaptic structure	2/348	18/23328	0.0290033	0.107279	0.0770117	Myh10/Rhoa	2	Up
BP	GO:0001776	leukocyte homeostasis	5/348	115/23328	0.0291434	0.107495	0.0771667	Anxa1/Cd44/Cd74/Cfh/Coro1a	5	Up
BP	GO:0006888	endoplasmic reticulum to Golgi vesicle-mediated transport	5/348	115/23328	0.0291434	0.107495	0.0771667	Arcn1/Nrbp1/Tmed10/Tmed2/Tmed7	5	Up
BP	GO:0019751	polyol metabolic process	5/348	115/23328	0.0291434	0.107495	0.0771667	Dysf/Inpp1/Isyna1/Myof/Pck2	5	Up
BP	GO:0008625	extrinsic apoptotic signaling pathway via death domain receptors	4/348	78/23328	0.0293186	0.107939	0.0774855	Fga/Fgb/Fgg/Lgals3	4	Up
BP	GO:0019229	regulation of vasoconstriction	4/348	78/23328	0.0293186	0.107939	0.0774855	Fga/Fgb/Fgg/Rhoa	4	Up
BP	GO:0001937	negative regulation of endothelial cell proliferation	3/348	45/23328	0.0294455	0.108104	0.0776036	Apoe/Apoh/Stat1	3	Up
BP	GO:0001961	positive regulation of cytokine-mediated signaling pathway	3/348	45/23328	0.0294455	0.108104	0.0776036	Cd74/Cpne1/Hpx	3	Up
BP	GO:0050856	regulation of T cell receptor signaling pathway	3/348	45/23328	0.0294455	0.108104	0.0776036	Ezr/Lgals3/Rps3	3	Up
BP	GO:0030307	positive regulation of cell growth	7/348	198/23328	0.0295227	0.108286	0.0777346	Apoe/Exosc4/F2/Fn1/Ilk/Rhoa/Rtn4	7	Up
BP	GO:0002449	lymphocyte mediated immunity	12/348	432/23328	0.0296924	0.108808	0.0781087	Apcs/Azgp1/C3/C4b/Cd74/Cfi/Coro1a/H2-K1/H2-L/Hpx/Serping1/Tap2	12	Up
BP	GO:0034764	positive regulation of transmembrane transport	8/348	243/23328	0.030016	0.109886	0.0788832	Asph/C3/Ctss/F2/Flna/Itgb1/Mapk14/Sri	8	Up
BP	GO:0002792	negative regulation of peptide secretion	5/348	116/23328	0.0300982	0.109886	0.0788832	Anxa1/Anxa5/Apoe/Cd74/Nucb2	5	Up
BP	GO:0009636	response to toxic substance	5/348	116/23328	0.0300982	0.109886	0.0788832	Apoa4/Fbln5/Gstm5/Lcn2/Mt2	5	Up
BP	GO:0051952	regulation of amine transport	5/348	116/23328	0.0300982	0.109886	0.0788832	Dpysl2/Il1rn/Itgb1/Rtn4/Septin2	5	Up
BP	GO:0051279	regulation of release of sequestered calcium ion into cytosol	4/348	79/23328	0.0305317	0.111366	0.0799452	Asph/Coro1a/F2/Sri	4	Up
BP	GO:0021543	pallium development	6/348	157/23328	0.0306755	0.11171	0.0801924	Mboat7/Rhoa/Robo1/Rtn4/Uba6/Ywhae	6	Up
BP	GO:0015849	organic acid transport	10/348	337/23328	0.0306828	0.11171	0.0801924	Anxa1/Apoe/Dpysl2/Fabp4/Fabp5/Il1rn/Itgb1/Psap/Rbp4/Septin2	10	Up
BP	GO:0050870	positive regulation of T cell activation	7/348	200/23328	0.0309368	0.112531	0.0807818	Anxa1/Cd74/Coro1a/Flot2/Lgals1/Rhoa/Rps3	7	Up
BP	GO:1905269	positive regulation of chromatin organization	5/348	117/23328	0.0310726	0.112828	0.0809949	Lmna/Paf1/Sart3/Smarcb1/Ube2n	5	Up
BP	GO:0030835	negative regulation of actin filament depolymerization	3/348	46/23328	0.0311615	0.112828	0.0809949	Arpc2/Sptbn1/Twf1	3	Up
BP	GO:0031952	regulation of protein autophosphorylation	3/348	46/23328	0.0311615	0.112828	0.0809949	Gpnmb/Iqgap1/Mvp	3	Up
BP	GO:0071384	cellular response to corticosteroid stimulus	3/348	46/23328	0.0311615	0.112828	0.0809949	Akr1c18/Anxa1/Pck2	3	Up
BP	GO:1905521	regulation of macrophage migration	3/348	46/23328	0.0311615	0.112828	0.0809949	Emilin1/Mapk14/Rtn4	3	Up
BP	GO:1901880	negative regulation of protein depolymerization	4/348	80/23328	0.031774	0.114444	0.0821548	Arpc2/Dysf/Sptbn1/Twf1	4	Up
BP	GO:0044262	cellular carbohydrate metabolic process	9/348	292/23328	0.0319045	0.114444	0.0821548	Dysf/Fgl1/Inpp1/Isyna1/Myof/Pck2/Pgd/Pygb/Rpe	9	Up
BP	GO:0060419	heart growth	5/348	118/23328	0.0320665	0.114444	0.0821548	Col14a1/Mapk14/Prkar1a/Rbp4/Sorbs2	5	Up
BP	GO:1904019	epithelial cell apoptotic process	5/348	118/23328	0.0320665	0.114444	0.0821548	Akr1c18/Col18a1/Fga/Fgb/Fgg	5	Up
BP	GO:2000177	regulation of neural precursor cell proliferation	5/348	118/23328	0.0320665	0.114444	0.0821548	Ctnna1/Flna/Gnai2/Ilk/Rhoa	5	Up
BP	GO:0002922	positive regulation of humoral immune response	2/348	19/23328	0.0321012	0.114444	0.0821548	C3/Hpx	2	Up
BP	GO:0003180	aortic valve morphogenesis	2/348	19/23328	0.0321012	0.114444	0.0821548	Emilin1/Robo1	2	Up
BP	GO:0010544	negative regulation of platelet activation	2/348	19/23328	0.0321012	0.114444	0.0821548	Apoe/Fgg	2	Up
BP	GO:0020027	hemoglobin metabolic process	2/348	19/23328	0.0321012	0.114444	0.0821548	Hpx/Snx3	2	Up
BP	GO:0035020	regulation of Rac protein signal transduction	2/348	19/23328	0.0321012	0.114444	0.0821548	Arhgap17/Rtn4	2	Up
BP	GO:0045540	regulation of cholesterol biosynthetic process	2/348	19/23328	0.0321012	0.114444	0.0821548	Apob/Apoe	2	Up
BP	GO:0051238	sequestering of metal ion	2/348	19/23328	0.0321012	0.114444	0.0821548	Lcn2/Slc30a7	2	Up
BP	GO:0055003	cardiac myofibril assembly	2/348	19/23328	0.0321012	0.114444	0.0821548	Actc1/Myh10	2	Up
BP	GO:0061081	positive regulation of myeloid leukocyte cytokine production involved in immune response	2/348	19/23328	0.0321012	0.114444	0.0821548	Cd74/Rtn4	2	Up
BP	GO:0106118	regulation of sterol biosynthetic process	2/348	19/23328	0.0321012	0.114444	0.0821548	Apob/Apoe	2	Up
BP	GO:1902236	negative regulation of endoplasmic reticulum stress-induced intrinsic apoptotic signaling pathway	2/348	19/23328	0.0321012	0.114444	0.0821548	Ptpn1/Txndc12	2	Up
BP	GO:2000251	positive regulation of actin cytoskeleton reorganization	2/348	19/23328	0.0321012	0.114444	0.0821548	Actr3/Arpc2	2	Up
BP	GO:0002700	regulation of production of molecular mediator of immune response	6/348	159/23328	0.0323446	0.115103	0.0826283	Apoa1/Cd74/Hpx/Mapk14/Rbp4/Rtn4	6	Up
BP	GO:0009266	response to temperature stimulus	6/348	159/23328	0.0323446	0.115103	0.0826283	Aldh18a1/Lxn/Myof/Rbm3/Tgfb1i1/Ywhae	6	Up
BP	GO:0006006	glucose metabolic process	7/348	202/23328	0.0323958	0.115182	0.0826846	Fabp5/Fbn1/Fgl1/Mapk14/Pck2/Pkm/Rbp4	7	Up
BP	GO:0090092	regulation of transmembrane receptor protein serine/threonine kinase signaling pathway	8/348	247/23328	0.0325996	0.115802	0.0831297	Emilin1/Fbn1/Hspa5/Ilk/Rbpms/Smad2/Sptbn1/Tgfb1i1	8	Up
BP	GO:0001941	postsynaptic membrane organization	3/348	47/23328	0.0329289	0.116447	0.0835929	Agrn/Apoe/Sorbs2	3	Up
BP	GO:0043277	apoptotic cell clearance	3/348	47/23328	0.0329289	0.116447	0.0835929	Anxa1/C3/Tgm2	3	Up
BP	GO:0045581	negative regulation of T cell differentiation	3/348	47/23328	0.0329289	0.116447	0.0835929	Anxa1/Cd44/Cd74	3	Up
BP	GO:0046460	neutral lipid biosynthetic process	3/348	47/23328	0.0329289	0.116447	0.0835929	Apoc3/C3/Pck2	3	Up
BP	GO:0046463	acylglycerol biosynthetic process	3/348	47/23328	0.0329289	0.116447	0.0835929	Apoc3/C3/Pck2	3	Up
BP	GO:0009743	response to carbohydrate	7/348	203/23328	0.0331423	0.117097	0.0840592	Apob/Apoc3/Pck2/Rab11b/Smad2/Smarcb1/Sri	7	Up
BP	GO:0010001	glial cell differentiation	8/348	249/23328	0.0339466	0.119831	0.0860221	Actr3/Clu/F2/Ilk/Rhoa/Rtn4/Vim/Wdr1	8	Up
BP	GO:0001912	positive regulation of leukocyte mediated cytotoxicity	4/348	82/23328	0.0343467	0.121027	0.0868804	Azgp1/H2-K1/H2-L/Tap2	4	Up
BP	GO:0032370	positive regulation of lipid transport	4/348	82/23328	0.0343467	0.121027	0.0868804	Anxa2/Apoa1/Apoe/Nucb2	4	Up
BP	GO:0045862	positive regulation of proteolysis	10/348	344/23328	0.0345682	0.121699	0.0873626	Apoe/Asph/Clu/Mapk14/Myh9/Rhoa/Robo1/Rps3/Sart3/Stat1	10	Up
BP	GO:0010883	regulation of lipid storage	3/348	48/23328	0.0347475	0.122003	0.0875811	Apob/C3/Plin3	3	Up
BP	GO:0050798	activated T cell proliferation	3/348	48/23328	0.0347475	0.122003	0.0875811	Itgb2/Prkar1a/Rps3	3	Up
BP	GO:1902622	regulation of neutrophil migration	3/348	48/23328	0.0347475	0.122003	0.0875811	Cd74/Dysf/Rtn4	3	Up
BP	GO:0015837	amine transport	5/348	121/23328	0.0351666	0.12274	0.0881102	Dpysl2/Il1rn/Itgb1/Rtn4/Septin2	5	Up
BP	GO:1901136	carbohydrate derivative catabolic process	5/348	121/23328	0.0351666	0.12274	0.0881102	Cd44/Ctsl/Edem3/Psap/Samhd1	5	Up
BP	GO:0001503	ossification	11/348	394/23328	0.0352938	0.12274	0.0881102	Ahsg/Cdk6/Clic1/Fhl2/Hspg2/Ilk/Isg15/Lmna/Mapk14/Pdlim7/Rhoa	11	Up
BP	GO:0010763	positive regulation of fibroblast migration	2/348	20/23328	0.0353227	0.12274	0.0881102	Actr3/Itgb1	2	Up
BP	GO:0010875	positive regulation of cholesterol efflux	2/348	20/23328	0.0353227	0.12274	0.0881102	Apoa1/Apoe	2	Up
BP	GO:0021535	cell migration in hindbrain	2/348	20/23328	0.0353227	0.12274	0.0881102	Flna/Itgb1	2	Up
BP	GO:0030852	regulation of granulocyte differentiation	2/348	20/23328	0.0353227	0.12274	0.0881102	Hcls1/Rbp1	2	Up
BP	GO:0032495	response to muramyl dipeptide	2/348	20/23328	0.0353227	0.12274	0.0881102	Mapk14/Vim	2	Up
BP	GO:0033033	negative regulation of myeloid cell apoptotic process	2/348	20/23328	0.0353227	0.12274	0.0881102	Apoh/St6gal1	2	Up
BP	GO:0033599	regulation of mammary gland epithelial cell proliferation	2/348	20/23328	0.0353227	0.12274	0.0881102	Robo1/Rtn4	2	Up
BP	GO:0045649	regulation of macrophage differentiation	2/348	20/23328	0.0353227	0.12274	0.0881102	Hcls1/Pf4	2	Up
BP	GO:0007568	aging	8/348	251/23328	0.0353309	0.12274	0.0881102	Apoe/Calr/Cd68/Cdk6/Cfh/Ilk/Lmna/Mapk14	8	Up
BP	GO:0001738	morphogenesis of a polarized epithelium	4/348	83/23328	0.0356771	0.123725	0.0888171	Actg1/Msn/Rhoa/Wdr1	4	Up
BP	GO:0002532	production of molecular mediator involved in inflammatory response	4/348	83/23328	0.0356771	0.123725	0.0888171	F2/Mapk14/Pld4/Ywhaz	4	Up
BP	GO:0002460	adaptive immune response based on somatic recombination of immune receptors built from immunoglobulin superfamily domains	12/348	445/23328	0.0359969	0.124724	0.0895345	Anxa1/Apcs/Azgp1/C3/C4b/Cd74/Cfi/H2-K1/H2-L/Hpx/Serping1/Tap2	12	Up
BP	GO:0006469	negative regulation of protein kinase activity	7/348	207/23328	0.0362426	0.125465	0.0900665	Apoe/Coro1c/Fabp4/Ilk/Mvp/Prkar1a/Ptpn1	7	Up
BP	GO:0031331	positive regulation of cellular catabolic process	11/348	396/23328	0.0363974	0.12589	0.0903716	Apoa1/Apoa4/Apoe/Apoh/Clu/Cnot7/Dcn/Ezr/Hnrnpd/Msn/Ptpn1	11	Up
BP	GO:0034249	negative regulation of cellular amide metabolic process	6/348	164/23328	0.0367721	0.127075	0.0912222	Apoe/Calr/Clu/Cnot7/Hnrnpd/Rps3	6	Up
BP	GO:0050766	positive regulation of phagocytosis	4/348	84/23328	0.037037	0.127655	0.0916384	Ahsg/Apoa1/C3/Calr	4	Up
BP	GO:0051384	response to glucocorticoid	4/348	84/23328	0.037037	0.127655	0.0916384	Anxa1/Bche/Il1rn/Pck2	4	Up
BP	GO:0070830	bicellular tight junction assembly	4/348	84/23328	0.037037	0.127655	0.0916384	Actn4/Cdh1/Itgb1/Tjp1	4	Up
BP	GO:0008286	insulin receptor signaling pathway	5/348	123/23328	0.0373327	0.128561	0.0922892	Ahsg/Gnai2/Nucb2/Ptpn1/Srsf3	5	Up
BP	GO:0017157	regulation of exocytosis	8/348	254/23328	0.0374783	0.12895	0.0925683	Anxa1/Atp2a2/Fga/Fgb/Fgg/Gnai2/Itgb2/Septin2	8	Up
BP	GO:0019730	antimicrobial humoral response	6/348	165/23328	0.0377019	0.129607	0.0930395	F2/Fga/Fgb/Hrg/Lgals3/Pf4	6	Up
BP	GO:0043281	regulation of cysteine-type endopeptidase activity involved in apoptotic process	7/348	209/23328	0.0378623	0.130045	0.0933539	Cd44/Cdh1/Rhoa/Robo1/Rps3/Rps6ka3/Stat1	7	Up
BP	GO:0002718	regulation of cytokine production involved in immune response	4/348	85/23328	0.0384264	0.130971	0.0940187	Apoa1/Cd74/Mapk14/Rtn4	4	Up
BP	GO:0006835	dicarboxylic acid transport	4/348	85/23328	0.0384264	0.130971	0.0940187	Dpysl2/Il1rn/Itgb1/Septin2	4	Up
BP	GO:0014910	regulation of smooth muscle cell migration	4/348	85/23328	0.0384264	0.130971	0.0940187	Arpc2/Fga/Ilk/Iqgap1	4	Up
BP	GO:0043648	dicarboxylic acid metabolic process	4/348	85/23328	0.0384264	0.130971	0.0940187	Adss/Aldh18a1/Mthfd1l/Pck2	4	Up
BP	GO:0002762	negative regulation of myeloid leukocyte differentiation	3/348	50/23328	0.0385372	0.130971	0.0940187	Apcs/Cdk6/Fbn1	3	Up
BP	GO:0008038	neuron recognition	3/348	50/23328	0.0385372	0.130971	0.0940187	Robo1/Rtn4/Ywhaz	3	Up
BP	GO:0034332	adherens junction organization	3/348	50/23328	0.0385372	0.130971	0.0940187	Cdh1/Tjp1/Vcl	3	Up
BP	GO:0046128	purine ribonucleoside metabolic process	3/348	50/23328	0.0385372	0.130971	0.0940187	Mtap/Ran/Rhoa	3	Up
BP	GO:0002363	alpha-beta T cell lineage commitment	2/348	21/23328	0.0386634	0.130971	0.0940187	Ctsl/Rhoa	2	Up
BP	GO:0002495	antigen processing and presentation of peptide antigen via MHC class II	2/348	21/23328	0.0386634	0.130971	0.0940187	Cd74/Ctss	2	Up
BP	GO:0010447	response to acidic pH	2/348	21/23328	0.0386634	0.130971	0.0940187	Ctss/Rab11b	2	Up
BP	GO:0019430	removal of superoxide radicals	2/348	21/23328	0.0386634	0.130971	0.0940187	Apoa4/Fbln5	2	Up
BP	GO:0035089	establishment of apical/basal cell polarity	2/348	21/23328	0.0386634	0.130971	0.0940187	Msn/Rhoa	2	Up
BP	GO:0060333	interferon-gamma-mediated signaling pathway	2/348	21/23328	0.0386634	0.130971	0.0940187	Hpx/Stat1	2	Up
BP	GO:1902004	positive regulation of amyloid-beta formation	2/348	21/23328	0.0386634	0.130971	0.0940187	Apoe/Clu	2	Up
BP	GO:1902254	negative regulation of intrinsic apoptotic signaling pathway by p53 class mediator	2/348	21/23328	0.0386634	0.130971	0.0940187	Cd44/Cd74	2	Up
BP	GO:0046883	regulation of hormone secretion	9/348	303/23328	0.0389176	0.131719	0.0945556	Anxa1/Anxa5/Fga/Fgb/Fgg/Nucb2/Pck2/Rbp4/Sri	9	Up
BP	GO:0042180	cellular ketone metabolic process	7/348	211/23328	0.0395289	0.133673	0.0959584	Akr1c18/Anxa1/Apoa1/Apoa4/Cd74/Fabp5/Nucb2	7	Up
BP	GO:1902414	protein localization to cell junction	5/348	125/23328	0.039579	0.133705	0.0959816	Actg1/Actn4/Flna/Tjp1/Vcl	5	Up
BP	GO:0051100	negative regulation of binding	6/348	167/23328	0.0396062	0.133705	0.0959816	Atp2a2/Btaf1/Cpne1/Dysf/Sri/Stmn1	6	Up
BP	GO:0032456	endocytic recycling	3/348	51/23328	0.0405078	0.136515	0.0979985	Ehd2/Rab11b/Snx3	3	Up
BP	GO:0060760	positive regulation of response to cytokine stimulus	3/348	51/23328	0.0405078	0.136515	0.0979985	Cd74/Cpne1/Hpx	3	Up
BP	GO:0031341	regulation of cell killing	5/348	126/23328	0.0407323	0.137154	0.0984576	Azgp1/Cfh/H2-K1/H2-L/Tap2	5	Up
BP	GO:0006417	regulation of translation	10/348	355/23328	0.0413478	0.139108	0.0998601	Calr/Cnot7/Dnajc1/Hnrnpd/Khdrbs1/Pkm/Rbm3/Rps3/Tmed2/Vim	10	Up
BP	GO:0007179	transforming growth factor beta receptor signaling pathway	6/348	169/23328	0.0415706	0.139738	0.100313	Emilin1/Fbn1/Hspa5/Lpxn/Smad2/Tgfb1i1	6	Up
BP	GO:0060996	dendritic spine development	5/348	127/23328	0.0419059	0.139912	0.100437	Actr2/Actr3/Apoe/Septin7/Uba6	5	Up
BP	GO:0001818	negative regulation of cytokine production	8/348	260/23328	0.0420323	0.139912	0.100437	Anxa1/Anxa4/Apoa1/Ezr/F2/Gpnmb/Prg4/Sars	8	Up
BP	GO:0051091	positive regulation of DNA-binding transcription factor activity	8/348	260/23328	0.0420323	0.139912	0.100437	Anxa3/Clu/Flot2/Hcls1/Itgb2/Rps3/Smarcb1/Ube2n	8	Up
BP	GO:0002504	antigen processing and presentation of peptide or polysaccharide antigen via MHC class II	2/348	22/23328	0.0421191	0.139912	0.100437	Cd74/Ctss	2	Up
BP	GO:0006516	glycoprotein catabolic process	2/348	22/23328	0.0421191	0.139912	0.100437	Ctsl/Edem3	2	Up
BP	GO:0008356	asymmetric cell division	2/348	22/23328	0.0421191	0.139912	0.100437	Actr2/Actr3	2	Up
BP	GO:0010666	positive regulation of cardiac muscle cell apoptotic process	2/348	22/23328	0.0421191	0.139912	0.100437	Capn1/Capn2	2	Up
BP	GO:0015813	L-glutamate transmembrane transport	2/348	22/23328	0.0421191	0.139912	0.100437	Itgb1/Septin2	2	Up
BP	GO:0019674	NAD metabolic process	2/348	22/23328	0.0421191	0.139912	0.100437	Nqo1/Pck2	2	Up
BP	GO:0046597	negative regulation of viral entry into host cell	2/348	22/23328	0.0421191	0.139912	0.100437	Apcs/Snx3	2	Up
BP	GO:0050860	negative regulation of T cell receptor signaling pathway	2/348	22/23328	0.0421191	0.139912	0.100437	Ezr/Lgals3	2	Up
BP	GO:0051873	killing by host of symbiont cells	2/348	22/23328	0.0421191	0.139912	0.100437	F2/Pf4	2	Up
BP	GO:1901223	negative regulation of NIK/NF-kappaB signaling	2/348	22/23328	0.0421191	0.139912	0.100437	Capn1/Cpne1	2	Up
BP	GO:2000353	positive regulation of endothelial cell apoptotic process	2/348	22/23328	0.0421191	0.139912	0.100437	Akr1c18/Col18a1	2	Up
BP	GO:0001974	blood vessel remodeling	3/348	52/23328	0.0425283	0.140915	0.101158	Flna/Hrg/Tgm2	3	Up
BP	GO:1900015	regulation of cytokine production involved in inflammatory response	3/348	52/23328	0.0425283	0.140915	0.101158	F2/Mapk14/Pld4	3	Up
BP	GO:1904036	negative regulation of epithelial cell apoptotic process	3/348	52/23328	0.0425283	0.140915	0.101158	Fga/Fgb/Fgg	3	Up
BP	GO:0009144	purine nucleoside triphosphate metabolic process	4/348	88/23328	0.0427717	0.141247	0.101396	Pkm/Ran/Rhoa/Samhd1	4	Up
BP	GO:0034620	cellular response to unfolded protein	4/348	88/23328	0.0427717	0.141247	0.101396	Calr/Hspa5/Ptpn1/Tmed2	4	Up
BP	GO:0046683	response to organophosphorus	4/348	88/23328	0.0427717	0.141247	0.101396	Asph/Ezr/Hsp90b1/Stat1	4	Up
BP	GO:1904063	negative regulation of cation transmembrane transport	4/348	88/23328	0.0427717	0.141247	0.101396	Agrn/Dysf/Sri/Ywhae	4	Up
BP	GO:0045727	positive regulation of translation	5/348	128/23328	0.0430997	0.142092	0.102002	Hnrnpd/Khdrbs1/Pkm/Rbm3/Vim	5	Up
BP	GO:0061013	regulation of mRNA catabolic process	5/348	128/23328	0.0430997	0.142092	0.102002	Cnot7/Fus/Hnrnpd/Hnrnpm/Vim	5	Up
BP	GO:0008202	steroid metabolic process	9/348	309/23328	0.0431542	0.142153	0.102046	Akr1c18/Apoa1/Apoa4/Apob/Apoc1/Apoc3/Apoe/Fgl1/Gc	9	Up
BP	GO:0062012	regulation of small molecule metabolic process	10/348	358/23328	0.0433444	0.14266	0.10241	Akr1c18/Anxa1/Apoa1/Apoa4/Apob/Apoe/Cd74/Fabp5/Fgl1/Nucb2	10	Up
BP	GO:0010952	positive regulation of peptidase activity	6/348	171/23328	0.0435954	0.143247	0.102832	Asph/Mapk14/Rhoa/Robo1/Rps3/Stat1	6	Up
BP	GO:0030902	hindbrain development	6/348	171/23328	0.0435954	0.143247	0.102832	Arcn1/Flna/Hspa5/Itgb1/Myh10/Psap	6	Up
BP	GO:0071674	mononuclear cell migration	4/348	89/23328	0.0442792	0.145373	0.104358	Anxa1/Lgals3/Mapk14/Plg	4	Up
BP	GO:0030850	prostate gland development	3/348	53/23328	0.0445986	0.146057	0.104848	Anxa1/Cd44/Psap	3	Up
BP	GO:0050435	amyloid-beta metabolic process	3/348	53/23328	0.0445986	0.146057	0.104848	Apoe/Clu/Tmed10	3	Up
BP	GO:0061383	trabecula morphogenesis	3/348	53/23328	0.0445986	0.146057	0.104848	Fhl2/Rbp4/Rhoa	3	Up
BP	GO:0042177	negative regulation of protein catabolic process	5/348	130/23328	0.0455482	0.147533	0.105908	Anxa2/Ctsa/Dysf/Flna/Snx3	5	Up
BP	GO:0050852	T cell receptor signaling pathway	5/348	130/23328	0.0455482	0.147533	0.105908	Ezr/Khdrbs1/Lgals3/Rps3/Ube2n	5	Up
BP	GO:0006397	mRNA processing	12/348	462/23328	0.0456028	0.147533	0.105908	Hnrnpa3/Hnrnpf/Hnrnpm/Khdrbs1/Lgals3/Paf1/Rbm3/Sart3/Snrpd3/Srsf1/Srsf2/Srsf3	12	Up
BP	GO:0003176	aortic valve development	2/348	23/23328	0.0456856	0.147533	0.105908	Emilin1/Robo1	2	Up
BP	GO:0010663	positive regulation of striated muscle cell apoptotic process	2/348	23/23328	0.0456856	0.147533	0.105908	Capn1/Capn2	2	Up
BP	GO:0010743	regulation of macrophage derived foam cell differentiation	2/348	23/23328	0.0456856	0.147533	0.105908	Apob/Pf4	2	Up
BP	GO:0010866	regulation of triglyceride biosynthetic process	2/348	23/23328	0.0456856	0.147533	0.105908	Apoc3/C3	2	Up
BP	GO:0032930	positive regulation of superoxide anion generation	2/348	23/23328	0.0456856	0.147533	0.105908	Gnai2/Itgb2	2	Up
BP	GO:0042537	benzene-containing compound metabolic process	2/348	23/23328	0.0456856	0.147533	0.105908	Gstm4/Gstm5	2	Up
BP	GO:0042572	retinol metabolic process	2/348	23/23328	0.0456856	0.147533	0.105908	Rbp1/Rbp4	2	Up
BP	GO:0051156	glucose 6-phosphate metabolic process	2/348	23/23328	0.0456856	0.147533	0.105908	Pgd/Rpe	2	Up
BP	GO:0061162	establishment of monopolar cell polarity	2/348	23/23328	0.0456856	0.147533	0.105908	Msn/Rhoa	2	Up
BP	GO:0071276	cellular response to cadmium ion	2/348	23/23328	0.0456856	0.147533	0.105908	Akr1c18/Mt2	2	Up
BP	GO:0071450	cellular response to oxygen radical	2/348	23/23328	0.0456856	0.147533	0.105908	Apoa4/Fbln5	2	Up
BP	GO:0071451	cellular response to superoxide	2/348	23/23328	0.0456856	0.147533	0.105908	Apoa4/Fbln5	2	Up
BP	GO:0097062	dendritic spine maintenance	2/348	23/23328	0.0456856	0.147533	0.105908	Apoe/Cttn	2	Up
BP	GO:1901626	regulation of postsynaptic membrane organization	2/348	23/23328	0.0456856	0.147533	0.105908	Apoe/Sorbs2	2	Up
BP	GO:0043242	negative regulation of protein-containing complex disassembly	4/348	90/23328	0.0458162	0.147713	0.106038	Arpc2/Dysf/Sptbn1/Twf1	4	Up
BP	GO:1900076	regulation of cellular response to insulin stimulus	4/348	90/23328	0.0458162	0.147713	0.106038	Ahsg/Gnai2/Nucb2/Ptpn1	4	Up
BP	GO:0015711	organic anion transport	12/348	463/23328	0.046218	0.148887	0.10688	Anxa1/Apoa1/Apoa4/Apoe/Dpysl2/Fabp4/Fabp5/Il1rn/Itgb1/Psap/Rbp4/Septin2	12	Up
BP	GO:0042278	purine nucleoside metabolic process	3/348	54/23328	0.0467182	0.150099	0.107751	Mtap/Ran/Rhoa	3	Up
BP	GO:0042743	hydrogen peroxide metabolic process	3/348	54/23328	0.0467182	0.150099	0.107751	Apoa4/Hp/Prdx4	3	Up
BP	GO:0051954	positive regulation of amine transport	3/348	54/23328	0.0467182	0.150099	0.107751	Dpysl2/Itgb1/Rtn4	3	Up
BP	GO:0001890	placenta development	6/348	174/23328	0.0467467	0.150099	0.107751	Cdh1/Ctsl/Mapk14/Plg/Ptgis/Tmed2	6	Up
BP	GO:0032890	regulation of organic acid transport	4/348	91/23328	0.0473826	0.151894	0.109039	Dpysl2/Il1rn/Itgb1/Septin2	4	Up
BP	GO:1903524	positive regulation of blood circulation	4/348	91/23328	0.0473826	0.151894	0.109039	Fga/Fgb/Fgg/Rhoa	4	Up
BP	GO:0002534	cytokine production involved in inflammatory response	3/348	55/23328	0.0488867	0.155368	0.111533	F2/Mapk14/Pld4	3	Up
BP	GO:0002720	positive regulation of cytokine production involved in immune response	3/348	55/23328	0.0488867	0.155368	0.111533	Cd74/Mapk14/Rtn4	3	Up
BP	GO:0010665	regulation of cardiac muscle cell apoptotic process	3/348	55/23328	0.0488867	0.155368	0.111533	Capn1/Capn2/Ilk	3	Up
BP	GO:0045773	positive regulation of axon extension	3/348	55/23328	0.0488867	0.155368	0.111533	Apoe/Fn1/Ilk	3	Up
BP	GO:0050775	positive regulation of dendrite morphogenesis	3/348	55/23328	0.0488867	0.155368	0.111533	Actr2/Actr3/Ilk	3	Up
BP	GO:0086001	cardiac muscle cell action potential	3/348	55/23328	0.0488867	0.155368	0.111533	Atp2a2/Dsc2/Flna	3	Up
BP	GO:0007369	gastrulation	6/348	176/23328	0.0489241	0.155368	0.111533	Apoa1/Fn1/Il1rn/Paf1/Prkar1a/Smad2	6	Up
BP	GO:2001257	regulation of cation channel activity	6/348	176/23328	0.0489241	0.155368	0.111533	Ahnak/Asph/Ctss/Dysf/Itgb1/Sri	6	Up
BP	GO:0002275	myeloid cell activation involved in immune response	4/348	92/23328	0.0489785	0.155368	0.111533	Anxa3/Dysf/Itgb2/Ywhaz	4	Up
BP	GO:0014909	smooth muscle cell migration	4/348	92/23328	0.0489785	0.155368	0.111533	Arpc2/Fga/Ilk/Iqgap1	4	Up
BP	GO:0045685	regulation of glial cell differentiation	4/348	92/23328	0.0489785	0.155368	0.111533	Actr3/F2/Rtn4/Wdr1	4	Up
BP	GO:0055072	iron ion homeostasis	4/348	92/23328	0.0489785	0.155368	0.111533	Cp/Hmox2/Hpx/Lcn2	4	Up
BP	GO:0090630	activation of GTPase activity	4/348	92/23328	0.0489785	0.155368	0.111533	Coro1c/Tax1bp3/Tbc1d13/Tbc1d15	4	Up
BP	GO:0002523	leukocyte migration involved in inflammatory response	2/348	24/23328	0.0493588	0.155449	0.111591	Itgb2/Rtn4	2	Up
BP	GO:0002903	negative regulation of B cell apoptotic process	2/348	24/23328	0.0493588	0.155449	0.111591	Cd44/Cd74	2	Up
BP	GO:0030859	polarized epithelial cell differentiation	2/348	24/23328	0.0493588	0.155449	0.111591	Msn/Rhoa	2	Up
BP	GO:0031670	cellular response to nutrient	2/348	24/23328	0.0493588	0.155449	0.111591	Kank2/Pdia3	2	Up
BP	GO:0031954	positive regulation of protein autophosphorylation	2/348	24/23328	0.0493588	0.155449	0.111591	Gpnmb/Iqgap1	2	Up
BP	GO:0050765	negative regulation of phagocytosis	2/348	24/23328	0.0493588	0.155449	0.111591	Dysf/Snx3	2	Up
BP	GO:0061339	establishment or maintenance of monopolar cell polarity	2/348	24/23328	0.0493588	0.155449	0.111591	Msn/Rhoa	2	Up
BP	GO:0098869	cellular oxidant detoxification	2/348	24/23328	0.0493588	0.155449	0.111591	Apoa4/Fbln5	2	Up
BP	GO:0099623	regulation of cardiac muscle cell membrane repolarization	2/348	24/23328	0.0493588	0.155449	0.111591	Flna/Wdr1	2	Up
BP	GO:0060348	bone development	7/348	222/23328	0.0495493	0.1558	0.111843	Anxa2/Anxa6/Fbn1/Hspg2/Ppib/Rhoa/Serpinh1	7	Up
BP	GO:2001020	regulation of response to DNA damage stimulus	7/348	222/23328	0.0495493	0.1558	0.111843	Actr2/Cd44/Cd74/Clu/Pcna/Rps3/Ube2n	7	Up
CC	GO:0062023	collagen-containing extracellular matrix	52/343	385/23271	1.53149e-34	6.75389e-32	4.23982e-32	Agrn/Ahsg/Alb/Ambp/Anxa1/Anxa2/Anxa3/Anxa4/Anxa5/Anxa6/Calr/Col14a1/Col15a1/Col18a1/Cstb/Ctsl/Dcn/Emilin1/F2/Fbln5/Fbn1/Fga/Fgb/Fgg/Fgl1/Fn1/Hnrnpm/Hrg/Hspg2/Itga6/Itgb1/Itih1/Itih2/Itih3/Itih4/Kng1/Kng2/Lgals1/Lgals3/Nid1/Pf4/Pkm/Plg/S100a10/S100a11/S100a6/Serpinc1/Serping1/Serpinh1/Tgfbi/Tgm2/Vwa5a	52	Up
CC	GO:0015629	actin cytoskeleton	51/343	497/23271	4.59002e-28	1.0121e-25	6.35356e-26	Actc1/Actg1/Actn1/Actn4/Actr2/Actr3/Ahnak/Anxa1/Anxa2/Arpc1b/Arpc2/Arpc3/Arpc5l/Cald1/Cap1/Cdh1/Coro1a/Coro1c/Cotl1/Csrp1/Ctnna1/Cttn/Dpysl3/Ezr/Flna/Flnb/Flot2/Hcls1/Ilk/Iqgap1/Lcp1/Lpp/Lpxn/Myh10/Myh11/Myh9/Myl1/Myl12b/Myl6/Pdlim1/Pdlim7/Septin11/Septin2/Septin7/Sptbn1/Tax1bp3/Tpm3-rs7/Tpm4/Twf1/Vcl/Wdr1	51	Up
CC	GO:0005884	actin filament	23/343	136/23271	5.03737e-18	7.40493e-16	4.64852e-16	Actc1/Actg1/Actn1/Actr3/Anxa1/Arpc2/Arpc3/Cald1/Coro1a/Cotl1/Cttn/Dpysl3/Ezr/Flna/Hcls1/Lcp1/Pdlim1/Pdlim7/Tpm3-rs7/Tpm4/Twf1/Vcl/Wdr1	23	Up
CC	GO:0030055	cell-substrate junction	24/343	174/23271	1.21378e-16	1.19972e-14	7.53138e-15	Actn1/Actr3/Anxa6/Arpc2/Capn2/Cttn/Eppk1/Ezr/Flnb/Ilk/Iqgap1/Itga6/Itgb1/Itgb2/Lcp1/Lpp/Lpxn/Msn/Myh9/Pdlim7/Plec/Tgfb1i1/Tln1/Vcl	24	Up
CC	GO:0031252	cell leading edge	34/343	395/23271	1.36023e-16	1.19972e-14	7.53138e-15	Actn1/Actr2/Actr3/Anxa2/Arpc2/Arpc3/Cd44/Cdh1/Cdk6/Coro1a/Coro1c/Ctnna1/Cttn/Dpysl3/Dysf/Ezr/Flot2/Ilk/Iqgap1/Itgb1/Lcp1/Myh10/Myh9/P4hb/Pdlim7/Rhoa/Robo1/Rps3/S100a6/Sptbn1/Tln1/Twf1/Vim/Ywhaz	34	Up
CC	GO:0005938	cell cortex	29/343	307/23271	2.28675e-15	1.68076e-13	1.05511e-13	Actn1/Actn4/Actr2/Anxa2/Asph/Cald1/Cap1/Cdh1/Coro1a/Cotl1/Cttn/Fga/Fgb/Fgg/Flna/Flot2/Hcls1/Iqgap1/Myh10/Myh9/Rhoa/Rhoc/Septin11/Septin2/Septin7/Septin8/Sptbn1/Tpm4/Wdr1	29	Up
CC	GO:0032432	actin filament bundle	18/343	95/23271	2.7443e-15	1.72891e-13	1.08534e-13	Actn1/Actn4/Anxa2/Flna/Flnb/Ilk/Lcp1/Lpp/Myh10/Myh11/Myh9/Myl12b/Pdlim1/Pdlim7/Septin11/Septin7/Tpm4/Vcl	18	Up
CC	GO:0001725	stress fiber	17/343	86/23271	7.80188e-15	3.82292e-13	2.39988e-13	Actn1/Actn4/Anxa2/Flnb/Ilk/Lcp1/Lpp/Myh10/Myh11/Myh9/Myl12b/Pdlim1/Pdlim7/Septin11/Septin7/Tpm4/Vcl	17	Up
CC	GO:0097517	contractile actin filament bundle	17/343	86/23271	7.80188e-15	3.82292e-13	2.39988e-13	Actn1/Actn4/Anxa2/Flnb/Ilk/Lcp1/Lpp/Myh10/Myh11/Myh9/Myl12b/Pdlim1/Pdlim7/Septin11/Septin7/Tpm4/Vcl	17	Up
CC	GO:0005925	focal adhesion	21/343	161/23271	3.18887e-14	1.40629e-12	8.82814e-13	Actn1/Anxa6/Arpc2/Capn2/Cttn/Ezr/Flnb/Ilk/Iqgap1/Itgb1/Itgb2/Lcp1/Lpp/Lpxn/Msn/Myh9/Pdlim7/Plec/Tgfb1i1/Tln1/Vcl	21	Up
CC	GO:0042641	actomyosin	17/343	95/23271	4.4587e-14	1.78753e-12	1.12214e-12	Actn1/Actn4/Anxa2/Flnb/Ilk/Lcp1/Lpp/Myh10/Myh11/Myh9/Myl12b/Pdlim1/Pdlim7/Septin11/Septin7/Tpm4/Vcl	17	Up
CC	GO:0030863	cortical cytoskeleton	18/343	123/23271	2.98263e-13	1.09612e-11	6.88098e-12	Actn1/Actn4/Actr2/Cald1/Cap1/Cdh1/Coro1a/Cotl1/Cttn/Flna/Flot2/Hcls1/Iqgap1/Myh9/Septin2/Sptbn1/Tpm4/Wdr1	18	Up
CC	GO:0030864	cortical actin cytoskeleton	15/343	89/23271	3.5349e-12	1.19915e-10	7.52777e-11	Actn1/Actr2/Cald1/Cap1/Cdh1/Coro1a/Cotl1/Cttn/Flot2/Hcls1/Iqgap1/Myh9/Septin2/Sptbn1/Wdr1	15	Up
CC	GO:0034364	high-density lipoprotein particle	9/343	26/23271	7.4106e-11	2.33434e-09	1.4654e-09	Apoa1/Apoa4/Apob/Apoc1/Apoc3/Apoe/Apoh/Apom/Clu	9	Up
CC	GO:0001726	ruffle	17/343	149/23271	8.10843e-11	2.38388e-09	1.4965e-09	Actn1/Actr3/Anxa2/Arpc2/Cdk6/Cttn/Ezr/Iqgap1/Itgb1/Lcp1/Myh9/Pdlim7/Rhoa/Rps3/S100a6/Tln1/Twf1	17	Up
CC	GO:0045335	phagocytic vesicle	15/343	111/23271	9.39938e-11	2.5907e-09	1.62634e-09	Actg1/Anxa3/Calr/Coro1a/Ctss/Flnb/H2-K1/H2-L/Hrg/Mpeg1/Pld4/Rab11b/Snx3/Tapbp/Vim	15	Up
CC	GO:0034361	very-low-density lipoprotein particle	8/343	19/23271	1.34757e-10	3.30156e-09	2.07258e-09	Apoa1/Apoa4/Apob/Apoc1/Apoc3/Apoe/Apoh/Apom	8	Up
CC	GO:0034385	triglyceride-rich plasma lipoprotein particle	8/343	19/23271	1.34757e-10	3.30156e-09	2.07258e-09	Apoa1/Apoa4/Apob/Apoc1/Apoc3/Apoe/Apoh/Apom	8	Up
CC	GO:0030139	endocytic vesicle	19/343	200/23271	1.53808e-10	3.56996e-09	2.24108e-09	Actg1/Anxa3/Apoa1/Calr/Coro1a/Ctss/Dysf/Ehd2/Flnb/Flot2/H2-K1/H2-L/Hrg/Mpeg1/Pld4/Rab11b/Snx3/Tapbp/Vim	19	Up
CC	GO:0043292	contractile fiber	20/343	226/23271	1.80017e-10	3.96937e-09	2.49181e-09	Actc1/Actg1/Actn1/Actn4/Ahnak/Anxa5/Csrp1/Fhl2/Flna/Ilk/Myh11/Myl1/Myl12b/Pdlim1/Pdlim7/Plec/Sptbn1/Sri/Twf1/Vcl	20	Up
CC	GO:0043209	myelin sheath	19/343	213/23271	4.52336e-10	9.49907e-09	5.96313e-09	Actg1/Alb/Anxa2/Cdh1/Ckb/Dpysl2/Ezr/Gstm1/Hspa5/Itgb1/Msn/Pdia3/Pkm/Rtn4/Septin2/Septin7/Septin8/Tubb4b/Wdr1	19	Up
CC	GO:0030027	lamellipodium	17/343	171/23271	7.13305e-10	1.42985e-08	8.97604e-09	Actr2/Actr3/Arpc2/Arpc3/Cd44/Cdh1/Coro1a/Coro1c/Ctnna1/Cttn/Dpysl3/Dysf/Flot2/Ilk/Myh10/P4hb/Rhoa	17	Up
CC	GO:0034358	plasma lipoprotein particle	9/343	34/23271	1.1213e-09	2.06039e-08	1.29343e-08	Apoa1/Apoa4/Apob/Apoc1/Apoc3/Apoe/Apoh/Apom/Clu	9	Up
CC	GO:1990777	lipoprotein particle	9/343	34/23271	1.1213e-09	2.06039e-08	1.29343e-08	Apoa1/Apoa4/Apob/Apoc1/Apoc3/Apoe/Apoh/Apom/Clu	9	Up
CC	GO:0005885	Arp2/3 protein complex	6/343	10/23271	1.96147e-09	3.46004e-08	2.17207e-08	Actr2/Actr3/Arpc1b/Arpc2/Arpc3/Arpc5l	6	Up
CC	GO:0032994	protein-lipid complex	9/343	37/23271	2.55797e-09	4.33871e-08	2.72367e-08	Apoa1/Apoa4/Apob/Apoc1/Apoc3/Apoe/Apoh/Apom/Clu	9	Up
CC	GO:0030016	myofibril	18/343	212/23271	2.88799e-09	4.71705e-08	2.96118e-08	Actc1/Actg1/Actn1/Actn4/Ahnak/Anxa5/Csrp1/Fhl2/Flna/Ilk/Myl1/Myl12b/Pdlim1/Pdlim7/Sptbn1/Sri/Twf1/Vcl	18	Up
CC	GO:0002102	podosome	8/343	27/23271	3.57128e-09	5.62476e-08	3.531e-08	Actr2/Actr3/Arpc2/Cttn/Lcp1/Lpxn/Tpm4/Vcl	8	Up
CC	GO:0005788	endoplasmic reticulum lumen	12/343	85/23271	4.35547e-09	6.62331e-08	4.15785e-08	Bche/Calr/Clu/Dnajc1/Edem3/Hsp90b1/Hspa5/Manf/Pdia3/Pdia4/Txndc12/Uggt1	12	Up
CC	GO:0005793	endoplasmic reticulum-Golgi intermediate compartment	11/343	72/23271	8.24063e-09	1.19749e-07	7.51735e-08	Anpep/Fn1/Hspa5/Nucb2/P4hb/Scyl1/Serpinh1/Tmed10/Tmed2/Tmed7/Uggt1	11	Up
CC	GO:0042627	chylomicron	6/343	12/23271	8.41772e-09	1.19749e-07	7.51735e-08	Apoa1/Apoa4/Apob/Apoc3/Apoe/Apoh	6	Up
CC	GO:0005790	smooth endoplasmic reticulum	8/343	36/23271	4.33634e-08	5.97601e-07	3.7515e-07	Calr/Hsp90b1/Hspa5/Pdia3/Pdia4/Ppib/Prdx4/Sri	8	Up
CC	GO:0044291	cell-cell contact zone	11/343	85/23271	4.90525e-08	6.5552e-07	4.11509e-07	Actn1/Ahnak/Anxa5/Anxa6/Atp2a2/Ctnna1/Dsc2/Flot2/Itgb1/Tjp1/Vcl	11	Up
CC	GO:0098857	membrane microdomain	22/343	380/23271	5.96985e-08	7.74325e-07	4.8609e-07	Ahnak/Anxa2/Capn2/Cdh1/Coro1c/Ctnna1/Dysf/Ehd2/Ezr/Flot2/Gnai2/Iqgap1/Itgb1/Itgb2/Myof/Pacsin2/Prkar1a/Ptgis/S100a10/Serpinh1/Tubb5/Vcl	22	Up
CC	GO:0098589	membrane region	22/343	393/23271	1.07427e-07	1.35358e-06	8.49724e-07	Ahnak/Anxa2/Capn2/Cdh1/Coro1c/Ctnna1/Dysf/Ehd2/Ezr/Flot2/Gnai2/Iqgap1/Itgb1/Itgb2/Myof/Pacsin2/Prkar1a/Ptgis/S100a10/Serpinh1/Tubb5/Vcl	22	Up
CC	GO:0005604	basement membrane	12/343	114/23271	1.24795e-07	1.52873e-06	9.59677e-07	Agrn/Alb/Anxa2/Col15a1/Col18a1/Fbn1/Fn1/Hspg2/Itga6/Itgb1/Nid1/Tgfbi	12	Up
CC	GO:0030056	hemidesmosome	5/343	10/23271	1.60263e-07	1.85989e-06	1.16757e-06	Actr3/Eppk1/Itga6/Itgb1/Plec	5	Up
CC	GO:0072562	blood microparticle	5/343	10/23271	1.60263e-07	1.85989e-06	1.16757e-06	Anxa5/Fga/Fgb/Fgg/Hp	5	Up
CC	GO:0045121	membrane raft	21/343	379/23271	2.49014e-07	2.81578e-06	1.76763e-06	Ahnak/Anxa2/Capn2/Cdh1/Coro1c/Ctnna1/Ehd2/Ezr/Flot2/Gnai2/Iqgap1/Itgb1/Itgb2/Myof/Pacsin2/Prkar1a/Ptgis/S100a10/Serpinh1/Tubb5/Vcl	21	Up
CC	GO:0014704	intercalated disc	9/343	62/23271	3.0173e-07	3.32657e-06	2.08829e-06	Actn1/Anxa5/Anxa6/Atp2a2/Ctnna1/Dsc2/Itgb1/Tjp1/Vcl	9	Up
CC	GO:0034663	endoplasmic reticulum chaperone complex	5/343	12/23271	4.91582e-07	5.28751e-06	3.31929e-06	Hsp90b1/Hspa5/P4hb/Pdia4/Ppib	5	Up
CC	GO:0043230	extracellular organelle	11/343	110/23271	7.06456e-07	7.41778e-06	4.65659e-06	Actg1/Ahnak/Alb/Anpep/Anxa1/Anxa2/Cd63/Clic1/Fn1/Gbp7/Sri	11	Up
CC	GO:0019897	extrinsic component of plasma membrane	14/343	189/23271	8.94443e-07	9.17324e-06	5.75859e-06	Anxa1/Anxa2/Apoe/Atp2a2/Cdh1/Ctnna1/Esyt1/Gnai2/Iqgap1/Plg/Ppl/Rhoa/S100a10/S100a6	14	Up
CC	GO:0005912	adherens junction	12/343	138/23271	1.0033e-06	9.8308e-06	6.17138e-06	Cdh1/Ctnna1/Dsc2/Flot2/Itga6/Itgb1/Myh9/Pdlim1/Pdlim7/Tjp1/Tln1/Vcl	12	Up
CC	GO:0031674	I band	12/343	138/23271	1.0033e-06	9.8308e-06	6.17138e-06	Actc1/Actn1/Actn4/Anxa5/Csrp1/Fhl2/Flna/Myl12b/Pdlim1/Pdlim7/Sri/Vcl	12	Up
CC	GO:0042383	sarcolemma	13/343	164/23271	1.02543e-06	9.8308e-06	6.17138e-06	Agrn/Ahnak/Anxa1/Anxa2/Anxa5/Anxa6/Dysf/Ezr/Itgb1/Msn/Plec/Sri/Vcl	13	Up
CC	GO:0070062	extracellular exosome	10/343	92/23271	1.04964e-06	9.84879e-06	6.18268e-06	Actg1/Ahnak/Alb/Anpep/Anxa1/Anxa2/Cd63/Clic1/Fn1/Sri	10	Up
CC	GO:0071437	invadopodium	5/343	14/23271	1.21278e-06	1.11424e-05	6.99474e-06	Actr2/Arpc2/Ezr/Itgb1/Msn	5	Up
CC	GO:0042824	MHC class I peptide loading complex	5/343	15/23271	1.7972e-06	1.61748e-05	1.01539e-05	Calr/H2-K1/Pdia3/Tap2/Tapbp	5	Up
CC	GO:0001772	immunological synapse	7/343	41/23271	2.07757e-06	1.83242e-05	1.15032e-05	Alcam/Arhgdia/Coro1a/Ezr/Lgals3/Myh9/Prkar1a	7	Up
CC	GO:1903561	extracellular vesicle	10/343	100/23271	2.27077e-06	1.96355e-05	1.23264e-05	Actg1/Ahnak/Alb/Anpep/Anxa1/Anxa2/Cd63/Clic1/Fn1/Sri	10	Up
CC	GO:0030018	Z disc	11/343	125/23271	2.52514e-06	2.14152e-05	1.34436e-05	Actn1/Actn4/Anxa5/Csrp1/Fhl2/Flna/Myl12b/Pdlim1/Pdlim7/Sri/Vcl	11	Up
CC	GO:0030176	integral component of endoplasmic reticulum membrane	12/343	153/23271	2.98619e-06	2.48473e-05	1.55982e-05	Alg3/Asph/Calr/Esyt1/H2-K1/H2-L/Hspa5/Pdia3/Rrbp1/Rtn4/Tap2/Tapbp	12	Up
CC	GO:0032153	cell division site	8/343	61/23271	3.06316e-06	2.50158e-05	1.57039e-05	Myh10/Myh9/Rhoa/Rhoc/Septin11/Septin2/Septin7/Septin8	8	Up
CC	GO:0044853	plasma membrane raft	11/343	130/23271	3.70722e-06	2.97251e-05	1.86603e-05	Cdh1/Coro1c/Ctnna1/Ehd2/Ezr/Flot2/Itgb2/Myof/Pacsin2/Prkar1a/Ptgis	11	Up
CC	GO:0030017	sarcomere	13/343	188/23271	4.70252e-06	3.70323e-05	2.32474e-05	Actc1/Actn1/Actn4/Anxa5/Csrp1/Fhl2/Flna/Myl12b/Pdlim1/Pdlim7/Sptbn1/Sri/Vcl	13	Up
CC	GO:0031227	intrinsic component of endoplasmic reticulum membrane	12/343	161/23271	5.06895e-06	3.92176e-05	2.46193e-05	Alg3/Asph/Calr/Esyt1/H2-K1/H2-L/Hspa5/Pdia3/Rrbp1/Rtn4/Tap2/Tapbp	12	Up
CC	GO:0019898	extrinsic component of membrane	17/343	320/23271	6.14356e-06	4.67122e-05	2.93241e-05	Anxa1/Anxa2/Apoe/Atp2a2/Cdh1/Ctnna1/Ehd2/Esyt1/Ezr/Gnai2/Iqgap1/Pacsin2/Plg/Ppl/Rhoa/S100a10/S100a6	17	Up
CC	GO:0005903	brush border	11/343	140/23271	7.58913e-06	5.67255e-05	3.561e-05	Actn1/Actr3/Anpep/Ezr/Flna/Flnb/Myh10/Myh11/Myh9/Myl6/Plec	11	Up
CC	GO:0012506	vesicle membrane	18/343	363/23271	8.47695e-06	6.23056e-05	3.91129e-05	Actn1/Anxa3/Anxa4/Apob/Arcn1/Atp2a2/Dysf/Flot2/H2-K1/H2-L/Hrg/Msn/Rab11b/Scyl1/Sri/Tapbp/Tmed10/Tmed2	18	Up
CC	GO:0016600	flotillin complex	4/343	10/23271	9.08047e-06	6.55245e-05	4.11336e-05	Cdh1/Coro1c/Ctnna1/Flot2	4	Up
CC	GO:0098862	cluster of actin-based cell projections	13/343	200/23271	9.21206e-06	6.55245e-05	4.11336e-05	Actn1/Actr3/Anpep/Coro1a/Ezr/Flna/Flnb/Myh10/Myh11/Myh9/Myl6/Plec/Rhoc	13	Up
CC	GO:0001931	uropod	4/343	11/23271	1.41035e-05	9.71816e-05	6.10067e-05	Ezr/Flot2/Msn/Myh9	4	Up
CC	GO:0031254	cell trailing edge	4/343	11/23271	1.41035e-05	9.71816e-05	6.10067e-05	Ezr/Flot2/Msn/Myh9	4	Up
CC	GO:0150034	distal axon	18/343	384/23271	1.80712e-05	0.000122606	7.69671e-05	Actg1/Agrn/Anxa5/Arpc2/Arpc3/Cdh1/Clu/Cttn/Dpysl2/Dpysl3/Flna/Ilk/Iqgap1/Myh10/Rtn4/Septin7/Sri/Ywhae	18	Up
CC	GO:0030427	site of polarized growth	13/343	216/23271	2.09184e-05	0.000139773	8.77441e-05	Agrn/Arpc2/Arpc3/Clu/Cttn/Dpysl2/Dpysl3/Flna/Hcls1/Iqgap1/Myh10/Rtn4/Ywhae	13	Up
CC	GO:0031941	filamentous actin	6/343	40/23271	2.46851e-05	0.00016248	0.000101998	Actg1/Arpc2/Arpc3/Dpysl3/Pdlim1/Pdlim7	6	Up
CC	GO:0005940	septin ring	4/343	13/23271	2.98517e-05	0.000185417	0.000116397	Septin11/Septin2/Septin7/Septin8	4	Up
CC	GO:0016460	myosin II complex	4/343	13/23271	2.98517e-05	0.000185417	0.000116397	Myh10/Myh11/Myh9/Myl12b	4	Up
CC	GO:0031105	septin complex	4/343	13/23271	2.98517e-05	0.000185417	0.000116397	Septin11/Septin2/Septin7/Septin8	4	Up
CC	GO:0034362	low-density lipoprotein particle	4/343	13/23271	2.98517e-05	0.000185417	0.000116397	Apoa1/Apob/Apoe/Apom	4	Up
CC	GO:0030670	phagocytic vesicle membrane	5/343	26/23271	3.44532e-05	0.000211026	0.000132473	Anxa3/H2-K1/H2-L/Hrg/Tapbp	5	Up
CC	GO:0032156	septin cytoskeleton	4/343	15/23271	5.56746e-05	0.000336335	0.000211138	Septin11/Septin2/Septin7/Septin8	4	Up
CC	GO:0030426	growth cone	12/343	209/23271	6.82911e-05	0.000406978	0.000255485	Agrn/Arpc2/Arpc3/Clu/Cttn/Dpysl2/Dpysl3/Flna/Iqgap1/Myh10/Rtn4/Ywhae	12	Up
CC	GO:0005901	caveola	8/343	97/23271	9.4968e-05	0.000558412	0.000350549	Cdh1/Coro1c/Ctnna1/Ehd2/Flot2/Myof/Pacsin2/Ptgis	8	Up
CC	GO:0030141	secretory granule	17/343	401/23271	0.000106203	0.000616255	0.00038686	Actn1/Anxa3/Arpc2/Calr/Ctnna1/Ctsl/Fga/Fgb/Fgg/Flot2/Itgb1/Msn/Pdia3/Pf4/Sri/Tmed10/Tmed2	17	Up
CC	GO:0098858	actin-based cell projection	12/343	221/23271	0.000116122	0.000665064	0.0004175	Atp6v1e1/Cbr1/Cd44/Coro1a/Ctsl/Ezr/Itga6/Itgb1/Lcp1/Msn/Rhoc/Twf1	12	Up
CC	GO:0016459	myosin complex	6/343	54/23271	0.000139681	0.000789735	0.000495764	Myh10/Myh11/Myh9/Myl1/Myl12b/Myl6	6	Up
CC	GO:0031091	platelet alpha granule	4/343	19/23271	0.00015089	0.000831779	0.000522157	Fga/Fgb/Fgg/Pf4	4	Up
CC	GO:0043034	costamere	4/343	19/23271	0.00015089	0.000831779	0.000522157	Actg1/Ahnak/Ilk/Vcl	4	Up
CC	GO:0030659	cytoplasmic vesicle membrane	15/343	337/23271	0.000158601	0.000863494	0.000542067	Actn1/Anxa3/Arcn1/Dysf/Flot2/H2-K1/H2-L/Hrg/Msn/Rab11b/Scyl1/Sri/Tapbp/Tmed10/Tmed2	15	Up
CC	GO:0016528	sarcoplasm	7/343	84/23271	0.000243564	0.0013099	0.000822301	Asph/Atp2a2/Calr/Hsp90b1/Manf/Plec/Sri	7	Up
CC	GO:0005797	Golgi medial cisterna	4/343	23/23271	0.000329044	0.00174829	0.00109751	H2-K1/Man2a1/Nucb2/St6gal1	4	Up
CC	GO:0030666	endocytic vesicle membrane	5/343	44/23271	0.000457801	0.00238661	0.00149822	Anxa3/H2-K1/H2-L/Hrg/Tapbp	5	Up
CC	GO:0098562	cytoplasmic side of membrane	10/343	186/23271	0.000460005	0.00238661	0.00149822	Atp2a2/Cdh1/Esyt1/Ezr/Gnai2/Iqgap1/Msn/Ptpn1/Rhoa/S100a6	10	Up
CC	GO:0031143	pseudopodium	3/343	12/23271	0.000632643	0.00324413	0.00203654	Actn4/Capn2/Msn	3	Up
CC	GO:0016529	sarcoplasmic reticulum	6/343	75/23271	0.000840838	0.00426218	0.00267562	Asph/Atp2a2/Calr/Hsp90b1/Manf/Sri	6	Up
CC	GO:0009898	cytoplasmic side of plasma membrane	9/343	169/23271	0.000938139	0.00465234	0.00292055	Atp2a2/Cdh1/Esyt1/Ezr/Gnai2/Iqgap1/Msn/Rhoa/S100a6	9	Up
CC	GO:0030137	COPI-coated vesicle	4/343	30/23271	0.000938908	0.00465234	0.00292055	Arcn1/Scyl1/Tmed10/Tmed2	4	Up
CC	GO:0098871	postsynaptic actin cytoskeleton	3/343	14/23271	0.00102407	0.0049899	0.00313246	Actg1/Cttn/Myh10	3	Up
CC	GO:0031984	organelle subcompartment	13/343	321/23271	0.00102966	0.0049899	0.00313246	Arfip1/Asph/Cdh1/Flna/H2-K1/Man2a1/Mgat2/Nucb2/Pld4/Rab6a/Rtn4/St6gal1/Tgfbi	13	Up
CC	GO:0045177	apical part of cell	16/343	454/23271	0.00124717	0.00597829	0.00375293	Actg1/Anxa1/Anxa4/Anxa6/Atp6v1e1/Cd44/Cdh1/Ctsl/Ezr/Fn1/Msn/Myl12b/Pdia3/Plec/Slc39a4/Tjp1	16	Up
CC	GO:0008305	integrin complex	4/343	34/23271	0.001517	0.00719352	0.0045158	Emilin1/Itga6/Itgb1/Itgb2	4	Up
CC	GO:0030496	midbody	8/343	147/23271	0.00155391	0.00729016	0.00457647	Anxa2/Gnai2/Hsp90b1/Hspa5/Iqgap1/Myh10/Ran/Septin2	8	Up
CC	GO:0005770	late endosome	10/343	219/23271	0.00160007	0.00742767	0.00466279	Anxa2/Anxa6/Apoe/Cd63/Cd68/Cd74/Ctss/Dysf/Prkar1a/Psap	10	Up
CC	GO:0031256	leading edge membrane	8/343	150/23271	0.00176565	0.00811094	0.00509172	Arpc2/Cd44/Itgb1/Rhoa/Robo1/Rps3/Sptbn1/Twf1	8	Up
CC	GO:0032982	myosin filament	3/343	17/23271	0.00185142	0.00841728	0.00528403	Myh10/Myh11/Myh9	3	Up
CC	GO:0030667	secretory granule membrane	6/343	88/23271	0.00192965	0.00868344	0.00545111	Actn1/Flot2/Msn/Sri/Tmed10/Tmed2	6	Up
CC	GO:0031253	cell projection membrane	12/343	304/23271	0.00196742	0.00876396	0.00550167	Anpep/Arpc2/Cd44/Ezr/Itgb1/Msn/Rhoa/Robo1/Rps3/Septin2/Sptbn1/Twf1	12	Up
CC	GO:0098636	protein complex involved in cell adhesion	4/343	39/23271	0.0025396	0.011148	0.0069983	Emilin1/Itga6/Itgb1/Itgb2	4	Up
CC	GO:0030175	filopodium	6/343	93/23271	0.00255318	0.011148	0.0069983	Ezr/Itga6/Itgb1/Lcp1/Msn/Twf1	6	Up
CC	GO:0099571	postsynaptic cytoskeleton	3/343	19/23271	0.00258136	0.0111606	0.00700616	Actg1/Cttn/Myh10	3	Up
CC	GO:0032154	cleavage furrow	4/343	41/23271	0.00305559	0.0130827	0.00821277	Myh10/Myh9/Rhoa/Rhoc	4	Up
CC	GO:0032587	ruffle membrane	5/343	69/23271	0.00351236	0.0148937	0.0093497	Arpc2/Itgb1/Rhoa/Rps3/Twf1	5	Up
CC	GO:0005902	microvillus	6/343	101/23271	0.00385021	0.0161709	0.0101514	Atp6v1e1/Cbr1/Cd44/Ctsl/Ezr/Msn	6	Up
CC	GO:0005635	nuclear envelope	14/343	421/23271	0.00413305	0.017195	0.0107944	Anxa4/Apoe/Bche/Calr/Cbx3/Clic1/Cpne1/Htatip2/Lmna/Nucb2/Ran/Rtn4/S100a6/Tubb5	14	Up
CC	GO:0045171	intercellular bridge	5/343	72/23271	0.00421933	0.0173899	0.0109167	Ehd2/Gstm1/Gstm4/Gstm5/Septin2	5	Up
CC	GO:0031234	extrinsic component of cytoplasmic side of plasma membrane	6/343	104/23271	0.00444441	0.018148	0.0113926	Atp2a2/Esyt1/Gnai2/Iqgap1/Rhoa/S100a6	6	Up
CC	GO:0042611	MHC protein complex	3/343	23/23271	0.00451692	0.0182749	0.0114722	Cd74/H2-K1/H2-L	3	Up
CC	GO:0098791	Golgi apparatus subcompartment	11/343	295/23271	0.00458443	0.0183794	0.0115378	Arfip1/Cdh1/Flna/H2-K1/Man2a1/Mgat2/Nucb2/Pld4/Rab6a/St6gal1/Tgfbi	11	Up
CC	GO:0005844	polysome	5/343	74/23271	0.0047436	0.0188462	0.0118309	Calr/Fus/Myh10/Rps3/Vim	5	Up
CC	GO:0016324	apical plasma membrane	12/343	350/23271	0.00605974	0.0238602	0.0149785	Anxa1/Anxa4/Anxa6/Atp6v1e1/Cd44/Ezr/Fn1/Msn/Pdia3/Plec/Slc39a4/Tjp1	12	Up
CC	GO:0010008	endosome membrane	9/343	227/23271	0.00676046	0.0263838	0.0165627	Anxa2/Anxa6/Cd63/Cd68/Coro1c/Ehd2/Pacsin2/Rab11b/Snx3	9	Up
CC	GO:0005581	collagen trimer	5/343	81/23271	0.00694315	0.026859	0.016861	Col14a1/Col15a1/Col18a1/Dcn/Emilin1	5	Up
CC	GO:0031300	intrinsic component of organelle membrane	13/343	403/23271	0.00717675	0.0275213	0.0172767	Alg3/Asph/Calr/Esyt1/H2-K1/H2-L/Hspa5/Pdia3/Rab11b/Rrbp1/Rtn4/Tap2/Tapbp	13	Up
CC	GO:0043679	axon terminus	8/343	192/23271	0.00783281	0.0297782	0.0186935	Actg1/Anxa5/Arpc2/Cdh1/Dpysl2/Ilk/Septin7/Sri	8	Up
CC	GO:0097440	apical dendrite	3/343	28/23271	0.00791448	0.0298315	0.018727	Arpc2/Clu/Flna	3	Up
CC	GO:0043197	dendritic spine	8/343	195/23271	0.00856067	0.0319937	0.0200844	Actn1/Arpc2/Cald1/Fus/Itgb1/Myh10/Rhoa/Sri	8	Up
CC	GO:0000323	lytic vacuole	14/343	460/23271	0.00876164	0.032004	0.0200908	Anxa1/Anxa2/Anxa6/Apoe/Capn1/Capn2/Cd63/Cd68/Cd74/Ctsa/Ctsl/Ctss/Hrg/Psap	14	Up
CC	GO:0005764	lysosome	14/343	460/23271	0.00876164	0.032004	0.0200908	Anxa1/Anxa2/Anxa6/Apoe/Capn1/Capn2/Cd63/Cd68/Cd74/Ctsa/Ctsl/Ctss/Hrg/Psap	14	Up
CC	GO:0005681	spliceosomal complex	8/343	196/23271	0.00881419	0.032004	0.0200908	Hnrnpa3/Hnrnpf/Hnrnpm/Lgals3/Rbm3/Snrpd3/Srsf1/Srsf2	8	Up
CC	GO:0031301	integral component of organelle membrane	12/343	368/23271	0.00885372	0.032004	0.0200908	Alg3/Asph/Calr/Esyt1/H2-K1/H2-L/Hspa5/Pdia3/Rrbp1/Rtn4/Tap2/Tapbp	12	Up
CC	GO:0051286	cell tip	2/343	10/23271	0.00901479	0.0323213	0.02029	Ezr/Msn	2	Up
CC	GO:0043296	apical junction complex	7/343	158/23271	0.00913352	0.0324829	0.0203915	Actg1/Arhgap17/Cdh1/Ctnna1/Eppk1/Rhoa/Tjp1	7	Up
CC	GO:0005795	Golgi stack	5/343	87/23271	0.00932618	0.0329028	0.020655	H2-K1/Man2a1/Mgat2/Nucb2/St6gal1	5	Up
CC	GO:0005769	early endosome	10/343	284/23271	0.00984679	0.0343242	0.0215473	Anxa2/Apoe/Coro1a/Ctss/Dysf/Ehd2/Pld4/Ptpn1/Snx3/Tm9sf4	10	Up
CC	GO:0044309	neuron spine	8/343	200/23271	0.00988474	0.0343242	0.0215473	Actn1/Arpc2/Cald1/Fus/Itgb1/Myh10/Rhoa/Sri	8	Up
CC	GO:0005811	lipid droplet	5/343	89/23271	0.0102317	0.0352516	0.0221295	Anxa2/Ckap4/Hsd17b13/Plin3/Rbp1	5	Up
CC	GO:0031902	late endosome membrane	4/343	58/23271	0.0105341	0.036012	0.0226069	Anxa2/Anxa6/Cd63/Cd68	4	Up
CC	GO:0005765	lysosomal membrane	6/343	130/23271	0.0127432	0.0426757	0.0267901	Anxa2/Anxa6/Cd63/Cd68/Ctsa/Hrg	6	Up
CC	GO:0098852	lytic vacuole membrane	6/343	130/23271	0.0127432	0.0426757	0.0267901	Anxa2/Anxa6/Cd63/Cd68/Ctsa/Hrg	6	Up
CC	GO:0030126	COPI vesicle coat	2/343	12/23271	0.0129672	0.0426757	0.0267901	Arcn1/Scyl1	2	Up
CC	GO:0042612	MHC class I protein complex	2/343	12/23271	0.0129672	0.0426757	0.0267901	H2-K1/H2-L	2	Up
CC	GO:0071564	npBAF complex	2/343	12/23271	0.0129672	0.0426757	0.0267901	Smarcb1/Smarcc2	2	Up
CC	GO:0031985	Golgi cisterna	4/343	62/23271	0.0132331	0.0432282	0.0271369	H2-K1/Man2a1/Nucb2/St6gal1	4	Up
CC	GO:0008180	COP9 signalosome	3/343	34/23271	0.0135499	0.0439374	0.0275821	Cops6/Hspa5/Myh9	3	Up
CC	GO:0031970	organelle envelope lumen	5/343	96/23271	0.0138726	0.0446555	0.0280329	Bche/Capn2/Pdia3/Thop1/Tubb5	5	Up
CC	GO:0044306	neuron projection terminus	8/343	213/23271	0.0140357	0.0448531	0.028157	Actg1/Anxa5/Arpc2/Cdh1/Dpysl2/Ilk/Septin7/Sri	8	Up
CC	GO:0097386	glial cell projection	3/343	35/23271	0.0146614	0.046159	0.0289768	Ezr/Itgb1/Lgals3	3	Up
CC	GO:0016323	basolateral plasma membrane	9/343	259/23271	0.0151024	0.046159	0.0289768	Anxa2/Cd44/Cdh1/Ezr/Flot2/Itga6/Msn/Plec/Tjp1	9	Up
CC	GO:0005641	nuclear envelope lumen	2/343	13/23271	0.015177	0.046159	0.0289768	Bche/Tubb5	2	Up
CC	GO:0005652	nuclear lamina	2/343	13/23271	0.015177	0.046159	0.0289768	Lmna/Pcna	2	Up
CC	GO:0005916	fascia adherens	2/343	13/23271	0.015177	0.046159	0.0289768	Actn1/Vcl	2	Up
CC	GO:0060187	cell pole	2/343	13/23271	0.015177	0.046159	0.0289768	Ezr/Msn	2	Up
CC	GO:0070938	contractile ring	2/343	13/23271	0.015177	0.046159	0.0289768	Myh9/Septin2	2	Up
CC	GO:0000139	Golgi membrane	9/343	261/23271	0.0158007	0.0477268	0.029961	Actr3/Arfip1/Man2a1/Mgat2/Pld4/Rab6a/Slc30a7/St6gal1/Tapbp	9	Up
CC	GO:0016328	lateral plasma membrane	4/343	66/23271	0.0163362	0.0490087	0.0307657	Anxa1/Cdh1/Coro1c/Iqgap1	4	Up
CC	GO:0005798	Golgi-associated vesicle	6/343	139/23271	0.0172151	0.0512965	0.0322019	Arcn1/Gopc/Scyl1/Tmed10/Tmed2/Tmed7	6	Up
CC	GO:0042589	zymogen granule membrane	2/343	14/23271	0.0175358	0.0519014	0.0325816	Tmed10/Tmed2	2	Up
CC	GO:0030315	T-tubule	4/343	70/23271	0.0198603	0.058139	0.0364974	Dysf/Ezr/Msn/Sri	4	Up
CC	GO:0043220	Schmidt-Lanterman incisure	2/343	15/23271	0.0200389	0.058139	0.0364974	Anxa2/Cdh1	2	Up
CC	GO:0071565	nBAF complex	2/343	15/23271	0.0200389	0.058139	0.0364974	Smarcb1/Smarcc2	2	Up
CC	GO:0071556	integral component of lumenal side of endoplasmic reticulum membrane	2/343	16/23271	0.0226813	0.0649511	0.0407737	H2-K1/H2-L	2	Up
CC	GO:0098553	lumenal side of endoplasmic reticulum membrane	2/343	16/23271	0.0226813	0.0649511	0.0407737	H2-K1/H2-L	2	Up
CC	GO:0030135	coated vesicle	7/343	192/23271	0.0241283	0.0686489	0.043095	Arcn1/Gopc/Scyl1/Snx3/Tmed10/Tmed2/Tmed7	7	Up
CC	GO:0016514	SWI/SNF complex	2/343	17/23271	0.0254587	0.0715113	0.0448919	Smarcb1/Smarcc2	2	Up
CC	GO:0030663	COPI-coated vesicle membrane	2/343	17/23271	0.0254587	0.0715113	0.0448919	Arcn1/Scyl1	2	Up
CC	GO:0005697	telomerase holoenzyme complex	2/343	19/23271	0.0313998	0.0865458	0.05433	Nop10/Snrpd3	2	Up
CC	GO:0031430	M band	2/343	19/23271	0.0313998	0.0865458	0.05433	Fhl2/Sptbn1	2	Up
CC	GO:0043218	compact myelin	2/343	19/23271	0.0313998	0.0865458	0.05433	Anxa2/Cdh1	2	Up
CC	GO:0055038	recycling endosome membrane	3/343	47/23271	0.0319416	0.0874922	0.0549241	Ehd2/Pacsin2/Rab11b	3	Up
CC	GO:0071013	catalytic step 2 spliceosome	4/343	83/23271	0.0343673	0.0934891	0.0586887	Hnrnpf/Hnrnpm/Snrpd3/Srsf1	4	Up
CC	GO:0098576	lumenal side of membrane	2/343	20/23271	0.0345549	0.0934891	0.0586887	H2-K1/H2-L	2	Up
CC	GO:0005801	cis-Golgi network	3/343	49/23271	0.0355281	0.0955358	0.0599736	Man2a1/Scyl1/Tmed10	3	Up
CC	GO:0045111	intermediate filament cytoskeleton	6/343	165/23271	0.0358885	0.0959203	0.0602149	Eppk1/Exosc4/Lmna/Plec/Ppl/Vim	6	Up
CC	GO:0005796	Golgi lumen	2/343	21/23271	0.0378274	0.0989031	0.0620874	Agrn/Hspg2	2	Up
CC	GO:0030673	axolemma	2/343	21/23271	0.0378274	0.0989031	0.0620874	Robo1/Sptbn1	2	Up
CC	GO:0043083	synaptic cleft	2/343	21/23271	0.0378274	0.0989031	0.0620874	Agrn/Apoe	2	Up
CC	GO:0001650	fibrillar center	5/343	125/23271	0.0379016	0.0989031	0.0620874	Ezr/Rrs1/Smarcb1/Tax1bp3/Ube2n	5	Up
CC	GO:0005771	multivesicular body	3/343	51/23271	0.039313	0.101982	0.0640205	Cd63/Cd74/Prkar1a	3	Up
CC	GO:0001891	phagocytic cup	2/343	22/23271	0.041213	0.106286	0.0667222	Coro1a/Lcp1	2	Up
CC	GO:0005882	intermediate filament	5/343	129/23271	0.0424587	0.108862	0.0683393	Eppk1/Lmna/Plec/Ppl/Vim	5	Up
CC	GO:0016327	apicolateral plasma membrane	2/343	23/23271	0.0447079	0.113966	0.0715435	Eppk1/Tjp1	2	Up
CC	GO:0030134	COPII-coated ER to Golgi transport vesicle	3/343	55/23271	0.0474684	0.120308	0.0755244	Tmed10/Tmed2/Tmed7	3	Up
CC	GO:0035327	transcriptionally active chromatin	2/343	24/23271	0.048308	0.120439	0.0756069	Exosc4/Paf1	2	Up
CC	GO:0042588	zymogen granule	2/343	24/23271	0.048308	0.120439	0.0756069	Tmed10/Tmed2	2	Up
CC	GO:0001669	acrosomal vesicle	5/343	134/23271	0.0486003	0.120439	0.0756069	Calr/Ctnna1/Flot2/Itgb1/Pdia3	5	Up
CC	GO:0016607	nuclear speck	9/343	320/23271	0.0486127	0.120439	0.0756069	Ckap4/Cnot7/Lpxn/Mapk14/Pacsin2/Srsf1/Srsf2/Srsf3/Tap2	9	Up
MF	GO:0003779	actin binding	41/343	434/22669	6.60363e-21	3.91595e-18	2.87779e-18	Actn1/Actn4/Actr2/Actr3/Anxa6/Arpc1b/Arpc2/Arpc3/Arpc5l/Cald1/Cap1/Coro1a/Coro1c/Cotl1/Ctnna1/Cttn/Ezr/Flna/Flnb/Gc/Hcls1/Iqgap1/Itgb1/Lcp1/Msn/Myh10/Myh11/Myh9/P4hb/Pdlim1/Pdlim7/Plec/Sntb2/Sptbn1/Tagln/Tln1/Tpm3-rs7/Tpm4/Twf1/Vcl/Wdr1	41	Up
MF	GO:0051015	actin filament binding	29/343	210/22669	1.40816e-19	4.17521e-17	3.06832e-17	Actn1/Actn4/Actr2/Actr3/Anxa6/Arpc1b/Arpc2/Arpc3/Arpc5l/Coro1a/Coro1c/Cotl1/Ctnna1/Cttn/Ezr/Flna/Hcls1/Iqgap1/Lcp1/Myh10/Myh11/Myh9/Tagln/Tln1/Tpm3-rs7/Tpm4/Twf1/Vcl/Wdr1	29	Up
MF	GO:0050839	cell adhesion molecule binding	27/343	284/22669	3.45223e-14	6.8239e-12	5.01481e-12	Actn1/Calr/Cdh1/Ctnna1/Emilin1/Ezr/Fbln5/Fbn1/Fga/Fgb/Fgg/Fn1/Gpnmb/Ilk/Isg15/Itga6/Itgb1/Itgb2/Lcp1/Msn/Myh9/P4hb/Rtn4/Tgfbi/Tjp1/Tln1/Tspan8	27	Up
MF	GO:0004857	enzyme inhibitor activity	31/343	392/22669	6.41564e-14	9.51119e-12	6.98968e-12	A2m/Agrn/Ahsg/Ambp/Anp32e/Anxa1/Anxa2/Anxa3/Apoa1/Apoc1/Apoc3/C3/Cstb/Fetub/Hrg/Itih1/Itih2/Itih3/Itih4/Kng1/Kng2/Lxn/Mug1/Prkar1a/Rps6ka3/Serpina1b/Serpina1d/Serpina3n/Serpinc1/Serping1/Serpinh1	31	Up
MF	GO:0004866	endopeptidase inhibitor activity	23/343	213/22669	1.96087e-13	2.32559e-11	1.70905e-11	A2m/Ahsg/Ambp/Anxa2/C3/Cstb/Fetub/Hrg/Itih1/Itih2/Itih3/Itih4/Kng1/Kng2/Lxn/Mug1/Rps6ka3/Serpina1b/Serpina1d/Serpina3n/Serpinc1/Serping1/Serpinh1	23	Up
MF	GO:0030414	peptidase inhibitor activity	23/343	219/22669	3.54401e-13	3.50267e-11	2.57407e-11	A2m/Ahsg/Ambp/Anxa2/C3/Cstb/Fetub/Hrg/Itih1/Itih2/Itih3/Itih4/Kng1/Kng2/Lxn/Mug1/Rps6ka3/Serpina1b/Serpina1d/Serpina3n/Serpinc1/Serping1/Serpinh1	23	Up
MF	GO:0061135	endopeptidase regulator activity	23/343	223/22669	5.2023e-13	4.40709e-11	3.23872e-11	A2m/Ahsg/Ambp/Anxa2/C3/Cstb/Fetub/Hrg/Itih1/Itih2/Itih3/Itih4/Kng1/Kng2/Lxn/Mug1/Rps6ka3/Serpina1b/Serpina1d/Serpina3n/Serpinc1/Serping1/Serpinh1	23	Up
MF	GO:0061134	peptidase regulator activity	24/343	254/22669	1.08998e-12	8.07944e-11	5.9375e-11	A2m/Ahsg/Ambp/Anxa2/C3/Cstb/Fetub/Fn1/Hrg/Itih1/Itih2/Itih3/Itih4/Kng1/Kng2/Lxn/Mug1/Rps6ka3/Serpina1b/Serpina1d/Serpina3n/Serpinc1/Serping1/Serpinh1	24	Up
MF	GO:0005178	integrin binding	18/343	136/22669	2.68081e-12	1.76635e-10	1.29808e-10	Actn1/Calr/Emilin1/Fbln5/Fbn1/Fn1/Gpnmb/Ilk/Isg15/Itga6/Itgb1/Itgb2/Lcp1/Myh9/P4hb/Tgfbi/Tln1/Tspan8	18	Up
MF	GO:0005201	extracellular matrix structural constituent	17/343	148/22669	1.08494e-10	6.43369e-09	4.72805e-09	Agrn/Col14a1/Col15a1/Col18a1/Creld2/Dcn/Emilin1/Fbln5/Fbn1/Fga/Fgb/Fgg/Fn1/Hspg2/Nid1/Tgfbi/Vwa5a	17	Up
MF	GO:0005200	structural constituent of cytoskeleton	12/343	64/22669	1.9286e-10	1.03969e-08	7.64058e-09	Actg1/Actr2/Actr3/Arpc1b/Arpc2/Arpc3/Plec/Sptbn1/Tln1/Tubb4b/Tubb5/Vim	12	Up
MF	GO:0044548	S100 protein binding	7/343	14/22669	5.35237e-10	2.48016e-08	1.82264e-08	Ahnak/Anxa2/Atp2a2/Ezr/Iqgap1/S100a11/S100a6	7	Up
MF	GO:1901681	sulfur compound binding	21/343	260/22669	5.43711e-10	2.48016e-08	1.82264e-08	Agrn/Anxa6/Apob/Apoe/Apoh/Cfh/Dpysl3/F11/F2/Fbn1/Fn1/Gpnmb/Gss/Gstm1/Gstm4/Gstm5/Hrg/Lxn/Pf4/Serpinc1/Tpmt	21	Up
MF	GO:0004867	serine-type endopeptidase inhibitor activity	15/343	129/22669	1.15841e-09	4.9067e-08	3.60588e-08	A2m/Ambp/Anxa2/Hrg/Itih1/Itih2/Itih3/Itih4/Mug1/Serpina1b/Serpina1d/Serpina3n/Serpinc1/Serping1/Serpinh1	15	Up
MF	GO:0005539	glycosaminoglycan binding	18/343	213/22669	4.65505e-09	1.8403e-07	1.35242e-07	Agrn/Anxa6/Apob/Apoe/Apoh/Cd44/Cfh/Dcn/Dpysl3/F11/F2/Fbn1/Fn1/Gpnmb/Hrg/Lxn/Pf4/Serpinc1	18	Up
MF	GO:0005543	phospholipid binding	26/343	448/22669	5.86709e-09	2.17449e-07	1.59801e-07	Anxa1/Anxa2/Anxa3/Anxa4/Anxa5/Anxa6/Apoa1/Apoa4/Apob/Apoc3/Apoe/Apoh/Apom/Arfip1/Cpne1/Dysf/Esyt1/F10/Iqgap1/Myof/Pacsin2/Psap/Snx3/Sptbn1/Tln1/Twf1	26	Up
MF	GO:0002020	protease binding	15/343	152/22669	1.13235e-08	3.94991e-07	2.90275e-07	A2m/Anxa2/Cstb/Flot2/Fn1/Hspg2/Itgb1/Lcn2/Mug1/Psap/Sart3/Serpina1b/Serpina1d/Serpinc1/Sri	15	Up
MF	GO:0055102	lipase inhibitor activity	6/343	13/22669	1.80265e-08	5.93872e-07	4.3643e-07	Anxa1/Anxa2/Anxa3/Apoa1/Apoc1/Apoc3	6	Up
MF	GO:0042277	peptide binding	20/343	318/22669	9.58462e-08	2.99141e-06	2.19836e-06	Anpep/Anxa5/Apoa1/Apoe/Calr/Cd74/Clu/Crip1/Ctsl/Gss/Gstm1/Gstm4/Gstm5/H2-K1/H2-L/Ipo4/Itgb2/Ppib/Tap2/Thop1	20	Up
MF	GO:0005544	calcium-dependent phospholipid binding	9/343	55/22669	1.29017e-07	3.82535e-06	2.81121e-06	Anxa1/Anxa2/Anxa3/Anxa4/Anxa5/Anxa6/Cpne1/Dysf/Esyt1	9	Up
MF	GO:0001882	nucleoside binding	21/343	375/22669	3.19324e-07	8.75792e-06	6.4361e-06	Actn4/Adss/Anxa6/Ehd2/Gbp7/Gnai2/Pck2/Rab11b/Rab6a/Ran/Rhoa/Rhoc/Rp2/Samhd1/Septin11/Septin2/Septin7/Septin8/Tgm2/Tubb4b/Tubb5	21	Up
MF	GO:0050840	extracellular matrix binding	9/343	61/22669	3.24914e-07	8.75792e-06	6.4361e-06	Anxa2/Ctss/Dcn/Itga6/Itgb1/Lgals1/Lgals3/Nid1/Tgfbi	9	Up
MF	GO:0005525	GTP binding	20/343	355/22669	5.56899e-07	1.43583e-05	1.05518e-05	Adss/Anxa6/Ehd2/Gbp7/Gnai2/Pck2/Rab11b/Rab6a/Ran/Rhoa/Rhoc/Rp2/Samhd1/Septin11/Septin2/Septin7/Septin8/Tgm2/Tubb4b/Tubb5	20	Up
MF	GO:0033218	amide binding	21/343	391/22669	6.3162e-07	1.56063e-05	1.14689e-05	Anpep/Anxa5/Apoa1/Apoe/Calr/Cd74/Clu/Crip1/Ctsl/Gss/Gstm1/Gstm4/Gstm5/H2-K1/H2-L/Ipo4/Itgb2/Ppib/Psap/Tap2/Thop1	21	Up
MF	GO:0032550	purine ribonucleoside binding	20/343	362/22669	7.55852e-07	1.76759e-05	1.29898e-05	Adss/Anxa6/Ehd2/Gbp7/Gnai2/Pck2/Rab11b/Rab6a/Ran/Rhoa/Rhoc/Rp2/Samhd1/Septin11/Septin2/Septin7/Septin8/Tgm2/Tubb4b/Tubb5	20	Up
MF	GO:0008201	heparin binding	13/343	156/22669	7.74998e-07	1.76759e-05	1.29898e-05	Apob/Apoe/Apoh/Cfh/F11/F2/Fbn1/Fn1/Gpnmb/Hrg/Lxn/Pf4/Serpinc1	13	Up
MF	GO:0032549	ribonucleoside binding	20/343	365/22669	8.59478e-07	1.88767e-05	1.38723e-05	Adss/Anxa6/Ehd2/Gbp7/Gnai2/Pck2/Rab11b/Rab6a/Ran/Rhoa/Rhoc/Rp2/Samhd1/Septin11/Septin2/Septin7/Septin8/Tgm2/Tubb4b/Tubb5	20	Up
MF	GO:0001883	purine nucleoside binding	20/343	366/22669	8.96801e-07	1.8993e-05	1.39577e-05	Adss/Anxa6/Ehd2/Gbp7/Gnai2/Pck2/Rab11b/Rab6a/Ran/Rhoa/Rhoc/Rp2/Samhd1/Septin11/Septin2/Septin7/Septin8/Tgm2/Tubb4b/Tubb5	20	Up
MF	GO:0048306	calcium-dependent protein binding	10/343	89/22669	9.73244e-07	1.99012e-05	1.46252e-05	A2m/Anxa1/Anxa2/Anxa3/Anxa4/Anxa6/Hnrnpm/S100a10/S100a11/S100a6	10	Up
MF	GO:0043394	proteoglycan binding	7/343	38/22669	1.44014e-06	2.84667e-05	2.09199e-05	Agrn/Apoe/Cfh/Ctss/Fn1/Gpnmb/Nid1	7	Up
MF	GO:0019001	guanyl nucleotide binding	20/343	379/22669	1.53677e-06	2.84783e-05	2.09284e-05	Adss/Anxa6/Ehd2/Gbp7/Gnai2/Pck2/Rab11b/Rab6a/Ran/Rhoa/Rhoc/Rp2/Samhd1/Septin11/Septin2/Septin7/Septin8/Tgm2/Tubb4b/Tubb5	20	Up
MF	GO:0032561	guanyl ribonucleotide binding	20/343	379/22669	1.53677e-06	2.84783e-05	2.09284e-05	Adss/Anxa6/Ehd2/Gbp7/Gnai2/Pck2/Rab11b/Rab6a/Ran/Rhoa/Rhoc/Rp2/Samhd1/Septin11/Septin2/Septin7/Septin8/Tgm2/Tubb4b/Tubb5	20	Up
MF	GO:0003756	protein disulfide isomerase activity	5/343	17/22669	4.10465e-06	7.04065e-05	5.1741e-05	Creld2/P4hb/Pdia3/Pdia4/Tmx3	5	Up
MF	GO:0016864	intramolecular oxidoreductase activity, transposing S-S bonds	5/343	17/22669	4.10465e-06	7.04065e-05	5.1741e-05	Creld2/P4hb/Pdia3/Pdia4/Tmx3	5	Up
MF	GO:0033293	monocarboxylic acid binding	9/343	82/22669	4.15553e-06	7.04065e-05	5.1741e-05	Acox2/Afm/Akr1c18/Alb/Apoc1/Arhgdia/Fabp4/Fabp5/Psap	9	Up
MF	GO:0016209	antioxidant activity	9/343	84/22669	5.08374e-06	8.37405e-05	6.154e-05	Apoa4/Apoe/Apom/Cygb/Hp/Nqo1/Prdx4/Srxn1/Txndc17	9	Up
MF	GO:0043236	laminin binding	6/343	32/22669	7.46737e-06	0.00011653	8.56369e-05	Ctss/Itga6/Itgb1/Lgals1/Lgals3/Nid1	6	Up
MF	GO:0070325	lipoprotein particle receptor binding	6/343	32/22669	7.46737e-06	0.00011653	8.56369e-05	Apoa1/Apob/Apoc3/Apoe/Clu/Hsp90b1	6	Up
MF	GO:0008307	structural constituent of muscle	5/343	20/22669	9.90708e-06	0.000150638	0.000110703	Csrp1/Myh11/Myl1/Myl6/Plec	5	Up
MF	GO:0044325	ion channel binding	11/343	143/22669	1.18428e-05	0.00017557	0.000129025	Actn1/Actn4/Agrn/Atp2a2/Flna/Gopc/Prkcsh/S100a10/Ywhae/Ywhaq/Ywhaz	11	Up
MF	GO:0005504	fatty acid binding	7/343	52/22669	1.27316e-05	0.000184142	0.000135324	Acox2/Afm/Alb/Apoc1/Arhgdia/Fabp4/Fabp5	7	Up
MF	GO:0019903	protein phosphatase binding	12/343	176/22669	1.62657e-05	0.000229657	0.000168772	Cdh1/Hsp90b1/Iqgap1/Lgals3/Lmna/Mapk14/Mvp/Ptpn1/Snx3/Stat1/Vim/Ywhae	12	Up
MF	GO:0016667	oxidoreductase activity, acting on a sulfur group of donors	7/343	56/22669	2.09565e-05	0.000289005	0.000212387	P4hb/Pdia3/Pdia4/Srxn1/Tmx3/Txndc12/Txndc17	7	Up
MF	GO:0016853	isomerase activity	11/343	153/22669	2.23694e-05	0.000301478	0.000221553	Creld2/Isyna1/P4hb/Pdia3/Pdia4/Pgm3/Pin4/Ppib/Ptgis/Rpe/Tmx3	11	Up
MF	GO:0015037	peptide disulfide oxidoreductase activity	4/343	12/22669	2.31628e-05	0.000305234	0.000224313	P4hb/Pdia3/Pdia4/Txndc12	4	Up
MF	GO:0001848	complement binding	5/343	24/22669	2.5842e-05	0.000333137	0.000244819	Apcs/C4b/Cfh/Itgb2/Serping1	5	Up
MF	GO:0019902	phosphatase binding	13/343	223/22669	3.81681e-05	0.000481568	0.000353899	Cdh1/Hsp90b1/Iqgap1/Lgals3/Lmna/Mapk14/Mvp/Ptpn1/Smad2/Snx3/Stat1/Vim/Ywhae	13	Up
MF	GO:0008022	protein C-terminus binding	13/343	233/22669	5.9919e-05	0.000740249	0.000544001	Atp2a2/Coro1a/Ezr/Fbln5/Fn1/Gopc/Hspg2/Mapk14/Pcna/Sae1/Tax1bp3/Tjp1/Ywhaq	13	Up
MF	GO:0004869	cysteine-type endopeptidase inhibitor activity	7/343	69/22669	8.24124e-05	0.000997358	0.000732948	Ahsg/Cstb/Fetub/Hrg/Kng1/Kng2/Rps6ka3	7	Up
MF	GO:0016860	intramolecular oxidoreductase activity	6/343	50/22669	0.00010415	0.00121964	0.0008963	Creld2/P4hb/Pdia3/Pdia4/Ptgis/Tmx3	6	Up
MF	GO:0001846	opsonin binding	4/343	17/22669	0.000104893	0.00121964	0.0008963	Apcs/C4b/Cfh/Itgb2	4	Up
MF	GO:0017022	myosin binding	7/343	73/22669	0.000118199	0.00134792	0.000990571	Actc1/Coro1a/Fus/Myl12b/Rab11b/Rab6a/Rhoa	7	Up
MF	GO:0043295	glutathione binding	4/343	18/22669	0.000133259	0.00146338	0.00107542	Gss/Gstm1/Gstm4/Gstm5	4	Up
MF	GO:1900750	oligopeptide binding	4/343	18/22669	0.000133259	0.00146338	0.00107542	Gss/Gstm1/Gstm4/Gstm5	4	Up
MF	GO:0044389	ubiquitin-like protein ligase binding	15/343	324/22669	0.000136881	0.00147583	0.00108457	Actg1/Calr/Ckb/Clu/Hspa5/Isg15/Prkar1a/Rtn4/Smad2/Stat1/Tubb5/Ube2n/Vcl/Ywhae/Ywhaz	15	Up
MF	GO:0042288	MHC class I protein binding	4/343	19/22669	0.000166788	0.00176617	0.00129794	H2-K1/Pdia3/Tap2/Tubb5	4	Up
MF	GO:0031406	carboxylic acid binding	12/343	226/22669	0.000182087	0.00186559	0.001371	Acox2/Afm/Akr1c18/Alb/Apoc1/Arhgdia/Cd44/Fabp4/Fabp5/Gss/Pgd/Psap	12	Up
MF	GO:0003924	GTPase activity	14/343	296/22669	0.000182469	0.00186559	0.001371	Gbp7/Gnai2/Igtp/Rab11b/Rab6a/Ran/Rhoa/Rhoc/Septin11/Septin2/Septin7/Septin8/Tubb4b/Tubb5	14	Up
MF	GO:0042287	MHC protein binding	5/343	36/22669	0.00019751	0.00198515	0.00145886	Cd74/H2-K1/Pdia3/Tap2/Tubb5	5	Up
MF	GO:0120020	cholesterol transfer activity	4/343	20/22669	0.000206009	0.00203605	0.00149627	Apoa1/Apoa4/Apob/Apoe	4	Up
MF	GO:0072341	modified amino acid binding	8/343	106/22669	0.000210855	0.00204979	0.00150637	Anxa2/Anxa6/Cpne1/Gss/Gstm1/Gstm4/Gstm5/Tln1	8	Up
MF	GO:0120015	sterol transfer activity	4/343	21/22669	0.00025146	0.00240509	0.00176747	Apoa1/Apoa4/Apob/Apoe	4	Up
MF	GO:0031625	ubiquitin protein ligase binding	14/343	306/22669	0.000256502	0.00241437	0.0017743	Actg1/Calr/Ckb/Clu/Hspa5/Isg15/Prkar1a/Rtn4/Smad2/Tubb5/Ube2n/Vcl/Ywhae/Ywhaz	14	Up
MF	GO:0043177	organic acid binding	12/343	241/22669	0.000328159	0.0030406	0.0022345	Acox2/Afm/Akr1c18/Alb/Apoc1/Arhgdia/Cd44/Fabp4/Fabp5/Gss/Pgd/Psap	12	Up
MF	GO:0015036	disulfide oxidoreductase activity	5/343	41/22669	0.000369079	0.00336713	0.00247447	P4hb/Pdia3/Pdia4/Txndc12/Txndc17	5	Up
MF	GO:0046977	TAP binding	3/343	12/22669	0.000682597	0.00613303	0.0045071	H2-K1/Tap2/Tapbp	3	Up
MF	GO:0005518	collagen binding	6/343	71/22669	0.000719636	0.00636932	0.00468075	Ctss/Dcn/Itgb1/Nid1/Serpinh1/Tgfbi	6	Up
MF	GO:0050750	low-density lipoprotein particle receptor binding	4/343	28/22669	0.000791383	0.00690133	0.00507171	Apob/Apoe/Clu/Hsp90b1	4	Up
MF	GO:0003729	mRNA binding	14/343	345/22669	0.000841877	0.00723526	0.00531712	Calr/Exosc4/Fus/Hnrnpa3/Hnrnpd/Hnrnpm/Khdrbs1/Myh10/Pkm/Rbpms/Rps3/Srsf1/Srsf3/Xpo5	14	Up
MF	GO:0017166	vinculin binding	3/343	13/22669	0.000877459	0.00743333	0.00546267	Actn1/Ctnna1/Tln1	3	Up
MF	GO:0004364	glutathione transferase activity	4/343	30/22669	0.00103434	0.00851891	0.00626046	Gstm1/Gstm3/Gstm4/Gstm5	4	Up
MF	GO:0015248	sterol transporter activity	4/343	30/22669	0.00103434	0.00851891	0.00626046	Apoa1/Apoa4/Apob/Apoe	4	Up
MF	GO:0005319	lipid transporter activity	8/343	138/22669	0.00122369	0.0099404	0.0073051	Apoa1/Apoa4/Apob/Apoe/Apom/Fabp4/Fabp5/Rbp4	8	Up
MF	GO:0051082	unfolded protein binding	6/343	84/22669	0.00173403	0.0138957	0.0102118	Calr/Clu/Hsp90b1/Hspa5/Serpinh1/Uggt1	6	Up
MF	GO:0001540	amyloid-beta binding	5/343	58/22669	0.0018304	0.0144724	0.0106356	Apoa1/Apoe/Cd74/Clu/Itgb2	5	Up
MF	GO:0042805	actinin binding	4/343	40/22669	0.00306363	0.0235939	0.0173389	Csrp1/Itgb1/Pdlim1/Pdlim7	4	Up
MF	GO:0043531	ADP binding	4/343	40/22669	0.00306363	0.0235939	0.0173389	Myh10/Myh9/Pkm/Tap2	4	Up
MF	GO:0030246	carbohydrate binding	11/343	274/22669	0.00320185	0.0239699	0.0176152	Apcs/C4b/Calr/Lgals1/Lgals3/Man2a1/Mgat2/Pgd/Prg4/Pygb/Rpe	11	Up
MF	GO:0031489	myosin V binding	3/343	20/22669	0.00323371	0.0239699	0.0176152	Fus/Rab11b/Rab6a	3	Up
MF	GO:0043395	heparan sulfate proteoglycan binding	3/343	20/22669	0.00323371	0.0239699	0.0176152	Agrn/Apoe/Cfh	3	Up
MF	GO:0120013	lipid transfer activity	4/343	41/22669	0.00335493	0.0245614	0.0180499	Apoa1/Apoa4/Apob/Apoe	4	Up
MF	GO:0140297	DNA-binding transcription factor binding	13/343	365/22669	0.00395265	0.0285844	0.0210064	Actn4/Anxa4/Calr/Cpne1/Fhl2/Fus/Mapk14/Pcna/Smad2/Smarcb1/Sri/Stat1/Tgfb1i1	13	Up
MF	GO:0048365	Rac GTPase binding	5/343	70/22669	0.00417394	0.0298211	0.0219152	Arhgap17/Arhgdia/Coro1c/Flna/Iqgap1	5	Up
MF	GO:0048156	tau protein binding	3/343	22/22669	0.00427186	0.0301573	0.0221623	Apoe/Clu/Smad2	3	Up
MF	GO:0051087	chaperone binding	6/343	102/22669	0.00458405	0.0319805	0.0235021	Alb/Cp/Dnajc1/Fgb/Fn1/Plg	6	Up
MF	GO:0030506	ankyrin binding	3/343	23/22669	0.00485815	0.0334987	0.0246178	Cdh1/Plec/Sptbn1	3	Up
MF	GO:0019842	vitamin binding	7/343	137/22669	0.00491633	0.0335101	0.0246262	Afm/Alb/Gc/Psat1/Pygb/Rbp1/Rbp4	7	Up
MF	GO:0016628	oxidoreductase activity, acting on the CH-CH group of donors, NAD or NADP as acceptor	3/343	24/22669	0.00549064	0.0369994	0.0271905	Akr1c18/Blvra/Ptgr1	3	Up
MF	GO:0031210	phosphatidylcholine binding	3/343	26/22669	0.0068979	0.0454495	0.0334003	Apoa1/Apoa4/Esyt1	3	Up
MF	GO:0050997	quaternary ammonium group binding	3/343	26/22669	0.0068979	0.0454495	0.0334003	Apoa1/Apoa4/Esyt1	3	Up
MF	GO:0051393	alpha-actinin binding	3/343	29/22669	0.00937641	0.0602921	0.044308	Itgb1/Pdlim1/Pdlim7	3	Up
MF	GO:0043178	alcohol binding	5/343	85/22669	0.00942308	0.0602921	0.044308	Anxa6/Apoa1/Apoa4/Rbp1/Rbp4	5	Up
MF	GO:0001849	complement component C1q complex binding	2/343	10/22669	0.00948022	0.0602921	0.044308	Apcs/C4b	2	Up
MF	GO:0005496	steroid binding	6/343	119/22669	0.00955726	0.0602921	0.044308	Akr1c18/Anxa6/Apoa1/Apoa4/Gc/Gstm1	6	Up
MF	GO:0020037	heme binding	7/343	159/22669	0.0107845	0.0647889	0.0476127	Ambp/Cygb/Cyp2a4/Cyp2c69/Hmox2/Hpx/Ptgis	7	Up
MF	GO:0016627	oxidoreductase activity, acting on the CH-CH group of donors	4/343	57/22669	0.0108401	0.0647889	0.0476127	Acox2/Akr1c18/Blvra/Ptgr1	4	Up
MF	GO:0071813	lipoprotein particle binding	3/343	31/22669	0.0112815	0.0647889	0.0476127	Apcs/Apoa1/Apoe	3	Up
MF	GO:0071814	protein-lipid complex binding	3/343	31/22669	0.0112815	0.0647889	0.0476127	Apcs/Apoa1/Apoe	3	Up
MF	GO:0002162	dystroglycan binding	2/343	11/22669	0.0114719	0.0647889	0.0476127	Agrn/Vcl	2	Up
MF	GO:0004198	calcium-dependent cysteine-type endopeptidase activity	2/343	11/22669	0.0114719	0.0647889	0.0476127	Capn1/Capn2	2	Up
MF	GO:0005388	calcium transmembrane transporter activity, phosphorylative mechanism	2/343	11/22669	0.0114719	0.0647889	0.0476127	Anxa5/Atp2a2	2	Up
MF	GO:0008641	ubiquitin-like modifier activating enzyme activity	2/343	11/22669	0.0114719	0.0647889	0.0476127	Sae1/Uba6	2	Up
MF	GO:0016671	oxidoreductase activity, acting on a sulfur group of donors, disulfide as acceptor	2/343	11/22669	0.0114719	0.0647889	0.0476127	Pdia3/Txndc12	2	Up
MF	GO:0070008	serine-type exopeptidase activity	2/343	11/22669	0.0114719	0.0647889	0.0476127	Ctsa/F11	2	Up
MF	GO:1990405	protein antigen binding	2/343	11/22669	0.0114719	0.0647889	0.0476127	Hnrnpm/Plg	2	Up
MF	GO:0061629	RNA polymerase II-specific DNA-binding transcription factor binding	10/343	284/22669	0.0116607	0.0652337	0.0479396	Actn4/Anxa4/Calr/Cpne1/Fus/Mapk14/Pcna/Smarcb1/Stat1/Tgfb1i1	10	Up
MF	GO:0016765	transferase activity, transferring alkyl or aryl (other than methyl) groups	4/343	60/22669	0.0129202	0.0716042	0.0526212	Gstm1/Gstm3/Gstm4/Gstm5	4	Up
MF	GO:0005501	retinoid binding	3/343	33/22669	0.0133936	0.0726173	0.0533657	Fabp5/Rbp1/Rbp4	3	Up
MF	GO:0005522	profilin binding	2/343	12/22669	0.0136297	0.0726173	0.0533657	Actg1/Cttn	2	Up
MF	GO:0032036	myosin heavy chain binding	2/343	12/22669	0.0136297	0.0726173	0.0533657	Coro1a/Myl12b	2	Up
MF	GO:0045294	alpha-catenin binding	2/343	12/22669	0.0136297	0.0726173	0.0533657	Cdh1/Vcl	2	Up
MF	GO:0008236	serine-type peptidase activity	8/343	207/22669	0.0138359	0.0726173	0.0533657	Cfb/Cfi/Ctsa/F10/F11/F2/Hp/Plg	8	Up
MF	GO:0017124	SH3 domain binding	6/343	129/22669	0.0138377	0.0726173	0.0533657	Arhgap17/Dpysl3/Hcls1/Ilk/Khdrbs1/Sh3bgrl	6	Up
MF	GO:0046906	tetrapyrrole binding	7/343	168/22669	0.0142568	0.0741606	0.0544998	Ambp/Cygb/Cyp2a4/Cyp2c69/Hmox2/Hpx/Ptgis	7	Up
MF	GO:0097718	disordered domain specific binding	3/343	34/22669	0.0145282	0.0749148	0.0550541	Ezr/Fn1/Smad2	3	Up
MF	GO:0017171	serine hydrolase activity	8/343	212/22669	0.0157627	0.080453	0.0591241	Cfb/Cfi/Ctsa/F10/F11/F2/Hp/Plg	8	Up
MF	GO:0031994	insulin-like growth factor I binding	2/343	13/22669	0.0159483	0.080453	0.0591241	Igfbp1/Itga6	2	Up
MF	GO:0051117	ATPase binding	5/343	97/22669	0.0160092	0.080453	0.0591241	Actr3/Arpc2/Atp6v1e1/Ezr/Rab6a	5	Up
MF	GO:0016705	oxidoreductase activity, acting on paired donors, with incorporation or reduction of molecular oxygen	8/343	213/22669	0.0161702	0.0805793	0.0592169	Akr1c18/Asph/Cyp2a4/Cyp2c69/Fmo2/Hmox2/P4hb/Ptgis	8	Up
MF	GO:0001786	phosphatidylserine binding	4/343	65/22669	0.0169209	0.0836175	0.0614496	Anxa2/Anxa6/Cpne1/Tln1	4	Up
MF	GO:0019955	cytokine binding	6/343	136/22669	0.0175312	0.0859175	0.0631399	A2m/Agrn/Cd44/Cd74/Il1rn/Itgb1	6	Up
MF	GO:0004559	alpha-mannosidase activity	2/343	14/22669	0.0184224	0.0860193	0.0632147	Edem3/Man2a1	2	Up
MF	GO:0008191	metalloendopeptidase inhibitor activity	2/343	14/22669	0.0184224	0.0860193	0.0632147	Fetub/Lxn	2	Up
MF	GO:0019841	retinol binding	2/343	14/22669	0.0184224	0.0860193	0.0632147	Rbp1/Rbp4	2	Up
MF	GO:0030021	extracellular matrix structural constituent conferring compression resistance	2/343	14/22669	0.0184224	0.0860193	0.0632147	Dcn/Hspg2	2	Up
MF	GO:0051371	muscle alpha-actinin binding	2/343	14/22669	0.0184224	0.0860193	0.0632147	Pdlim1/Pdlim7	2	Up
MF	GO:0070411	I-SMAD binding	2/343	14/22669	0.0184224	0.0860193	0.0632147	Smad2/Tgfb1i1	2	Up
MF	GO:0015662	ion transmembrane transporter activity, phosphorylative mechanism	3/343	38/22669	0.0195969	0.0887095	0.0651917	Anxa5/Atp2a2/Atp6v1e1	3	Up
MF	GO:0016655	oxidoreductase activity, acting on NAD(P)H, quinone or similar compound as acceptor	3/343	38/22669	0.0195969	0.0887095	0.0651917	Akr1c18/Cbr1/Nqo1	3	Up
MF	GO:0030020	extracellular matrix structural constituent conferring tensile strength	3/343	38/22669	0.0195969	0.0887095	0.0651917	Col14a1/Col15a1/Col18a1	3	Up
MF	GO:0051721	protein phosphatase 2A binding	3/343	38/22669	0.0195969	0.0887095	0.0651917	Ptpn1/Stat1/Vim	3	Up
MF	GO:0051427	hormone receptor binding	7/343	181/22669	0.0205867	0.0910994	0.066948	Actn4/Calr/Fabp4/Fus/Pcna/Stat1/Tgfb1i1	7	Up
MF	GO:0019840	isoprenoid binding	3/343	39/22669	0.0209974	0.0910994	0.066948	Fabp5/Rbp1/Rbp4	3	Up
MF	GO:0015923	mannosidase activity	2/343	15/22669	0.0210466	0.0910994	0.066948	Edem3/Man2a1	2	Up
MF	GO:0019215	intermediate filament binding	2/343	15/22669	0.0210466	0.0910994	0.066948	Eppk1/Vim	2	Up
MF	GO:0034236	protein kinase A catalytic subunit binding	2/343	15/22669	0.0210466	0.0910994	0.066948	Ezr/Prkar1a	2	Up
MF	GO:0045295	gamma-catenin binding	2/343	15/22669	0.0210466	0.0910994	0.066948	Cdh1/Ctnna1	2	Up
MF	GO:0004175	endopeptidase activity	13/343	453/22669	0.0212507	0.0913163	0.0671074	Capn1/Capn2/Cfb/Cfi/Cpne1/Ctsl/Ctss/F10/F11/F2/Hp/Plg/Thop1	13	Up
MF	GO:1990782	protein tyrosine kinase binding	5/343	105/22669	0.0217807	0.0929207	0.0682865	Anxa5/Itgb1/Khdrbs1/Pcna/Ptpn1	5	Up
MF	GO:0004252	serine-type endopeptidase activity	7/343	186/22669	0.023473	0.0994251	0.0730665	Cfb/Cfi/F10/F11/F2/Hp/Plg	7	Up
MF	GO:0016918	retinal binding	2/343	16/22669	0.0238159	0.0994566	0.0730896	Rbp1/Rbp4	2	Up
MF	GO:0070034	telomerase RNA binding	2/343	16/22669	0.0238159	0.0994566	0.0730896	Nop10/Snrpd3	2	Up
MF	GO:0070492	oligosaccharide binding	2/343	17/22669	0.0267254	0.110826	0.0814451	Lgals1/Lgals3	2	Up
MF	GO:0005516	calmodulin binding	7/343	192/22669	0.0272907	0.112385	0.0825904	Iqgap1/Myh10/Myh11/Myh9/Sntb2/Sptbn1/Tjp1	7	Up
MF	GO:0038024	cargo receptor activity	4/343	76/22669	0.0282154	0.115312	0.0847416	Cfi/Itgb2/Lgals3bp/Prg4	4	Up
MF	GO:0035257	nuclear hormone receptor binding	6/343	152/22669	0.0283905	0.115312	0.0847416	Actn4/Calr/Fus/Pcna/Stat1/Tgfb1i1	6	Up
MF	GO:0004177	aminopeptidase activity	3/343	44/22669	0.0288027	0.11619	0.0853871	Anpep/Ctsl/F11	3	Up
MF	GO:0016229	steroid dehydrogenase activity	3/343	45/22669	0.0305237	0.122301	0.0898778	Akr1c18/Cbr1/Hsd17b13	3	Up
MF	GO:0005044	scavenger receptor activity	3/343	46/22669	0.0322977	0.126838	0.093212	Cfi/Lgals3bp/Prg4	3	Up
MF	GO:0015485	cholesterol binding	3/343	46/22669	0.0322977	0.126838	0.093212	Anxa6/Apoa1/Apoa4	3	Up
MF	GO:0042605	peptide antigen binding	3/343	46/22669	0.0322977	0.126838	0.093212	H2-K1/H2-L/Tap2	3	Up
MF	GO:0005324	long-chain fatty acid transporter activity	2/343	19/22669	0.0329456	0.127691	0.0938387	Fabp4/Fabp5	2	Up
MF	GO:0032794	GTPase activating protein binding	2/343	19/22669	0.0329456	0.127691	0.0938387	Cdh1/Tubb5	2	Up
MF	GO:0016620	oxidoreductase activity, acting on the aldehyde or oxo group of donors, NAD or NADP as acceptor	3/343	48/22669	0.0360038	0.138638	0.101884	Akr1c18/Aldh18a1/Htatip2	3	Up
MF	GO:0099186	structural constituent of postsynapse	2/343	20/22669	0.0362469	0.138674	0.10191	Actg1/Actn1	2	Up
MF	GO:0016651	oxidoreductase activity, acting on NAD(P)H	4/343	83/22669	0.0372708	0.141666	0.104109	Akr1c18/Cbr1/Nqo1/Txndc17	4	Up
MF	GO:0016879	ligase activity, forming carbon-nitrogen bonds	3/343	49/22669	0.0379353	0.141666	0.104109	Adss/Gss/Mthfd1l	3	Up
MF	GO:0016874	ligase activity	6/343	163/22669	0.0379847	0.141666	0.104109	Adss/Gss/Mthfd1l/Sae1/Sars/Uba6	6	Up
MF	GO:0072509	divalent inorganic cation transmembrane transporter activity	6/343	163/22669	0.0379847	0.141666	0.104109	Anxa2/Anxa5/Anxa6/Atp2a2/Slc30a7/Slc39a4	6	Up
MF	GO:0060589	nucleoside-triphosphatase regulator activity	9/343	298/22669	0.038381	0.142249	0.104538	Agrn/Arhgap17/Arhgdia/Gopc/Iqgap1/Rab6a/Rp2/Tbc1d13/Tbc1d15	9	Up
MF	GO:0046332	SMAD binding	4/343	84/22669	0.0386855	0.142488	0.104713	Flna/Pura/Smad2/Tgfb1i1	4	Up
MF	GO:0003725	double-stranded RNA binding	4/343	85/22669	0.0401305	0.146898	0.107954	Actn1/Msn/Tubb4b/Vim	4	Up
MF	GO:0017048	Rho GTPase binding	6/343	168/22669	0.0429541	0.153432	0.112756	Arhgap17/Arhgdia/Coro1c/Flna/Iqgap1/Vcl	6	Up
MF	GO:0005385	zinc ion transmembrane transporter activity	2/343	22/22669	0.0432094	0.153432	0.112756	Slc30a7/Slc39a4	2	Up
MF	GO:0008483	transaminase activity	2/343	22/22669	0.0432094	0.153432	0.112756	Psat1/Tgm2	2	Up
MF	GO:0008553	proton-exporting ATPase activity, phosphorylative mechanism	2/343	22/22669	0.0432094	0.153432	0.112756	Atp2a2/Atp6v1e1	2	Up
MF	GO:0019865	immunoglobulin binding	2/343	22/22669	0.0432094	0.153432	0.112756	Ambp/Lgals3	2	Up
MF	GO:0019829	ATPase-coupled cation transmembrane transporter activity	3/343	52/22669	0.04404	0.154531	0.113563	Anxa5/Atp2a2/Atp6v1e1	3	Up
MF	GO:0030170	pyridoxal phosphate binding	3/343	52/22669	0.04404	0.154531	0.113563	Alb/Psat1/Pygb	3	Up
MF	GO:0035258	steroid hormone receptor binding	4/343	88/22669	0.044648	0.155743	0.114454	Calr/Fus/Pcna/Tgfb1i1	4	Up
MF	GO:0004601	peroxidase activity	3/343	53/22669	0.0461771	0.157893	0.116034	Cygb/Prdx4/Txndc17	3	Up
MF	GO:0070279	vitamin B6 binding	3/343	53/22669	0.0461771	0.157893	0.116034	Alb/Psat1/Pygb	3	Up
MF	GO:0047485	protein N-terminus binding	5/343	129/22669	0.0465782	0.157893	0.116034	Actn4/Clu/Dcn/Plec/Ywhaq	5	Up
MF	GO:0030898	actin-dependent ATPase activity	2/343	23/22669	0.0468619	0.157893	0.116034	Myh10/Myh9	2	Up
MF	GO:0051787	misfolded protein binding	2/343	23/22669	0.0468619	0.157893	0.116034	Clu/Hspa5	2	Up
MF	GO:0090482	vitamin transmembrane transporter activity	2/343	23/22669	0.0468619	0.157893	0.116034	Gc/Rbp4	2	Up
MF	GO:0017016	Ras GTPase binding	11/343	409/22669	0.0479609	0.160683	0.118084	Anxa2/Arhgap17/Arhgdia/Coro1c/Flna/Ipo4/Iqgap1/Tbc1d13/Tbc1d15/Vcl/Xpo5	11	Up
MF	GO:0008047	enzyme activator activity	12/343	460/22669	0.0484171	0.1613	0.118537	Apoa1/Apoa4/Apoe/Apoh/Arhgap17/Arhgdia/Fn1/Iqgap1/Rab6a/Rp2/Tbc1d13/Tbc1d15	12	Up
MF	GO:0008238	exopeptidase activity	4/343	91/22669	0.0494385	0.163149	0.119896	Anpep/Ctsa/Ctsl/F11	4	Up
BP	GO:1901605	alpha-amino acid metabolic process	12/59	180/23328	2.51206e-14	2.02147e-11	1.49693e-11	Aadat/Adhfe1/Agmat/Gcat/Glul/Gm4952/Gnmt/Hibadh/Kmo/Oat/Prodh/Sardh	12	Down
BP	GO:0006520	cellular amino acid metabolic process	13/59	250/23328	4.7011e-14	2.02147e-11	1.49693e-11	Aadat/Adhfe1/Agmat/Gcat/Glul/Gm4952/Gnmt/Hibadh/Kmo/Oat/Prodh/Sardh/Upb1	13	Down
BP	GO:0044282	small molecule catabolic process	13/59	320/23328	1.09716e-12	3.14521e-10	2.32907e-10	Abcb11/Adhfe1/Cyp27a1/Dera/Dpyd/Gcat/Hibadh/Kmo/Ldhd/Oat/Prodh/Sardh/Upb1	13	Down
BP	GO:0017144	drug metabolic process	8/59	70/23328	8.53986e-12	1.83607e-09	1.35964e-09	Abcb11/Cyp1a2/Cyp2c29/Cyp2c50/Cyp2c54/Cyp2d9/Cyp2j5/Cyp2u1	8	Down
BP	GO:0042738	exogenous drug catabolic process	7/59	53/23328	6.44951e-11	1.06004e-08	7.84973e-09	Cyp1a2/Cyp2c29/Cyp2c50/Cyp2c54/Cyp2d9/Cyp2j5/Cyp2u1	7	Down
BP	GO:0042737	drug catabolic process	7/59	54/23328	7.39561e-11	1.06004e-08	7.84973e-09	Cyp1a2/Cyp2c29/Cyp2c50/Cyp2c54/Cyp2d9/Cyp2j5/Cyp2u1	7	Down
BP	GO:0001676	long-chain fatty acid metabolic process	8/59	111/23328	3.68751e-10	4.53037e-08	3.3548e-08	Cyp2c29/Cyp2c50/Cyp2c54/Cyp2d9/Cyp2u1/Cyp4a12a/Ephx2/Gpx1	8	Down
BP	GO:0019369	arachidonic acid metabolic process	7/59	70/23328	4.85195e-10	5.21585e-08	3.86241e-08	Cyp2c29/Cyp2c50/Cyp2c54/Cyp2d9/Cyp2u1/Cyp4a12a/Gpx1	7	Down
BP	GO:0033559	unsaturated fatty acid metabolic process	8/59	120/23328	6.89561e-10	6.58914e-08	4.87935e-08	Cyp2c29/Cyp2c50/Cyp2c54/Cyp2d9/Cyp2u1/Cyp4a12a/Ephx2/Gpx1	8	Down
BP	GO:1901606	alpha-amino acid catabolic process	7/59	76/23328	8.74532e-10	7.30058e-08	5.40618e-08	Adhfe1/Gcat/Hibadh/Kmo/Oat/Prodh/Sardh	7	Down
BP	GO:0042493	response to drug	10/59	260/23328	9.67492e-10	7.30058e-08	5.40618e-08	Abcb11/Cyp1a2/Cyp2c29/Cyp2c50/Cyp2c54/Cyp2d9/Cyp2j5/Cyp2u1/Dpyd/Slc1a2	10	Down
BP	GO:0120254	olefinic compound metabolic process	8/59	126/23328	1.01869e-09	7.30058e-08	5.40618e-08	Cyp2c29/Cyp2c50/Cyp2c54/Cyp2d9/Cyp2u1/Cyp4a12a/Ephx2/Gpx1	8	Down
BP	GO:0009063	cellular amino acid catabolic process	7/59	90/23328	2.90809e-09	1.92382e-07	1.42461e-07	Adhfe1/Gcat/Hibadh/Kmo/Oat/Prodh/Sardh	7	Down
BP	GO:0016054	organic acid catabolic process	9/59	223/23328	4.70758e-09	2.69901e-07	1.99866e-07	Abcb11/Adhfe1/Gcat/Hibadh/Kmo/Ldhd/Oat/Prodh/Sardh	9	Down
BP	GO:0046395	carboxylic acid catabolic process	9/59	223/23328	4.70758e-09	2.69901e-07	1.99866e-07	Abcb11/Adhfe1/Gcat/Hibadh/Kmo/Ldhd/Oat/Prodh/Sardh	9	Down
BP	GO:0006631	fatty acid metabolic process	11/59	408/23328	5.39765e-09	2.90124e-07	2.14841e-07	Abcb11/Acsm5/Cyp1a2/Cyp2c29/Cyp2c50/Cyp2c54/Cyp2d9/Cyp2u1/Cyp4a12a/Ephx2/Gpx1	11	Down
BP	GO:0006536	glutamate metabolic process	5/59	28/23328	8.17866e-09	4.13744e-07	3.06383e-07	Aadat/Adhfe1/Glul/Oat/Prodh	5	Down
BP	GO:0009410	response to xenobiotic stimulus	7/59	110/23328	1.19113e-08	5.69096e-07	4.21423e-07	Cyp2c29/Cyp2c50/Cyp2c54/Cyp2d9/Cyp2j5/Cyp2u1/Gpx1	7	Down
BP	GO:0009064	glutamine family amino acid metabolic process	6/59	64/23328	1.34871e-08	6.10468e-07	4.5206e-07	Aadat/Adhfe1/Agmat/Glul/Oat/Prodh	6	Down
BP	GO:0006690	icosanoid metabolic process	7/59	129/23328	3.60486e-08	1.55009e-06	1.14786e-06	Cyp2c29/Cyp2c50/Cyp2c54/Cyp2d9/Cyp2u1/Cyp4a12a/Gpx1	7	Down
BP	GO:0043648	dicarboxylic acid metabolic process	6/59	85/23328	7.55197e-08	3.09271e-06	2.2902e-06	Aadat/Adhfe1/Glul/Kmo/Oat/Prodh	6	Down
BP	GO:1901568	fatty acid derivative metabolic process	7/59	154/23328	1.21907e-07	4.76546e-06	3.52889e-06	Cyp2c29/Cyp2c50/Cyp2c54/Cyp2d9/Cyp2u1/Cyp4a12a/Gpx1	7	Down
BP	GO:1901361	organic cyclic compound catabolic process	10/59	442/23328	1.47707e-07	5.52295e-06	4.08982e-06	Aox3/Cyp1a2/Cyp27a1/Dera/Dpyd/Ephx2/Kmo/Nudt7/Prodh/Upb1	10	Down
BP	GO:0006805	xenobiotic metabolic process	6/59	99/23328	1.88278e-07	6.74663e-06	4.99598e-06	Cyp2c29/Cyp2c50/Cyp2c54/Cyp2d9/Cyp2j5/Cyp2u1	6	Down
BP	GO:0071466	cellular response to xenobiotic stimulus	6/59	103/23328	2.38385e-07	8.20043e-06	6.07254e-06	Cyp2c29/Cyp2c50/Cyp2c54/Cyp2d9/Cyp2j5/Cyp2u1	6	Down
BP	GO:0043651	linoleic acid metabolic process	4/59	22/23328	2.60857e-07	8.62836e-06	6.38942e-06	Cyp2c50/Cyp2c54/Cyp4a12a/Ephx2	4	Down
BP	GO:0006575	cellular modified amino acid metabolic process	6/59	165/23328	3.77715e-06	0.000120309	8.90907e-05	Dmgdh/Gnmt/Gpx1/Hpn/Nat8/Sardh	6	Down
BP	GO:0009164	nucleoside catabolic process	3/59	17/23328	1.01891e-05	0.000312951	0.000231744	Dera/Dpyd/Upb1	3	Down
BP	GO:0034656	nucleobase-containing small molecule catabolic process	3/59	19/23328	1.44673e-05	0.000429029	0.000317702	Dera/Dpyd/Upb1	3	Down
BP	GO:0009065	glutamine family amino acid catabolic process	3/59	23/23328	2.62516e-05	0.000752545	0.00055727	Adhfe1/Oat/Prodh	3	Down
BP	GO:1901658	glycosyl compound catabolic process	3/59	25/23328	3.39705e-05	0.000942407	0.000697866	Dera/Dpyd/Upb1	3	Down
BP	GO:0009116	nucleoside metabolic process	4/59	75/23328	3.92236e-05	0.00105413	0.000780601	Dera/Dpyd/Gnmt/Upb1	4	Down
BP	GO:0015721	bile acid and bile salt transport	3/59	27/23328	4.30465e-05	0.00112182	0.000830721	Abcb11/Slc10a1/Slco1b2	3	Down
BP	GO:0072521	purine-containing compound metabolic process	7/59	396/23328	6.14666e-05	0.00153443	0.00113626	Acsm5/Aox3/Dpyd/G6pc/Gnmt/Ldhd/Nudt7	7	Down
BP	GO:0046700	heterocycle catabolic process	7/59	397/23328	6.24476e-05	0.00153443	0.00113626	Aox3/Dera/Dpyd/Kmo/Nudt7/Prodh/Upb1	7	Down
BP	GO:0019373	epoxygenase P450 pathway	3/59	31/23328	6.56776e-05	0.00156897	0.00116184	Cyp2c29/Cyp2c50/Cyp2c54	3	Down
BP	GO:0006790	sulfur compound metabolic process	6/59	279/23328	7.34327e-05	0.00170681	0.00126392	Acsm5/Gnmt/Gpx1/Nat8/Nudt7/Suox	6	Down
BP	GO:0019439	aromatic compound catabolic process	7/59	411/23328	7.75841e-05	0.00175585	0.00130023	Aox3/Dera/Dpyd/Ephx2/Kmo/Nudt7/Upb1	7	Down
BP	GO:0042632	cholesterol homeostasis	4/59	91/23328	8.36914e-05	0.0018455	0.00136662	Abcb11/Ephx2/G6pc/Hpn	4	Down
BP	GO:0055092	sterol homeostasis	4/59	92/23328	8.73312e-05	0.00187762	0.0013904	Abcb11/Ephx2/G6pc/Hpn	4	Down
BP	GO:0046394	carboxylic acid biosynthetic process	6/59	299/23328	0.000107391	0.0022327	0.00165334	Acsm5/Cyp27a1/Cyp4a12a/Glul/Kmo/Upb1	6	Down
BP	GO:0016053	organic acid biosynthetic process	6/59	300/23328	0.000109369	0.0022327	0.00165334	Acsm5/Cyp27a1/Cyp4a12a/Glul/Kmo/Upb1	6	Down
BP	GO:1901657	glycosyl compound metabolic process	4/59	98/23328	0.000111635	0.0022327	0.00165334	Dera/Dpyd/Gnmt/Upb1	4	Down
BP	GO:0072523	purine-containing compound catabolic process	3/59	39/23328	0.000131626	0.00257269	0.00190511	Aox3/Dpyd/Nudt7	3	Down
BP	GO:0006730	one-carbon metabolic process	3/59	40/23328	0.000142043	0.0027146	0.0020102	Dmgdh/Gnmt/Sardh	3	Down
BP	GO:0015711	organic anion transport	7/59	463/23328	0.000162288	0.00303409	0.00224679	Abcb11/Atp11c/G6pc/Kmo/Slc10a1/Slc1a2/Slco1b2	7	Down
BP	GO:0006576	cellular biogenic amine metabolic process	3/59	46/23328	0.000215901	0.00395053	0.00292542	Agmat/Dmgdh/Kmo	3	Down
BP	GO:0010257	NADH dehydrogenase complex assembly	3/59	47/23328	0.000230208	0.00404038	0.00299196	Ndufa11/Ndufs4/Ndufs7	3	Down
BP	GO:0032981	mitochondrial respiratory chain complex I assembly	3/59	47/23328	0.000230208	0.00404038	0.00299196	Ndufa11/Ndufs4/Ndufs7	3	Down
BP	GO:1901136	carbohydrate derivative catabolic process	4/59	121/23328	0.000251438	0.0042699	0.00316192	Dera/Dpyd/Nudt7/Upb1	4	Down
BP	GO:1901615	organic hydroxy compound metabolic process	7/59	498/23328	0.000253215	0.0042699	0.00316192	Abcb11/Cyp1a2/Cyp27a1/Ephx2/Hpn/Ldhd/Ndufs4	7	Down
BP	GO:0006560	proline metabolic process	2/59	10/23328	0.000279315	0.00461945	0.00342077	Oat/Prodh	2	Down
BP	GO:0006213	pyrimidine nucleoside metabolic process	2/59	12/23328	0.000408331	0.0062802	0.00465058	Dpyd/Upb1	2	Down
BP	GO:0035999	tetrahydrofolate interconversion	2/59	12/23328	0.000408331	0.0062802	0.00465058	Dmgdh/Sardh	2	Down
BP	GO:0061744	motor behavior	2/59	12/23328	0.000408331	0.0062802	0.00465058	Dpp4/Ndufs4	2	Down
BP	GO:0015980	energy derivation by oxidation of organic compounds	5/59	248/23328	0.000408943	0.0062802	0.00465058	Cyp1a2/G6pc/Gnmt/Ndufs4/Ndufs7	5	Down
BP	GO:0044270	cellular nitrogen compound catabolic process	6/59	391/23328	0.000454421	0.00685617	0.00507709	Aox3/Dera/Dpyd/Kmo/Nudt7/Upb1	6	Down
BP	GO:0042402	cellular biogenic amine catabolic process	2/59	13/23328	0.000481788	0.00714375	0.00529005	Dmgdh/Kmo	2	Down
BP	GO:0009310	amine catabolic process	2/59	14/23328	0.000561172	0.0081798	0.00605726	Dmgdh/Kmo	2	Down
BP	GO:0055088	lipid homeostasis	4/59	153/23328	0.000611727	0.00876808	0.00649289	Abcb11/Ephx2/G6pc/Hpn	4	Down
BP	GO:0006103	2-oxoglutarate metabolic process	2/59	16/23328	0.000737603	0.010399	0.0077006	Aadat/Adhfe1	2	Down
BP	GO:0072529	pyrimidine-containing compound catabolic process	2/59	17/23328	0.000834592	0.0115766	0.00857263	Dpyd/Upb1	2	Down
BP	GO:0051260	protein homooligomerization	4/59	173/23328	0.000967595	0.0132084	0.00978104	Gnmt/Letm1/Slc1a2/Upb1	4	Down
BP	GO:0006525	arginine metabolic process	2/59	19/23328	0.00104597	0.0140552	0.0104081	Agmat/Oat	2	Down
BP	GO:0008202	steroid metabolic process	5/59	309/23328	0.00110115	0.014569	0.0107886	Abcb11/Cyp1a2/Cyp27a1/Ephx2/G6pc	5	Down
BP	GO:0046653	tetrahydrofolate metabolic process	2/59	20/23328	0.0011603	0.0151191	0.0111959	Dmgdh/Sardh	2	Down
BP	GO:0033108	mitochondrial respiratory chain complex assembly	3/59	83/23328	0.00122294	0.0154666	0.0114532	Ndufa11/Ndufs4/Ndufs7	3	Down
BP	GO:0044106	cellular amine metabolic process	3/59	83/23328	0.00122294	0.0154666	0.0114532	Agmat/Dmgdh/Kmo	3	Down
BP	GO:0006144	purine nucleobase metabolic process	2/59	22/23328	0.0014061	0.0175253	0.0129778	Aox3/Dpyd	2	Down
BP	GO:0046942	carboxylic acid transport	5/59	333/23328	0.0015322	0.0186235	0.0137909	Abcb11/Kmo/Slc10a1/Slc1a2/Slco1b2	5	Down
BP	GO:0042537	benzene-containing compound metabolic process	2/59	23/23328	0.00153752	0.0186235	0.0137909	Aadat/Kmo	2	Down
BP	GO:0015849	organic acid transport	5/59	337/23328	0.00161462	0.0192858	0.0142814	Abcb11/Kmo/Slc10a1/Slc1a2/Slco1b2	5	Down
BP	GO:0009308	amine metabolic process	3/59	93/23328	0.00169657	0.0199869	0.0148006	Agmat/Dmgdh/Kmo	3	Down
BP	GO:0006706	steroid catabolic process	2/59	25/23328	0.00181723	0.0208376	0.0154305	Cyp1a2/Cyp27a1	2	Down
BP	GO:0006760	folic acid-containing compound metabolic process	2/59	25/23328	0.00181723	0.0208376	0.0154305	Dmgdh/Sardh	2	Down
BP	GO:0006869	lipid transport	5/59	364/23328	0.00225909	0.0255634	0.01893	Abcb11/Atp11c/Cyp2j5/Slc10a1/Slco1b2	5	Down
BP	GO:0051259	protein complex oligomerization	4/59	223/23328	0.002452	0.027386	0.0202797	Gnmt/Letm1/Slc1a2/Upb1	4	Down
BP	GO:0042558	pteridine-containing compound metabolic process	2/59	31/23328	0.00278941	0.0303657	0.0224862	Dmgdh/Sardh	2	Down
BP	GO:0098810	neurotransmitter reuptake	2/59	31/23328	0.00278941	0.0303657	0.0224862	Slc1a2/Slc29a1	2	Down
BP	GO:0008206	bile acid metabolic process	2/59	32/23328	0.00297055	0.0319334	0.0236471	Abcb11/Cyp27a1	2	Down
BP	GO:0022617	extracellular matrix disassembly	2/59	33/23328	0.00315707	0.0335195	0.0248217	Dpp4/Hpn	2	Down
BP	GO:0006091	generation of precursor metabolites and energy	5/59	400/23328	0.00338759	0.0355284	0.0263093	Cyp1a2/G6pc/Gnmt/Ndufs4/Ndufs7	5	Down
BP	GO:0009112	nucleobase metabolic process	2/59	36/23328	0.00374868	0.0388417	0.0287628	Aox3/Dpyd	2	Down
BP	GO:0010876	lipid localization	5/59	413/23328	0.00388053	0.0397292	0.02942	Abcb11/Atp11c/Cyp2j5/Slc10a1/Slco1b2	5	Down
BP	GO:0009066	aspartate family amino acid metabolic process	2/59	37/23328	0.00395647	0.0400302	0.0296429	Gcat/Gnmt	2	Down
BP	GO:0051968	positive regulation of synaptic transmission, glutamatergic	2/59	38/23328	0.00416951	0.0416951	0.0308758	Glul/Kmo	2	Down
BP	GO:0006778	porphyrin-containing compound metabolic process	2/59	39/23328	0.00438778	0.0428805	0.0317536	Cpox/Cyp1a2	2	Down
BP	GO:0009651	response to salt stress	2/59	39/23328	0.00438778	0.0428805	0.0317536	Kmo/Letm1	2	Down
BP	GO:0009117	nucleotide metabolic process	5/59	427/23328	0.0044669	0.0431633	0.031963	Acsm5/Dera/Kmo/Ldhd/Nudt7	5	Down
BP	GO:0001504	neurotransmitter uptake	2/59	40/23328	0.00461124	0.0440629	0.0326292	Slc1a2/Slc29a1	2	Down
BP	GO:0006753	nucleoside phosphate metabolic process	5/59	436/23328	0.00487577	0.0460787	0.0341219	Acsm5/Dera/Kmo/Ldhd/Nudt7	5	Down
BP	GO:0009166	nucleotide catabolic process	2/59	45/23328	0.00580553	0.0542691	0.0401871	Dera/Nudt7	2	Down
BP	GO:0033013	tetrapyrrole metabolic process	2/59	47/23328	0.00631869	0.0584309	0.0432689	Cpox/Cyp1a2	2	Down
BP	GO:0007005	mitochondrion organization	5/59	481/23328	0.00732773	0.066333	0.0491205	Gpx1/Letm1/Ndufa11/Ndufs4/Ndufs7	5	Down
BP	GO:0045333	cellular respiration	3/59	157/23328	0.00738023	0.066333	0.0491205	Cyp1a2/Ndufs4/Ndufs7	3	Down
BP	GO:0072527	pyrimidine-containing compound metabolic process	2/59	51/23328	0.00740461	0.066333	0.0491205	Dpyd/Upb1	2	Down
BP	GO:0042743	hydrogen peroxide metabolic process	2/59	54/23328	0.00827039	0.0725769	0.0537442	Cyp1a2/Gpx1	2	Down
BP	GO:0051289	protein homotetramerization	2/59	54/23328	0.00827039	0.0725769	0.0537442	Gnmt/Upb1	2	Down
BP	GO:0032892	positive regulation of organic acid transport	2/59	55/23328	0.00856863	0.0744345	0.0551198	Abcb11/Kmo	2	Down
BP	GO:0045777	positive regulation of blood pressure	2/59	56/23328	0.00887164	0.0762961	0.0564984	Cyp2j5/Ephx2	2	Down
BP	GO:0016042	lipid catabolic process	4/59	324/23328	0.0091291	0.0766436	0.0567557	Abcb11/Ces2a/Cyp1a2/Cyp27a1	4	Down
BP	GO:0006749	glutathione metabolic process	2/59	57/23328	0.00917941	0.0766436	0.0567557	Gpx1/Nat8	2	Down
BP	GO:1901292	nucleoside phosphate catabolic process	2/59	57/23328	0.00917941	0.0766436	0.0567557	Dera/Nudt7	2	Down
BP	GO:0015718	monocarboxylic acid transport	3/59	174/23328	0.00976627	0.0807595	0.0598036	Abcb11/Slc10a1/Slco1b2	3	Down
BP	GO:1901616	organic hydroxy compound catabolic process	2/59	60/23328	0.010131	0.0829776	0.0614461	Cyp27a1/Ldhd	2	Down
BP	GO:0007584	response to nutrient	2/59	61/23328	0.0104575	0.0840511	0.062241	Dpyd/Suox	2	Down
BP	GO:0008652	cellular amino acid biosynthetic process	2/59	61/23328	0.0104575	0.0840511	0.062241	Glul/Upb1	2	Down
BP	GO:0034655	nucleobase-containing compound catabolic process	4/59	352/23328	0.0120918	0.0962863	0.0713013	Dera/Dpyd/Nudt7/Upb1	4	Down
BP	GO:0015800	acidic amino acid transport	2/59	68/23328	0.0128715	0.100632	0.0745191	Kmo/Slc1a2	2	Down
BP	GO:1901264	carbohydrate derivative transport	2/59	68/23328	0.0128715	0.100632	0.0745191	G6pc/Slc29a1	2	Down
BP	GO:0072330	monocarboxylic acid biosynthetic process	3/59	196/23328	0.0134513	0.104218	0.0771746	Acsm5/Cyp27a1/Kmo	3	Down
BP	GO:1903793	positive regulation of anion transport	2/59	73/23328	0.01473	0.113105	0.0837559	Abcb11/Kmo	2	Down
BP	GO:0009060	aerobic respiration	2/59	74/23328	0.0151148	0.114024	0.0844362	Ndufs4/Ndufs7	2	Down
BP	GO:0034404	nucleobase-containing small molecule biosynthetic process	2/59	74/23328	0.0151148	0.114024	0.0844362	Dera/Nudt7	2	Down
BP	GO:0009991	response to extracellular stimulus	4/59	378/23328	0.0153416	0.114729	0.0849583	Dpyd/Glul/Slc1a2/Suox	4	Down
BP	GO:0006094	gluconeogenesis	2/59	76/23328	0.0158973	0.117859	0.0872766	G6pc/Gnmt	2	Down
BP	GO:0042180	cellular ketone metabolic process	3/59	211/23328	0.0163606	0.118672	0.0878786	Aadat/Abcb11/Kmo	3	Down
BP	GO:0043542	endothelial cell migration	3/59	212/23328	0.0165661	0.118672	0.0878786	Dpp4/Glul/Gpx1	3	Down
BP	GO:0005977	glycogen metabolic process	2/59	78/23328	0.0166969	0.118672	0.0878786	G6pc/Gnmt	2	Down
BP	GO:0006073	cellular glucan metabolic process	2/59	78/23328	0.0166969	0.118672	0.0878786	G6pc/Gnmt	2	Down
BP	GO:0044042	glucan metabolic process	2/59	78/23328	0.0166969	0.118672	0.0878786	G6pc/Gnmt	2	Down
BP	GO:0019319	hexose biosynthetic process	2/59	79/23328	0.0171031	0.119583	0.0885526	G6pc/Gnmt	2	Down
BP	GO:0051966	regulation of synaptic transmission, glutamatergic	2/59	79/23328	0.0171031	0.119583	0.0885526	Glul/Kmo	2	Down
BP	GO:0035264	multicellular organism growth	3/59	216/23328	0.0174028	0.120697	0.0893777	Fkbp8/G6pc/Slc1a2	3	Down
BP	GO:0032370	positive regulation of lipid transport	2/59	82/23328	0.0183466	0.125223	0.0927295	Abcb11/Cyp2j5	2	Down
BP	GO:0051262	protein tetramerization	2/59	82/23328	0.0183466	0.125223	0.0927295	Gnmt/Upb1	2	Down
BP	GO:0006637	acyl-CoA metabolic process	2/59	83/23328	0.0187694	0.126107	0.0933842	Acsm5/Nudt7	2	Down
BP	GO:0035383	thioester metabolic process	2/59	83/23328	0.0187694	0.126107	0.0933842	Acsm5/Nudt7	2	Down
BP	GO:0006835	dicarboxylic acid transport	2/59	85/23328	0.0196274	0.129843	0.0961502	Kmo/Slc1a2	2	Down
BP	GO:0046364	monosaccharide biosynthetic process	2/59	85/23328	0.0196274	0.129843	0.0961502	G6pc/Gnmt	2	Down
BP	GO:0006970	response to osmotic stress	2/59	86/23328	0.0200624	0.131707	0.0975312	Kmo/Letm1	2	Down
BP	GO:0006112	energy reserve metabolic process	2/59	88/23328	0.0209446	0.136457	0.101049	G6pc/Gnmt	2	Down
BP	GO:0051702	interaction with symbiont	2/59	89/23328	0.0213917	0.138323	0.10243	Gpx1/Hpn	2	Down
BP	GO:0032890	regulation of organic acid transport	2/59	91/23328	0.0222979	0.143106	0.105972	Abcb11/Kmo	2	Down
BP	GO:0006836	neurotransmitter transport	3/59	245/23328	0.0241691	0.150495	0.111444	Kmo/Slc1a2/Slc29a1	3	Down
BP	GO:0006527	arginine catabolic process	1/59	10/23328	0.0250104	0.150495	0.111444	Oat	1	Down
BP	GO:0006707	cholesterol catabolic process	1/59	10/23328	0.0250104	0.150495	0.111444	Cyp27a1	1	Down
BP	GO:0009650	UV protection	1/59	10/23328	0.0250104	0.150495	0.111444	Gpx1	1	Down
BP	GO:0010692	regulation of alkaline phosphatase activity	1/59	10/23328	0.0250104	0.150495	0.111444	Hpn	1	Down
BP	GO:0015858	nucleoside transport	1/59	10/23328	0.0250104	0.150495	0.111444	Slc29a1	1	Down
BP	GO:0016127	sterol catabolic process	1/59	10/23328	0.0250104	0.150495	0.111444	Cyp27a1	1	Down
BP	GO:0106049	regulation of cellular response to osmotic stress	1/59	10/23328	0.0250104	0.150495	0.111444	Letm1	1	Down
BP	GO:0051047	positive regulation of secretion	4/59	440/23328	0.0251726	0.150495	0.111444	Abcb11/Cyp2j5/Glul/Kmo	4	Down
BP	GO:0015850	organic hydroxy compound transport	3/59	249/23328	0.0251992	0.150495	0.111444	Abcb11/Slc10a1/Slco1b2	3	Down
BP	GO:0033865	nucleoside bisphosphate metabolic process	2/59	99/23328	0.0260776	0.152455	0.112895	Acsm5/Nudt7	2	Down
BP	GO:0033875	ribonucleoside bisphosphate metabolic process	2/59	99/23328	0.0260776	0.152455	0.112895	Acsm5/Nudt7	2	Down
BP	GO:0034032	purine nucleoside bisphosphate metabolic process	2/59	99/23328	0.0260776	0.152455	0.112895	Acsm5/Nudt7	2	Down
BP	GO:0001505	regulation of neurotransmitter levels	3/59	257/23328	0.0273299	0.152455	0.112895	Kmo/Slc1a2/Slc29a1	3	Down
BP	GO:0006568	tryptophan metabolic process	1/59	11/23328	0.0274773	0.152455	0.112895	Kmo	1	Down
BP	GO:0006586	indolalkylamine metabolic process	1/59	11/23328	0.0274773	0.152455	0.112895	Kmo	1	Down
BP	GO:0009264	deoxyribonucleotide catabolic process	1/59	11/23328	0.0274773	0.152455	0.112895	Dera	1	Down
BP	GO:0019372	lipoxygenase pathway	1/59	11/23328	0.0274773	0.152455	0.112895	Gpx1	1	Down
BP	GO:0042368	vitamin D biosynthetic process	1/59	11/23328	0.0274773	0.152455	0.112895	Cyp27a1	1	Down
BP	GO:0072531	pyrimidine-containing compound transmembrane transport	1/59	11/23328	0.0274773	0.152455	0.112895	Slc29a1	1	Down
BP	GO:1901660	calcium ion export	1/59	11/23328	0.0274773	0.152455	0.112895	Letm1	1	Down
BP	GO:0015748	organophosphate ester transport	2/59	103/23328	0.0280583	0.153695	0.113813	Atp11c/G6pc	2	Down
BP	GO:0044264	cellular polysaccharide metabolic process	2/59	103/23328	0.0280583	0.153695	0.113813	G6pc/Gnmt	2	Down
BP	GO:1905954	positive regulation of lipid localization	2/59	105/23328	0.0290707	0.155101	0.114855	Abcb11/Cyp2j5	2	Down
BP	GO:0002329	pre-B cell differentiation	1/59	12/23328	0.0299381	0.155101	0.114855	Atp11c	1	Down
BP	GO:0009068	aspartate family amino acid catabolic process	1/59	12/23328	0.0299381	0.155101	0.114855	Gcat	1	Down
BP	GO:0010755	regulation of plasminogen activation	1/59	12/23328	0.0299381	0.155101	0.114855	Hpn	1	Down
BP	GO:0014874	response to stimulus involved in regulation of muscle adaptation	1/59	12/23328	0.0299381	0.155101	0.114855	Ndufs4	1	Down
BP	GO:0033632	regulation of cell-cell adhesion mediated by integrin	1/59	12/23328	0.0299381	0.155101	0.114855	Dpp4	1	Down
BP	GO:0043649	dicarboxylic acid catabolic process	1/59	12/23328	0.0299381	0.155101	0.114855	Adhfe1	1	Down
BP	GO:0070839	divalent metal ion export	1/59	12/23328	0.0299381	0.155101	0.114855	Letm1	1	Down
BP	GO:0071941	nitrogen cycle metabolic process	1/59	12/23328	0.0299381	0.155101	0.114855	Suox	1	Down
BP	GO:0006641	triglyceride metabolic process	2/59	108/23328	0.0306165	0.155486	0.115139	G6pc/Gpx1	2	Down
BP	GO:0035249	synaptic transmission, glutamatergic	2/59	109/23328	0.0311389	0.155486	0.115139	Glul/Kmo	2	Down
BP	GO:0007605	sensory perception of sound	3/59	274/23328	0.0321685	0.155486	0.115139	Gpx1/Hpn/Ndufs4	3	Down
BP	GO:0019218	regulation of steroid metabolic process	2/59	111/23328	0.0321943	0.155486	0.115139	Abcb11/Ephx2	2	Down
BP	GO:0006544	glycine metabolic process	1/59	13/23328	0.0323928	0.155486	0.115139	Gm4952	1	Down
BP	GO:0006596	polyamine biosynthetic process	1/59	13/23328	0.0323928	0.155486	0.115139	Agmat	1	Down
BP	GO:0009404	toxin metabolic process	1/59	13/23328	0.0323928	0.155486	0.115139	Cyp1a2	1	Down
BP	GO:0043650	dicarboxylic acid biosynthetic process	1/59	13/23328	0.0323928	0.155486	0.115139	Kmo	1	Down
BP	GO:0046415	urate metabolic process	1/59	13/23328	0.0323928	0.155486	0.115139	G6pc	1	Down
BP	GO:0055091	phospholipid homeostasis	1/59	13/23328	0.0323928	0.155486	0.115139	Abcb11	1	Down
BP	GO:1904251	regulation of bile acid metabolic process	1/59	13/23328	0.0323928	0.155486	0.115139	Abcb11	1	Down
BP	GO:2000833	positive regulation of steroid hormone secretion	1/59	13/23328	0.0323928	0.155486	0.115139	Cyp2j5	1	Down
BP	GO:0005976	polysaccharide metabolic process	2/59	114/23328	0.0338037	0.155486	0.115139	G6pc/Gnmt	2	Down
BP	GO:0018958	phenol-containing compound metabolic process	2/59	115/23328	0.0343471	0.155486	0.115139	Hpn/Ndufs4	2	Down
BP	GO:0006555	methionine metabolic process	1/59	14/23328	0.0348414	0.155486	0.115139	Gnmt	1	Down
BP	GO:0006857	oligopeptide transport	1/59	14/23328	0.0348414	0.155486	0.115139	Slco1b2	1	Down
BP	GO:0009084	glutamine family amino acid biosynthetic process	1/59	14/23328	0.0348414	0.155486	0.115139	Glul	1	Down
BP	GO:0015893	drug transport	1/59	14/23328	0.0348414	0.155486	0.115139	Abcb11	1	Down
BP	GO:0015936	coenzyme A metabolic process	1/59	14/23328	0.0348414	0.155486	0.115139	Nudt7	1	Down
BP	GO:0018158	protein oxidation	1/59	14/23328	0.0348414	0.155486	0.115139	Gpx1	1	Down
BP	GO:0042362	fat-soluble vitamin biosynthetic process	1/59	14/23328	0.0348414	0.155486	0.115139	Cyp27a1	1	Down
BP	GO:0046500	S-adenosylmethionine metabolic process	1/59	14/23328	0.0348414	0.155486	0.115139	Gnmt	1	Down
BP	GO:0070207	protein homotrimerization	1/59	14/23328	0.0348414	0.155486	0.115139	Slc1a2	1	Down
BP	GO:0097066	response to thyroid hormone	1/59	14/23328	0.0348414	0.155486	0.115139	Hpn	1	Down
BP	GO:2000347	positive regulation of hepatocyte proliferation	1/59	14/23328	0.0348414	0.155486	0.115139	Hpn	1	Down
BP	GO:0009636	response to toxic substance	2/59	116/23328	0.0348939	0.155486	0.115139	Ephx2/Gpx1	2	Down
BP	GO:0042472	inner ear morphogenesis	2/59	116/23328	0.0348939	0.155486	0.115139	Hpn/Ttc39c	2	Down
BP	GO:0015672	monovalent inorganic cation transport	4/59	489/23328	0.0351367	0.155761	0.115343	Cpox/Hpn/Ndufs7/Slc10a1	4	Down
BP	GO:0002862	negative regulation of inflammatory response to antigenic stimulus	1/59	15/23328	0.0372839	0.159523	0.118129	Gpx1	1	Down
BP	GO:0006206	pyrimidine nucleobase metabolic process	1/59	15/23328	0.0372839	0.159523	0.118129	Dpyd	1	Down
BP	GO:0010715	regulation of extracellular matrix disassembly	1/59	15/23328	0.0372839	0.159523	0.118129	Dpp4	1	Down
BP	GO:0014049	positive regulation of glutamate secretion	1/59	15/23328	0.0372839	0.159523	0.118129	Kmo	1	Down
BP	GO:0047484	regulation of response to osmotic stress	1/59	15/23328	0.0372839	0.159523	0.118129	Letm1	1	Down
BP	GO:0098712	L-glutamate import across plasma membrane	1/59	15/23328	0.0372839	0.159523	0.118129	Slc1a2	1	Down
BP	GO:1902570	protein localization to nucleolus	1/59	15/23328	0.0372839	0.159523	0.118129	Glul	1	Down
BP	GO:0072329	monocarboxylic acid catabolic process	2/59	121/23328	0.0376784	0.159924	0.118426	Abcb11/Ldhd	2	Down
BP	GO:0072593	reactive oxygen species metabolic process	3/59	292/23328	0.0377494	0.159924	0.118426	Cyp1a2/Gpx1/Ndufs4	3	Down
BP	GO:0010631	epithelial cell migration	3/59	295/23328	0.0387249	0.162664	0.120455	Dpp4/Glul/Gpx1	3	Down
BP	GO:0090132	epithelium migration	3/59	297/23328	0.0393824	0.162664	0.120455	Dpp4/Glul/Gpx1	3	Down
BP	GO:0009083	branched-chain amino acid catabolic process	1/59	16/23328	0.0397203	0.162664	0.120455	Hibadh	1	Down
BP	GO:0035641	locomotory exploration behavior	1/59	16/23328	0.0397203	0.162664	0.120455	Dpp4	1	Down
BP	GO:0042359	vitamin D metabolic process	1/59	16/23328	0.0397203	0.162664	0.120455	Cyp27a1	1	Down
BP	GO:0043923	positive regulation by host of viral transcription	1/59	16/23328	0.0397203	0.162664	0.120455	Hpn	1	Down
BP	GO:0051938	L-glutamate import	1/59	16/23328	0.0397203	0.162664	0.120455	Slc1a2	1	Down
BP	GO:0090130	tissue migration	3/59	299/23328	0.0400456	0.163146	0.120812	Dpp4/Glul/Gpx1	3	Down
BP	GO:0001889	liver development	2/59	126/23328	0.0405454	0.163146	0.120812	Hpn/Upb1	2	Down
BP	GO:0050954	sensory perception of mechanical stimulus	3/59	305/23328	0.0420693	0.163146	0.120812	Gpx1/Hpn/Ndufs4	3	Down
BP	GO:0002327	immature B cell differentiation	1/59	17/23328	0.0421507	0.163146	0.120812	Atp11c	1	Down
BP	GO:0002689	negative regulation of leukocyte chemotaxis	1/59	17/23328	0.0421507	0.163146	0.120812	Dpp4	1	Down
BP	GO:0033194	response to hydroperoxide	1/59	17/23328	0.0421507	0.163146	0.120812	Gpx1	1	Down
BP	GO:0045579	positive regulation of B cell differentiation	1/59	17/23328	0.0421507	0.163146	0.120812	Atp11c	1	Down
BP	GO:0046838	phosphorylated carbohydrate dephosphorylation	1/59	17/23328	0.0421507	0.163146	0.120812	G6pc	1	Down
BP	GO:0050665	hydrogen peroxide biosynthetic process	1/59	17/23328	0.0421507	0.163146	0.120812	Cyp1a2	1	Down
BP	GO:0070206	protein trimerization	1/59	17/23328	0.0421507	0.163146	0.120812	Slc1a2	1	Down
BP	GO:1902176	negative regulation of oxidative stress-induced intrinsic apoptotic signaling pathway	1/59	17/23328	0.0421507	0.163146	0.120812	Gpx1	1	Down
BP	GO:0046434	organophosphate catabolic process	2/59	129/23328	0.0423043	0.163146	0.120812	Dera/Nudt7	2	Down
BP	GO:0061008	hepaticobiliary system development	2/59	129/23328	0.0423043	0.163146	0.120812	Hpn/Upb1	2	Down
BP	GO:0008203	cholesterol metabolic process	2/59	130/23328	0.0428968	0.163558	0.121117	Cyp27a1/Ephx2	2	Down
BP	GO:0032368	regulation of lipid transport	2/59	130/23328	0.0428968	0.163558	0.121117	Abcb11/Cyp2j5	2	Down
BP	GO:0005980	glycogen catabolic process	1/59	18/23328	0.044575	0.163558	0.121117	G6pc	1	Down
BP	GO:0006595	polyamine metabolic process	1/59	18/23328	0.044575	0.163558	0.121117	Agmat	1	Down
BP	GO:0006851	mitochondrial calcium ion transmembrane transport	1/59	18/23328	0.044575	0.163558	0.121117	Letm1	1	Down
BP	GO:0009251	glucan catabolic process	1/59	18/23328	0.044575	0.163558	0.121117	G6pc	1	Down
BP	GO:0009309	amine biosynthetic process	1/59	18/23328	0.044575	0.163558	0.121117	Agmat	1	Down
BP	GO:0033631	cell-cell adhesion mediated by integrin	1/59	18/23328	0.044575	0.163558	0.121117	Dpp4	1	Down
BP	GO:0042401	cellular biogenic amine biosynthetic process	1/59	18/23328	0.044575	0.163558	0.121117	Agmat	1	Down
BP	GO:0042407	cristae formation	1/59	18/23328	0.044575	0.163558	0.121117	Letm1	1	Down
BP	GO:0043252	sodium-independent organic anion transport	1/59	18/23328	0.044575	0.163558	0.121117	Slco1b2	1	Down
BP	GO:0044070	regulation of anion transport	2/59	133/23328	0.0446933	0.163558	0.121117	Abcb11/Kmo	2	Down
BP	GO:0006089	lactate metabolic process	1/59	19/23328	0.0469933	0.166314	0.123158	Ldhd	1	Down
BP	GO:0006590	thyroid hormone generation	1/59	19/23328	0.0469933	0.166314	0.123158	Hpn	1	Down
BP	GO:0009074	aromatic amino acid family catabolic process	1/59	19/23328	0.0469933	0.166314	0.123158	Kmo	1	Down
BP	GO:0032352	positive regulation of hormone metabolic process	1/59	19/23328	0.0469933	0.166314	0.123158	Hpn	1	Down
BP	GO:0044247	cellular polysaccharide catabolic process	1/59	19/23328	0.0469933	0.166314	0.123158	G6pc	1	Down
BP	GO:0051791	medium-chain fatty acid metabolic process	1/59	19/23328	0.0469933	0.166314	0.123158	Cyp4a12a	1	Down
BP	GO:0070989	oxidative demethylation	1/59	19/23328	0.0469933	0.166314	0.123158	Cyp1a2	1	Down
BP	GO:0090201	negative regulation of release of cytochrome c from mitochondria	1/59	19/23328	0.0469933	0.166314	0.123158	Gpx1	1	Down
BP	GO:0006639	acylglycerol metabolic process	2/59	138/23328	0.0477485	0.167279	0.123872	G6pc/Gpx1	2	Down
BP	GO:0042471	ear morphogenesis	2/59	138/23328	0.0477485	0.167279	0.123872	Hpn/Ttc39c	2	Down
BP	GO:0016125	sterol metabolic process	2/59	139/23328	0.0483686	0.167279	0.123872	Cyp27a1/Ephx2	2	Down
BP	GO:0006066	alcohol metabolic process	3/59	323/23328	0.0484447	0.167279	0.123872	Cyp1a2/Cyp27a1/Ephx2	3	Down
BP	GO:0009150	purine ribonucleotide metabolic process	3/59	324/23328	0.0488122	0.167279	0.123872	Acsm5/Ldhd/Nudt7	3	Down
BP	GO:0006638	neutral lipid metabolic process	2/59	140/23328	0.0489916	0.167279	0.123872	G6pc/Gpx1	2	Down
BP	GO:0006541	glutamine metabolic process	1/59	20/23328	0.0494055	0.167279	0.123872	Glul	1	Down
BP	GO:0006699	bile acid biosynthetic process	1/59	20/23328	0.0494055	0.167279	0.123872	Cyp27a1	1	Down
BP	GO:0009081	branched-chain amino acid metabolic process	1/59	20/23328	0.0494055	0.167279	0.123872	Hibadh	1	Down
BP	GO:0019363	pyridine nucleotide biosynthetic process	1/59	20/23328	0.0494055	0.167279	0.123872	Kmo	1	Down
BP	GO:0033599	regulation of mammary gland epithelial cell proliferation	1/59	20/23328	0.0494055	0.167279	0.123872	Gpx1	1	Down
BP	GO:1902652	secondary alcohol metabolic process	2/59	141/23328	0.0496175	0.167338	0.123916	Cyp27a1/Ephx2	2	Down
CC	GO:0005743	mitochondrial inner membrane	12/64	444/23271	2.68843e-09	2.41959e-07	2.00925e-07	Cpox/Cyp27a1/Cyp2u1/Gcat/Kmo/Ldhd/Letm1/Mccc1/Ndufa11/Ndufs4/Ndufs7/Prodh	12	Down
CC	GO:0019866	organelle inner membrane	12/64	489/23271	7.90283e-09	3.55627e-07	2.95316e-07	Cpox/Cyp27a1/Cyp2u1/Gcat/Kmo/Ldhd/Letm1/Mccc1/Ndufa11/Ndufs4/Ndufs7/Prodh	12	Down
CC	GO:0005759	mitochondrial matrix	8/64	273/23271	8.11887e-07	2.43566e-05	2.0226e-05	Acsm5/Acss3/Dmgdh/Mccc1/Mrpl46/Oat/Pccb/Sardh	8	Down
CC	GO:0046581	intercellular canaliculus	2/64	10/23271	0.00033033	0.00483414	0.00401431	Abcb11/Dpp4	2	Down
CC	GO:0005747	mitochondrial respiratory chain complex I	3/64	51/23271	0.000375988	0.00483414	0.00401431	Ndufa11/Ndufs4/Ndufs7	3	Down
CC	GO:0030964	NADH dehydrogenase complex	3/64	51/23271	0.000375988	0.00483414	0.00401431	Ndufa11/Ndufs4/Ndufs7	3	Down
CC	GO:0045271	respiratory chain complex I	3/64	51/23271	0.000375988	0.00483414	0.00401431	Ndufa11/Ndufs4/Ndufs7	3	Down
CC	GO:0098798	mitochondrial protein complex	5/64	267/23271	0.000840726	0.00945816	0.00785415	Mccc1/Mrpl46/Ndufa11/Ndufs4/Ndufs7	5	Down
CC	GO:0005746	mitochondrial respirasome	3/64	79/23271	0.00135165	0.0135165	0.0112242	Ndufa11/Ndufs4/Ndufs7	3	Down
CC	GO:0098803	respiratory chain complex	3/64	82/23271	0.00150486	0.0135437	0.0112468	Ndufa11/Ndufs4/Ndufs7	3	Down
CC	GO:0070469	respirasome	3/64	91/23271	0.00202839	0.0165959	0.0137814	Ndufa11/Ndufs4/Ndufs7	3	Down
CC	GO:1990204	oxidoreductase complex	3/64	110/23271	0.00347248	0.0260436	0.0216268	Ndufa11/Ndufs4/Ndufs7	3	Down
CC	GO:0097386	glial cell projection	2/64	35/23271	0.00417853	0.0289283	0.0240223	Glul/Slc1a2	2	Down
CC	GO:0098800	inner mitochondrial membrane protein complex	3/64	131/23271	0.00565541	0.0363562	0.0301905	Ndufa11/Ndufs4/Ndufs7	3	Down
CC	GO:0005758	mitochondrial intermembrane space	2/64	83/23271	0.021964	0.131784	0.109435	Cpox/Suox	2	Down
CC	GO:0033116	endoplasmic reticulum-Golgi intermediate compartment membrane	1/64	10/23271	0.0271694	0.152314	0.126483	Nat8	1	Down
CC	GO:0031970	organelle envelope lumen	2/64	96/23271	0.0287705	0.152314	0.126483	Cpox/Suox	2	Down
CC	GO:0016323	basolateral plasma membrane	3/64	259/23271	0.0345383	0.172691	0.143405	Slc10a1/Slc29a1/Slco1b2	3	Down
CC	GO:0071437	invadopodium	1/64	14/23271	0.0378325	0.179206	0.148815	Dpp4	1	Down
MF	GO:0005506	iron ion binding	11/63	167/22669	1.10033e-12	2.10162e-10	1.00767e-10	Aox3/Cyp1a2/Cyp27a1/Cyp2c29/Cyp2c50/Cyp2c54/Cyp2d9/Cyp2j5/Cyp2u1/Cyp4a12a/Dpyd	11	Down
MF	GO:0070330	aromatase activity	7/63	31/22669	2.26499e-12	2.16307e-10	1.03713e-10	Cyp1a2/Cyp2c29/Cyp2c50/Cyp2c54/Cyp2d9/Cyp2j5/Cyp4a12a	7	Down
MF	GO:0016712	oxidoreductase activity, acting on paired donors, with incorporation or reduction of molecular oxygen, reduced flavin or flavoprotein as one donor, and incorporation of one atom of oxygen	8/63	61/22669	5.88797e-12	3.74867e-10	1.79738e-10	Cyp1a2/Cyp2c29/Cyp2c50/Cyp2c54/Cyp2d9/Cyp2j5/Cyp2u1/Cyp4a12a	8	Down
MF	GO:0004497	monooxygenase activity	10/63	152/22669	1.28441e-11	6.13306e-10	2.94062e-10	Cyp1a2/Cyp27a1/Cyp2c29/Cyp2c50/Cyp2c54/Cyp2d9/Cyp2j5/Cyp2u1/Cyp4a12a/Kmo	10	Down
MF	GO:0020037	heme binding	10/63	159/22669	2.0121e-11	7.68621e-10	3.68532e-10	Cyp1a2/Cyp27a1/Cyp2c29/Cyp2c50/Cyp2c54/Cyp2d9/Cyp2j5/Cyp2u1/Cyp4a12a/Suox	10	Down
MF	GO:0008395	steroid hydroxylase activity	8/63	75/22669	3.27271e-11	9.48875e-10	4.54958e-10	Cyp1a2/Cyp27a1/Cyp2c29/Cyp2c50/Cyp2c54/Cyp2d9/Cyp2j5/Cyp2u1	8	Down
MF	GO:0046906	tetrapyrrole binding	10/63	168/22669	3.47755e-11	9.48875e-10	4.54958e-10	Cyp1a2/Cyp27a1/Cyp2c29/Cyp2c50/Cyp2c54/Cyp2d9/Cyp2j5/Cyp2u1/Cyp4a12a/Suox	10	Down
MF	GO:0016705	oxidoreductase activity, acting on paired donors, with incorporation or reduction of molecular oxygen	10/63	213/22669	3.59458e-10	8.58206e-09	4.11485e-09	Cyp1a2/Cyp27a1/Cyp2c29/Cyp2c50/Cyp2c54/Cyp2d9/Cyp2j5/Cyp2u1/Cyp4a12a/Kmo	10	Down
MF	GO:0050660	flavin adenine dinucleotide binding	7/63	84/22669	3.47845e-09	7.38204e-08	3.53947e-08	Aox3/Dmgdh/Dpyd/Kmo/Ldhd/Prodh/Sardh	7	Down
MF	GO:0071949	FAD binding	5/63	37/22669	5.73879e-08	1.09611e-06	5.25553e-07	Aox3/Dpyd/Kmo/Ldhd/Prodh	5	Down
MF	GO:0019842	vitamin binding	7/63	137/22669	1.0531e-07	1.82856e-06	8.76743e-07	Aadat/Dmgdh/Etnppl/Gcat/Gnmt/Oat/Sardh	7	Down
MF	GO:0008391	arachidonic acid monooxygenase activity	4/63	44/22669	6.76337e-06	0.000107035	5.132e-05	Cyp2c29/Cyp2c50/Cyp2c54/Cyp4a12a	4	Down
MF	GO:0005542	folic acid binding	3/63	14/22669	7.28508e-06	0.000107035	5.132e-05	Dmgdh/Gnmt/Sardh	3	Down
MF	GO:0016725	oxidoreductase activity, acting on CH or CH2 groups	3/63	15/22669	9.08829e-06	0.000119517	5.73051e-05	Aox3/Cyp1a2/Cyp2c29	3	Down
MF	GO:0016746	transferase activity, transferring acyl groups	7/63	268/22669	9.38619e-06	0.000119517	5.73051e-05	Acsm5/Gcat/Glul/Gm4952/Keg1/Nat8/Tgm3	7	Down
MF	GO:0030170	pyridoxal phosphate binding	4/63	52/22669	1.32654e-05	0.000158356	7.59272e-05	Aadat/Etnppl/Gcat/Oat	4	Down
MF	GO:0070279	vitamin B6 binding	4/63	53/22669	1.43185e-05	0.000160873	7.71339e-05	Aadat/Etnppl/Gcat/Oat	4	Down
MF	GO:0008483	transaminase activity	3/63	22/22669	3.0336e-05	0.00030334	0.000145443	Aadat/Etnppl/Oat	3	Down
MF	GO:0015125	bile acid transmembrane transporter activity	3/63	22/22669	3.0336e-05	0.00030334	0.000145443	Abcb11/Slc10a1/Slco1b2	3	Down
MF	GO:0022853	active ion transmembrane transporter activity	6/63	218/22669	3.17634e-05	0.00030334	0.000145443	Abcb11/Cpox/Letm1/Slc10a1/Slc1a2/Slco1b2	6	Down
MF	GO:0016769	transferase activity, transferring nitrogenous groups	3/63	24/22669	3.97124e-05	0.000361194	0.000173182	Aadat/Etnppl/Oat	3	Down
MF	GO:0016747	transferase activity, transferring acyl groups other than amino-acyl groups	6/63	233/22669	4.6052e-05	0.000399815	0.0001917	Acsm5/Gcat/Glul/Gm4952/Keg1/Nat8	6	Down
MF	GO:0016645	oxidoreductase activity, acting on the CH-NH group of donors	3/63	30/22669	7.87182e-05	0.000653703	0.000313432	Dmgdh/Prodh/Sardh	3	Down
MF	GO:0016874	ligase activity	5/63	163/22669	9.07312e-05	0.000722069	0.000346211	Acsm5/Acss3/Glul/Mccc1/Pccb	5	Down
MF	GO:0008392	arachidonic acid epoxygenase activity	3/63	34/22669	0.000115106	0.00087941	0.000421651	Cyp2c29/Cyp2c50/Cyp2c54	3	Down
MF	GO:1901618	organic hydroxy compound transmembrane transporter activity	3/63	46/22669	0.00028514	0.00209468	0.00100434	Abcb11/Slc10a1/Slco1b2	3	Down
MF	GO:0022804	active transmembrane transporter activity	6/63	341/22669	0.000366162	0.00259026	0.00124195	Abcb11/Cpox/Letm1/Slc10a1/Slc1a2/Slco1b2	6	Down
MF	GO:0016709	oxidoreductase activity, acting on paired donors, with incorporation or reduction of molecular oxygen, NAD(P)H as one donor, and incorporation of one atom of oxygen	3/63	52/22669	0.000410227	0.00272538	0.00130674	Cyp27a1/Cyp4a12a/Kmo	3	Down
MF	GO:0031406	carboxylic acid binding	5/63	226/22669	0.000413801	0.00272538	0.00130674	Dmgdh/Glul/Gnmt/Prodh/Sardh	5	Down
MF	GO:0101020	estrogen 16-alpha-hydroxylase activity	2/63	12/22669	0.000492764	0.00313726	0.00150423	Cyp1a2/Cyp2c29	2	Down
MF	GO:0043177	organic acid binding	5/63	241/22669	0.000554276	0.00341505	0.00163742	Dmgdh/Glul/Gnmt/Prodh/Sardh	5	Down
MF	GO:0008028	monocarboxylic acid transmembrane transporter activity	3/63	60/22669	0.000625234	0.00373187	0.00178932	Abcb11/Slc10a1/Slco1b2	3	Down
MF	GO:0016616	oxidoreductase activity, acting on the CH-OH group of donors, NAD or NADP as acceptor	4/63	142/22669	0.000660007	0.00380307	0.00182346	Adhfe1/Cyp4a12a/Hibadh/Ldhd	4	Down
MF	GO:0016713	oxidoreductase activity, acting on paired donors, with incorporation or reduction of molecular oxygen, reduced iron-sulfur protein as one donor, and incorporation of one atom of oxygen	2/63	14/22669	0.000676986	0.00380307	0.00182346	Cyp2u1/Cyp4a12a	2	Down
MF	GO:0051536	iron-sulfur cluster binding	3/63	66/22669	0.00082623	0.00428707	0.00205552	Aox3/Dpyd/Ndufs7	3	Down
MF	GO:0051540	metal cluster binding	3/63	66/22669	0.00082623	0.00428707	0.00205552	Aox3/Dpyd/Ndufs7	3	Down
MF	GO:0016614	oxidoreductase activity, acting on CH-OH group of donors	4/63	151/22669	0.000830479	0.00428707	0.00205552	Adhfe1/Cyp4a12a/Hibadh/Ldhd	4	Down
MF	GO:0016597	amino acid binding	3/63	70/22669	0.000980595	0.00492878	0.00236321	Glul/Gnmt/Prodh	3	Down
MF	GO:0046943	carboxylic acid transmembrane transporter activity	4/63	160/22669	0.00102992	0.00503277	0.00241307	Abcb11/Slc10a1/Slc1a2/Slco1b2	4	Down
MF	GO:0005342	organic acid transmembrane transporter activity	4/63	161/22669	0.00105398	0.00503277	0.00241307	Abcb11/Slc10a1/Slc1a2/Slco1b2	4	Down
MF	GO:0016651	oxidoreductase activity, acting on NAD(P)H	3/63	83/22669	0.00160425	0.00747347	0.00358331	Kmo/Ndufs4/Ndufs7	3	Down
MF	GO:0016408	C-acyltransferase activity	2/63	22/22669	0.00169406	0.00770396	0.00369382	Acsm5/Gcat	2	Down
MF	GO:0016405	CoA-ligase activity	2/63	25/22669	0.00218831	0.00958721	0.00459679	Acsm5/Acss3	2	Down
MF	GO:0000287	magnesium ion binding	4/63	197/22669	0.00220857	0.00958721	0.00459679	Atp11c/Ephx2/Glul/Nudt7	4	Down
MF	GO:0008137	NADH dehydrogenase (ubiquinone) activity	2/63	26/22669	0.00236644	0.00982585	0.00471121	Ndufs4/Ndufs7	2	Down
MF	GO:0050136	NADH dehydrogenase (quinone) activity	2/63	26/22669	0.00236644	0.00982585	0.00471121	Ndufs4/Ndufs7	2	Down
MF	GO:0003954	NADH dehydrogenase activity	2/63	28/22669	0.00274253	0.0106903	0.00512567	Ndufs4/Ndufs7	2	Down
MF	GO:0005343	organic acid:sodium symporter activity	2/63	28/22669	0.00274253	0.0106903	0.00512567	Slc10a1/Slc1a2	2	Down
MF	GO:0016878	acid-thiol ligase activity	2/63	28/22669	0.00274253	0.0106903	0.00512567	Acsm5/Acss3	2	Down
MF	GO:0072341	modified amino acid binding	3/63	106/22669	0.00321926	0.0121418	0.00582163	Dmgdh/Gnmt/Sardh	3	Down
MF	GO:0008514	organic anion transmembrane transporter activity	4/63	220/22669	0.00328662	0.0121418	0.00582163	Abcb11/Slc10a1/Slc1a2/Slco1b2	4	Down
MF	GO:0016410	N-acyltransferase activity	3/63	107/22669	0.00330562	0.0121418	0.00582163	Gm4952/Keg1/Nat8	3	Down
MF	GO:0015291	secondary active transmembrane transporter activity	4/63	231/22669	0.00391058	0.0140928	0.00675711	Letm1/Slc10a1/Slc1a2/Slco1b2	4	Down
MF	GO:0016655	oxidoreductase activity, acting on NAD(P)H, quinone or similar compound as acceptor	2/63	38/22669	0.00501028	0.0177215	0.00849696	Ndufs4/Ndufs7	2	Down
MF	GO:0016877	ligase activity, forming carbon-sulfur bonds	2/63	39/22669	0.00527169	0.0183072	0.00877775	Acsm5/Acss3	2	Down
MF	GO:0051539	4 iron, 4 sulfur cluster binding	2/63	40/22669	0.00553927	0.0188929	0.00905858	Dpyd/Ndufs7	2	Down
MF	GO:0005319	lipid transporter activity	3/63	138/22669	0.00671555	0.022503	0.0107895	Abcb11/Slc10a1/Slco1b2	3	Down
MF	GO:0050661	NADP binding	2/63	48/22669	0.00789729	0.0260066	0.0124694	Dpyd/Hibadh	2	Down
MF	GO:0015081	sodium ion transmembrane transporter activity	3/63	149/22669	0.00828613	0.0268246	0.0128616	Cpox/Slc10a1/Slc1a2	3	Down
MF	GO:0042625	ATPase-coupled ion transmembrane transporter activity	2/63	55/22669	0.0102681	0.0326867	0.0156723	Abcb11/Cpox	2	Down
MF	GO:0016627	oxidoreductase activity, acting on the CH-CH group of donors	2/63	57/22669	0.0109964	0.0344314	0.0165089	Cpox/Dpyd	2	Down
MF	GO:0051287	NAD binding	2/63	61/22669	0.0125194	0.0385679	0.0184922	Aox3/Hibadh	2	Down
MF	GO:0030145	manganese ion binding	2/63	62/22669	0.0129138	0.0391514	0.0187719	Glul/Nudt7	2	Down
MF	GO:0008509	anion transmembrane transporter activity	4/63	336/22669	0.0142292	0.0424653	0.0203609	Abcb11/Slc10a1/Slc1a2/Slco1b2	4	Down
MF	GO:0016829	lyase activity	3/63	188/22669	0.0154888	0.0455131	0.0218222	Cyp1a2/Dera/Etnppl	3	Down
MF	GO:0015370	solute:sodium symporter activity	2/63	73/22669	0.0176002	0.050934	0.0244214	Slc10a1/Slc1a2	2	Down
MF	GO:0015077	monovalent inorganic cation transmembrane transporter activity	4/63	361/22669	0.0180395	0.051426	0.0246573	Cpox/Letm1/Slc10a1/Slc1a2	4	Down
MF	GO:0033218	amide binding	4/63	391/22669	0.0233835	0.0656802	0.0314918	Dmgdh/Dpp4/Gnmt/Sardh	4	Down
MF	GO:0008238	exopeptidase activity	2/63	91/22669	0.0265661	0.0728231	0.0349166	Dpp4/Hpn	2	Down
MF	GO:0015368	calcium:cation antiporter activity	1/63	10/22669	0.0274516	0.0728231	0.0349166	Letm1	1	Down
MF	GO:0016634	oxidoreductase activity, acting on the CH-CH group of donors, oxygen as acceptor	1/63	10/22669	0.0274516	0.0728231	0.0349166	Cpox	1	Down
MF	GO:0019203	carbohydrate phosphatase activity	1/63	10/22669	0.0274516	0.0728231	0.0349166	G6pc	1	Down
MF	GO:0015294	solute:cation symporter activity	2/63	97/22669	0.0298877	0.0738427	0.0354054	Slc10a1/Slc1a2	2	Down
MF	GO:0005391	sodium:potassium-exchanging ATPase activity	1/63	11/22669	0.0301557	0.0738427	0.0354054	Cpox	1	Down
MF	GO:0008554	sodium transmembrane transporter activity, phosphorylative mechanism	1/63	11/22669	0.0301557	0.0738427	0.0354054	Cpox	1	Down
MF	GO:0008556	potassium transmembrane transporter activity, phosphorylative mechanism	1/63	11/22669	0.0301557	0.0738427	0.0354054	Cpox	1	Down
MF	GO:0016813	hydrolase activity, acting on carbon-nitrogen (but not peptide) bonds, in linear amidines	1/63	11/22669	0.0301557	0.0738427	0.0354054	Agmat	1	Down
MF	GO:0070008	serine-type exopeptidase activity	1/63	11/22669	0.0301557	0.0738427	0.0354054	Hpn	1	Down
MF	GO:0046873	metal ion transmembrane transporter activity	4/63	426/22669	0.030725	0.0742846	0.0356173	Cpox/Letm1/Slc10a1/Slc1a2	4	Down
MF	GO:0042626	ATPase-coupled transmembrane transporter activity	2/63	101/22669	0.0321893	0.0760726	0.0364746	Abcb11/Cpox	2	Down
MF	GO:0005451	monovalent cation:proton antiporter activity	1/63	12/22669	0.0328523	0.0760726	0.0364746	Letm1	1	Down
MF	GO:0045503	dynein light chain binding	1/63	12/22669	0.0328523	0.0760726	0.0364746	Glul	1	Down
MF	GO:0005313	L-glutamate transmembrane transporter activity	1/63	13/22669	0.0355415	0.0760726	0.0364746	Slc1a2	1	Down
MF	GO:0016832	aldehyde-lyase activity	1/63	13/22669	0.0355415	0.0760726	0.0364746	Dera	1	Down
MF	GO:0042301	phosphate ion binding	1/63	13/22669	0.0355415	0.0760726	0.0364746	G6pc	1	Down
MF	GO:0042577	lipid phosphatase activity	1/63	13/22669	0.0355415	0.0760726	0.0364746	Ephx2	1	Down
MF	GO:0051139	metal ion:proton antiporter activity	1/63	13/22669	0.0355415	0.0760726	0.0364746	Letm1	1	Down
MF	GO:0140161	monocarboxylate:sodium symporter activity	1/63	13/22669	0.0355415	0.0760726	0.0364746	Slc10a1	1	Down
MF	GO:0015399	primary active transmembrane transporter activity	2/63	108/22669	0.0363788	0.0760726	0.0364746	Abcb11/Cpox	2	Down
MF	GO:0005283	amino acid:sodium symporter activity	1/63	14/22669	0.0382234	0.0760726	0.0364746	Slc1a2	1	Down
MF	GO:0008401	retinoic acid 4-hydroxylase activity	1/63	14/22669	0.0382234	0.0760726	0.0364746	Cyp2c29	1	Down
MF	GO:0015355	secondary active monocarboxylate transmembrane transporter activity	1/63	14/22669	0.0382234	0.0760726	0.0364746	Slc10a1	1	Down
MF	GO:0015643	toxic substance binding	1/63	14/22669	0.0382234	0.0760726	0.0364746	Ephx2	1	Down
MF	GO:0016594	glycine binding	1/63	14/22669	0.0382234	0.0760726	0.0364746	Gnmt	1	Down
MF	GO:0016595	glutamate binding	1/63	14/22669	0.0382234	0.0760726	0.0364746	Glul	1	Down
MF	GO:0016407	acetyltransferase activity	2/63	111/22669	0.0382354	0.0760726	0.0364746	Gcat/Nat8	2	Down
MF	GO:1904047	S-adenosyl-L-methionine binding	1/63	15/22669	0.040898	0.0805311	0.0386123	Gnmt	1	Down
MF	GO:0015172	acidic amino acid transmembrane transporter activity	1/63	16/22669	0.0435652	0.0832096	0.0398966	Slc1a2	1	Down
MF	GO:0048038	quinone binding	1/63	16/22669	0.0435652	0.0832096	0.0398966	Ndufs7	1	Down
MF	GO:0050664	oxidoreductase activity, acting on NAD(P)H, oxygen as acceptor	1/63	16/22669	0.0435652	0.0832096	0.0398966	Kmo	1	Down
MF	GO:0015347	sodium-independent organic anion transmembrane transporter activity	1/63	17/22669	0.0462251	0.0874159	0.0419134	Slco1b2	1	Down
MF	GO:0005416	amino acid:cation symporter activity	1/63	18/22669	0.0488778	0.0897659	0.0430402	Slc1a2	1	Down
MF	GO:0015299	solute:proton antiporter activity	1/63	18/22669	0.0488778	0.0897659	0.0430402	Letm1	1	Down
MF	GO:0016755	transferase activity, transferring amino-acyl groups	1/63	18/22669	0.0488778	0.0897659	0.0430402	Tgm3	1	Down

## Sheet: Description
Supplymentary Table 5. Significantly altered terms of GO analysis between the tumor tissues of DEN and CCl4 induced HCC moice and the liver tissues of the control mice.(P.Value<0.05)
