# Supplementary material for: Proteomic analysis of DEN and CCl4-induced hepatocellular carcinoma mouse model
Source: Sci Rep. 2024 Apr 5;14:8013. doi: 10.1038/s41598-024-58587-6 (PMC10997670; doi:10.1038/s41598-024-58587-6)
Supplement: Supplementary file 1 — Supplementary Information. [file 41598_2024_58587_MOESM1_ESM.zip › Supplementary Table 6.xlsx]

## Sheet: Supplementary Table 6
© 2000-2023 QIAGEN. All rights reserved.
Ingenuity Canonical Pathways	-log(B-H p-value)	Ratio	z-score	Molecules
Acute Phase Response Signaling	17.8	0.185	2.982	A2M,AHSG,ALB,AMBP,APCS,APOA1,APOH,C3,C4A/C4B,C5,CFB,CP,F2,FGA,FGB,FGG,FN1,HMOX2,HP,HPX,IL1RN,ITIH2,ITIH3,ITIH4,MAPK14,PLG,RBP1,RBP4,SERPINA1,SERPINA3,SERPING1,TF
LXR/RXR Activation	11.3	0.188	4.146	AHSG,ALB,AMBP,APOA1,APOA4,APOB,APOE,APOH,APOM,C3,C4A/C4B,CLU,FGA,GC,HPX,IL1RN,ITIH4,KNG1,RBP4,SERPINA1,TF
Actin Cytoskeleton Signaling	11.3	0.123	4.6	ACTC1,ACTG1,ACTN1,ACTN4,ACTR2,ACTR3,ARPC1B,ARPC2,ARPC3,ARPC5L,EZR,F2,FLNA,FN1,IQGAP1,ITGA6,ITGB1,ITGB2,KNG1,MSN,MYH10,MYH11,MYH9,MYL1,MYL12A,MYL6,RHOA,TLN1,VCL
Remodeling of Epithelial Adherens Junctions	10.5	0.25	2.828	ACTC1,ACTG1,ACTN1,ACTN4,ACTR2,ACTR3,ARPC1B,ARPC2,ARPC3,ARPC5L,CDH1,CTNNA1,IQGAP1,TUBB,TUBB4B,VCL
DHCR24 Signaling Pathway	9.39	0.155	4.472	AHSG,ALB,AMBP,APOA1,APOA4,APOB,APOE,APOH,APOM,C3,C4A/C4B,CLU,FGA,GC,HPX,ITIH4,KNG1,RBP4,SERPINA1,TF
RHOGDI Signaling	9.3	0.117	-3.9	ACTC1,ACTG1,ACTR2,ACTR3,ARHGDIA,ARPC1B,ARPC2,ARPC3,ARPC5L,CD44,CDH1,EZR,GNAI2,ITGA6,ITGB1,ITGB2,MSN,MYH10,MYH11,MYH9,MYL1,MYL12A,MYL6,RHOA,RHOC
Signaling by Rho Family GTPases	9	0.104	4.491	ACTC1,ACTG1,ACTR2,ACTR3,ARPC1B,ARPC2,ARPC3,ARPC5L,CDH1,EZR,GNAI2,IQGAP1,ITGA6,ITGB1,ITGB2,MSN,MYL1,MYL12A,MYL6,RHOA,RHOC,SEPTIN11,SEPTIN2,SEPTIN7,SEPTIN8,STMN1,VIM
RHOA Signaling	8.35	0.151	4.243	ACTC1,ACTG1,ACTR2,ACTR3,ARPC1B,ARPC2,ARPC3,ARPC5L,EZR,MSN,MYL1,MYL12A,MYL6,RHOA,SEPTIN11,SEPTIN2,SEPTIN7,SEPTIN8
Integrin Signaling	7.59	0.108	4.69	ACTC1,ACTG1,ACTN1,ACTN4,ACTR2,ACTR3,ARPC1B,ARPC2,ARPC3,ARPC5L,CAPN1,CAPN2,CTTN,ILK,ITGA6,ITGB1,ITGB2,MYL12A,RHOA,RHOC,TLN1,VCL
ILK Signaling	7.39	0.11	3.13	ACTC1,ACTG1,ACTN1,ACTN4,CDH1,FLNA,FLNB,FN1,ILK,ITGB1,ITGB2,MYH10,MYH11,MYH9,MYL1,MYL6,RHOA,RHOC,TGFB1I1,VCL,VIM
Regulation of Actin-based Motility by Rho	7.31	0.148	3.742	ACTC1,ACTR2,ACTR3,ARHGDIA,ARPC1B,ARPC2,ARPC3,ARPC5L,ITGA6,ITGB1,ITGB2,MYL1,MYL12A,MYL6,RHOA,RHOC
Intrinsic Prothrombin Activation Pathway	5.56	0.231	2.121	COL18A1,F10,F11,F2,FGA,FGB,FGG,KNG1,SERPINC1
Epithelial Adherens Junction Signaling	5.3	0.105	3.5	ACTR2,ACTR3,ARPC1B,ARPC2,ARPC3,ARPC5L,CDH1,CTNNA1,IQGAP1,MYH10,MYL12A,RHOA,VCL,YWHAE,YWHAQ,YWHAZ
ABRA Signaling Pathway	5.26	0.143	2.887	ACTC1,ACTG1,ACTN1,ACTR3,ITGB1,MYH11,MYH9,MYL1,RHOA,TAGLN,Tpm4,VCL
Fcγ Receptor-mediated Phagocytosis in Macrophages and Monocytes	4.88	0.13	3.464	ACTC1,ACTG1,ACTR2,ACTR3,ARPC1B,ARPC2,ARPC3,ARPC5L,EZR,PLD4,RAB11B,TLN1
Actin Nucleation by ARP-WASP Complex	4.29	0.125	3	ACTR2,ACTR3,ARPC1B,ARPC2,ARPC3,ARPC5L,ITGA6,ITGB1,ITGB2,RHOA,RHOC
Leukocyte Extravasation Signaling	4.28	0.0856	3.742	ACTC1,ACTG1,ACTN1,ACTN4,CD44,CTNNA1,CTTN,EZR,GNAI2,ITGB1,ITGB2,MAPK14,MSN,MYL6,RHOA,VCL
RAC Signaling	3.31	0.0882	3.162	ACTR2,ACTR3,ARPC1B,ARPC2,ARPC3,ARPC5L,CD44,IQGAP1,ITGA6,ITGB1,ITGB2,RHOA
Paxillin Signaling	2.99	0.0952	2.828	ACTC1,ACTG1,ACTN1,ACTN4,ITGA6,ITGB1,ITGB2,MAPK14,TLN1,VCL
Production of Nitric Oxide and Reactive Oxygen Species in Macrophages	2.84	0.073	3.606	ALB,APOA1,APOA4,APOB,APOE,APOM,CLU,MAPK14,RBP4,RHOA,RHOC,SERPINA1,STAT1
IL-12 Signaling and Production in Macrophages	2.77	0.068	-2.138	ALB,APOA1,APOA4,APOB,APOE,APOM,C3,Calm1 (includes others),CLU,COL18A1,MAPK14,RBP4,SERPINA1,STAT1
MSP-RON Signaling In Cancer Cells Pathway	2.16	0.0735	2.53	F11,FLNA,ITGA6,ITGB1,RPS6KA3,SMAD2,VIM,YWHAE,YWHAQ,YWHAZ
SNARE Signaling Pathway	1.75	0.0687	3	Calm1 (includes others),GUCY1B1,MYH10,MYH11,MYH9,MYL1,MYL6,PRKAR1A,RAB6A
Reelin Signaling in Neurons	1.69	0.0667	2.828	ACTR2,ACTR3,APOE,ARPC1B,ARPC2,ARPC3,ARPC5L,ITGB1,RHOA
Serotonin Receptor Signaling	1.55	0.0427	2.982	Calm1 (includes others),CD44,CDH1,FGA,FGB,FGG,G6PC1,GNAI2,GUCY1B1,ITGB1,MAPK14,PDIA3,PLD4,PRKAR1A,RHOA,RHOC,RPS6KA3,TGM2,TGM3
Pulmonary Fibrosis Idiopathic Signaling Pathway	1.54	0.0472	3.051	ACTC1,ACTG1,CDH1,COL15A1,COL18A1,F2,FN1,ILK,ITGB1,MAPK14,PLG,RHOA,RPS6KA3,SMAD2,VIM
Ephrin Receptor Signaling	1.52	0.055	3	ACTR2,ACTR3,ARPC1B,ARPC2,ARPC3,ARPC5L,GNAI2,ITGA6,ITGB1,ITGB2,RHOA
Apelin Cardiomyocyte Signaling Pathway	1.48	0.0722	2.646	ATP2A2,GNAI2,MAPK14,MYL1,MYL12A,MYL6,PDIA3
fMLP Signaling in Neutrophils	1.37	0.0625	2.828	ACTR2,ACTR3,ARPC1B,ARPC2,ARPC3,ARPC5L,Calm1 (includes others),GNAI2
Synaptogenesis Signaling Pathway	1.37	0.0461	3.051	ACTR2,ACTR3,APOE,ARPC1B,ARPC2,ARPC3,ARPC5L,Calm1 (includes others),CDH1,GUCY1B1,MAPK14,PRKAR1A,RHOA,TLN1

## Sheet: Description
Supplementary Table 6.Top Ingenuity Canonical Pathways enriched by DEPs.(-log(BHp)<0.05;Zscore>=2)
