# Supplementary material for: Proteomic analysis of DEN and CCl4-induced hepatocellular carcinoma mouse model
Source: Sci Rep. 2024 Apr 5;14:8013. doi: 10.1038/s41598-024-58587-6 (PMC10997670; doi:10.1038/s41598-024-58587-6)
Supplement: Supplementary file 1 — Supplementary Information. [file 41598_2024_58587_MOESM1_ESM.zip › Supplementary Table 7.xlsx]

## Sheet: Supplementary Table 7
Top 10 in PPI network ranked by Degree method
Rank	Protein	Score
1	Itgb1	79
2	Actg1	77
2	Itgb2	77
4	Rhoa	73
5	Actc1	67
6	Rhoc	64
7	Vcl	63
8	Itga6	60
9	Actr3	57
9	Actr2	57

## Sheet: Description
Supplymentary Table 7. Top 10 in PPI network ranked by Degree method.
