# Supplementary material for: Proteomic analysis of DEN and CCl4-induced hepatocellular carcinoma mouse model
Source: Sci Rep. 2024 Apr 5;14:8013. doi: 10.1038/s41598-024-58587-6 (PMC10997670; doi:10.1038/s41598-024-58587-6)
Supplement: Supplementary file 1 — Supplementary Information. [file 41598_2024_58587_MOESM1_ESM.zip › Supplementary Table 8.xlsx]

## Sheet: 1.MCODE
Cluster	Score	Type	Gene	Symbol	Network
1	9.2	Seed	60595	Actn4	MyList_SUB1
1	9.2	Clustered	74117	Actr3	MyList_SUB1
1	9.2	Clustered	16412	Itgb1	MyList_SUB1
1	9.2	Clustered	18826	Lcp1	MyList_SUB1
1	9.2	Clustered	13043	Cttn	MyList_SUB1
1	9.2	Clustered	67399	Pdlim7	MyList_SUB1
1	9.2	Clustered	11848	Rhoa	MyList_SUB1
1	9.2	Clustered	12385	Ctnna1	MyList_SUB1
1	9.2	Clustered	22330	Vcl	MyList_SUB1
1	9.2	Clustered	54132	Pdlim1	MyList_SUB1
1	9.2	Clustered	21894	Tln1	MyList_SUB1
1	9.2	Clustered	109711	Actn1	MyList_SUB1
1	9.2	Clustered	210126	Lpp	MyList_SUB1
1	9.2	Clustered	12334	Capn2	MyList_SUB1
1	9.2	Clustered	16414	Itgb2	MyList_SUB1
1	9.2	Clustered	11853	Rhoc	MyList_SUB1
1	9.2	Clustered	11465	Actg1	MyList_SUB1
1	9.2	Clustered	12333	Capn1	MyList_SUB1
1	9.2	Clustered	11464	Actc1	MyList_SUB1
1	9.2	Clustered	66713	Actr2	MyList_SUB1
3	4.6875	Clustered	29875	Iqgap1	MyList_SUB1
3	4.6875	Clustered	21804	Tgfb1i1	MyList_SUB1
3	4.6875	Seed	16403	Itga6	MyList_SUB1
3	4.6875	Clustered	11603	Agrn	MyList_SUB1
3	4.6875	Clustered	26416	Mapk14	MyList_SUB1
3	4.6875	Clustered	18810	Plec	MyList_SUB1
3	4.6875	Clustered	15530	Hspg2	MyList_SUB1
3	4.6875	Clustered	15163	Hcls1	MyList_SUB1
3	4.6875	Clustered	20742	Sptbn1	MyList_SUB1
3	4.6875	Clustered	22350	Ezr	MyList_SUB1
3	4.6875	Clustered	192176	Flna	MyList_SUB1
3	4.6875	Clustered	17698	Msn	MyList_SUB1
3	4.6875	Clustered	286940	Flnb	MyList_SUB1
3	4.6875	Clustered	107321	Lpxn	MyList_SUB1
3	4.6875	Clustered	19326	Rab11b	MyList_SUB1
3	4.6875	Clustered	14200	Fhl2	MyList_SUB1
6	4	Clustered	238055	Apob	MyList_SUB1
6	4	Clustered	11814	Apoc3	MyList_SUB1
6	4	Seed	11812	Apoc1	MyList_SUB1
6	4	Clustered	12759	Clu	MyList_SUB1
6	4	Clustered	11818	Apoh	MyList_SUB1
6	4	Clustered	11816	Apoe	MyList_SUB1
6	4	Clustered	11806	Apoa1	MyList_SUB1
6	4	Clustered	55938	Apom	MyList_SUB1
6	4	Clustered	11808	Apoa4	MyList_SUB1
2	2.83333	Clustered	13095	Cyp2c29	MyList_SUB1
2	2.83333	Clustered	14866	Gstm5	MyList_SUB1
2	2.83333	Clustered	14864	Gstm3	MyList_SUB1
2	2.83333	Clustered	107141	Cyp2c50	MyList_SUB1
2	2.83333	Clustered	21346	Tagln2	MyList_SUB1
2	2.83333	Clustered	13077	Cyp1a2	MyList_SUB1
2	2.83333	Clustered	20383	Srsf3	MyList_SUB1
2	2.83333	Clustered	22388	Wdr1	MyList_SUB1
2	2.83333	Clustered	14865	Gstm4	MyList_SUB1
2	2.83333	Clustered	404195	Cyp2c54	MyList_SUB1
2	2.83333	Seed	74840	Manf	MyList_SUB1
2	2.83333	Clustered	76936	Hnrnpm	MyList_SUB1
2	2.83333	Clustered	110809	Srsf1	MyList_SUB1
2	2.83333	Clustered	14862	Gstm1	MyList_SUB1
2	2.83333	Clustered	20382	Srsf2	MyList_SUB1
2	2.83333	Clustered	14828	Hspa5	MyList_SUB1
2	2.83333	Clustered	14775	Gpx1	MyList_SUB1
2	2.83333	Clustered	11747	Anxa5	MyList_SUB1
8	2.125	Seed	12268	C4b	MyList_SUB1
8	2.125	Clustered	14962	Cfb	MyList_SUB1
8	2.125	Clustered	20703	Serpina1d	MyList_SUB1
8	2.125	Clustered	20716	Serpina3n	MyList_SUB1
8	2.125	Clustered	12630	Cfi	MyList_SUB1
8	2.125	Clustered	14061	F2	MyList_SUB1
8	2.125	Clustered	20719	Serpinb6a	MyList_SUB1
8	2.125	Clustered	12628	Cfh	MyList_SUB1
4	1.93333	Clustered	12818	Col14a1	MyList_SUB1
4	1.93333	Clustered	11991	Hnrnpd	MyList_SUB1
4	1.93333	Clustered	12406	Serpinh1	MyList_SUB1
4	1.93333	Clustered	21355	Tap2	MyList_SUB1
4	1.93333	Clustered	14972	H2-K1	MyList_SUB1
4	1.93333	Clustered	12317	Calr	MyList_SUB1
4	1.93333	Clustered	67332	Snrpd3	MyList_SUB1
4	1.93333	Clustered	229279	Hnrnpa3	MyList_SUB1
4	1.93333	Clustered	66967	Edem3	MyList_SUB1
4	1.93333	Clustered	12819	Col15a1	MyList_SUB1
4	1.93333	Clustered	12822	Col18a1	MyList_SUB1
4	1.93333	Seed	19089	Prkcsh	MyList_SUB1
4	1.93333	Clustered	15384	Hnrnpab	MyList_SUB1
4	1.93333	Clustered	56401	P3h1	MyList_SUB1
4	1.93333	Clustered	22027	Hsp90b1	MyList_SUB1
10	1.8	Clustered	12304	Pdia4	MyList_SUB1
10	1.8	Clustered	14827	Pdia3	MyList_SUB1
10	1.8	Clustered	18453	P4hb	MyList_SUB1
10	1.8	Clustered	53381	Prdx4	MyList_SUB1
10	1.8	Clustered	21356	Tapbp	MyList_SUB1
11	1.5	Clustered	56378	Arpc3	MyList_SUB1
11	1.5	Clustered	76709	Arpc2	MyList_SUB1
11	1.5	Seed	11867	Arpc1b	MyList_SUB1
11	1.5	Clustered	74192	Arpc5l	MyList_SUB1
12	1.5	Clustered	235072	Septin7	MyList_SUB1
12	1.5	Clustered	18000	Septin2	MyList_SUB1
12	1.5	Clustered	52398	Septin11	MyList_SUB1
12	1.5	Seed	20362	Septin8	MyList_SUB1
13	1.5	Clustered	213827	Arcn1	MyList_SUB1
13	1.5	Clustered	68581	Tmed10	MyList_SUB1
13	1.5	Seed	66676	Tmed7	MyList_SUB1
13	1.5	Clustered	56334	Tmed2	MyList_SUB1
7	1.44444	Clustered	69875	Ndufa11	MyList_SUB1
7	1.44444	Clustered	53415	Htatip2	MyList_SUB1
7	1.44444	Clustered	16592	Fabp5	MyList_SUB1
7	1.44444	Clustered	17993	Ndufs4	MyList_SUB1
7	1.44444	Seed	93732	Acox2	MyList_SUB1
7	1.44444	Clustered	75406	Ndufs7	MyList_SUB1
7	1.44444	Clustered	21345	Tagln	MyList_SUB1
7	1.44444	Clustered	19659	Rbp1	MyList_SUB1
7	1.44444	Clustered	11770	Fabp4	MyList_SUB1
5	1.36364	Clustered	16202	Ilk	MyList_SUB1
5	1.36364	Clustered	17886	Myh9	MyList_SUB1
5	1.36364	Clustered	99571	Fgg	MyList_SUB1
5	1.36364	Clustered	12925	Crip1	MyList_SUB1
5	1.36364	Clustered	110135	Fgb	MyList_SUB1
5	1.36364	Clustered	17880	Myh11	MyList_SUB1
5	1.36364	Seed	19246	Ptpn1	MyList_SUB1
5	1.36364	Clustered	12550	Cdh1	MyList_SUB1
5	1.36364	Clustered	13007	Csrp1	MyList_SUB1
5	1.36364	Clustered	77579	Myh10	MyList_SUB1
5	1.36364	Clustered	14161	Fga	MyList_SUB1
9	1.33333	Clustered	232345	A2m	MyList_SUB1
9	1.33333	Clustered	11905	Serpinc1	MyList_SUB1
9	1.33333	Seed	16644	Kng1	MyList_SUB1
9	1.33333	Clustered	14066	F3	MyList_SUB1
9	1.33333	Clustered	12258	Serping1	MyList_SUB1
9	1.33333	Clustered	15439	Hp	MyList_SUB1
14	1	Clustered	109821	F11	MyList_SUB1
14	1	Seed	20701	Serpina1b	MyList_SUB1
14	1	Clustered	15451	Hpn	MyList_SUB1
14	1	Clustered	17836	Mug1	MyList_SUB1
15	1	Clustered	22627	Ywhae	MyList_SUB1
15	1	Clustered	22631	Ywhaz	MyList_SUB1
15	1	Clustered	14268	Fn1	MyList_SUB1
16	1	Seed	67938	Myl12b	MyList_SUB1
16	1	Clustered	17904	Myl6	MyList_SUB1
16	1	Clustered	326618	Tpm4	MyList_SUB1
17	1	Seed	22630	Ywhaq	MyList_SUB1
17	1	Clustered	22154	Tubb5	MyList_SUB1
17	1	Clustered	227613	Tubb4b	MyList_SUB1
18	1	Clustered	15139	Hc	MyList_SUB1
18	1	Clustered	14058	F10	MyList_SUB1
18	1	Clustered	12266	C3	MyList_SUB1
19	1	Clustered	13109	Cyp2j5	MyList_SUB1
19	1	Clustered	277753	Cyp4a12a	MyList_SUB1
19	1	Clustered	71519	Cyp2u1	MyList_SUB1
20	1	Clustered	16427	Itih4	MyList_SUB1
20	1	Seed	16426	Itih3	MyList_SUB1
20	1	Clustered	19039	Lgals3bp	MyList_SUB1
21	1	Clustered	11749	Anxa6	MyList_SUB1
21	1	Clustered	16952	Anxa1	MyList_SUB1
21	1	Seed	26903	Dysf	MyList_SUB1
22	1	Seed	380660	Acss3	MyList_SUB1
22	1	Clustered	58875	Hibadh	MyList_SUB1
22	1	Clustered	66904	Pccb	MyList_SUB1
23	1	Seed	13040	Ctss	MyList_SUB1
23	1	Clustered	13039	Ctsl	MyList_SUB1
23	1	Clustered	19025	Ctsa	MyList_SUB1
24	1	Clustered	66395	Ahnak	MyList_SUB1
24	1	Clustered	110651	Rps6ka3	MyList_SUB1
24	1	Seed	12306	Anxa2	MyList_SUB1

## Sheet: 2.GO_MCODE_Top3
Network	Annotation
MyList	R-MMU-114608|Platelet degranulation|-28.0;R-MMU-76005|Response to elevated platelet cytosolic Ca2+|-27.4;R-MMU-109582|Hemostasis|-26.5
MyList_MCODE_ALL	mmu04610|Complement and coagulation cascades - Mus musculus (house mouse)|-24.4;R-MMU-109582|Hemostasis|-24.1;mmu05100|Bacterial invasion of epithelial cells - Mus musculus (house mouse)|-23.0
MyList_SUB1_MCODE_1	GO:0030036|actin cytoskeleton organization|-19.7;GO:0030029|actin filament-based process|-19.1;GO:0097435|supramolecular fiber organization|-15.7
MyList_SUB1_MCODE_2	mmu05204|Chemical carcinogenesis - DNA adducts - Mus musculus (house mouse)|-14.7;GO:0071466|cellular response to xenobiotic stimulus|-12.1;GO:0009410|response to xenobiotic stimulus|-11.8
MyList_SUB1_MCODE_3	mmu05205|Proteoglycans in cancer - Mus musculus (house mouse)|-12.0;GO:1903829|positive regulation of protein localization|-7.4;GO:0032386|regulation of intracellular transport|-6.9
MyList_SUB1_MCODE_4	R-MMU-1650814|Collagen biosynthesis and modifying enzymes|-9.3;R-MMU-1474290|Collagen formation|-8.9;R-MMU-1474244|Extracellular matrix organization|-6.3
MyList_SUB1_MCODE_5	R-MMU-354192|Integrin signaling|-9.1;R-MMU-76009|Platelet Aggregation (Plug Formation)|-8.6;GO:0031639|plasminogen activation|-7.6
MyList_SUB1_MCODE_6	GO:0034369|plasma lipoprotein particle remodeling|-19.3;GO:0034368|protein-lipid complex remodeling|-19.3;GO:0034367|protein-containing complex remodeling|-19.0
MyList_SUB1_MCODE_7	CORUM:382|Respiratory chain complex I, mitochondrial|-6.3;WP1248|Oxidative phosphorylation|-5.9;GO:0032981|mitochondrial respiratory chain complex I assembly|-5.8
MyList_SUB1_MCODE_8	mmu04610|Complement and coagulation cascades - Mus musculus (house mouse)|-12.7;mmu05150|Staphylococcus aureus infection - Mus musculus (house mouse)|-7.0;GO:0006959|humoral immune response|-6.9
MyList_SUB1_MCODE_9	mmu04610|Complement and coagulation cascades - Mus musculus (house mouse)|-11.0;R-MMU-140877|Formation of Fibrin Clot (Clotting Cascade)|-9.9;GO:0030193|regulation of blood coagulation|-8.7
MyList_SUB1_MCODE_10	GO:0006457|protein folding|-7.7;mmu04141|Protein processing in endoplasmic reticulum - Mus musculus (house mouse)|-5.3;GO:0034976|response to endoplasmic reticulum stress|-4.9
MyList_SUB1_MCODE_11	GO:0034314|Arp2/3 complex-mediated actin nucleation|-12.7;GO:0045010|actin nucleation|-11.7;mmu05100|Bacterial invasion of epithelial cells - Mus musculus (house mouse)|-9.8
MyList_SUB1_MCODE_12	GO:0061640|cytoskeleton-dependent cytokinesis|-9.3;GO:0000910|cytokinesis|-9.2;mmu05100|Bacterial invasion of epithelial cells - Mus musculus (house mouse)|-6.7
MyList_SUB1_MCODE_13	R-MMU-6811434|COPI-dependent Golgi-to-ER retrograde traffic|-9.5;R-MMU-6807878|COPI-mediated anterograde transport|-9.5;GO:0006888|endoplasmic reticulum to Golgi vesicle-mediated transport|-9.1
MyList_SUB1_MCODE_14	GO:0051346|negative regulation of hydrolase activity|-4.7;GO:0043086|negative regulation of catalytic activity|-3.9;GO:0030162|regulation of proteolysis|-3.7
MyList_SUB1_MCODE_15	mmu04151|PI3K-Akt signaling pathway - Mus musculus (house mouse)|-5.3
MyList_SUB1_MCODE_16	R-MMU-445355|Smooth Muscle Contraction|-8.5;R-MMU-397014|Muscle contraction|-6.4;R-MMU-194315|Signaling by Rho GTPases|-4.7
MyList_SUB1_MCODE_17	R-MMU-1640170|Cell Cycle|-4.7
MyList_SUB1_MCODE_18	mmu04610|Complement and coagulation cascades - Mus musculus (house mouse)|-7.1;GO:0009611|response to wounding|-5.2
MyList_SUB1_MCODE_19	GO:0019369|arachidonic acid metabolic process|-7.3;mmu00590|Arachidonic acid metabolism - Mus musculus (house mouse)|-7.2;GO:0033559|unsaturated fatty acid metabolic process|-6.7
MyList_SUB1_MCODE_20	R-MMU-114608|Platelet degranulation|-6.8;R-MMU-76005|Response to elevated platelet cytosolic Ca2+|-6.7;R-MMU-76002|Platelet activation, signaling and aggregation|-5.8
MyList_SUB1_MCODE_21	GO:0048589|developmental growth|-4.8;GO:0040007|growth|-4.8
MyList_SUB1_MCODE_23	R-MMU-2132295|MHC class II antigen presentation|-6.9;mmu04142|Lysosome - Mus musculus (house mouse)|-6.6;R-MMU-1280218|Adaptive Immune System|-4.5

## Sheet: Description
Supplementary Table 8. PPI MCODE Components
1.The MCODE algorithm was used to identify regions of densely connected proteins in the PPI.
2.GO enrichment analysis was performed for each MCODE network and the top three best p-value terms were retained.
