# Supplementary material for: Proteomic analysis of DEN and CCl4-induced hepatocellular carcinoma mouse model
Source: Sci Rep. 2024 Apr 5;14:8013. doi: 10.1038/s41598-024-58587-6 (PMC10997670; doi:10.1038/s41598-024-58587-6)
Supplement: Supplementary file 1 — Supplementary Information. [file 41598_2024_58587_MOESM1_ESM.zip › Supplementary Table 9.xlsx]

## Sheet: Supplementary Table 9
ID	Description	setSize	enrichmentScore	NES	pvalue	p.adjust	qvalues	rank	leading_edge	core_enrichment
mmu00280	Valine, leucine and isoleucine degradation	46	-0.739519	-3.36817	1e-10	5.5e-09	3.64e-09	471	tags=70%, list=13%, signal=61%	Aox1/Dbt/Hmgcs2/Dld/Hadha/Acadm/Acsf3/Aldh7a1/Echs1/Aldh2/Acat3/Aldh9a1/Ivd/Aacs/Mccc2/Aldh6a1/Abat/Bckdha/Agxt2/Acaa2/Hmgcs1/Acadsb/Bckdhb/Acads/Acad8/Pcca/Pccb/Acat2/Hsd17b10/Mccc1/Aox3/Hibadh
mmu00380	Tryptophan metabolism	33	-0.754393	-3.14638	1e-10	5.5e-09	3.64e-09	471	tags=61%, list=13%, signal=53%	Aox1/Dld/Hadha/Aldh7a1/Echs1/Aldh2/Acat3/Aldh9a1/Ddc/Kynu/Aldh8a1/Dlst/Haao/Ido2/Cyp1a2/Gcdh/Acat2/Kmo/Aadat/Aox3
mmu00071	Fatty acid degradation	39	-0.708227	-3.12878	1e-10	5.5e-09	3.64e-09	416	tags=59%, list=11%, signal=53%	Hadha/Adh5/Acadm/Aldh7a1/Echs1/Aldh2/Acat3/Aldh9a1/Cyp4a10/Eci1/Cyp4a14/Acaa2/Acox1/Adh4/Acadsb/Acadvl/Acads/Acsl1/Gcdh/Acat2/Cyp4a12a/Cpt2/Cyp2u1
mmu00650	Butanoate metabolism	20	-0.770432	-2.80812	5.29e-07	1.14e-05	7.57e-06	455	tags=65%, list=12%, signal=57%	Hmgcs2/Hadha/Echs1/Acat3/Aacs/Acsm3/Abat/Aldh5a1/Hmgcs1/Acads/Acat2/Acsm5/Acsm1
mmu01212	Fatty acid metabolism	43	-0.611013	-2.71366	1.86e-08	6.39e-07	4.23e-07	419	tags=51%, list=11%, signal=46%	Fasn/Ehhadh/Mecr/Acaa1b/Mcat/Cbr4/Hadha/Acadm/Acsf3/Echs1/Acat3/Scp2/Elovl3/Oxsm/Acaa2/Acox1/Acadsb/Acadvl/Acads/Acsl1/Acat2/Cpt2
mmu00640	Propanoate metabolism	26	-0.691148	-2.68443	1.78e-07	5.45e-06	3.61e-06	584	tags=73%, list=16%, signal=62%	Echdc1/Hibch/Acacb/Mlycd/Dbt/Dld/Hadha/Echs1/Sucla2/Acss2/Aldh6a1/Abat/Bckdha/Acox1/Bckdhb/Acads/Pcca/Pccb/Acss3
mmu00630	Glyoxylate and dicarboxylate metabolism	27	-0.680222	-2.62695	5.4e-07	1.14e-05	7.57e-06	443	tags=67%, list=12%, signal=59%	Gcsh/Agxt/Cat/Afmid/Shmt1/Dld/Amt/Acat3/Aco1/Mdh1/Acss2/Hoga1/Shmt2/Pcca/Pccb/Glul/Glyctk/Acat2
mmu00220	Arginine biosynthesis	15	-0.758666	-2.59267	2.74e-05	0.000342385	0.000226727	436	tags=60%, list=12%, signal=53%	Cps1/Gls/Arg1/Nags/Gls2/Otc/Glul/Ass1/Asl
mmu00140	Steroid hormone biosynthesis	41	-0.57745	-2.56975	4.45e-07	1.11e-05	7.36e-06	339	tags=41%, list=9%, signal=38%	Cyp2c39/Hsd3b3/Cyp2e1/Hsd17b7/Ugt2b1/Ugt1a6b/Cyp3a25/Cyp3a11/Cyp7b1/Cyp2d22/Ugt1a5/Hsd3b5/Cyp1a2/Cyp2c50/Cyp2c54/Cyp2d9/Cyp2c29
mmu00830	Retinol metabolism	48	-0.549985	-2.56833	2.19e-07	6.01e-06	3.98e-06	539	tags=54%, list=15%, signal=47%	Ugt1a1/Ugt1a9/Cyp2c37/Ugt2a3/Aldh1a7/Aox1/Dhrs4/Rdh1/Adh5/Cyp2c39/Cyp4a10/Ugt2b1/Ugt1a6b/Cyp3a25/Cyp4a14/Cyp3a11/Retsat/Adh4/Aldh1a1/Ugt1a5/Cyp1a2/Cyp4a12a/Cyp2c50/Cyp2c54/Aox3/Cyp2c29
mmu00310	Lysine degradation	25	-0.657596	-2.53253	3.3e-06	6.06e-05	4.01e-05	443	tags=64%, list=12%, signal=57%	Tmlhe/Ehhadh/Aldh3a2/Dld/Hadha/Aldh7a1/Echs1/Aldh2/Acat3/Bbox1/Aldh9a1/Aass/Dlst/Gcdh/Acat2/Aadat
mmu00591	Linoleic acid metabolism	16	-0.729457	-2.5219	3.22e-05	0.000385592	0.000255339	339	tags=56%, list=9%, signal=51%	Cyp2c39/Cyp2e1/Cyp3a25/Cyp3a11/Cyp1a2/Cyp2j5/Cyp2c50/Cyp2c54/Cyp2c29
mmu00190	Oxidative phosphorylation	82	-0.531593	-2.50723	1e-10	5.5e-09	3.64e-09	676	tags=55%, list=18%, signal=46%	Ndufa3/Cox7a2/Ndufb9/Sdha/Ndufb5/Ndufa13/Cox4i1/Ndufb8/Atp5j2/Uqcrfs1/Sdhb/Ndufb3/Ndufa8/Cox6c/Uqcrq/Atp5o/Ndufa5/Ndufs3/Atp5h/Cox5a/Ndufb4/Ndufc2/Ndufa1/Atp5b/Ndufs2/Atp5d/Ndufa10/Ndufs8/Lhpp/Cox6b1/Ndufs1/Uqcrc2/Ndufv2/Cyc1/Atp5a1/Ndufv1/Cox6a1/Ndufa9/Ndufb6/Ndufs5/Atp5l/Ndufs4/Ndufa11/Ndufs7/Uqcrc1
mmu04714	Thermogenesis	103	-0.477153	-2.42347	1e-10	5.5e-09	3.64e-09	527	tags=45%, list=14%, signal=39%	Atp5j2/Uqcrfs1/Smarcd2/Sdhb/Ndufb3/Ndufa8/Cox6c/Uqcrq/Ndufaf6/Atp5o/Rps6/Ndufa5/Ndufs3/Coa6/Atp5h/Creb3l3/Mgll/Cox5a/Ndufb4/Ndufc2/Ndufa1/Atp5b/Ndufs2/Atp5d/Ndufa10/Ndufs8/Slc25a20/Cox6b1/Ndufs1/Uqcrc2/Ndufv2/Cyc1/Atp5a1/Ndufv1/Cox6a1/Ndufa9/Ndufb6/Ndufs5/Ndufaf4/Atp5l/Acsl1/Ndufs4/Ndufa11/Ndufs7/Cpt2/Uqcrc1
mmu00053	Ascorbate and aldarate metabolism	21	-0.641281	-2.32926	8.09e-05	0.000824282	0.00054584	667	tags=67%, list=18%, signal=55%	Ugt2b37/Ugt1a1/Ugt1a9/Aldh3a2/Ugt2a3/Akr1a1/Aldh7a1/Aldh2/Aldh9a1/Ugt2b1/Ugt1a6b/Gulo/Ugt1a5/Rgn
mmu04932	Non-alcoholic fatty liver disease	82	-0.483715	-2.28142	5.83e-09	2.29e-07	1.52e-07	676	tags=49%, list=18%, signal=41%	Ndufa3/Cox7a2/Ndufb9/Sdha/Ndufb5/Ndufa13/Cox4i1/Ndufb8/Uqcrfs1/Sdhb/Ndufb3/Ndufa8/Cox6c/Uqcrq/Pklr/Ndufa5/Ndufs3/Cox5a/Fas/Ndufb4/Ndufc2/Ndufa1/Cyp2e1/Ndufs2/Ndufa10/Ndufs8/Cox6b1/Ndufs1/Uqcrc2/Ndufv2/Cyc1/Ndufv1/Cox6a1/Ndufa9/Ndufb6/Ndufs5/Ndufs4/Ndufa11/Ndufs7/Uqcrc1
mmu00260	Glycine, serine and threonine metabolism	34	-0.541698	-2.27176	4.22e-05	0.00045248	0.000299632	443	tags=38%, list=12%, signal=34%	Dld/Aldh7a1/Amt/Srr/Cth/Shmt2/Bhmt/Agxt2/Gcat/Glyctk/Sardh/Dmgdh/Gnmt
mmu00590	Arachidonic acid metabolism	28	-0.554181	-2.19625	0.000175366	0.00166296	0.00110121	339	tags=46%, list=9%, signal=42%	Cyp2c39/Cyp4a10/Ptges2/Cyp2e1/Cyp4a14/Ephx2/Cyp4a12a/Cyp2j5/Cyp2c50/Cyp2c54/Cyp2c29/Cyp2u1/Gpx1
mmu00410	beta-Alanine metabolism	21	-0.60325	-2.19112	0.000312393	0.00252671	0.00167319	581	tags=71%, list=16%, signal=61%	Dpys/Aldh3a2/Hibch/Mlycd/Hadha/Aldh7a1/Echs1/Aldh2/Aldh9a1/Aldh6a1/Abat/Acox1/Acads/Upb1/Dpyd
mmu04976	Bile secretion	39	-0.471498	-2.08297	0.000185766	0.00170285	0.00112763	667	tags=49%, list=18%, signal=40%	Ugt2b37/Abcb4/Ugt1a1/Ugt1a9/Baat/Ugt2a3/Ldlr/Acnat1/Slc27a5/Slc22a1/Abcg2/Ugt2b1/Abcc2/Ugt1a6b/Ugt1a5/Slco1a1/Slc10a1/Abcb11/Slco1b2
mmu00350	Tyrosine metabolism	19	-0.570712	-2.06302	0.00116096	0.008208	0.00543534	563	tags=58%, list=15%, signal=49%	Comt/Fah/Aox1/Adh5/Hgd/Ddc/Fahd1/Gstz1/Hpd/Adh4/Aox3
mmu00061	Fatty acid biosynthesis	11	-0.649833	-1.94859	0.00344395	0.0220253	0.0145852	674	tags=73%, list=18%, signal=60%	Fasn/Mecr/Mcat/Acacb/Cbr4/Acsf3/Oxsm/Acsl1
mmu04146	Peroxisome	64	-0.422101	-1.9477	1.23e-05	0.000168917	0.000111857	663	tags=50%, list=18%, signal=42%	Agxt/Cat/Ehhadh/Gnpat/Acaa1b/Pex3/Baat/Ech1/Amacr/Acnat1/Pex5/Mlycd/Eci2/Pxmp4/Pex7/Dhrs4/Pex14/Pex19/Acot8/Scp2/Pex11a/Abcd3/Phyh/Crot/Acox1/Pecr/Pmvk/Hacl1/Sod2/Acsl1/Ephx2/Nudt7
mmu00620	Pyruvate metabolism	35	-0.44903	-1.92625	0.00116404	0.008208	0.00543534	449	tags=54%, list=12%, signal=48%	Akr1a1/Dld/Pklr/Adh5/Aldh7a1/Aldh2/Acat3/Acot12/Aldh9a1/Pdhb/Mdh1/Dlat/Acss2/Me1/Hagh/Glo1/Adh4/Acat2/Ldhd
mmu00360	Phenylalanine metabolism	11	-0.633144	-1.89854	0.004489	0.0258974	0.0171493	272	tags=36%, list=7%, signal=34%	Ddc/Hpd/Pah/Gm4952
mmu04723	Retrograde endocannabinoid signaling	54	-0.409454	-1.89423	0.000251886	0.00216465	0.00143343	489	tags=41%, list=13%, signal=36%	Plcb1/Ndufb3/Ndufa8/Gng5/Ndufa5/Ndufs3/Mgll/Ndufb4/Ndufc2/Ndufa1/Ndufs2/Ndufa10/Ndufs8/Ndufs1/Ndufv2/Ndufv1/Ndufa9/Ndufb6/Ndufs5/Ndufs4/Ndufa11/Ndufs7
mmu05415	Diabetic cardiomyopathy	110	-0.346267	-1.77103	5.2e-06	8.41e-05	5.57e-05	491	tags=35%, list=13%, signal=31%	Sdhb/Plcb1/Ndufb3/Ndufa8/Cox6c/Gys2/Uqcrq/Atp5o/Ndufa5/Ndufs3/Atp5h/Cox5a/Pdhb/Ndufb4/Ndufc2/Ndufa1/Atp5b/Ndufs2/Atp5d/Ndufa10/Ndufs8/Cox6b1/Pten/Ndufs1/Uqcrc2/Ndufv2/Cyc1/Atp5a1/Ndufv1/Cox6a1/Ndufa9/Ndufb6/Ndufs5/Ndufs4/Ndufa11/Ndufs7/Cpt2/Uqcrc1
mmu05204	Chemical carcinogenesis - DNA adducts	46	-0.371724	-1.69303	0.00721611	0.0381621	0.025271	271	tags=30%, list=7%, signal=29%	Cyp2c39/Gstt3/Cyp2e1/Ugt2b1/Ugt1a6b/Cyp3a25/Cyp3a11/Mgst1/Ugt1a5/Cyp1a2/Gstp1/Cyp2c50/Cyp2c54/Cyp2c29
mmu05165	Human papillomavirus infection	103	0.431404	1.37508	0.00990831	0.0486569	0.0322206	1471	tags=55%, list=40%, signal=34%	Fn1/Cdk6/Pkm/Isg15/Itga6/Stat1/Atp6v1e1/H2-K1/Atp6v1a/H2-L/Itgb1/Atp6v1b2/Ppp2r5e/Ppp2r1a/Ctnnb1/Lamb2/Col1a1/Ppp2r2a/Lamc1/Itgav/Atp6v0a2/Eif2ak2/Mapk3/Itga1/Atp6v1h/Gnas/H2-Q10/Thbs1/Casp8/Lama2/Bcap31/Ppp2ca/Vtn/Lama5/Bax/Lama1/Atp6v1g1/Col4a1/Atp6v1c1/Dlg1/Grb2/Cdc42/Oasl1/Mapk1/Atp6v1d/H2-T23/Itga5/Lamb1/Csnk1a1/Nfkb1/Mtor/Col6a3/Pik3r1/Hdac1/Itga2/H2-Q7/Eif4ebp1
mmu05200	Pathways in cancer	129	0.435261	1.41297	0.00624038	0.0350225	0.0231919	1452	tags=56%, list=39%, signal=35%	Kng1/Fn1/Cdk6/Gstm3/Smad2/Gstm5/Hsp90b1/Gstm1/Rhoa/Itga6/Gnai2/Nqo1/Gnb1/Stat1/Kng2/Ctnna1/F2/Itgb1/Cdh1/Gstm4/Gstm2/Pml/Ctnnb1/Lamb2/Lamc1/Gnb2/Nfkb2/Hsp90aa1/Itgav/Rock2/Rac1/Gnaq/Msh6/Mapk3/Tpm3/Gnas/Gnai3/Gng12/Casp8/Txnrd1/Lama2/Lama5/Bax/Crk/Lama1/Stat3/Hsp90ab1/Jup/Col4a1/Crkl/Tpr/Grb2/Cul1/Cdc42/Mapk1/Appl1/Mgst3/Hmox1/Skp1/Rala/Egln1/Smad3/Lamb1/Camk2d/Rock1/Nfkb1/Mtor/Rac2/Camk2g/Pik3r1…
mmu05135	Yersinia infection	60	0.487487	1.50047	0.00874134	0.0437067	0.0289426	729	tags=35%, list=20%, signal=29%	Fn1/Actr2/Actg1/Actr3/Rhoa/Arpc1b/Arpc2/Arpc5l/Mapk14/Arpc3/Arpc4/Itgb1/Rps6ka3/Actb/Casp1/Wasf2/Rock2/Elmo2/Rac1/Gnaq/Mapk3
mmu04144	Endocytosis	115	0.46901	1.50853	0.000827989	0.00632492	0.00418837	1369	tags=60%, list=37%, signal=39%	Smad2/Actr2/Hspa8/Ehd2/Actr3/Rhoa/Arpc1b/Arpc2/Rab5c/Arf1/Cltc/Snx3/Arpc5l/Ap2b1/Rab11b/Arpc3/Eps15l1/H2-K1/Capza2/Arpc4/H2-L/Capzb/Snx12/Snx4/Vps37c/Cav1/Chmp5/Pml/Vps28/Sh3gl1/Vps29/Ehd4/Pdcd6ip/Snx1/Dnm3/Dab2/Dnm2/Igf2r/H2-Q10/Cav2/Chmp4b/Tfrc/Vta1/Snx2/Ap2a1/Cltb/Chmp2a/Snf8/Nedd4/Tsg101/Hgs/Snx6/Cdc42/Spg20/Clta/Ehd1/Rab10/Rab5b/Kif5b/Vps35/Hspa2/Src/H2-T23/Git1/Rab31/Smad3/Rab8a/Arfgap2/Vps…
mmu04261	Adrenergic signaling in cardiomyocytes	32	0.555702	1.57679	0.00691192	0.0372702	0.0246803	879	tags=50%, list=24%, signal=38%	Tpm4/Gnai2/Atp2a2/Mapk14/Actc1/Ppp2r5e/Ppp2r1a/Ppp2r2a/Ppp1ca/Gnaq/Mapk3/Tpm3/Gnas/Gnai3/Ppp1cb/Ppp2ca
mmu04512	ECM-receptor interaction	31	0.559558	1.58357	0.00798406	0.0406596	0.0269248	1060	tags=61%, list=29%, signal=44%	Fn1/Hspg2/Itga6/Cd44/Agrn/Itgb1/Lamb2/Col1a1/Lamc1/Itgav/Cd36/Itga1/Thbs1/Lama2/Vtn/Lama5/Lama1/Dag1/Col4a1
mmu05132	Salmonella infection	119	0.498625	1.60925	3.48e-05	0.000398701	0.00026402	1343	tags=58%, list=36%, signal=38%	Anxa2/Myl12b/Tubb4b/Actr2/Actg1/Hsp90b1/Flna/Tuba1c/Flnb/Actr3/Rhoa/Arpc1b/Tubb5/Arpc2/Rab5c/Arf1/Arpc5l/S100a10/Mapk14/Ahnak/Arpc3/Arpc4/Rps3/Tuba1b/Gapdh/Tubb6/Ctnnb1/Actb/Dctn2/Dync1h1/Dync1li1/Casp1/Hsp90aa1/Dynlrb1/Rock2/Elmo2/Rac1/Tubb2b/Acbd3/Mapk3/Dnm2/Naip2/Casp8/Abi1/Tubb2a/Dynll1/Pik3c2a/Exoc4/Bax/Hsp90ab1/Cdc42/Rab5b/Rhog/Mapk1/Nckap1/Kif5b/Dctn3/Dctn1/Mlkl/Skp1/Rala/Cd14/Kpna4/Actr1b…
mmu05205	Proteoglycans in cancer	76	0.517716	1.62158	0.000770226	0.00605177	0.00400749	883	tags=45%, list=24%, signal=35%	Cd63/Fn1/Smad2/Actg1/Hspg2/Iqgap1/Flna/Flnb/Rhoa/Ezr/Dcn/Cttn/Msn/Ctsl/Ddx5/Mapk14/Cd44/Itgb1/Hcls1/Lum/Cav1/Ctnnb1/Actb/Col1a1/Itgav/Ppp1ca/Rock2/Rac1/Mapk3/Rdx/Thbs1/Cav2/Ppp1cb/Ptpn6
mmu05412	Arrhythmogenic right ventricular cardiomyopathy	26	0.590826	1.62226	0.00680106	0.0372702	0.0246803	1053	tags=69%, list=28%, signal=50%	Lmna/Dsc2/Actg1/Itga6/Atp2a2/Ctnna1/Itgb1/Dsg2/Ctnnb1/Actb/Emd/Itgav/Itga1/Lama2/Lama1/Dag1/Jup/Dsp
mmu04520	Adherens junction	37	0.563438	1.63582	0.00355489	0.0222181	0.0147128	960	tags=51%, list=26%, signal=38%	Ptpn1/Actn4/Actn1/Actg1/Iqgap1/Vcl/Rhoa/Ctnna1/Tjp1/Cdh1/Ctnnd1/Ctnnb1/Actb/Wasf2/Rac1/Mapk3/Ptpn6/Insr/Csnk2a1
mmu05414	Dilated cardiomyopathy	24	0.605033	1.63758	0.00452028	0.0258974	0.0171493	995	tags=67%, list=27%, signal=49%	Lmna/Actg1/Tpm4/Itga6/Atp2a2/Itgb1/Actc1/Actb/Emd/Itgav/Tpm3/Itga1/Gnas/Lama2/Lama1/Dag1
mmu00513	Various types of N-glycan biosynthesis	14	0.668748	1.64002	0.00781891	0.0405698	0.0268654	826	tags=71%, list=22%, signal=56%	Alg3/Mgat2/Dad1/Rpn1/Man2a1/Ddost/Hexb/Stt3b/Rpn2/Hexa
mmu04613	Neutrophil extracellular trap formation	40	0.55987	1.64143	0.00300339	0.0196651	0.0130222	729	tags=40%, list=20%, signal=32%	Fgb/Fgg/C3/Fga/Itgb2/Actg1/Mapk14/Slc25a5/Hmgb1/Actb/Vdac2/Casp1/Slc25a4/Rac1/Ncf4/Mapk3
mmu04510	Focal adhesion	74	0.529191	1.65132	0.000239469	0.00212432	0.00140673	1127	tags=58%, list=30%, signal=41%	Fn1/Myl12b/Actn4/Actn1/Actg1/Flna/Vcl/Flnb/Rhoa/Itga6/Tln1/Ilk/Capn2/Itgb1/Cav1/Ctnnb1/Actb/Lamb2/Col1a1/Lamc1/Itgav/Ppp1ca/Rock2/Rac1/Mapk3/Mylk/Vasp/Pak2/Itga1/Thbs1/Cav2/Lama2/Ppp1cb/Diaph1/Vtn/Lama5/Crk/Lama1/Col4a1/Crkl/Grb2/Cdc42/Rap1b
mmu05133	Pertussis	25	0.606589	1.65561	0.00413579	0.0247249	0.0163728	775	tags=48%, list=21%, signal=38%	C3/Itgb2/Cfl1/C4b/Rhoa/Gnai2/Mapk14/Itgb1/Serping1/Casp1/Mapk3/Gnai3
mmu05142	Chagas disease	31	0.586523	1.65988	0.00283163	0.0189926	0.0125769	879	tags=48%, list=24%, signal=37%	Kng1/C3/Smad2/Gnai2/Calr/Kng2/Mapk14/Ppp2r1a/Ppp2r2a/Gnaq/Mapk3/Gnas/Gnai3/Casp8/Ppp2ca
mmu04390	Hippo signaling pathway	30	0.592336	1.66208	0.00365855	0.0223578	0.0148054	879	tags=53%, list=24%, signal=41%	Itgb2/Smad2/Actg1/Ywhae/Ctnna1/Ywhaz/Cdh1/Ywhaq/Ywhab/Ppp2r1a/Ctnnb1/Actb/Ppp2r2a/Ppp1ca/Ppp1cb/Ppp2ca
mmu04612	Antigen processing and presentation	29	0.611334	1.7078	0.00113379	0.008208	0.00543534	361	tags=45%, list=10%, signal=41%	Cd74/Ctss/Hspa5/Hspa8/Tapbp/Pdia3/Calr/Tap2/Canx/Ctsl/H2-K1/H2-L/Psme1
mmu04611	Platelet activation	51	0.576861	1.73865	0.000266209	0.00221841	0.00146903	844	tags=45%, list=23%, signal=35%	Fgb/Myl12b/Fgg/Fga/Actg1/Rhoa/Tln1/Gnai2/Mapk14/F2/Itgb1/Actb/Col1a1/Fermt3/Ppp1ca/Rock2/Gnaq/Mapk3/Mylk/Vasp/Gnas/Gnai3/Ppp1cb
mmu04145	Phagosome	78	0.556887	1.74904	1.61e-05	0.000210826	0.000139609	1065	tags=58%, list=29%, signal=42%	C3/Itgb2/Tubb4b/Ctss/Actg1/Tuba1c/Tubb5/Rab5c/Coro1a/Calr/Atp6v1e1/Tap2/Canx/Ctsl/H2-K1/Atp6v1a/H2-L/Itgb1/Atp6v1b2/Tuba1b/Sec61a1/Stx7/Tubb6/Tap1/Actb/Dync1h1/Sec22b/Dync1li1/Itgav/Atp6v0a2/Rac1/Tubb2b/Ncf4/Cd36/Atp6v1h/H2-Q10/Thbs1/Tubb2a/Lamp2/Tfrc/Sec61b/Atp6v1g1/Stx12/Atp6v1c1/Hgs
mmu05322	Systemic lupus erythematosus	13	0.72954	1.75525	0.00182475	0.0125451	0.0083074	283	tags=38%, list=8%, signal=36%	C3/Actn4/Actn1/C4b/Snrpd3
mmu04141	Protein processing in endoplasmic reticulum	96	0.554557	1.76339	2.25e-06	4.41e-05	2.92e-05	977	tags=51%, list=26%, signal=39%	Ckap4/Dnajc1/Pdia4/Hspa5/Hspa8/Prkcsh/Hsp90b1/Edem3/Ssr4/Pdia3/P4hb/Dad1/Sil1/Rpn1/Calr/Canx/Capn2/Ddost/Rrbp1/Sec31a/Uggt1/Capn1/Dnajc3/Sec61a1/Eif2s1/Pdia6/Txndc5/Erp29/Ssr1/Dnajc10/Dnajb2/Ubqln1/Hsp90aa1/Fbxo6/Hspa4l/Eif2ak2/Stt3b/Ubxn6/Lman1/Rpn2/Dnajb11/Bcap31/Ganab/Sec24b/Preb/Sec61b/Bax/Nsfl1c/Hsp90ab1
mmu04810	Regulation of actin cytoskeleton	84	0.560856	1.76986	4.82e-06	8.28e-05	5.48e-05	777	tags=46%, list=21%, signal=38%	Kng1/Fn1/Myl12b/Itgb2/Actn4/Actn1/Cfl1/Myh9/Actr2/Actg1/Iqgap1/Vcl/Actr3/Rhoa/Itga6/Arpc1b/Arpc2/Myh11/Ezr/Arpc5l/Msn/Kng2/Myh10/Arpc3/Arpc4/F2/Itgb1/Actb/Wasf2/Itgav/Ppp1ca/Rock2/Rac1/Mapk3/Mylk/Pak2/Rdx/Itga1/Gng12
mmu04670	Leukocyte transendothelial migration	41	0.613397	1.80618	0.000119781	0.00117642	0.000779025	775	tags=56%, list=21%, signal=45%	Myl12b/Itgb2/Actn4/Actn1/Actg1/Vcl/Rhoa/Gnai2/Ezr/Msn/Ctnna1/Mapk14/Itgb1/Ctnnd1/Ctnnb1/Actb/Esam/Rock2/Rac1/Ncf4/Cldn3/Vasp/Gnai3
mmu04530	Tight junction	71	0.589435	1.83589	6.89e-06	0.000105286	6.97e-05	798	tags=49%, list=22%, signal=39%	Myl6/Myl12b/Actn4/Actn1/Myh9/Actr2/Pcna/Arhgap17/Actg1/Tuba1c/Actr3/Rhoa/Arpc1b/Arpc2/Myh11/Ezr/Arpc5l/Cttn/Msn/Tjp1/Myh10/Arpc3/Arpc4/Itgb1/Hcls1/Tuba1b/Ppp2r1a/Actb/Ppp2r2a/Rock2/Rac1/Cldn3/Vasp/Rdx/Tjp2
mmu05100	Bacterial invasion of epithelial cells	43	0.626879	1.85458	4.28e-05	0.00045248	0.000299632	731	tags=63%, list=20%, signal=51%	Fn1/Actr2/Actg1/Vcl/Actr3/Rhoa/Arpc1b/Arpc2/Ilk/Cltc/Arpc5l/Cttn/Ctnna1/Arpc3/Arpc4/Itgb1/Hcls1/Cdh1/Cd2ap/Cav1/Ctnnb1/Actb/Wasf2/Elmo2/Rac1/Dnm3/Dnm2
mmu05150	Staphylococcus aureus infection	14	0.816135	2.00147	1.06e-05	0.000153451	0.000101615	213	tags=57%, list=6%, signal=54%	Fgg/C3/Itgb2/Plg/C4b/Cfb/Cfi/Cfh
mmu04610	Complement and coagulation cascades	40	0.74739	2.19121	1.5e-09	6.86e-08	4.54e-08	543	tags=60%, list=15%, signal=52%	A2m/Kng1/Fgb/Fgg/C3/Fga/Itgb2/Plg/F11/C4b/Clu/Cfb/Cfi/Serpina1b/F10/Cfh/Kng2/Serpinc1/Serpina1d/F2/Serping1/Serpina1a/Serpind1/F12

## Sheet: Description
Supplementary Table 9.Pathways from GSEA (KEGG pathway analysis) of DEN and CCl4-induced HCC mouse model's DEPs
